# Supplementary material for: Single-nucleus genomics in outbred rats with divergent cocaine addiction-like behaviors reveals changes in amygdala GABAergic inhibition
Source: Nat Neurosci. 2023 Oct 5;26(11):1868–79. doi: 10.1038/s41593-023-01452-y (PMC10620093; doi:10.1038/s41593-023-01452-y)
Supplement: Supplementary file 4 — List of snATAC-seq rat samples included in analysis, their AIs, batch information and Cell Ranger summary metrics. [file 41593_2023_1452_MOESM4_ESM.csv]

RFID	Sex	Addiction	Library date	Genome	Pipeline version	Estimated number of cells	Confidently mapped read pairs	Estimated bulk library complexity	Fraction of genome in peaks	Fraction of high-quality fragments in cells	Fraction of high-quality fragments overlapping TSS	Fraction of high-quality fragments overlapping peaks	Fraction of transposition events in peaks in cells	Fragments flanking a single nucleosome	Fragments in nucleosome-free regions	Mean raw read pairs per cell	Median high-quality fragments per cell	Non-nuclear read pairs	Number of peaks	Percent duplicates	Q30 bases in barcode	Q30 bases in read 1	Q30 bases in read 2	Q30 bases in sample index i1	Sequenced read pairs	Sequencing saturation	TSS enrichment score	Unmapped read pairs	Valid barcodes	rfid
933000320186811	Male	high	1-12-21	rn6	cellranger-atac-2.0.0	6491	0.8651	394027834.6	0.0364	0.9088	0.1793	0.3194	0.2961	0.3497	0.5085	38012.6407	19426.0	0.0749	120902	0.2371	0.8455	0.916	0.9061		246740051	0.3506	8.7461	0.0124	0.9448	933000320186811
933000320047166	Male	low	1-12-21	rn6	cellranger-atac-2.0.0	6354	0.8582	442682288.4	0.0511	0.8922	0.207	0.4306	0.402	0.3195	0.5573	41193.4256	22018.0	0.0261	169428	0.2357	0.8455	0.9163	0.9072		261743026	0.3495	9.49	0.0293	0.9425	933000320047166
933000320187130	Male	naive	1-12-21	rn6	cellranger-atac-2.0.0	8473	0.8781	545241899.5	0.0574	0.8177	0.2096	0.4566	0.4268	0.3191	0.5743	32585.3407	16625.0	0.0242	189610	0.2135	0.8489	0.9174	0.9091		276095592	0.3175	9.6776	0.0114	0.9444	933000320187130
933000320047651	Male	naive	1-26-21	rn6	cellranger-atac-2.0.0	6756	0.8562	459224451.2	0.0329	0.7931	0.1683	0.2909	0.2698	0.3004	0.5625	34036.1724	15161.5	0.0719	108510	0.1967	0.8718	0.927	0.8998		229948381	0.2973	7.7949	0.0181	0.956	933000320047651
933000320047161	Male	naive	1-26-21	rn6	cellranger-atac-2.0.0	6951	0.8555	439005922.3	0.0352	0.8512	0.1638	0.295	0.2739	0.3209	0.5491	34476.3143	16595.0	0.0756	116321	0.2106	0.8718	0.9273	0.9004		239644861	0.3162	7.5663	0.0138	0.955	933000320047161
933000120138730	Male	high	11-14-19	rn6	cellranger-atac-2.0.0	11287	0.8668	677938874.7	0.0351	0.8696	0.1438	0.2624	0.2385	0.3482	0.4712	21936.7804	10667.0	0.099	117001	0.149	0.8414	0.9046	0.8922		247600440	0.2265	6.3682	0.0106	0.9631	933000120138730
933000120138414	Male	low	11-14-19	rn6	cellranger-atac-2.0.0	15391	0.8633		0.0329	0.8323	0.1457	0.2543	0.2342	0.3303	0.5387	15036.1761	7111.0	0.1127	109474	0.1263	0.8496	0.9098	0.8956		231421787		6.4115	0.0108	0.966	933000120138414
933000320187092	Male	high	1-26-21	rn6	cellranger-atac-2.0.0	6603	0.867	371577317.9	0.05	0.9035	0.2015	0.4206	0.39	0.3221	0.5375	33213.2194	16043.0	0.1321	164727	0.2167	0.8698	0.9307	0.8986		219306888	0.3183	8.9519	0.0107	0.9547	933000320187092
933000320047019	Male	high	2-17-21	rn6	cellranger-atac-2.0.0	4658	0.8859	252573575.6	0.0455	0.9297	0.2069	0.4147	0.3797	0.3375	0.48	39769.257	20207.0	0.0444	150635	0.2835	0.8482	0.914	0.9016		185245199	0.4173	8.7596	0.0101	0.9538	933000320047019
933000320046611	Male	low	2-17-21	rn6	cellranger-atac-2.0.0	3191	0.8767	196444056.9	0.0393	0.8718	0.2099	0.3935	0.361	0.3549	0.4685	49153.6274	20942.0	0.0355	129690	0.2968	0.8454	0.9129	0.9003		156849225	0.4449	8.9524	0.0123	0.9525	933000320046611
933000320045785	Male	low	2-17-21	rn6	cellranger-atac-2.0.0	5969	0.8813	314877523.2	0.0414	0.9015	0.2047	0.3904	0.3592	0.3218	0.509	29675.6892	15836.0	0.0386	136971	0.2245	0.8441	0.916	0.8995		177134189	0.3457	9.2745	0.0106	0.9508	933000320045785
933000320047174	Male	naive	2-23-21	rn6	cellranger-atac-2.0.0	4899	0.8664	288540109.0	0.0338	0.8736	0.1901	0.3382	0.3079	0.2692	0.5144	33043.6916	13987.0	0.0639	112677	0.212	0.845	0.9086	0.8979		161881045	0.3341	9.3292	0.0121	0.9546	933000320047174
