# Supplementary material for: Single-nucleus genomics in outbred rats with divergent cocaine addiction-like behaviors reveals changes in amygdala GABAergic inhibition
Source: Nat Neurosci. 2023 Oct 5;26(11):1868–79. doi: 10.1038/s41593-023-01452-y (PMC10620093; doi:10.1038/s41593-023-01452-y)
Supplement: Supplementary file 5 — Per nucleus metrics for all nuclei in snRNA-seq dataset after filtering. This table contains selected columns from the metadata table for the Seurat object containing the integrated snRNA-seq data. [file 41593_2023_1452_MOESM5_ESM.csv]

rfid	nCount_RNA	nFeature_RNA	addiction.index	percent.mt	batch	seurat_clusters	barcode	celltype
933000320047328	4644	2677	high	0.861326442721792	1	13	AAACCCAAGAAACCCG-1	InhNeuron
933000320047328	1845	1148	high	0.16260162601626	1	0	AAACCCACAAAGCACG-1	Astrocytes
933000320047328	5861	2835	high	0.904282545640676	1	15	AAACCCACATGACCCG-1	InhNeuron
933000320047328	8205	3407	high	0.828762949421085	1	14	AAACCCAGTGCATACT-1	ExNeuron
933000320047328	11814	4401	high	0.507872016251904	1	6	AAACCCAGTGTCTAAC-1	ExNeuron
933000320047328	4024	2433	high	0.571570576540755	1	17	AAACCCATCACCATCC-1	Nos1+
933000320047328	6899	3188	high	0.521814755761705	1	16	AAACCCATCTCCCATG-1	InhNeuron
933000320047328	865	683	high	0	1	4	AAACCCATCTGTGTGA-1	Microglia
933000320047328	1501	895	high	2.33177881412392	1	1	AAACGAAAGTAAACAC-1	Oligodendrocytes
933000320047328	1830	1205	high	0.710382513661202	1	30	AAACGAACACAAGCCC-1	Oligodendrocytes
933000320047328	8863	3763	high	0.282071533340855	1	11	AAACGAAGTACCCACG-1	ExNeuron
933000320047328	2757	1792	high	3.30068915487849	1	15	AAACGAAGTTTGGAAA-1	InhNeuron
933000320047328	2814	1726	high	2.13219616204691	1	19	AAACGAATCGTTATCT-1	InhNeuron
933000320047328	4057	2214	high	0.197190041902884	1	10	AAACGCTAGTGGTTCT-1	InhNeuron
933000320047328	2571	1533	high	0.350058343057176	1	0	AAACGCTCACCTGCTT-1	Astrocytes
933000320047328	5978	3017	high	2.2248243559719	1	2	AAAGAACAGCCATATC-1	InhNeuron
933000320047328	4616	2474	high	4.76603119584055	1	10	AAAGAACAGTCCGTCG-1	InhNeuron
933000320047328	5783	3107	high	0.484177762407055	1	25	AAAGAACAGTGGTGGT-1	Chat+
933000320047328	4796	2686	high	2.96080066722269	1	2	AAAGAACCAACAGATA-1	InhNeuron
933000320047328	4761	2765	high	1.63831127914304	1	7	AAAGAACCAAGTGACG-1	InhNeuron
933000320047328	4584	2597	high	0.676265270506108	1	16	AAAGAACGTAGTTCCA-1	InhNeuron
933000320047328	4922	2583	high	2.03169443315725	1	26	AAAGAACGTTGTAAAG-1	Cck+/Vip+
933000320047328	4156	2470	high	0.360923965351299	1	13	AAAGGATAGAAACACT-1	InhNeuron
933000320047328	1402	778	high	1.06990014265335	1	1	AAAGGATAGTGCACCC-1	Oligodendrocytes
933000320047328	1102	691	high	1.27041742286751	1	1	AAAGGATCACTGTTCC-1	Oligodendrocytes
933000320047328	1258	859	high	0.238473767885533	1	4	AAAGGATCAGATTTCG-1	Microglia
933000320047328	3040	1961	high	2.07236842105263	1	7	AAAGGATCAGCGTTTA-1	InhNeuron
933000320047328	1701	1050	high	0.117577895355673	1	0	AAAGGATGTCTCCTGT-1	Astrocytes
933000320047328	3674	2237	high	3.2934131736527	1	10	AAAGGATGTGAATAAC-1	InhNeuron
933000320047328	1842	1108	high	0.162866449511401	1	0	AAAGGATTCCCAAGCG-1	Astrocytes
933000320047328	5609	2953	high	0.83793902656445	1	18	AAAGGATTCTCGGCTT-1	ExNeuron
933000320047328	3526	2226	high	0.907543959160522	1	17	AAAGGGCAGCTACTAC-1	Nos1+
933000320047328	1309	780	high	0.840336134453782	1	9	AAAGGGCCACCAAAGG-1	Oligodendrocytes
933000320047328	4078	2417	high	0.220696419813634	1	7	AAAGGGCCACTGAATC-1	InhNeuron
933000320047328	6121	2670	high	1.78075477863094	1	29	AAAGGGCGTTAGTCGT-1	ExNeuron
933000320047328	1252	835	high	0.638977635782748	1	0	AAAGGGCTCGTGGTAT-1	Astrocytes
933000320047328	1414	853	high	1.06082036775106	1	1	AAAGGTAAGCTACTGT-1	Oligodendrocytes
933000320047328	1105	818	high	0.542986425339366	1	3	AAAGGTATCATTGCCC-1	OPC
933000320047328	4058	2390	high	0.961064563824544	1	13	AAAGGTATCTCCCAAC-1	InhNeuron
933000320047328	6183	3104	high	0.614588387514152	1	40	AAAGTCCAGACAACTA-1	InhNeuron
933000320047328	939	574	high	4.36634717784878	1	1	AAAGTCCAGATGTAGT-1	Oligodendrocytes
933000320047328	1471	897	high	2.78721957851801	1	1	AAAGTCCAGGCACCAA-1	Oligodendrocytes
933000320047328	5685	2900	high	1.07299912049252	1	14	AAAGTCCCAGAGTTGG-1	ExNeuron
933000320047328	1100	720	high	1.81818181818182	1	1	AAAGTCCGTTGAGAGC-1	Oligodendrocytes
933000320047328	9344	3698	high	0.331763698630137	1	6	AAAGTCCTCTACACAG-1	ExNeuron
933000320047328	4806	2760	high	0.998751560549313	1	13	AAAGTGAAGATAACGT-1	InhNeuron
933000320047328	1128	665	high	1.68439716312057	1	9	AAAGTGAAGCTAATGA-1	Oligodendrocytes
933000320047328	5179	2214	high	1.02336358370342	1	29	AAAGTGAAGCTGACAG-1	ExNeuron
933000320047328	2081	1160	high	1.77799135031235	1	1	AAAGTGACAAGCCATT-1	Oligodendrocytes
933000320047328	1418	911	high	0.564174894217207	1	12	AAAGTGACAAGCCCAC-1	Astrocytes
933000320047328	1001	762	high	0.3996003996004	1	3	AAAGTGACAGTATTCG-1	OPC
933000320047328	4360	2500	high	0.160550458715596	1	27	AAAGTGAGTCAACACT-1	InhNeuron
933000320047328	1598	931	high	1.43929912390488	1	1	AAAGTGATCAAATGAG-1	Oligodendrocytes
933000320047328	1263	851	high	0.554235946159937	1	5	AAAGTGATCCGGGACT-1	Oligodendrocytes
933000320047328	2700	1694	high	0.518518518518518	1	19	AAAGTGATCGTTGTAG-1	InhNeuron
933000320047328	1060	736	high	0.283018867924528	1	1	AAAGTGATCTGCCTGT-1	Oligodendrocytes
933000320047328	2923	1847	high	1.50530277112556	1	10	AAATGGAAGGACACTG-1	InhNeuron
933000320047328	6882	3305	high	0.624818366753851	1	6	AAATGGAAGGTAGGCT-1	ExNeuron
933000320047328	1052	626	high	0.0950570342205323	1	1	AAATGGACAAACTCTG-1	Oligodendrocytes
933000320047328	1053	658	high	0.284900284900285	1	1	AAATGGACAAGTGGAC-1	Oligodendrocytes
933000320047328	4608	2466	high	0.0434027777777778	1	18	AAATGGACACCTCAGG-1	ExNeuron
933000320047328	3982	2396	high	1.95881466599699	1	18	AAATGGACAGGTCCGT-1	ExNeuron
933000320047328	894	663	high	0.111856823266219	1	4	AAATGGAGTATTAAGG-1	Microglia
933000320047328	832	511	high	0	1	5	AAATGGAGTTACCGTA-1	Oligodendrocytes
933000320047328	4083	2429	high	0.955180014695077	1	18	AAATGGAGTTTGGCTA-1	ExNeuron
933000320047328	5665	3006	high	1.81818181818182	1	32	AACAAAGCAGGCACTC-1	Astrocytes
933000320047328	2265	1364	high	0.485651214128035	1	12	AACAACCAGGGTAGCT-1	Astrocytes
933000320047328	2629	1593	high	0.380372765310004	1	0	AACAACCCAATTCTTC-1	Astrocytes
933000320047328	5998	2940	high	0.416805601867289	1	28	AACAACCCACCTATCC-1	Sst+
933000320047328	1135	729	high	0.176211453744493	1	1	AACAACCGTTCTTGTT-1	Oligodendrocytes
933000320047328	3701	2287	high	0.810591731964334	1	13	AACAAGAAGACATAGT-1	InhNeuron
933000320047328	2287	1544	high	2.4923480542195	1	2	AACAAGAAGATGATTG-1	InhNeuron
933000320047328	1988	1205	high	0.201207243460765	1	0	AACAAGAAGCGAATGC-1	Astrocytes
933000320047328	1711	1074	high	0.0584453535943892	1	0	AACAAGAAGTGATAAC-1	Astrocytes
933000320047328	1544	1013	high	0.647668393782383	1	0	AACAAGAAGTGTAGAT-1	Astrocytes
933000320047328	7349	3534	high	1.66008980813716	1	27	AACAAGACATGATGCT-1	InhNeuron
933000320047328	1595	947	high	2.19435736677116	1	24	AACAAGAGTATTCTCT-1	Oligodendrocytes
933000320047328	975	603	high	0.205128205128205	1	5	AACAAGATCAGCTCTC-1	Oligodendrocytes
933000320047328	4499	2418	high	1.86708157368304	1	18	AACAAGATCCAACCAA-1	ExNeuron
933000320047328	1774	1126	high	0.056369785794814	1	12	AACAAGATCCATGATG-1	Astrocytes
933000320047328	2248	1527	high	0.622775800711744	1	14	AACAAGATCTGCGAGC-1	ExNeuron
933000320047328	6139	3304	high	0.439811044143997	1	6	AACACACCAAAGGCTG-1	ExNeuron
933000320047328	1220	656	high	0	1	5	AACACACCAAGACCTT-1	Oligodendrocytes
933000320047328	1493	923	high	0.535833891493637	1	1	AACACACCACAGCATT-1	Oligodendrocytes
933000320047328	1601	894	high	0.0624609618988132	1	24	AACACACCAGTCCCGA-1	Oligodendrocytes
933000320047328	2189	1346	high	0.182731841023298	1	12	AACACACGTACCGCGT-1	Astrocytes
933000320047328	2201	1296	high	0.318037255792821	1	12	AACACACGTAGTCTGT-1	Astrocytes
933000320047328	1646	1092	high	0.121506682867558	1	12	AACACACTCCTACACC-1	Astrocytes
933000320047328	1062	642	high	0.659133709981168	1	1	AACAGGGAGCGATTCT-1	Oligodendrocytes
933000320047328	1150	651	high	0.173913043478261	1	9	AACAGGGAGCTGGTGA-1	Oligodendrocytes
933000320047328	1959	1199	high	0.0510464522715671	1	30	AACAGGGAGGTCACCC-1	Oligodendrocytes
933000320047328	1604	1001	high	0.124688279301746	1	12	AACAGGGAGTGGTTGG-1	Astrocytes
933000320047328	6249	3278	high	0.320051208193311	1	7	AACAGGGCACTTGACA-1	InhNeuron
933000320047328	694	532	high	0.144092219020173	1	4	AACAGGGCATGCAGGA-1	Microglia
933000320047328	2163	1188	high	0.277392510402219	1	12	AACAGGGGTACAGAGC-1	Astrocytes
933000320047328	3580	2008	high	0.474860335195531	1	19	AACAGGGGTAGTGTGG-1	InhNeuron
933000320047328	1319	775	high	0.227445034116755	1	5	AACAGGGGTGAAAGTT-1	Oligodendrocytes
933000320047328	1527	947	high	0.196463654223969	1	12	AACAGGGGTTCGTTCC-1	Astrocytes
933000320047328	6921	3459	high	0.953619419159081	1	13	AACAGGGTCAAGAAAC-1	InhNeuron
933000320047328	1474	864	high	0.067842605156038	1	9	AACAGGGTCCAATCTT-1	Oligodendrocytes
933000320047328	5105	2510	high	0.587659157688541	1	10	AACAGGGTCTCGTTTA-1	InhNeuron
933000320047328	1785	1099	high	0.336134453781513	1	30	AACAGGGTCTTTCCGG-1	Oligodendrocytes
933000320047328	3920	2347	high	0.841836734693878	1	13	AACCAACAGCCTCCAG-1	InhNeuron
933000320047328	797	558	high	0.376411543287327	1	4	AACCAACCAAGGCGTA-1	Microglia
933000320047328	2487	1451	high	1.40731805388018	1	0	AACCAACCACCGAATT-1	Astrocytes
933000320047328	1691	850	high	0.118273211117682	1	9	AACCAACCACGATAGG-1	Oligodendrocytes
933000320047328	2255	1591	high	0.399113082039911	1	13	AACCAACGTCGTGTTA-1	InhNeuron
933000320047328	823	614	high	0.121506682867558	1	4	AACCAACGTGAGCCAA-1	Microglia
933000320047328	2929	1730	high	1.91191532946398	1	1	AACCAACGTTTACGTG-1	Oligodendrocytes
933000320047328	3031	1921	high	0.593863411415374	1	3	AACCAACTCAGCTCTC-1	OPC
933000320047328	4318	2374	high	0.578971746178786	1	16	AACCAACTCGATGCAT-1	InhNeuron
933000320047328	2640	1350	high	2.27272727272727	1	1	AACCACAAGAAATGGG-1	Oligodendrocytes
933000320047328	1616	968	high	0.309405940594059	1	0	AACCACAAGCGTCAGA-1	Astrocytes
933000320047328	3821	2246	high	1.28238680973567	1	28	AACCACAAGGACTAAT-1	Sst+
933000320047328	4754	2589	high	0.231384097602019	1	2	AACCACAAGGTCACTT-1	InhNeuron
933000320047328	5898	3135	high	1.08511359782977	1	18	AACCACACAAATACAG-1	ExNeuron
933000320047328	1943	1361	high	0.308800823468863	1	3	AACCACACACACGGTC-1	OPC
933000320047328	1622	956	high	0	1	12	AACCACACATGACTTG-1	Astrocytes
933000320047328	3054	1936	high	0.360183366077276	1	28	AACCACAGTGGAATGC-1	Sst+
933000320047328	1536	1051	high	0.1953125	1	12	AACCACATCCGTTGGG-1	Astrocytes
933000320047328	5889	2916	high	2.85277636271014	1	28	AACCACATCCTTATGT-1	Sst+
933000320047328	1919	1190	high	0.260552371026576	1	0	AACCACATCGTCTCAC-1	Astrocytes
933000320047328	3597	2221	high	1.8348623853211	1	13	AACCACATCGTGGGAA-1	InhNeuron
933000320047328	1099	860	high	0.272975432211101	1	3	AACCATGAGACGTCCC-1	OPC
933000320047328	6830	3444	high	0.497803806734993	1	7	AACCATGAGATGCTTC-1	InhNeuron
933000320047328	1324	818	high	0.755287009063444	1	1	AACCATGAGCCTTCTC-1	Oligodendrocytes
933000320047328	1001	685	high	3.6963036963037	1	1	AACCATGAGCGAGGAG-1	Oligodendrocytes
933000320047328	6890	3461	high	0.420899854862119	1	34	AACCATGAGGCAGTCA-1	InhNeuron
933000320047328	3628	2195	high	0.606394707828004	1	17	AACCATGCAAGACAAT-1	Nos1+
933000320047328	3626	2183	high	0.854936569222283	1	13	AACCATGCAATGTCTG-1	InhNeuron
933000320047328	11115	4071	high	2.83400809716599	1	11	AACCATGCAGAGGGTT-1	ExNeuron
933000320047328	2152	1468	high	1.81226765799256	1	29	AACCATGCAGCGGTCT-1	ExNeuron
933000320047328	2551	1516	high	0.156801254410035	1	0	AACCATGGTCACAATC-1	Astrocytes
933000320047328	3144	1926	high	1.62213740458015	1	2	AACCATGTCGTCCATC-1	InhNeuron
933000320047328	5961	3167	high	2.01308505284348	1	14	AACCCAAAGAGTGTTA-1	ExNeuron
933000320047328	5482	2934	high	0.328347318496899	1	7	AACCCAAAGCAATTAG-1	InhNeuron
933000320047328	5548	2951	high	2.95602018745494	1	22	AACCCAAAGCATTTCG-1	Cck+/Vip+
933000320047328	4444	2630	high	0.135013501350135	1	7	AACCCAAAGTTGGAGC-1	InhNeuron
933000320047328	4226	2514	high	1.13582584003786	1	13	AACCCAACAACGGTAG-1	InhNeuron
933000320047328	6112	2839	high	0.965314136125654	1	14	AACCCAAGTGTTAGCT-1	ExNeuron
933000320047328	1315	836	high	0.228136882129278	1	1	AACCCAAGTTCCGGTG-1	Oligodendrocytes
933000320047328	3748	2259	high	0.266808964781217	1	2	AACCCAATCCTTGACC-1	InhNeuron
933000320047328	3471	2108	high	0.691443388072602	1	8	AACCTGAAGATGCTTC-1	InhNeuron
933000320047328	1305	791	high	0.153256704980843	1	9	AACCTGAAGCTTAAGA-1	Oligodendrocytes
933000320047328	7763	3257	high	0.47661986345485	1	16	AACCTGACATCAGCTA-1	InhNeuron
933000320047328	3432	1440	high	0.32051282051282	1	24	AACCTGAGTCCAAATC-1	Oligodendrocytes
933000320047328	1940	1167	high	0.206185567010309	1	12	AACCTGAGTGCGGTAA-1	Astrocytes
933000320047328	4057	2406	high	1.40497904855805	1	7	AACCTGAGTGTTCGAT-1	InhNeuron
933000320047328	7365	3526	high	1.18126272912424	1	20	AACCTGAGTTGCCGCA-1	Sst+
933000320047328	2388	1431	high	0.251256281407035	1	0	AACCTGATCGCATAGT-1	Astrocytes
933000320047328	5425	2761	high	0.368663594470046	1	18	AACCTGATCGCCAGAC-1	ExNeuron
933000320047328	6979	2780	high	0.0716435019343745	1	14	AACCTTTCAGCGGTTC-1	ExNeuron
933000320047328	8287	3378	high	1.8100639555931	1	10	AACCTTTGTCAACGCC-1	InhNeuron
933000320047328	767	562	high	0.391134289439374	1	4	AACCTTTGTGACATCT-1	Microglia
933000320047328	5708	3015	high	0.683251576734408	1	11	AACCTTTTCCTAAGTG-1	ExNeuron
933000320047328	1703	1190	high	0.176159718144451	1	3	AACCTTTTCGCCTTTG-1	OPC
933000320047328	860	624	high	0.581395348837209	1	4	AACGAAACACATAACC-1	Microglia
933000320047328	1604	1076	high	0.187032418952618	1	30	AACGAAACACCTGCGA-1	Oligodendrocytes
933000320047328	2116	1494	high	0.992438563327032	1	8	AACGAAAGTAAGTCAA-1	InhNeuron
933000320047328	4475	2656	high	2.10055865921788	1	7	AACGAAAGTAATGATG-1	InhNeuron
933000320047328	4764	2817	high	0.839630562552477	1	17	AACGAAATCAAGCTGT-1	Nos1+
933000320047328	1359	800	high	0.662251655629139	1	9	AACGGGACATATCTGG-1	Oligodendrocytes
933000320047328	1533	899	high	0.130463144161774	1	0	AACGGGACATTGAGGG-1	Astrocytes
933000320047328	3781	2122	high	0.105792118487173	1	29	AACGGGAGTAAGCAAT-1	ExNeuron
933000320047328	1172	760	high	0.170648464163823	1	0	AACGGGAGTCTGATCA-1	Astrocytes
933000320047328	818	601	high	0.122249388753056	1	4	AACGGGAGTGGAAATT-1	Microglia
933000320047328	1748	1144	high	0.80091533180778	1	11	AACGGGATCGACCACG-1	ExNeuron
933000320047328	2006	1220	high	0.0498504486540379	1	12	AACGTCAAGCAATAAC-1	Astrocytes
933000320047328	2154	1240	high	0.510677808727948	1	12	AACGTCAAGGCACTAG-1	Astrocytes
933000320047328	4873	2817	high	0.636158423968808	1	7	AACGTCACAATTTCGG-1	InhNeuron
933000320047328	751	587	high	0.266311584553928	1	4	AACGTCAGTAGGACCA-1	Microglia
933000320047328	2153	1378	high	2.0901068276823	1	12	AACGTCAGTGAGCAGT-1	Astrocytes
933000320047328	5826	2985	high	0.223137658771026	1	14	AACTTCTAGATACCAA-1	ExNeuron
933000320047328	6174	3158	high	0.43731778425656	1	14	AACTTCTAGATCGGTG-1	ExNeuron
933000320047328	13474	4175	high	0.467567166394538	1	6	AACTTCTAGTCTCCTC-1	ExNeuron
933000320047328	4017	2418	high	1.12023898431665	1	7	AACTTCTGTATGGTTC-1	InhNeuron
933000320047328	9078	3991	high	2.63273848865389	1	23	AACTTCTGTCATCAGT-1	Sst+
933000320047328	5851	2974	high	0.803281490343531	1	6	AACTTCTGTCTACAAC-1	ExNeuron
933000320047328	1937	1363	high	0.258131130614352	1	3	AACTTCTTCATGCCAA-1	OPC
933000320047328	1617	897	high	1.48423005565863	1	9	AACTTCTTCTTACTGT-1	Oligodendrocytes
933000320047328	1356	748	high	0.368731563421829	1	9	AAGAACAAGGCCTAGA-1	Oligodendrocytes
933000320047328	1981	1217	high	0	1	30	AAGAACACACCTGCGA-1	Oligodendrocytes
933000320047328	3906	2387	high	1.22887864823349	1	13	AAGAACACAGATCCAT-1	InhNeuron
933000320047328	911	560	high	3.51262349066959	1	9	AAGAACACATTGTCGA-1	Oligodendrocytes
933000320047328	4863	2694	high	4.35944889985606	1	18	AAGAACAGTCCAAAGG-1	ExNeuron
933000320047328	1028	675	high	1.4591439688716	1	5	AAGAACAGTCCGAAGA-1	Oligodendrocytes
933000320047328	1102	693	high	0.544464609800363	1	1	AAGAACAGTCCTGTTC-1	Oligodendrocytes
933000320047328	2184	1158	high	0.915750915750916	1	9	AAGAACAGTGAGTAGC-1	Oligodendrocytes
933000320047328	5275	2803	high	2.06635071090047	1	18	AAGAACAGTTCCTTGC-1	ExNeuron
933000320047328	758	494	high	1.71503957783641	1	1	AAGACAAAGTGATTCC-1	Oligodendrocytes
933000320047328	5100	2674	high	0.392156862745098	1	15	AAGACAACAAGGCCTC-1	InhNeuron
933000320047328	1556	910	high	1.34961439588689	1	1	AAGACAACACGGCTAC-1	Oligodendrocytes
933000320047328	4648	2647	high	0.129087779690189	1	13	AAGACAATCACCTGGG-1	InhNeuron
933000320047328	1413	838	high	1.98159943382873	1	1	AAGACAATCACTTATC-1	Oligodendrocytes
933000320047328	2669	1830	high	0.299737729486699	1	7	AAGACAATCGGTAGAG-1	InhNeuron
933000320047328	6445	3108	high	0.558572536850272	1	29	AAGACAATCTTACCAT-1	ExNeuron
933000320047328	3921	2389	high	0.688599846977812	1	7	AAGACTCCACCGGCTA-1	InhNeuron
933000320047328	6762	3139	high	0.325347530316474	1	14	AAGACTCGTAGCGCTC-1	ExNeuron
933000320047328	6112	3185	high	1.14528795811518	1	13	AAGACTCGTCACGCTG-1	InhNeuron
933000320047328	3167	1913	high	0.884117461319861	1	10	AAGACTCGTCGTCAGC-1	InhNeuron
933000320047328	3368	2141	high	3.23634204275534	1	7	AAGACTCGTGGGTCAA-1	InhNeuron
933000320047328	5204	2461	high	0.230591852421214	1	16	AAGACTCGTTGTTTGG-1	InhNeuron
933000320047328	2595	1466	high	0.154142581888247	1	0	AAGATAGAGCCATTTG-1	Astrocytes
933000320047328	3752	2248	high	1.27931769722815	1	2	AAGATAGCACACCTAA-1	InhNeuron
933000320047328	1005	768	high	0	1	3	AAGATAGCACTGTGTA-1	OPC
933000320047328	1150	719	high	0.695652173913043	1	1	AAGATAGCATCGATCA-1	Oligodendrocytes
933000320047328	1203	772	high	0.748129675810474	1	1	AAGATAGGTAGCTGTT-1	Oligodendrocytes
933000320047328	5394	2721	high	1.7982944011865	1	16	AAGATAGTCAATCTCT-1	InhNeuron
933000320047328	7217	3122	high	1.01150062352778	1	16	AAGATAGTCTTCGTAT-1	InhNeuron
933000320047328	3715	2213	high	1.26514131897712	1	27	AAGCATCAGCCTTTCC-1	InhNeuron
933000320047328	2018	1406	high	0.198216055500496	1	3	AAGCATCAGGCCACTC-1	OPC
933000320047328	2481	1494	high	1.65255945183394	1	12	AAGCATCCAAGTGGAC-1	Astrocytes
933000320047328	4926	2665	high	1.80673974827446	1	8	AAGCATCCAGTATTCG-1	InhNeuron
933000320047328	1073	716	high	0.372786579683131	1	12	AAGCATCGTACTAAGA-1	Astrocytes
933000320047328	1262	760	high	0.158478605388273	1	5	AAGCATCGTAGGAGGG-1	Oligodendrocytes
933000320047328	1082	682	high	0.0924214417744917	1	1	AAGCATCTCAGTCTTT-1	Oligodendrocytes
933000320047328	1133	753	high	0.176522506619594	1	1	AAGCATCTCCGTATGA-1	Oligodendrocytes
933000320047328	4570	2566	high	0.525164113785558	1	18	AAGCATCTCCTTCTGG-1	ExNeuron
933000320047328	1879	1105	high	0	1	12	AAGCCATAGGAACGCT-1	Astrocytes
933000320047328	1714	1120	high	0.408401400233372	1	1	AAGCCATAGGACTGGT-1	Oligodendrocytes
933000320047328	1720	1078	high	0.755813953488372	1	12	AAGCCATAGGCGACAT-1	Astrocytes
933000320047328	2333	1535	high	3.38619802828976	1	3	AAGCCATAGTCATGAA-1	OPC
933000320047328	11822	4262	high	0.21992894603282	1	11	AAGCCATAGTCTAGCT-1	ExNeuron
933000320047328	3145	1863	high	0.82670906200318	1	15	AAGCCATCACAACATC-1	InhNeuron
933000320047328	2053	1233	high	1.02289332683877	1	1	AAGCCATCACCTGATA-1	Oligodendrocytes
933000320047328	1397	812	high	0	1	0	AAGCCATGTATCTTCT-1	Astrocytes
933000320047328	1621	1139	high	0.740283775447255	1	3	AAGCCATGTGGGATTG-1	OPC
933000320047328	1058	837	high	0.189035916824197	1	3	AAGCCATTCATGGGAG-1	OPC
933000320047328	5493	2924	high	1.47460404150737	1	6	AAGCGAGAGAGCATAT-1	ExNeuron
933000320047328	1583	921	high	0.126342387871131	1	0	AAGCGAGCAACGACTT-1	Astrocytes
933000320047328	2665	1789	high	2.73921200750469	1	17	AAGCGAGGTCCACTCT-1	Nos1+
933000320047328	1111	804	high	0.54005400540054	1	4	AAGCGAGGTTAGTCGT-1	Microglia
933000320047328	2975	1700	high	3.29411764705882	1	31	AAGCGAGTCAAGTTGC-1	Reln+
933000320047328	3866	2262	high	1.81065700982928	1	8	AAGCGAGTCAGGAGAC-1	InhNeuron
933000320047328	2444	1454	high	1.55482815057283	1	12	AAGCGAGTCCGTTGGG-1	Astrocytes
933000320047328	1905	1284	high	0.15748031496063	1	10	AAGCGAGTCGGCTATA-1	InhNeuron
933000320047328	3795	2345	high	1.76548089591568	1	21	AAGCGTTAGAGTTGCG-1	InhNeuron
933000320047328	4554	2544	high	0.417215634606939	1	18	AAGCGTTAGTGCTCGC-1	ExNeuron
933000320047328	1402	833	high	3.06704707560628	1	1	AAGCGTTCAGACGGAT-1	Oligodendrocytes
933000320047328	7487	3728	high	3.20555629758248	1	13	AAGCGTTTCGCGCTGA-1	InhNeuron
933000320047328	786	576	high	0.254452926208651	1	4	AAGCGTTTCTGCATAG-1	Microglia
933000320047328	1072	822	high	0.279850746268657	1	3	AAGGAATAGAAGTCCG-1	OPC
933000320047328	1367	827	high	0.292611558156547	1	1	AAGGAATCAACTTGGT-1	Oligodendrocytes
933000320047328	1233	860	high	0.40551500405515	1	4	AAGGAATCACAGTGAG-1	Microglia
933000320047328	4518	2432	high	1.63789287295263	1	10	AAGGAATCACATAACC-1	InhNeuron
933000320047328	1996	1027	high	4.25851703406814	1	1	AAGGAATCACCGTCGA-1	Oligodendrocytes
933000320047328	1544	930	high	0.77720207253886	1	1	AAGGAATCACGACTAT-1	Oligodendrocytes
933000320047328	1394	883	high	1.72166427546628	1	1	AAGGAATGTCGGAACA-1	Oligodendrocytes
933000320047328	8725	3630	high	0.538681948424069	1	6	AAGGAATTCCTACCAC-1	ExNeuron
933000320047328	3247	1976	high	0.492762550046197	1	18	AAGGAATTCTGGTGCG-1	ExNeuron
933000320047328	1935	1251	high	0.20671834625323	1	0	AAGGTAACAAGGCTTT-1	Astrocytes
933000320047328	5872	3085	high	0.255449591280654	1	21	AAGGTAACACACCGCA-1	InhNeuron
933000320047328	2015	1133	high	0.347394540942928	1	5	AAGGTAACAGGCTATT-1	Oligodendrocytes
933000320047328	4116	2471	high	0.607385811467444	1	21	AAGGTAAGTCTCTCAC-1	InhNeuron
933000320047328	6467	3197	high	0.835008504716252	1	18	AAGGTAATCATGCGGC-1	ExNeuron
933000320047328	3434	2100	high	0.145602795573675	1	8	AAGGTAATCGACGTCG-1	InhNeuron
933000320047328	1422	849	high	0.421940928270042	1	1	AAGTACCCAATTGCGT-1	Oligodendrocytes
933000320047328	787	513	high	0.381194409148666	1	5	AAGTACCGTACAGCGA-1	Oligodendrocytes
933000320047328	827	632	high	0	1	4	AAGTACCTCAACTCTT-1	Microglia
933000320047328	1831	1071	high	0.436919716002185	1	24	AAGTACCTCGAGCACC-1	Oligodendrocytes
933000320047328	9640	4172	high	0.674273858921162	1	18	AAGTCGTCACCAGCCA-1	ExNeuron
933000320047328	798	491	high	0.50125313283208	1	1	AAGTCGTGTCGCTGCA-1	Oligodendrocytes
933000320047328	2170	1472	high	1.47465437788018	1	18	AAGTCGTGTGATACAA-1	ExNeuron
933000320047328	4650	2479	high	2.38709677419355	1	14	AAGTCGTGTGCGACAA-1	ExNeuron
933000320047328	534	429	high	2.62172284644195	1	33	AAGTCGTGTTGAGTCT-1	Endothelial
933000320047328	1369	855	high	0.511322132943755	1	1	AAGTCGTTCTCCGATC-1	Oligodendrocytes
933000320047328	5021	2648	high	1.57339175463055	1	21	AAGTGAACAAGTGCTT-1	InhNeuron
933000320047328	1235	741	high	0.566801619433198	1	1	AAGTGAACAATGCTCA-1	Oligodendrocytes
933000320047328	8412	3360	high	1.39087018544936	1	6	AAGTGAACACATCCCT-1	ExNeuron
933000320047328	1317	888	high	0.759301442672741	1	12	AAGTGAACAGAGGCAT-1	Astrocytes
933000320047328	1719	1023	high	0.116346713205352	1	12	AAGTGAAGTATGAAGT-1	Astrocytes
933000320047328	1216	802	high	0.328947368421053	1	12	AAGTGAATCGCATTGA-1	Astrocytes
933000320047328	646	449	high	1.39318885448916	1	1	AAGTTCGAGCGATCGA-1	Oligodendrocytes
933000320047328	2434	1629	high	0.657354149548069	1	10	AAGTTCGCAAAGGGTC-1	InhNeuron
933000320047328	1356	790	high	0.737463126843658	1	1	AAGTTCGTCCGGCAGT-1	Oligodendrocytes
933000320047328	5127	2821	high	2.30154086210259	1	25	AATAGAGGTAATGCGG-1	Chat+
933000320047328	3652	2250	high	0.711938663745893	1	6	AATAGAGGTATAGGGC-1	ExNeuron
933000320047328	758	469	high	2.24274406332454	1	5	AATAGAGGTCGCAACC-1	Oligodendrocytes
933000320047328	1415	925	high	0.353356890459364	1	1	AATAGAGGTGGCATCC-1	Oligodendrocytes
933000320047328	927	650	high	0.431499460625674	1	4	AATAGAGGTGTACAGG-1	Microglia
933000320047328	4021	2220	high	1.04451628948023	1	10	AATCACGAGGTAATCA-1	InhNeuron
933000320047328	729	496	high	0.548696844993141	1	5	AATCACGAGTACTGTC-1	Oligodendrocytes
933000320047328	6472	3196	high	0.417181705809642	1	29	AATCACGCACGTACTA-1	ExNeuron
933000320047328	3604	2124	high	1.02663706992231	1	16	AATCACGCAGAGTGTG-1	InhNeuron
933000320047328	1440	959	high	0.416666666666667	1	4	AATCACGCATGTGCCG-1	Microglia
933000320047328	3498	2039	high	0.142938822184105	1	15	AATCACGCATTGCTGA-1	InhNeuron
933000320047328	3405	2100	high	0.469897209985316	1	20	AATCACGGTCCTCAGG-1	Sst+
933000320047328	4416	2369	high	0.181159420289855	1	2	AATCACGGTCCTCCTA-1	InhNeuron
933000320047328	839	629	high	0.476758045292014	1	4	AATCACGGTTACACTG-1	Microglia
933000320047328	1191	810	high	0.671704450041982	1	1	AATCACGGTTGTACGT-1	Oligodendrocytes
933000320047328	1413	877	high	0.636942675159236	1	1	AATCACGTCTAGGCAT-1	Oligodendrocytes
933000320047328	8730	3761	high	0.481099656357388	1	14	AATCGACAGTGGAATT-1	ExNeuron
933000320047328	11325	4535	high	0.415011037527594	1	6	AATCGACCAGCAGTCC-1	ExNeuron
933000320047328	5383	2758	high	0.835965075236857	1	16	AATCGACCATCTCGTC-1	InhNeuron
933000320047328	1630	962	high	0.98159509202454	1	1	AATCGACCATGTTTGG-1	Oligodendrocytes
933000320047328	967	635	high	1.03412616339193	1	4	AATCGACGTTCTCCTG-1	Microglia
933000320047328	4490	2694	high	1.0022271714922	1	13	AATCGACTCGAACGCC-1	InhNeuron
933000320047328	1445	1035	high	0.41522491349481	1	3	AATCGTGGTCACTAGT-1	OPC
933000320047328	3684	2210	high	0.732899022801303	1	28	AATCGTGGTCAGTCCG-1	Sst+
933000320047328	1506	872	high	0.796812749003984	1	1	AATCGTGGTGACAACG-1	Oligodendrocytes
933000320047328	1439	857	high	1.80681028492008	1	1	AATCGTGGTTGGGATG-1	Oligodendrocytes
933000320047328	1120	742	high	0.267857142857143	1	1	AATCGTGTCAGGTGTT-1	Oligodendrocytes
933000320047328	4594	2591	high	1.26251632564214	1	7	AATGAAGAGTCTGCAT-1	InhNeuron
933000320047328	1027	715	high	0.68159688412853	1	4	AATGAAGAGTTGTCGT-1	Microglia
933000320047328	1002	653	high	3.0938123752495	1	1	AATGAAGCAACGGTAG-1	Oligodendrocytes
933000320047328	1479	848	high	0.270453008789723	1	9	AATGAAGGTCTTGAAC-1	Oligodendrocytes
933000320047328	4890	2613	high	0.306748466257669	1	14	AATGAAGGTTAATCGC-1	ExNeuron
933000320047328	1225	810	high	0.0816326530612245	1	0	AATGAAGTCGTAACCA-1	Astrocytes
933000320047328	5295	2967	high	0.642115203021719	1	17	AATGACCAGCTAGATA-1	Nos1+
933000320047328	5344	2875	high	1.19760479041916	1	6	AATGACCAGGAAGAAC-1	ExNeuron
933000320047328	1092	778	high	0	1	0	AATGACCAGGAATCGC-1	Astrocytes
933000320047328	7283	3336	high	0.384456954551696	1	15	AATGACCAGTCACTGT-1	InhNeuron
933000320047328	2910	1895	high	0.584192439862543	1	2	AATGACCCAGTGCCTG-1	InhNeuron
933000320047328	1342	853	high	0.29806259314456	1	1	AATGACCCATCGGAGA-1	Oligodendrocytes
933000320047328	1062	648	high	0.0941619585687382	1	9	AATGACCGTGGGTCAA-1	Oligodendrocytes
933000320047328	1206	778	high	0.248756218905473	1	5	AATGACCTCATCGCTC-1	Oligodendrocytes
933000320047328	1332	822	high	0.225225225225225	1	4	AATGACCTCCTGGTCT-1	Microglia
933000320047328	1195	771	high	0.0836820083682008	1	5	AATGACCTCGCCGATG-1	Oligodendrocytes
933000320047328	1672	1025	high	0.657894736842105	1	12	AATGCCATCTCGGGAC-1	Astrocytes
933000320047328	7497	3422	high	0.160064025610244	1	11	AATGGAACATCCGTGG-1	ExNeuron
933000320047328	949	590	high	0.105374077976818	1	9	AATGGAAGTGGCTACC-1	Oligodendrocytes
933000320047328	1013	662	high	0.888450148075025	1	1	AATGGAATCAGTCTTT-1	Oligodendrocytes
933000320047328	1428	858	high	0.140056022408964	1	1	AATGGAATCCTAGCCT-1	Oligodendrocytes
933000320047328	3297	2077	high	1.00090991810737	1	2	AATGGAATCGGCCAAC-1	InhNeuron
933000320047328	5015	2640	high	1.17647058823529	1	15	AATGGAATCTTCCCGA-1	InhNeuron
933000320047328	903	564	high	2.43632336655592	1	1	AATGGCTAGGCTCTAT-1	Oligodendrocytes
933000320047328	6626	3068	high	0.845155448234229	1	16	AATGGCTCATCTGCGG-1	InhNeuron
933000320047328	5673	2873	high	0.634584875727129	1	10	AATGGCTGTAATGATG-1	InhNeuron
933000320047328	1418	829	high	2.25669957686883	1	1	AATGGCTGTAGTCACT-1	Oligodendrocytes
933000320047328	5392	2568	high	2.04005934718101	1	8	AATGGCTTCACGAGGA-1	InhNeuron
933000320047328	1788	1001	high	2.06935123042506	1	1	AATGGCTTCGCCGATG-1	Oligodendrocytes
933000320047328	2467	1442	high	0.121605188488042	1	0	AATTCCTAGAGGTCAC-1	Astrocytes
933000320047328	981	637	high	0.305810397553517	1	5	AATTCCTAGCCTTGAT-1	Oligodendrocytes
933000320047328	5754	2951	high	0.364963503649635	1	16	AATTCCTAGTATAGAC-1	InhNeuron
933000320047328	7300	3498	high	1.13698630136986	1	21	AATTCCTAGTCAGGGT-1	InhNeuron
933000320047328	7981	3576	high	2.44330284425511	1	6	AATTCCTCATTCAGCA-1	ExNeuron
933000320047328	6406	3268	high	0.343428036216047	1	11	AATTCCTGTATAGGAT-1	ExNeuron
933000320047328	1467	788	high	0.5453306066803	1	24	AATTCCTGTCAACGCC-1	Oligodendrocytes
933000320047328	2421	1517	high	0.123915737298637	1	12	AATTTCCAGTAGTCAA-1	Astrocytes
933000320047328	4941	2374	high	0.364298724954463	1	10	AATTTCCCACCTGCTT-1	InhNeuron
933000320047328	3912	2324	high	0.28118609406953	1	2	AATTTCCCACGTGAGA-1	InhNeuron
933000320047328	2607	1643	high	0.15343306482547	1	3	AATTTCCCAGCTGAAG-1	OPC
933000320047328	1973	1246	high	0.405473897617841	1	0	AATTTCCGTGCCTAAT-1	Astrocytes
933000320047328	7625	3494	high	0.590163934426229	1	26	AATTTCCGTGCCTGAC-1	Cck+/Vip+
933000320047328	2832	1737	high	0.77683615819209	1	27	AATTTCCGTTGTTGCA-1	InhNeuron
933000320047328	4076	2259	high	1.07948969578018	1	15	AATTTCCTCTGAACGT-1	InhNeuron
933000320047328	1235	796	high	2.10526315789474	1	1	ACAAAGAGTCCCACGA-1	Oligodendrocytes
933000320047328	2909	1867	high	2.61258164317635	1	7	ACAAAGATCACGATAC-1	InhNeuron
933000320047328	1710	986	high	0.116959064327485	1	24	ACAACCAAGAACCCGA-1	Oligodendrocytes
933000320047328	8484	3958	high	2.42809995285243	1	27	ACAACCAGTAAGAACT-1	InhNeuron
933000320047328	4276	2438	high	3.22731524789523	1	42	ACAAGCTAGAACTTCC-1	InhNeuron
933000320047328	1061	660	high	2.26201696512724	1	1	ACAAGCTAGGGTTAGC-1	Oligodendrocytes
933000320047328	1576	953	high	0.380710659898477	1	1	ACAAGCTAGTCCTACA-1	Oligodendrocytes
933000320047328	5577	2725	high	0.573785189169805	1	6	ACAAGCTCAAGAGCTG-1	ExNeuron
933000320047328	2272	1598	high	0.528169014084507	1	2	ACAAGCTCAGTCTACA-1	InhNeuron
933000320047328	1191	869	high	0.335852225020991	1	3	ACAAGCTCATGAAGCG-1	OPC
933000320047328	1384	694	high	0.361271676300578	1	9	ACAAGCTTCAACTGGT-1	Oligodendrocytes
933000320047328	1393	1034	high	0.287150035893754	1	3	ACAAGCTTCAGTCTTT-1	OPC
933000320047328	7095	3537	high	2.01550387596899	1	25	ACAAGCTTCTCCACTG-1	Chat+
933000320047328	2953	1901	high	0.507958008804606	1	26	ACACAGTAGATGGCGT-1	Cck+/Vip+
933000320047328	6133	2993	high	0.489157019403228	1	2	ACACAGTCACCGGCTA-1	InhNeuron
933000320047328	2844	1712	high	0.457102672292546	1	26	ACACAGTGTCTAATCG-1	Cck+/Vip+
933000320047328	4291	2484	high	0.65252854812398	1	18	ACACAGTGTGTAACGG-1	ExNeuron
933000320047328	1073	714	high	0.559179869524697	1	1	ACACAGTGTTGTTGTG-1	Oligodendrocytes
933000320047328	1185	874	high	0.168776371308017	1	4	ACACCAAAGTCGCCAC-1	Microglia
933000320047328	5049	2697	high	1.24777183600713	1	21	ACACCAACAGTCCGTG-1	InhNeuron
933000320047328	4812	2722	high	0.270157938487116	1	18	ACACCAATCATGACAC-1	ExNeuron
933000320047328	1677	982	high	1.43112701252236	1	1	ACACGCGAGAGGATGA-1	Oligodendrocytes
933000320047328	1165	859	high	0.343347639484979	1	4	ACACGCGAGGGCCTCT-1	Microglia
933000320047328	3377	2109	high	0.503405389398875	1	2	ACACGCGAGTATGCAA-1	InhNeuron
933000320047328	6803	3121	high	0.396883727767162	1	6	ACACGCGCATCCCGTT-1	ExNeuron
933000320047328	3078	1715	high	2.07927225471085	1	0	ACACGCGGTCCTCCTA-1	Astrocytes
933000320047328	6796	3359	high	2.19246615656268	1	19	ACACGCGGTCGATTTG-1	InhNeuron
933000320047328	5499	3040	high	2.2004000727405	1	25	ACACGCGGTTCGGCGT-1	Chat+
933000320047328	5623	2910	high	0.764716343588832	1	18	ACACGCGTCCTTATAC-1	ExNeuron
933000320047328	5618	3013	high	1.77999288002848	1	7	ACACTGAAGTACTGTC-1	InhNeuron
933000320047328	1815	1260	high	0.110192837465565	1	3	ACACTGAAGTGTCATC-1	OPC
933000320047328	889	582	high	0.224971878515186	1	1	ACACTGACACAGCTTA-1	Oligodendrocytes
933000320047328	1019	675	high	0.785083415112856	1	1	ACACTGAGTGTATTCG-1	Oligodendrocytes
933000320047328	6503	2860	high	2.19898508380747	1	29	ACACTGATCTTTCCAA-1	ExNeuron
933000320047328	4951	2773	high	0.747323772975157	1	13	ACAGAAAAGCAGCCTC-1	InhNeuron
933000320047328	3888	2181	high	2.34053497942387	1	19	ACAGAAAAGGGTACAC-1	InhNeuron
933000320047328	1379	786	high	0.942712110224801	1	9	ACAGAAACATAGAAAC-1	Oligodendrocytes
933000320047328	3943	2379	high	3.1194521937611	1	2	ACAGAAAGTCGGTACC-1	InhNeuron
933000320047328	1097	697	high	0.820419325432999	1	9	ACAGAAATCCATACAG-1	Oligodendrocytes
933000320047328	1634	1024	high	0.122399020807834	1	0	ACAGAAATCCATAGAC-1	Astrocytes
933000320047328	4536	2464	high	2.05026455026455	1	20	ACAGCCGGTCCGAAAG-1	Sst+
933000320047328	1632	938	high	0.183823529411765	1	1	ACAGGGAAGAATTGCA-1	Oligodendrocytes
933000320047328	1043	729	high	0.767018216682646	1	4	ACAGGGAAGACTCTTG-1	Microglia
933000320047328	2948	1785	high	1.56037991858887	1	21	ACAGGGACAGATGCGA-1	InhNeuron
933000320047328	1129	738	high	0.531443755535872	1	1	ACAGGGACATGGCACC-1	Oligodendrocytes
933000320047328	993	762	high	0.40281973816717	1	30	ACAGGGAGTCGTCTCT-1	Oligodendrocytes
933000320047328	1176	805	high	0.595238095238095	1	26	ACAGGGAGTGGATGAC-1	Cck+/Vip+
933000320047328	5818	3064	high	3.43760742523204	1	27	ACAGGGATCCCGAGAC-1	InhNeuron
933000320047328	6653	3334	high	0.120246505335939	1	13	ACATCCCAGCTGGCTC-1	InhNeuron
933000320047328	2844	1803	high	0.562587904360056	1	2	ACATCCCAGGGTGGGA-1	InhNeuron
933000320047328	8116	3613	high	0.850172498767866	1	14	ACATCCCGTATACCCA-1	ExNeuron
933000320047328	10964	4468	high	0.583728566216709	1	6	ACATCCCGTGACAACG-1	ExNeuron
933000320047328	1184	770	high	3.80067567567568	1	1	ACATCCCTCGTCACCT-1	Oligodendrocytes
933000320047328	1268	919	high	0.157728706624606	1	3	ACATCCCTCGTTCTGC-1	OPC
933000320047328	2182	1319	high	0.137488542621448	1	12	ACATCCCTCTCTCGAC-1	Astrocytes
933000320047328	784	520	high	0.38265306122449	1	1	ACATCGAAGAGCCGTA-1	Oligodendrocytes
933000320047328	1482	1095	high	0.607287449392713	1	3	ACATCGAAGATTGATG-1	OPC
933000320047328	1282	798	high	1.40405616224649	1	1	ACATCGACAGTCTGGC-1	Oligodendrocytes
933000320047328	1500	832	high	0.333333333333333	1	9	ACATCGACAGTTCACA-1	Oligodendrocytes
933000320047328	1573	978	high	0.127145581691036	1	0	ACATCGACATCGCCTT-1	Astrocytes
933000320047328	1181	844	high	0.508044030482642	1	4	ACATCGACATGACGTT-1	Microglia
933000320047328	1435	969	high	1.81184668989547	1	0	ACATCGAGTGGTCTTA-1	Astrocytes
933000320047328	1368	867	high	0.0730994152046784	1	0	ACATCGAGTTCAAAGA-1	Astrocytes
933000320047328	3088	1853	high	0.0323834196891192	1	7	ACATCGATCGTAGGAG-1	InhNeuron
933000320047328	821	624	high	0.243605359317905	1	3	ACATCGATCTCGTGGG-1	OPC
933000320047328	5023	2904	high	0.517618952817042	1	21	ACATCGATCTTGATTC-1	InhNeuron
933000320047328	7309	3557	high	1.43658503215214	1	20	ACATGCACAACGTAAA-1	Sst+
933000320047328	1594	977	high	0.250941028858218	1	0	ACATGCACAGAGATGC-1	Astrocytes
933000320047328	4486	2539	high	1.53811859117254	1	22	ACATGCAGTAGTCGGA-1	Cck+/Vip+
933000320047328	1196	721	high	0.334448160535117	1	1	ACATGCAGTCGTGCCA-1	Oligodendrocytes
933000320047328	1163	756	high	0.171969045571797	1	0	ACATGCAGTGAGTAGC-1	Astrocytes
933000320047328	3332	1786	high	0.750300120048019	1	21	ACATGCAGTGGGTATG-1	InhNeuron
933000320047328	2977	1882	high	0.0671817265703729	1	2	ACATGCATCATCGCCT-1	InhNeuron
933000320047328	1600	956	high	4.1875	1	1	ACATGCATCCAGCACG-1	Oligodendrocytes
933000320047328	5092	2672	high	0.687352710133543	1	10	ACATGCATCGAGAACG-1	InhNeuron
933000320047328	1642	1076	high	0.182704019488429	1	12	ACATGCATCGGCTTCT-1	Astrocytes
933000320047328	1179	742	high	0.339270568278202	1	1	ACATGCATCGGTTCAA-1	Oligodendrocytes
933000320047328	2009	1411	high	0.597312095569935	1	18	ACATGCATCGTAATGC-1	ExNeuron
933000320047328	801	591	high	0.124843945068664	1	4	ACATTTCAGAAGGTAG-1	Microglia
933000320047328	3426	1901	high	1.95563339171045	1	10	ACATTTCAGAGAAGGT-1	InhNeuron
933000320047328	2383	1463	high	0.419639110365086	1	0	ACATTTCAGCCTTCTC-1	Astrocytes
933000320047328	4271	2634	high	0.421446967923203	1	7	ACATTTCCAGAGAGGG-1	InhNeuron
933000320047328	1517	1034	high	3.0982201713909	1	4	ACATTTCCAGATCCAT-1	Microglia
933000320047328	8899	4049	high	1.62939656141139	1	2	ACATTTCCATCCTGTC-1	InhNeuron
933000320047328	1917	1031	high	0.104329681794471	1	1	ACATTTCGTCTGCATA-1	Oligodendrocytes
933000320047328	3330	2145	high	0.630630630630631	1	23	ACATTTCGTGAGAGGG-1	Sst+
933000320047328	922	673	high	0.325379609544469	1	4	ACCAAACAGAGTGTGC-1	Microglia
933000320047328	4648	2617	high	0.731497418244406	1	18	ACCAAACAGCTGGCCT-1	ExNeuron
933000320047328	2060	1242	high	0.0970873786407767	1	12	ACCAAACCAAACAGGC-1	Astrocytes
933000320047328	1563	964	high	0.511836212412028	1	1	ACCAAACCAGAGGTTG-1	Oligodendrocytes
933000320047328	1009	648	high	0.297324083250743	1	5	ACCAAACCAGTTGAAA-1	Oligodendrocytes
933000320047328	3238	2078	high	1.54416306361952	1	21	ACCAAACTCAGCTTCC-1	InhNeuron
933000320047328	2066	1314	high	0.338818973862536	1	12	ACCAAACTCAGGTGTT-1	Astrocytes
933000320047328	1728	1010	high	2.66203703703704	1	1	ACCAAACTCCGACATA-1	Oligodendrocytes
933000320047328	1203	748	high	0.415627597672485	1	1	ACCAACAAGATTGAGT-1	Oligodendrocytes
933000320047328	4540	2536	high	0.947136563876652	1	15	ACCAACAGTATTGCCA-1	InhNeuron
933000320047328	4593	2677	high	1.5676028739386	1	7	ACCAACATCAGGACGA-1	InhNeuron
933000320047328	3894	2351	high	1.05290190035953	1	32	ACCAACATCGTTCTCG-1	Astrocytes
933000320047328	3578	2146	high	0.363331470095025	1	14	ACCAACATCTCAAAGC-1	ExNeuron
933000320047328	4681	2504	high	3.11899166844691	1	16	ACCAACATCTTGTGCC-1	InhNeuron
933000320047328	5628	2857	high	1.72352523098792	1	8	ACCACAAAGGTACAAT-1	InhNeuron
933000320047328	1140	732	high	1.2280701754386	1	1	ACCACAAAGTCATCCA-1	Oligodendrocytes
933000320047328	1505	953	high	1.72757475083056	1	1	ACCACAAAGTGGTTAA-1	Oligodendrocytes
933000320047328	2889	1890	high	0.865351332641052	1	18	ACCACAACAACAAGAT-1	ExNeuron
933000320047328	1618	920	high	1.29789864029666	1	1	ACCACAACACGGATCC-1	Oligodendrocytes
933000320047328	8281	3751	high	0.338123415046492	1	6	ACCATTTAGATCGACG-1	ExNeuron
933000320047328	5122	2711	high	1.03475204998048	1	29	ACCATTTAGCGTTCAT-1	ExNeuron
933000320047328	9834	4090	high	2.10494203782794	1	16	ACCATTTCAACGATTC-1	InhNeuron
933000320047328	2257	1396	high	1.72795746566238	1	44	ACCATTTCACGATTCA-1	OPC
933000320047328	8005	3587	high	1.24921923797626	1	29	ACCATTTCACGGATCC-1	ExNeuron
933000320047328	2451	1555	high	0.407996736026112	1	15	ACCATTTGTTTAGTCG-1	InhNeuron
933000320047328	5393	2845	high	1.01984053402559	1	7	ACCATTTTCCTGCTAC-1	InhNeuron
933000320047328	4145	2277	high	1.47165259348613	1	10	ACCATTTTCTGACCCT-1	InhNeuron
933000320047328	6495	3303	high	0.985373364126251	1	10	ACCCAAATCAACTTTC-1	InhNeuron
933000320047328	1224	851	high	1.38888888888889	1	0	ACCCAAATCAATGTCG-1	Astrocytes
933000320047328	875	521	high	0.342857142857143	1	5	ACCCAAATCCGAGGCT-1	Oligodendrocytes
933000320047328	1796	1066	high	0.501113585746102	1	1	ACCCTCAAGCGCCTTG-1	Oligodendrocytes
933000320047328	2279	1182	high	0.438788942518649	1	24	ACCCTCACAATGCAAA-1	Oligodendrocytes
933000320047328	3940	2272	high	0.609137055837563	1	15	ACCCTCACAGCTCGGT-1	InhNeuron
933000320047328	2838	1716	high	0.246652572233968	1	15	ACCCTCAGTATCATGC-1	InhNeuron
933000320047328	984	696	high	0	1	4	ACCCTCAGTCGCCTAG-1	Microglia
933000320047328	2540	1663	high	1.10236220472441	1	35	ACCCTCAGTTGACTGT-1	Sst+
933000320047328	867	660	high	1.96078431372549	1	3	ACCCTTGAGATCGGTG-1	OPC
933000320047328	2184	1244	high	0.137362637362637	1	0	ACCCTTGAGTACGAGC-1	Astrocytes
933000320047328	6720	3073	high	1.11607142857143	1	19	ACCCTTGGTCTACTGA-1	InhNeuron
933000320047328	1760	1237	high	4.60227272727273	1	23	ACCCTTGTCGGTCGGT-1	Sst+
933000320047328	5252	2677	high	0.0571210967250571	1	15	ACCGTTCAGCCTCCAG-1	InhNeuron
933000320047328	5178	2728	high	1.79606025492468	1	29	ACCGTTCCAATTGAGA-1	ExNeuron
933000320047328	4209	2305	high	0.712758374910905	1	21	ACCGTTCCACGTAGTT-1	InhNeuron
933000320047328	4223	2403	high	1.89438787591759	1	10	ACCGTTCCAGGACGAT-1	InhNeuron
933000320047328	4869	2707	high	1.60197165742452	1	2	ACCGTTCCATCGAGCC-1	InhNeuron
933000320047328	1106	690	high	4.79204339963834	1	1	ACCGTTCGTCACGCTG-1	Oligodendrocytes
933000320047328	1314	769	high	2.28310502283105	1	1	ACCGTTCGTCGCTGCA-1	Oligodendrocytes
933000320047328	1869	1127	high	1.49812734082397	1	0	ACCGTTCTCAGGGATG-1	Astrocytes
933000320047328	7256	3730	high	0.606394707828004	1	7	ACCGTTCTCCCTCATG-1	InhNeuron
933000320047328	712	560	high	4.07303370786517	1	36	ACCGTTCTCTACACTT-1	ExNeuron
933000320047328	1944	1058	high	0.257201646090535	1	1	ACCTACCAGCTAGAAT-1	Oligodendrocytes
933000320047328	1830	1159	high	0.218579234972678	1	0	ACCTACCAGGCTATCT-1	Astrocytes
933000320047328	2177	1367	high	0.091869545245751	1	0	ACCTACCCAATAGTCC-1	Astrocytes
933000320047328	1330	923	high	1.35338345864662	1	12	ACCTACCTCAAAGCCT-1	Astrocytes
933000320047328	4221	2497	high	0.923951670220327	1	13	ACCTACCTCACTGGGC-1	InhNeuron
933000320047328	7271	3249	high	0.811442717645441	1	28	ACCTACCTCATCGCAA-1	Sst+
933000320047328	8685	3985	high	0.518134715025907	1	7	ACCTACCTCCCTCTCC-1	InhNeuron
933000320047328	1230	774	high	0.731707317073171	1	1	ACCTACCTCGGCCAAC-1	Oligodendrocytes
933000320047328	1402	1058	high	1.49786019971469	1	3	ACCTGAAAGAGCCTGA-1	OPC
933000320047328	7856	3474	high	0.521894093686354	1	20	ACCTGAAAGTCCCTAA-1	Sst+
933000320047328	964	634	high	1.34854771784232	1	1	ACCTGAACAAGTGGGT-1	Oligodendrocytes
933000320047328	3807	2322	high	0.814289466771736	1	13	ACCTGAACACAGTCAT-1	InhNeuron
933000320047328	5095	2824	high	0.785083415112856	1	6	ACCTGAATCCAGCTCT-1	ExNeuron
933000320047328	7394	3367	high	0.36516094130376	1	29	ACCTGTCAGACCAACG-1	ExNeuron
933000320047328	1324	968	high	0.226586102719033	1	3	ACCTGTCAGACTTAAG-1	OPC
933000320047328	5252	2857	high	0.495049504950495	1	2	ACCTGTCGTCCGTTTC-1	InhNeuron
933000320047328	1020	666	high	0.784313725490196	1	9	ACCTGTCTCATTATCC-1	Oligodendrocytes
933000320047328	1952	1253	high	0.563524590163934	1	0	ACCTGTCTCCCGGTAG-1	Astrocytes
933000320047328	1680	980	high	2.44047619047619	1	1	ACCTGTCTCCTGCCAT-1	Oligodendrocytes
933000320047328	1461	876	high	0.0684462696783025	1	24	ACCTGTCTCTCCTGTG-1	Oligodendrocytes
933000320047328	8012	3602	high	1.07338991512731	1	10	ACGATCACACATCATG-1	InhNeuron
933000320047328	1140	702	high	2.01754385964912	1	24	ACGATCACACCGAATT-1	Oligodendrocytes
933000320047328	1531	1134	high	0.718484650555193	1	3	ACGATCACAGAGGTTG-1	OPC
933000320047328	993	664	high	0.503524672708963	1	5	ACGATCACATTCACAG-1	Oligodendrocytes
933000320047328	2282	1277	high	0.306748466257669	1	0	ACGATCAGTCGTGATT-1	Astrocytes
933000320047328	1410	854	high	0.425531914893617	1	1	ACGATCATCTGTGCTC-1	Oligodendrocytes
933000320047328	3662	2254	high	0.546149645002731	1	13	ACGATGTAGACGACGT-1	InhNeuron
933000320047328	2896	1725	high	0.069060773480663	1	13	ACGATGTAGGTGGTTG-1	InhNeuron
933000320047328	1642	1002	high	0.426309378806334	1	1	ACGATGTAGTTAACAG-1	Oligodendrocytes
933000320047328	4165	2237	high	0.552220888355342	1	21	ACGATGTCAAGTGATA-1	InhNeuron
933000320047328	5397	2555	high	3.14989809153233	1	21	ACGATGTCACCAACAT-1	InhNeuron
933000320047328	1738	1252	high	0.920598388952819	1	3	ACGATGTCAGGTAGTG-1	OPC
933000320047328	1022	655	high	0.195694716242661	1	4	ACGATGTGTACAAAGT-1	Microglia
933000320047328	1115	832	high	0.179372197309417	1	3	ACGATGTGTGCATGAG-1	OPC
933000320047328	4200	2324	high	4.61904761904762	1	7	ACGATGTGTTGCGAAG-1	InhNeuron
933000320047328	990	600	high	0.303030303030303	1	5	ACGCACGAGACTCTAC-1	Oligodendrocytes
933000320047328	4182	2406	high	0.597800095648015	1	18	ACGCACGCAAATGAGT-1	ExNeuron
933000320047328	891	660	high	0.448933782267116	1	4	ACGCACGCAATAGAGT-1	Microglia
933000320047328	5244	2980	high	0.72463768115942	1	21	ACGCACGCAGCAGTTT-1	InhNeuron
933000320047328	1535	886	high	2.08469055374593	1	1	ACGCACGGTCTCCCTA-1	Oligodendrocytes
933000320047328	1780	1046	high	2.24719101123596	1	9	ACGCACGTCCCAACTC-1	Oligodendrocytes
933000320047328	4359	2520	high	1.35352144987382	1	13	ACGCACGTCGCCACTT-1	InhNeuron
933000320047328	1195	913	high	1.50627615062761	1	2	ACGGAAGAGACATAAC-1	InhNeuron
933000320047328	1086	746	high	0	1	0	ACGGAAGAGACGACTG-1	Astrocytes
933000320047328	1175	771	high	0.0851063829787234	1	12	ACGGAAGAGGAGGCAG-1	Astrocytes
933000320047328	901	703	high	2.10876803551609	1	3	ACGGAAGAGGTTGGAC-1	OPC
933000320047328	3306	2098	high	0.332728372655777	1	13	ACGGAAGCAAGTGGGT-1	InhNeuron
933000320047328	4708	2640	high	1.72047578589635	1	20	ACGGAAGCAATTCACG-1	Sst+
933000320047328	3552	2259	high	0.478603603603604	1	15	ACGGAAGCATATCTGG-1	InhNeuron
933000320047328	4681	2842	high	0.534073915829951	1	13	ACGGAAGGTTGACGGA-1	InhNeuron
933000320047328	7886	3886	high	1.49632259700735	1	6	ACGGAAGTCTGCGGAC-1	ExNeuron
933000320047328	2791	1725	high	0.501612325331422	1	28	ACGGAAGTCTTACGTT-1	Sst+
933000320047328	1256	670	high	2.94585987261146	1	9	ACGGGTCAGAAAGCGA-1	Oligodendrocytes
933000320047328	2480	1591	high	0.161290322580645	1	27	ACGGGTCCACGCGTGT-1	InhNeuron
933000320047328	5676	3108	high	1.19802677942213	1	2	ACGGGTCCATACTGAC-1	InhNeuron
933000320047328	2148	1462	high	0.465549348230912	1	15	ACGGGTCGTATGAAGT-1	InhNeuron
933000320047328	4033	2154	high	1.26456731961319	1	15	ACGGGTCGTTATAGCC-1	InhNeuron
933000320047328	4164	2334	high	0.74447646493756	1	27	ACGGGTCTCAACTACG-1	InhNeuron
933000320047328	4089	2299	high	0.53802885791147	1	26	ACGGGTCTCAGCTCTC-1	Cck+/Vip+
933000320047328	3230	1997	high	0.464396284829721	1	8	ACGGGTCTCCCGGTAG-1	InhNeuron
933000320047328	646	426	high	0.773993808049536	1	1	ACGGTCGAGCTTCATG-1	Oligodendrocytes
933000320047328	622	363	high	1.28617363344051	1	9	ACGGTCGAGTAGGATT-1	Oligodendrocytes
933000320047328	4090	2161	high	1.78484107579462	1	10	ACGGTCGCAGGCATTT-1	InhNeuron
933000320047328	1212	861	high	1.07260726072607	1	33	ACGGTCGGTATGTCCA-1	Endothelial
933000320047328	1589	958	high	0.943989930774072	1	1	ACGGTCGTCGTAACAC-1	Oligodendrocytes
933000320047328	1771	953	high	0.282326369282891	1	9	ACGGTTAAGGCATTTC-1	Oligodendrocytes
933000320047328	4015	2495	high	0.49813200498132	1	17	ACGGTTAAGGCTTTCA-1	Nos1+
933000320047328	4043	2286	high	0.445213950037101	1	19	ACGGTTAAGGTAGCAC-1	InhNeuron
933000320047328	3239	1880	high	1.14232787897499	1	10	ACGGTTACACCATAAC-1	InhNeuron
933000320047328	2776	1892	high	1.40489913544669	1	7	ACGGTTAGTGGACCAA-1	InhNeuron
933000320047328	835	529	high	2.03592814371257	1	1	ACGGTTATCGTCCATC-1	Oligodendrocytes
933000320047328	5763	2986	high	0.659378795766094	1	6	ACGTAACCAAAGGCGT-1	ExNeuron
933000320047328	8743	3849	high	0.789202790804072	1	11	ACGTAACGTACAGTCT-1	ExNeuron
933000320047328	1624	903	high	1.66256157635468	1	9	ACGTAACGTACCGTGC-1	Oligodendrocytes
933000320047328	3978	2363	high	0.0502765208647562	1	13	ACGTAACGTACGTGAG-1	InhNeuron
933000320047328	7006	3301	high	0.570939194975735	1	14	ACGTACAAGAATCGTA-1	ExNeuron
933000320047328	973	700	high	0.308324768756423	1	4	ACGTACAAGGGCAGAG-1	Microglia
933000320047328	7803	3685	high	1.46097654748174	1	4	ACGTACAAGTATAGAC-1	Microglia
933000320047328	1590	970	high	2.83018867924528	1	4	ACGTACAGTAACAGTA-1	Microglia
933000320047328	1380	954	high	0.144927536231884	1	12	ACGTACAGTAACGATA-1	Astrocytes
933000320047328	1478	816	high	0.47361299052774	1	1	ACGTACAGTAGGTACG-1	Oligodendrocytes
933000320047328	1098	707	high	0.182149362477231	1	1	ACGTACAGTCGTCTCT-1	Oligodendrocytes
933000320047328	1821	1287	high	2.08676551345415	1	3	ACGTACATCAAGCCCG-1	OPC
933000320047328	2787	1692	high	0.394689630426982	1	27	ACGTACATCGACATTG-1	InhNeuron
933000320047328	7199	3686	high	1.15293790804278	1	15	ACGTAGTAGGACACTG-1	InhNeuron
933000320047328	1286	827	high	0.699844479004666	1	1	ACGTAGTAGTTGTAAG-1	Oligodendrocytes
933000320047328	711	554	high	0.843881856540084	1	3	ACGTAGTGTGAATAAC-1	OPC
933000320047328	2867	1816	high	0.244157656086502	1	19	ACGTAGTGTGCGAACA-1	InhNeuron
933000320047328	1713	890	high	0.116754232340922	1	24	ACGTAGTTCTGGGCCA-1	Oligodendrocytes
933000320047328	6469	3076	high	2.27237594682331	1	19	ACGTCCTAGTCACTCA-1	InhNeuron
933000320047328	1888	1122	high	0.847457627118644	1	1	ACGTCCTCAGTCAACT-1	Oligodendrocytes
933000320047328	1594	1163	high	0.313676286072773	1	3	ACGTCCTCATCTCGTC-1	OPC
933000320047328	964	604	high	1.6597510373444	1	9	ACGTCCTGTCCATAGT-1	Oligodendrocytes
933000320047328	4891	2585	high	1.08362298098548	1	29	ACGTCCTGTCGCTCGA-1	ExNeuron
933000320047328	5846	3064	high	1.47109134450907	1	11	ACGTCCTGTGGACCTC-1	ExNeuron
933000320047328	4144	2355	high	0.69980694980695	1	8	ACGTCCTGTTCAATCG-1	InhNeuron
933000320047328	1616	1171	high	0	1	3	ACGTCCTTCCACCTGT-1	OPC
933000320047328	3725	2224	high	0.61744966442953	1	18	ACGTCCTTCCGGACTG-1	ExNeuron
933000320047328	4437	2260	high	0.338066260987153	1	15	ACGTCCTTCCTGTACC-1	InhNeuron
933000320047328	2224	1345	high	0.0899280575539568	1	0	ACGTTCCCAGAACTCT-1	Astrocytes
933000320047328	1586	1133	high	0.189155107187894	1	3	ACGTTCCCAGCCTACG-1	OPC
933000320047328	6400	3163	high	0.640625	1	18	ACGTTCCTCACTGGTA-1	ExNeuron
933000320047328	1655	1148	high	0.483383685800604	1	3	ACGTTCCTCAGACCCG-1	OPC
933000320047328	1171	751	high	1.45175064047822	1	1	ACGTTCCTCCGCGAGT-1	Oligodendrocytes
933000320047328	5884	2572	high	0.866757307953773	1	29	ACGTTCCTCGAACGCC-1	ExNeuron
933000320047328	8072	3657	high	1.98216055500496	1	10	ACGTTCCTCTGCGGAC-1	InhNeuron
933000320047328	3350	2045	high	0.417910447761194	1	2	ACTACGAAGATACCAA-1	InhNeuron
933000320047328	1503	908	high	0	1	12	ACTACGAAGCTTAGTC-1	Astrocytes
933000320047328	1782	1151	high	0.841750841750842	1	1	ACTACGACATGCACTA-1	Oligodendrocytes
933000320047328	1117	710	high	0.26857654431513	1	9	ACTACGACATTGAAAG-1	Oligodendrocytes
933000320047328	7210	3352	high	0.735090152565881	1	16	ACTACGAGTTACAGCT-1	InhNeuron
933000320047328	1182	690	high	0.423011844331641	1	1	ACTACGATCCTTCTGG-1	Oligodendrocytes
933000320047328	1007	616	high	0.397219463753724	1	9	ACTACGATCGTGACTA-1	Oligodendrocytes
933000320047328	1529	882	high	0.327011118378025	1	1	ACTACGATCTCTCGCA-1	Oligodendrocytes
933000320047328	1511	922	high	0.661813368630046	1	9	ACTATCTAGCTGACCC-1	Oligodendrocytes
933000320047328	1142	710	high	0.350262697022767	1	1	ACTATCTAGGTGAGAA-1	Oligodendrocytes
933000320047328	6596	3216	high	0.909642207398423	1	18	ACTATCTAGTCACGCC-1	ExNeuron
933000320047328	4384	2348	high	1.50547445255474	1	6	ACTATCTAGTGTAGAT-1	ExNeuron
933000320047328	1002	601	high	0.29940119760479	1	5	ACTATCTGTCTAACTG-1	Oligodendrocytes
933000320047328	1423	839	high	1.75685172171469	1	9	ACTATCTGTGTCATTG-1	Oligodendrocytes
933000320047328	1055	708	high	1.61137440758294	1	5	ACTATCTTCATCGACA-1	Oligodendrocytes
933000320047328	2884	1893	high	0.450762829403606	1	2	ACTATGGAGATAGCAT-1	InhNeuron
933000320047328	7848	3613	high	1.00662589194699	1	11	ACTATGGAGGATTTGA-1	ExNeuron
933000320047328	2352	1527	high	0.212585034013605	1	2	ACTATGGAGTTGCCCG-1	InhNeuron
933000320047328	1385	862	high	0.649819494584838	1	9	ACTATGGCACAGTACT-1	Oligodendrocytes
933000320047328	3854	2369	high	0.233523611831863	1	13	ACTATGGTCTGTACAG-1	InhNeuron
933000320047328	2581	1756	high	0.54242541650523	1	2	ACTATTCAGCCTAGGA-1	InhNeuron
933000320047328	2680	1690	high	0.111940298507463	1	3	ACTATTCCAACAGTGG-1	OPC
933000320047328	1728	1035	high	0.347222222222222	1	24	ACTATTCCAACGTATC-1	Oligodendrocytes
933000320047328	4306	2488	high	0.836042731072921	1	10	ACTATTCCAAGTGACG-1	InhNeuron
933000320047328	4763	2585	high	0.335922737770313	1	10	ACTATTCGTCAGACTT-1	InhNeuron
933000320047328	7007	3419	high	0.428143285286142	1	7	ACTATTCTCTTACCAT-1	InhNeuron
933000320047328	679	532	high	0.294550810014728	1	4	ACTCCCACAAGTGATA-1	Microglia
933000320047328	8125	3666	high	1.35384615384615	1	29	ACTCCCACATCTAGAC-1	ExNeuron
933000320047328	2019	1155	high	2.77365032194156	1	1	ACTCCCAGTGGGATTG-1	Oligodendrocytes
933000320047328	7895	3601	high	0.823305889803673	1	6	ACTCCCAGTGTCCAAT-1	ExNeuron
933000320047328	752	576	high	0.398936170212766	1	1	ACTCCCAGTTCCATTT-1	Oligodendrocytes
933000320047328	1210	875	high	0.330578512396694	1	4	ACTCCCATCTACTGAG-1	Microglia
933000320047328	3744	2260	high	0.560897435897436	1	25	ACTCCCATCTGCGTCT-1	Chat+
933000320047328	1503	945	high	0.332667997338656	1	1	ACTCTCGAGAAACCCG-1	Oligodendrocytes
933000320047328	841	608	high	0.951248513674197	1	4	ACTCTCGCAAGGCAAC-1	Microglia
933000320047328	3891	2134	high	1.02801336417373	1	14	ACTCTCGCACTGAGTT-1	ExNeuron
933000320047328	2932	1890	high	2.55798090040928	1	17	ACTCTCGCATCGGATT-1	Nos1+
933000320047328	2887	1890	high	1.35088326983027	1	35	ACTCTCGTCGATGGAG-1	Sst+
933000320047328	3194	1965	high	0.438321853475266	1	18	ACTCTCGTCGGTAGAG-1	ExNeuron
933000320047328	1621	1156	high	0.308451573103023	1	35	ACTCTCGTCTTGTTAC-1	Sst+
933000320047328	1795	1253	high	3.34261838440111	1	2	ACTGATGAGACTAAGT-1	InhNeuron
933000320047328	6507	3293	high	0.461041954817888	1	14	ACTGATGGTACTCGCG-1	ExNeuron
933000320047328	1223	742	high	0.490596892886345	1	1	ACTGATGGTATAATGG-1	Oligodendrocytes
933000320047328	3363	2126	high	0.267618198037467	1	23	ACTGATGGTCCACACG-1	Sst+
933000320047328	4717	2530	high	0.27559889760441	1	6	ACTGATGGTGGGTCAA-1	ExNeuron
933000320047328	2149	1526	high	0.372266170311773	1	2	ACTGATGTCATTGAGC-1	InhNeuron
933000320047328	1501	919	high	0.133244503664224	1	0	ACTGCAACAAGCGAAC-1	Astrocytes
933000320047328	5340	2728	high	0.393258426966292	1	26	ACTGCAACAAGGAGTC-1	Cck+/Vip+
933000320047328	1647	1038	high	0.667880995749848	1	1	ACTGCAAGTCCTCCTA-1	Oligodendrocytes
933000320047328	8626	3759	high	0.765128680732669	1	6	ACTGCAATCACACCCT-1	ExNeuron
933000320047328	3539	2233	high	1.66713760949421	1	2	ACTGTCCAGCTGCGAA-1	InhNeuron
933000320047328	9006	3984	high	0.788363313346658	1	6	ACTGTCCCAGCTGGTC-1	ExNeuron
933000320047328	4290	2469	high	1.07226107226107	1	10	ACTGTCCGTAGTGCGA-1	InhNeuron
933000320047328	4046	2495	high	0.346020761245675	1	13	ACTGTCCTCATTGTTC-1	InhNeuron
933000320047328	1622	1036	high	0.061652281134402	1	12	ACTGTCCTCCAAACCA-1	Astrocytes
933000320047328	2303	1534	high	1.12896222318715	1	21	ACTGTCCTCCGCATAA-1	InhNeuron
933000320047328	3438	2062	high	2.12332751599767	1	8	ACTGTGAAGACAACAT-1	InhNeuron
933000320047328	1670	1200	high	0	1	3	ACTGTGAAGACTTAAG-1	OPC
933000320047328	1175	738	high	2.12765957446809	1	1	ACTGTGAAGCTGTGCC-1	Oligodendrocytes
933000320047328	2096	1476	high	0.238549618320611	1	35	ACTGTGACAAAGCAAT-1	Sst+
933000320047328	5695	3072	high	0.0351185250219491	1	7	ACTGTGACAACACAGG-1	InhNeuron
933000320047328	955	716	high	0.628272251308901	1	14	ACTGTGACACCAATTG-1	ExNeuron
933000320047328	5824	3060	high	0.978708791208791	1	14	ACTGTGACAGGAGGAG-1	ExNeuron
933000320047328	9896	4085	high	0.535569927243331	1	11	ACTGTGAGTCTGTAGT-1	ExNeuron
933000320047328	5263	2925	high	2.31806954208626	1	17	ACTGTGATCCGTGTCT-1	Nos1+
933000320047328	4138	2440	high	1.54664088931851	1	13	ACTGTGATCGCTAGCG-1	InhNeuron
933000320047328	1309	873	high	1.75706646294882	1	1	ACTGTGATCGGCGATC-1	Oligodendrocytes
933000320047328	672	446	high	0.297619047619048	1	5	ACTTAGGAGAGGCGTT-1	Oligodendrocytes
933000320047328	9716	3991	high	1.51296829971182	1	26	ACTTAGGAGCTATCTG-1	Cck+/Vip+
933000320047328	2091	1277	high	2.58249641319943	1	0	ACTTAGGCACTGCACG-1	Astrocytes
933000320047328	2624	1748	high	1.60060975609756	1	23	ACTTAGGCATGAGATA-1	Sst+
933000320047328	6053	2972	high	0.693870807863869	1	6	ACTTAGGGTTGCTCAA-1	ExNeuron
933000320047328	1217	735	high	1.80772391125719	1	9	ACTTAGGTCCCTCGTA-1	Oligodendrocytes
933000320047328	2212	1339	high	0.135623869801085	1	12	ACTTATCCACGCTATA-1	Astrocytes
933000320047328	1361	823	high	0.0734753857457752	1	1	ACTTATCGTACTTGTG-1	Oligodendrocytes
933000320047328	5621	3009	high	1.28091086995197	1	17	ACTTATCGTGACAACG-1	Nos1+
933000320047328	5385	2693	high	2.07985143918292	1	19	ACTTATCTCAGTGCGC-1	InhNeuron
933000320047328	4848	2671	high	0.783828382838284	1	15	ACTTATCTCATTGCGA-1	InhNeuron
933000320047328	5164	2794	high	0.34856700232378	1	21	ACTTATCTCGAAATCC-1	InhNeuron
933000320047328	4350	2343	high	0.114942528735632	1	18	ACTTATCTCGTGGGTC-1	ExNeuron
933000320047328	6430	3193	high	1.88180404354588	1	14	ACTTATCTCTACGGGC-1	ExNeuron
933000320047328	2171	1307	high	0.967296176877015	1	0	ACTTCCGCAGAAGCGT-1	Astrocytes
933000320047328	4770	2695	high	0.670859538784067	1	7	ACTTCCGGTCTTTCAT-1	InhNeuron
933000320047328	1301	816	high	2.76710222905457	1	1	ACTTCCGTCGATTTCT-1	Oligodendrocytes
933000320047328	7082	3102	high	0.522451284947755	1	11	ACTTCGCAGTTGTACC-1	ExNeuron
933000320047328	2432	1458	high	0.493421052631579	1	0	ACTTCGCCACCGTCGA-1	Astrocytes
933000320047328	7914	3479	high	1.40257771038666	1	6	ACTTCGCCAGAATGTA-1	ExNeuron
933000320047328	1138	729	high	0.70298769771529	1	1	ACTTCGCGTACGACTT-1	Oligodendrocytes
933000320047328	1450	1039	high	1.17241379310345	1	3	ACTTCGCGTCACTAGT-1	OPC
933000320047328	3314	2167	high	0.905250452625226	1	22	ACTTCGCGTTTCGTGA-1	Cck+/Vip+
933000320047328	1162	724	high	0.344234079173838	1	5	ACTTCGCTCCAGGACC-1	Oligodendrocytes
933000320047328	802	584	high	0.124688279301746	1	4	ACTTCGCTCGAAGCAG-1	Microglia
933000320047328	6220	2960	high	1.44694533762058	1	10	ACTTCGCTCGCTGCGA-1	InhNeuron
933000320047328	1118	677	high	1.52057245080501	1	5	ACTTTCAAGTGACCTT-1	Oligodendrocytes
933000320047328	7366	3321	high	0.312245452077111	1	14	ACTTTCAGTAGCCCTG-1	ExNeuron
933000320047328	5252	2861	high	0.647372429550647	1	13	ACTTTCATCTATCGCC-1	InhNeuron
933000320047328	1013	791	high	0.296150049358342	1	3	ACTTTGTAGATACTGA-1	OPC
933000320047328	4052	1990	high	0.789733464955577	1	10	ACTTTGTAGCGTGAAC-1	InhNeuron
933000320047328	6209	3241	high	0.418746980190047	1	32	ACTTTGTAGGAACGTC-1	Astrocytes
933000320047328	4305	2265	high	0.0929152148664344	1	14	ACTTTGTAGGTATCTC-1	ExNeuron
933000320047328	3208	2023	high	0.592269326683292	1	16	ACTTTGTAGGTATTGA-1	InhNeuron
933000320047328	2050	1224	high	4.68292682926829	1	1	ACTTTGTAGTCTCCTC-1	Oligodendrocytes
933000320047328	1946	1119	high	2.31243576567318	1	1	ACTTTGTCACCTCAGG-1	Oligodendrocytes
933000320047328	2506	1461	high	0.19952114924182	1	0	ACTTTGTCAGTTCACA-1	Astrocytes
933000320047328	6456	3244	high	1.0997521685254	1	18	ACTTTGTGTAACTAAG-1	ExNeuron
933000320047328	2958	1988	high	0.912778904665314	1	22	ACTTTGTGTGCCTGAC-1	Cck+/Vip+
933000320047328	1349	971	high	0.148257968865827	1	3	ACTTTGTGTTTCTTAC-1	OPC
933000320047328	2343	1289	high	0.128040973111396	1	0	ACTTTGTTCCTGGTCT-1	Astrocytes
933000320047328	1121	717	high	0.178412132024978	1	9	ACTTTGTTCGCCATAA-1	Oligodendrocytes
933000320047328	2950	1894	high	0.440677966101695	1	8	AGAAATGAGTTTCGAC-1	InhNeuron
933000320047328	2235	1495	high	0.223713646532438	1	3	AGAAATGTCCGCCTAT-1	OPC
933000320047328	898	707	high	0.22271714922049	1	3	AGAAATGTCCGTTTCG-1	OPC
933000320047328	1145	774	high	0.436681222707424	1	4	AGAAATGTCCTGCTAC-1	Microglia
933000320047328	4645	2615	high	2.32508073196986	1	2	AGAACAAAGTTGTACC-1	InhNeuron
933000320047328	2157	1277	high	0.278164116828929	1	0	AGAACAACAATCAAGA-1	Astrocytes
933000320047328	6901	3342	high	0.623098101724388	1	38	AGAACAACACGGGTAA-1	Pvalb+
933000320047328	4017	2316	high	0.298730395817774	1	14	AGAACAAGTAAGTCAA-1	ExNeuron
933000320047328	1401	852	high	1.2847965738758	1	1	AGAACCTAGGGCCTCT-1	Oligodendrocytes
933000320047328	8467	3858	high	0.755875752923113	1	18	AGAACCTCAGACGATG-1	ExNeuron
933000320047328	11007	4250	high	2.58017625147633	1	20	AGAACCTGTAACGGTG-1	Sst+
933000320047328	4910	2760	high	1.9755600814664	1	6	AGAACCTGTAGTACGG-1	ExNeuron
933000320047328	4630	2594	high	0.863930885529158	1	13	AGAACCTGTTCCTTGC-1	InhNeuron
933000320047328	1227	809	high	0.488997555012225	1	1	AGAACCTTCCGGTAGC-1	Oligodendrocytes
933000320047328	707	466	high	0.424328147100424	1	5	AGAACCTTCTACAGGT-1	Oligodendrocytes
933000320047328	714	538	high	0.140056022408964	1	4	AGAAGCGAGACTAAGT-1	Microglia
933000320047328	881	640	high	0.227014755959137	1	4	AGAAGCGAGCTACGTT-1	Microglia
933000320047328	3837	2130	high	0.390930414386239	1	16	AGAAGCGAGTTCCGTA-1	InhNeuron
933000320047328	1063	627	high	1.59924741298213	1	1	AGAAGCGCAGTCCGTG-1	Oligodendrocytes
933000320047328	1421	834	high	0.703729767769177	1	1	AGAAGCGCAGTTACCA-1	Oligodendrocytes
933000320047328	1396	1050	high	0.358166189111748	1	3	AGAAGCGGTAGGTAGC-1	OPC
933000320047328	809	585	high	1.23609394313968	1	5	AGAAGCGGTGTCATCA-1	Oligodendrocytes
933000320047328	4022	2187	high	0.870213823968175	1	15	AGAAGCGGTGTTTGCA-1	InhNeuron
933000320047328	3771	2309	high	3.60647043224609	1	7	AGAAGCGGTTGTTTGG-1	InhNeuron
933000320047328	4917	2067	high	0.996542607280862	1	16	AGAAGCGTCATGACAC-1	InhNeuron
933000320047328	2056	1465	high	1.89688715953307	1	2	AGAAGCGTCGGATAAA-1	InhNeuron
933000320047328	1208	766	high	0.496688741721854	1	1	AGAAGTAAGCGTATGG-1	Oligodendrocytes
933000320047328	1228	782	high	2.03583061889251	1	1	AGAAGTACAACAAGAT-1	Oligodendrocytes
933000320047328	2456	1617	high	2.07654723127036	1	8	AGAAGTACAGGTAGTG-1	InhNeuron
933000320047328	2088	1293	high	0.0478927203065134	1	12	AGAAGTACATATCTGG-1	Astrocytes
933000320047328	2243	1308	high	1.96165849308961	1	0	AGAAGTAGTAAGGTCG-1	Astrocytes
933000320047328	6753	3278	high	2.56182437435214	1	14	AGAAGTATCAGTGTTG-1	ExNeuron
933000320047328	5073	2764	high	0.236546422235364	1	13	AGAAGTATCGGTGTAT-1	InhNeuron
933000320047328	2544	1685	high	1.10062893081761	1	3	AGAAGTATCTCCTGAC-1	OPC
933000320047328	3561	2126	high	0.33698399326032	1	19	AGAAGTATCTTCGGTC-1	InhNeuron
933000320047328	2357	1488	high	0.72125583368689	1	31	AGACAAAAGAATCGAT-1	Reln+
933000320047328	2003	1226	high	0.249625561657514	1	0	AGACAAACATGACGTT-1	Astrocytes
933000320047328	3112	1989	high	2.34575835475578	1	18	AGACAAAGTAGCTGCC-1	ExNeuron
933000320047328	1626	1012	high	0.2460024600246	1	0	AGACAAAGTATCGCAT-1	Astrocytes
933000320047328	7528	3336	high	1.23538788522848	1	16	AGACAAAGTCATGACT-1	InhNeuron
933000320047328	9760	3986	high	0.973360655737705	1	6	AGACAAAGTTCTTGCC-1	ExNeuron
933000320047328	1595	991	high	0.501567398119122	1	1	AGACAAAGTTGTCATG-1	Oligodendrocytes
933000320047328	1940	1345	high	0.0515463917525773	1	3	AGACAAATCTTTGATC-1	OPC
933000320047328	5865	2988	high	0.835464620630861	1	18	AGACACTAGCAATAGT-1	ExNeuron
933000320047328	1972	1178	high	0.152129817444219	1	0	AGACACTCAACTTGGT-1	Astrocytes
933000320047328	3814	2395	high	1.38961719979025	1	7	AGACACTGTAGACAGC-1	InhNeuron
933000320047328	5466	3013	high	0.585437248444932	1	15	AGACACTGTAGCTGTT-1	InhNeuron
933000320047328	739	484	high	0.6765899864682	1	5	AGACACTGTTACGTAC-1	Oligodendrocytes
933000320047328	1111	696	high	3.06030603060306	1	1	AGACACTTCATAGACC-1	Oligodendrocytes
933000320047328	2122	1286	high	0.282752120640905	1	0	AGACACTTCCAGGACC-1	Astrocytes
933000320047328	2818	1823	high	0.958126330731015	1	2	AGACACTTCCATCTAT-1	InhNeuron
933000320047328	3713	2183	high	0.915701589011581	1	19	AGACACTTCGCTACAA-1	InhNeuron
933000320047328	1674	1042	high	0.29868578255675	1	0	AGACAGGAGACACACG-1	Astrocytes
933000320047328	6406	3246	high	2.57571027162036	1	20	AGACAGGAGACGAAGA-1	Sst+
933000320047328	838	603	high	0.119331742243437	1	4	AGACAGGAGCGGATCA-1	Microglia
933000320047328	810	592	high	0	1	4	AGACAGGAGGTCCGAA-1	Microglia
933000320047328	4620	2652	high	0.757575757575758	1	23	AGACAGGCACACCAGC-1	Sst+
933000320047328	3233	1912	high	0.804206619239097	1	19	AGACAGGGTCTAATCG-1	InhNeuron
933000320047328	2493	1701	high	2.24628961091055	1	15	AGACAGGGTTCTGACA-1	InhNeuron
933000320047328	1231	805	high	0.487408610885459	1	4	AGACAGGTCATTGAGC-1	Microglia
933000320047328	4645	2700	high	0.645855758880517	1	13	AGACAGGTCGCAGATT-1	InhNeuron
933000320047328	5277	2831	high	1.44021224180406	1	18	AGACAGGTCGGCGATC-1	ExNeuron
933000320047328	1661	1096	high	0.361228175797712	1	1	AGACCATCATCCGTTC-1	Oligodendrocytes
933000320047328	4028	2292	high	0.273088381330685	1	8	AGACCATTCCATCGTC-1	InhNeuron
933000320047328	6396	3183	high	2.04815509693558	1	18	AGACCCGAGAGGACTC-1	ExNeuron
933000320047328	2275	1407	high	0.21978021978022	1	43	AGACCCGAGCCTGTGC-1	Microglia
933000320047328	2221	1512	high	1.21566861773976	1	4	AGACCCGAGTCAGCGA-1	Microglia
933000320047328	2000	1056	high	0.25	1	9	AGACCCGCAAAGCGTG-1	Oligodendrocytes
933000320047328	7893	3420	high	0.937539592043583	1	15	AGACCCGCACATTCTT-1	InhNeuron
933000320047328	1718	1023	high	0.349243306169965	1	0	AGACCCGCAGTTTCGA-1	Astrocytes
933000320047328	1494	891	high	1.94109772423025	1	1	AGACCCGGTCCGGATC-1	Oligodendrocytes
933000320047328	4721	2408	high	0.317729294640966	1	10	AGACCCGGTGCCCACA-1	InhNeuron
933000320047328	931	613	high	0	1	5	AGACCCGTCGAATGCT-1	Oligodendrocytes
933000320047328	2421	1101	high	0.330441966129699	1	24	AGACCCGTCGCTACGG-1	Oligodendrocytes
933000320047328	3578	2180	high	0.698714365567356	1	17	AGACTCAAGCCTTCTC-1	Nos1+
933000320047328	693	566	high	1.15440115440115	1	36	AGACTCAAGGGACTGT-1	ExNeuron
933000320047328	4834	2639	high	0.827472072817542	1	2	AGACTCACACGTACAT-1	InhNeuron
933000320047328	6198	2752	high	0.661503710874476	1	29	AGACTCACAGGGCTTC-1	ExNeuron
933000320047328	2140	1486	high	0.420560747663551	1	17	AGACTCACAGGGTCTC-1	Nos1+
933000320047328	1393	828	high	0.789662598707825	1	1	AGACTCACATGTGGTT-1	Oligodendrocytes
933000320047328	1419	829	high	0.493305144467935	1	1	AGACTCAGTATGCAAA-1	Oligodendrocytes
933000320047328	3654	2138	high	0.0547345374931582	1	28	AGACTCAGTCGCCTAG-1	Sst+
933000320047328	1935	1048	high	1.49870801033592	1	1	AGACTCATCCAAGCAT-1	Oligodendrocytes
933000320047328	1161	753	high	1.55038759689922	1	1	AGACTCATCCACAAGT-1	Oligodendrocytes
933000320047328	4752	2683	high	2.35690235690236	1	16	AGAGAATAGCGTTCCG-1	InhNeuron
933000320047328	6873	3487	high	1.51316746689946	1	21	AGAGAATCAACTTGGT-1	InhNeuron
933000320047328	1805	1304	high	0.609418282548477	1	3	AGAGAATCATGACCCG-1	OPC
933000320047328	7249	3592	high	1.43468064560629	1	6	AGAGAATGTCTTGAAC-1	ExNeuron
933000320047328	5309	2796	high	1.92126577509889	1	21	AGAGAATGTTTGATCG-1	InhNeuron
933000320047328	1330	850	high	0.075187969924812	1	0	AGAGAATTCTTAGCTT-1	Astrocytes
933000320047328	8972	3893	high	2.38519839500669	1	29	AGAGAGCAGAACGCGT-1	ExNeuron
933000320047328	3076	1966	high	0.0650195058517555	1	13	AGAGAGCAGACATCCT-1	InhNeuron
933000320047328	959	600	high	0.72992700729927	1	1	AGAGAGCAGTATAGGT-1	Oligodendrocytes
933000320047328	3106	1921	high	1.86735350933677	1	2	AGAGAGCCAGGTTACT-1	InhNeuron
933000320047328	1503	890	high	1.19760479041916	1	1	AGAGAGCCATGACCCG-1	Oligodendrocytes
933000320047328	591	372	high	4.73773265651438	1	1	AGAGAGCGTCCAAATC-1	Oligodendrocytes
933000320047328	5037	2752	high	2.56104824300179	1	6	AGAGAGCGTTCAGTAC-1	ExNeuron
933000320047328	2709	1768	high	0.110741971207087	1	23	AGAGAGCTCACCTCTG-1	Sst+
933000320047328	1557	1093	high	0	1	3	AGAGAGCTCGAAATCC-1	OPC
933000320047328	2813	1489	high	0.319943121222894	1	12	AGAGCAGGTCACTGAT-1	Astrocytes
933000320047328	629	501	high	0.317965023847377	1	4	AGAGCAGGTCCGGTCA-1	Microglia
933000320047328	5211	2661	high	3.76127422759547	1	16	AGAGCAGTCACTTCTA-1	InhNeuron
933000320047328	2574	1636	high	1.01010101010101	1	10	AGAGCAGTCTGGTGGC-1	InhNeuron
933000320047328	1353	977	high	0.221729490022173	1	3	AGAGCCCAGGGAGTTC-1	OPC
933000320047328	2126	1443	high	0.893697083725306	1	3	AGAGCCCAGTATGACA-1	OPC
933000320047328	6530	3090	high	0.382848392036753	1	14	AGAGCCCCACCGGCTA-1	ExNeuron
933000320047328	1387	869	high	2.6676279740447	1	1	AGAGCCCCAGATTCGT-1	Oligodendrocytes
933000320047328	1195	908	high	1.50627615062761	1	3	AGAGCCCCATCGAACT-1	OPC
933000320047328	4169	2130	high	2.18277764451907	1	10	AGAGCCCGTTCACCGG-1	InhNeuron
933000320047328	5698	3142	high	0.78975078975079	1	7	AGATAGAAGTATGAAC-1	InhNeuron
933000320047328	5353	2832	high	3.68017933868859	1	29	AGATAGACAAGTCCCG-1	ExNeuron
933000320047328	2272	1427	high	0.176056338028169	1	10	AGATAGAGTTGCCGCA-1	InhNeuron
933000320047328	3367	2112	high	4.06890406890407	1	17	AGATAGAGTTGTGCCG-1	Nos1+
933000320047328	1418	909	high	0.916784203102962	1	1	AGATAGATCCTACAAG-1	Oligodendrocytes
933000320047328	1406	790	high	0.497866287339972	1	24	AGATAGATCTGAGCAT-1	Oligodendrocytes
933000320047328	4480	2522	high	0.245535714285714	1	20	AGATCCAAGGGACAGG-1	Sst+
933000320047328	1567	941	high	0.765794511805999	1	5	AGATCCACAGAGTAAT-1	Oligodendrocytes
933000320047328	6392	3062	high	2.09637046307885	1	16	AGATCCACATCCGTGG-1	InhNeuron
933000320047328	1395	878	high	3.08243727598566	1	1	AGATCCAGTACCATAC-1	Oligodendrocytes
933000320047328	1324	836	high	0	1	4	AGATCCAGTCAGATTC-1	Microglia
933000320047328	1797	1074	high	0.834724540901502	1	24	AGATCCAGTCTTACTT-1	Oligodendrocytes
933000320047328	7135	3255	high	0.28030833917309	1	11	AGATCCAGTGGCTACC-1	ExNeuron
933000320047328	8208	3799	high	0.341130604288499	1	17	AGATCCATCACTACTT-1	Nos1+
933000320047328	2525	1673	high	0.356435643564356	1	28	AGATCGTAGGCTGAAC-1	Sst+
933000320047328	2828	1481	high	1.66195190947666	1	9	AGATCGTAGGTTAGTA-1	Oligodendrocytes
933000320047328	3216	1868	high	3.63805970149254	1	19	AGATCGTAGTGAGGTC-1	InhNeuron
933000320047328	669	549	high	0.747384155455904	1	3	AGATCGTCAGAGTTGG-1	OPC
933000320047328	3410	2051	high	2.40469208211144	1	27	AGATCGTCAGTTGGTT-1	InhNeuron
933000320047328	2799	1664	high	0.714540907466953	1	10	AGATCGTGTGGATCGA-1	InhNeuron
933000320047328	1519	828	high	0.724160631994733	1	1	AGATCGTGTGGCACTC-1	Oligodendrocytes
933000320047328	856	634	high	0.350467289719626	1	4	AGATCGTGTGGCCCAT-1	Microglia
933000320047328	5332	2912	high	1.01275318829707	1	13	AGATCGTGTTCAGGTT-1	InhNeuron
933000320047328	4726	2701	high	0.634786288616166	1	31	AGATCGTGTTGCGAAG-1	Reln+
933000320047328	3458	2095	high	2.92076344707924	1	23	AGATCGTTCTCTCGCA-1	Sst+
933000320047328	3528	2173	high	0.538548752834467	1	23	AGATCGTTCTGCTGAA-1	Sst+
933000320047328	947	608	high	1.68954593453009	1	1	AGATGAAGTGCTCGTG-1	Oligodendrocytes
933000320047328	523	459	high	0.573613766730402	1	36	AGATGAATCCCTCTCC-1	ExNeuron
933000320047328	963	576	high	0.415368639667705	1	9	AGATGAATCCTCAGAA-1	Oligodendrocytes
933000320047328	2539	1675	high	0.590783773139031	1	2	AGATGAATCTCATGCC-1	InhNeuron
933000320047328	4408	2630	high	0.181488203266788	1	17	AGATGCTAGGCGCTTC-1	Nos1+
933000320047328	5700	3065	high	0.228070175438596	1	7	AGATGCTGTAGCTGTT-1	InhNeuron
933000320047328	1349	806	high	2.52038547071905	1	1	AGATGCTGTCATATGC-1	Oligodendrocytes
933000320047328	754	550	high	1.19363395225464	1	4	AGATGCTGTCGGTGAA-1	Microglia
933000320047328	5767	2990	high	2.87844633258193	1	8	AGATGCTTCACTCGAA-1	InhNeuron
933000320047328	6078	3155	high	0.312602829878249	1	6	AGATGCTTCGCTCCTA-1	ExNeuron
933000320047328	4056	2214	high	1.08481262327416	1	16	AGCATCAAGGGAGATA-1	InhNeuron
933000320047328	928	524	high	0	1	5	AGCATCAAGGGCTTCC-1	Oligodendrocytes
933000320047328	6798	2869	high	0.529567519858782	1	29	AGCATCACAAAGGTTA-1	ExNeuron
933000320047328	2199	1450	high	0.0909504320145521	1	3	AGCATCACAGCCTACG-1	OPC
933000320047328	1223	731	high	1.06295993458708	1	24	AGCATCAGTTGACTGT-1	Oligodendrocytes
933000320047328	585	516	high	0.512820512820513	1	18	AGCATCATCCCGAGGT-1	ExNeuron
933000320047328	9147	3998	high	3.2906964031923	1	22	AGCCAATCAAGAAATC-1	Cck+/Vip+
933000320047328	1521	989	high	0.591715976331361	1	0	AGCCAATGTTCGTACA-1	Astrocytes
933000320047328	1705	1017	high	1.40762463343109	1	1	AGCCAATTCTCCGATC-1	Oligodendrocytes
933000320047328	5636	2952	high	1.11781405251952	1	14	AGCCACGAGAGTGAAG-1	ExNeuron
933000320047328	2596	1633	high	0.154083204930663	1	19	AGCCACGAGGTGCAGT-1	InhNeuron
933000320047328	6787	3191	high	0.795638721084426	1	11	AGCCACGCAACAGTGG-1	ExNeuron
933000320047328	5579	2874	high	0.842444882595447	1	11	AGCCACGCATAACGGG-1	ExNeuron
933000320047328	2945	1875	high	0.203735144312394	1	21	AGCCACGGTGAGCGAT-1	InhNeuron
933000320047328	2749	1823	high	0.545652964714442	1	2	AGCCACGGTTCTCTAT-1	InhNeuron
933000320047328	1385	874	high	0.216606498194946	1	12	AGCCACGTCCTGCTAC-1	Astrocytes
933000320047328	940	657	high	0.531914893617021	1	4	AGCCAGCAGCATAGGC-1	Microglia
933000320047328	4554	2393	high	0.746596398770312	1	10	AGCCAGCAGCGATTCT-1	InhNeuron
933000320047328	1175	746	high	0.25531914893617	1	5	AGCCAGCCAAGCAATA-1	Oligodendrocytes
933000320047328	3022	1969	high	0.165453342157512	1	13	AGCCAGCCACAAGTGG-1	InhNeuron
933000320047328	4378	2551	high	2.35267245317497	1	20	AGCCAGCGTACGATTC-1	Sst+
933000320047328	2819	1609	high	0.177367860943597	1	12	AGCCAGCTCCCTCAAC-1	Astrocytes
933000320047328	1634	957	high	1.1015911872705	1	1	AGCCAGCTCCGTGTCT-1	Oligodendrocytes
933000320047328	1336	953	high	1.49700598802395	1	3	AGCCAGCTCGCATTAG-1	OPC
933000320047328	1145	743	high	0.174672489082969	1	1	AGCGATTAGTGAGGCT-1	Oligodendrocytes
933000320047328	845	595	high	0.828402366863905	1	4	AGCGATTCAACTCCAA-1	Microglia
933000320047328	3538	1408	high	0.678349349915206	1	30	AGCGATTCAATGCAGG-1	Oligodendrocytes
933000320047328	5890	2925	high	0.543293718166384	1	6	AGCGATTCACGGGCTT-1	ExNeuron
933000320047328	1047	693	high	0.668576886341929	1	1	AGCGATTCATCCGATA-1	Oligodendrocytes
933000320047328	1705	1021	high	0.997067448680352	1	9	AGCGATTTCCTCATAT-1	Oligodendrocytes
933000320047328	923	572	high	1.30010834236186	1	1	AGCGATTTCTTCACGC-1	Oligodendrocytes
933000320047328	5045	2717	high	0.396432111000991	1	26	AGCGCCAGTAGCGCTC-1	Cck+/Vip+
933000320047328	1139	686	high	3.77524143985953	1	1	AGCGCCATCACGGTCG-1	Oligodendrocytes
933000320047328	4416	2539	high	1.31340579710145	1	14	AGCGCTGGTATCAAGA-1	ExNeuron
933000320047328	6007	2951	high	0.965540203096388	1	10	AGCGCTGGTCGCAACC-1	InhNeuron
933000320047328	1205	691	high	0.580912863070539	1	9	AGCGCTGGTGCCGTTG-1	Oligodendrocytes
933000320047328	1512	882	high	3.24074074074074	1	1	AGCGCTGTCGCTTGCT-1	Oligodendrocytes
933000320047328	944	715	high	0.105932203389831	1	4	AGCGCTGTCGGCTTCT-1	Microglia
933000320047328	2566	1673	high	0.701480904130943	1	2	AGCGCTGTCTAGACAC-1	InhNeuron
933000320047328	3303	1893	high	2.02845897668786	1	28	AGCGTATAGCGTCAGA-1	Sst+
933000320047328	5602	2839	high	0.517672259907176	1	18	AGCGTATAGGTTATAG-1	ExNeuron
933000320047328	809	485	high	1.23609394313968	1	5	AGCGTATAGTTATGGA-1	Oligodendrocytes
933000320047328	3452	2216	high	0.869061413673233	1	3	AGCGTATAGTTTGAGA-1	OPC
933000320047328	1194	854	high	1.50753768844221	1	3	AGCGTATCACTCCCTA-1	OPC
933000320047328	5788	2803	high	0.621976503109883	1	14	AGCGTATCAGGCTATT-1	ExNeuron
933000320047328	1518	940	high	0.131752305665349	1	24	AGCGTATCAGTATTCG-1	Oligodendrocytes
933000320047328	859	614	high	0.116414435389988	1	4	AGCGTATTCACTGGGC-1	Microglia
933000320047328	2716	1603	high	0.220913107511046	1	37	AGCGTATTCCGCTAGG-1	Astrocytes
933000320047328	1392	1043	high	1.65229885057471	1	23	AGCGTCGGTATAGGGC-1	Sst+
933000320047328	1383	1042	high	0.361532899493854	1	25	AGCGTCGGTATCCTCC-1	Chat+
933000320047328	785	542	high	1.52866242038217	1	5	AGCTACAAGGACCCAA-1	Oligodendrocytes
933000320047328	1799	1076	high	0	1	0	AGCTACAAGGATACGC-1	Astrocytes
933000320047328	6982	2924	high	0.644514465769121	1	39	AGCTACAAGGGTACAC-1	InhNeuron
933000320047328	2767	1624	high	1.04806649801229	1	0	AGCTACACACTGTTCC-1	Astrocytes
933000320047328	1415	807	high	0.777385159010601	1	1	AGCTACATCGACGAGA-1	Oligodendrocytes
933000320047328	1938	1341	high	0.464396284829721	1	3	AGCTCAAAGATCCCAT-1	OPC
933000320047328	1423	1028	high	2.31904427266339	1	20	AGCTCAACAATTGAAG-1	Sst+
933000320047328	1395	896	high	0.28673835125448	1	12	AGCTCAACAATTGTGC-1	Astrocytes
933000320047328	4932	2709	high	0.56772100567721	1	14	AGCTCAACAGCAGTCC-1	ExNeuron
933000320047328	3538	2038	high	1.49802148106275	1	29	AGCTCAACATGAAAGT-1	ExNeuron
933000320047328	1584	903	high	0.568181818181818	1	1	AGCTCAACATGTGCCG-1	Oligodendrocytes
933000320047328	6163	3074	high	1.44410189842609	1	26	AGCTCAAGTCTGTCCT-1	Cck+/Vip+
933000320047328	903	545	high	0.332225913621262	1	1	AGCTCAAGTTCGGTCG-1	Oligodendrocytes
933000320047328	2286	1137	high	0.0437445319335083	1	9	AGCTCAAGTTGTTGAC-1	Oligodendrocytes
933000320047328	2889	1893	high	0.865351332641052	1	13	AGCTCAATCAAGCTGT-1	InhNeuron
933000320047328	1584	885	high	0.126262626262626	1	1	AGCTCAATCACTTGTT-1	Oligodendrocytes
933000320047328	1336	955	high	0.449101796407186	1	4	AGCTCAATCGGATACT-1	Microglia
933000320047328	1033	780	high	0.0968054211035818	1	4	AGCTCAATCTTCTCAA-1	Microglia
933000320047328	1708	1103	high	0.117096018735363	1	12	AGCTTCCAGAAGTGTT-1	Astrocytes
933000320047328	2927	1718	high	1.22992825418517	1	10	AGCTTCCAGTGTAGTA-1	InhNeuron
933000320047328	5299	2781	high	2.49103604453671	1	2	AGCTTCCCACAGCGCT-1	InhNeuron
933000320047328	1633	973	high	0.428658909981629	1	1	AGCTTCCCACGTGTGC-1	Oligodendrocytes
933000320047328	1006	658	high	0.298210735586481	1	1	AGCTTCCGTAGTCACT-1	Oligodendrocytes
933000320047328	3096	2001	high	0.22609819121447	1	17	AGCTTCCGTGGTAACG-1	Nos1+
933000320047328	1994	1328	high	2.75827482447342	1	3	AGCTTCCGTTTGGAGG-1	OPC
933000320047328	1255	759	high	0.557768924302789	1	9	AGCTTCCTCAACCCGG-1	Oligodendrocytes
933000320047328	1181	675	high	0.677392040643522	1	1	AGCTTCCTCAGGCGAA-1	Oligodendrocytes
933000320047328	1493	885	high	0.401875418620228	1	1	AGCTTCCTCGTGTCAA-1	Oligodendrocytes
933000320047328	4583	2467	high	0.78551167357626	1	15	AGCTTCCTCTGTGCTC-1	InhNeuron
933000320047328	6049	2994	high	2.826913539428	1	6	AGGAAATAGCTTCGTA-1	ExNeuron
933000320047328	2659	1789	high	0.827378713802181	1	15	AGGAAATAGGGAGGGT-1	InhNeuron
933000320047328	2136	1098	high	3.74531835205993	1	1	AGGAAATCATATCTCT-1	Oligodendrocytes
933000320047328	4046	2498	high	1.18635689569946	1	17	AGGAAATGTACAGCGA-1	Nos1+
933000320047328	10333	4261	high	0.435497919287719	1	6	AGGAAATGTCTCGGAC-1	ExNeuron
933000320047328	1115	670	high	0.448430493273543	1	5	AGGAAATGTGGACCTC-1	Oligodendrocytes
933000320047328	10730	4269	high	0.680335507921715	1	14	AGGAAATGTTTACCTT-1	ExNeuron
933000320047328	1334	790	high	1.49925037481259	1	1	AGGAAATTCGGCATTA-1	Oligodendrocytes
933000320047328	963	643	high	0.207684319833853	1	1	AGGAATACACACTTAG-1	Oligodendrocytes
933000320047328	1673	927	high	0.298864315600717	1	9	AGGAATAGTCACGCTG-1	Oligodendrocytes
933000320047328	1758	1002	high	0.170648464163823	1	1	AGGACGAAGCCAAGCA-1	Oligodendrocytes
933000320047328	591	477	high	0.676818950930626	1	36	AGGACGAAGCCGTAAG-1	ExNeuron
933000320047328	3616	2138	high	4.50774336283186	1	2	AGGACGAAGCTTTGTG-1	InhNeuron
933000320047328	1634	935	high	0	1	9	AGGACGAAGGCATCTT-1	Oligodendrocytes
933000320047328	1875	1171	high	1.01333333333333	1	0	AGGACGACAGGCACAA-1	Astrocytes
933000320047328	2895	1880	high	0.310880829015544	1	8	AGGACGAGTAATACCC-1	InhNeuron
933000320047328	1142	829	high	0.612959719789842	1	3	AGGACGAGTGAGCGAT-1	OPC
933000320047328	1588	1021	high	2.45591939546599	1	1	AGGACGAGTGCGTTTA-1	Oligodendrocytes
933000320047328	4339	2514	high	0.276561419681954	1	13	AGGACGATCAAGATAG-1	InhNeuron
933000320047328	1635	1165	high	0.305810397553517	1	3	AGGACGATCATGACAC-1	OPC
933000320047328	1034	667	high	0.193423597678917	1	0	AGGACGATCCAGTGTA-1	Astrocytes
933000320047328	3891	2359	high	2.62143407864302	1	10	AGGACGATCGTTCATT-1	InhNeuron
933000320047328	796	456	high	0.50251256281407	1	9	AGGACGATCTGGAAGG-1	Oligodendrocytes
933000320047328	4974	2681	high	0.965018094089264	1	14	AGGACTTCACATTACG-1	ExNeuron
933000320047328	1106	694	high	0.994575045207957	1	1	AGGACTTCATCTCAAG-1	Oligodendrocytes
933000320047328	1815	1123	high	0.550964187327824	1	12	AGGACTTGTGACCGTC-1	Astrocytes
933000320047328	9778	3867	high	0.224994886479853	1	6	AGGACTTGTTAGTTCG-1	ExNeuron
933000320047328	5093	2702	high	2.68996662085215	1	10	AGGACTTTCACCTACC-1	InhNeuron
933000320047328	1137	688	high	1.23131046613896	1	1	AGGACTTTCTGCACCT-1	Oligodendrocytes
933000320047328	2534	1525	high	3.7490134175217	1	12	AGGACTTTCTGGGCAC-1	Astrocytes
933000320047328	9688	4225	high	1.35218827415359	1	22	AGGAGGTCAATACGAA-1	Cck+/Vip+
933000320047328	1385	861	high	0.216606498194946	1	12	AGGAGGTGTCTGTGTA-1	Astrocytes
933000320047328	3897	2158	high	4.25968693867077	1	16	AGGAGGTGTGCTCGTG-1	InhNeuron
933000320047328	5059	2832	high	1.73947420438822	1	7	AGGAGGTGTTTACACG-1	InhNeuron
933000320047328	1346	846	high	0	1	12	AGGAGGTTCAGTCTTT-1	Astrocytes
933000320047328	2108	1460	high	0.23719165085389	1	3	AGGATAACAGAATTCC-1	OPC
933000320047328	9443	4052	high	1.73673620671397	1	14	AGGATAAGTCCAGTTA-1	ExNeuron
933000320047328	1347	791	high	1.63325909428359	1	1	AGGATAAGTGACCGAA-1	Oligodendrocytes
933000320047328	3239	2059	high	0.740969435010806	1	20	AGGATCTAGGCCTGCT-1	Sst+
933000320047328	1875	1217	high	1.81333333333333	1	3	AGGATCTCAATCAGCT-1	OPC
933000320047328	1604	1017	high	0.810473815461347	1	1	AGGATCTCAGTCTTCC-1	Oligodendrocytes
933000320047328	1147	669	high	2.4411508282476	1	1	AGGATCTGTACGGGAT-1	Oligodendrocytes
933000320047328	2496	1650	high	2.12339743589744	1	2	AGGATCTGTATGGAAT-1	InhNeuron
933000320047328	2238	1424	high	0.893655049151028	1	3	AGGATCTGTCCGTTTC-1	OPC
933000320047328	1496	922	high	0.200534759358289	1	12	AGGATCTGTGAGATTA-1	Astrocytes
933000320047328	1535	845	high	1.56351791530945	1	24	AGGATCTTCAAACCCA-1	Oligodendrocytes
933000320047328	1025	748	high	0.0975609756097561	1	4	AGGATCTTCCTTGGAA-1	Microglia
933000320047328	5089	2814	high	1.00216152485754	1	21	AGGATCTTCGTGCATA-1	InhNeuron
933000320047328	1001	653	high	0.4995004995005	1	1	AGGCATTAGATTGGGC-1	Oligodendrocytes
933000320047328	1046	719	high	1.91204588910134	1	4	AGGCATTAGGTGCGAT-1	Microglia
933000320047328	963	545	high	4.3613707165109	1	1	AGGCATTAGTGAATAC-1	Oligodendrocytes
933000320047328	4996	2768	high	1.76140912730184	1	18	AGGCATTAGTGTTGTC-1	ExNeuron
933000320047328	1205	861	high	0.0829875518672199	1	4	AGGCATTCACTACACA-1	Microglia
933000320047328	7962	3651	high	0.76613916101482	1	6	AGGCATTGTATCATGC-1	ExNeuron
933000320047328	4227	2371	high	0.969955050863497	1	16	AGGCATTTCAGTGCGC-1	InhNeuron
933000320047328	1956	1124	high	0.0511247443762781	1	12	AGGCATTTCCCGAACG-1	Astrocytes
933000320047328	2165	1307	high	0.831408775981524	1	0	AGGCATTTCTCGTCAC-1	Astrocytes
933000320047328	3860	2393	high	0.362694300518135	1	25	AGGCCACGTAGCGCTC-1	Chat+
933000320047328	5452	2912	high	0.972120322817315	1	27	AGGCCACGTCCAGCAC-1	InhNeuron
933000320047328	3885	2336	high	0.592020592020592	1	20	AGGCTGCAGCATCAAA-1	Sst+
933000320047328	1414	921	high	1.06082036775106	1	12	AGGCTGCCAAGACGGT-1	Astrocytes
933000320047328	5070	2791	high	2.1301775147929	1	2	AGGCTGCCAATAGGAT-1	InhNeuron
933000320047328	7009	3139	high	2.18290769011271	1	22	AGGCTGCCAGTGTACT-1	Cck+/Vip+
933000320047328	968	635	high	0.309917355371901	1	1	AGGCTGCTCAAGATAG-1	Oligodendrocytes
933000320047328	2474	1266	high	0.0404203718674212	1	12	AGGCTGCTCAAGCCGC-1	Astrocytes
933000320047328	1128	718	high	0.0886524822695035	1	1	AGGCTGCTCTCGTGAA-1	Oligodendrocytes
933000320047328	6054	3198	high	0.925008259002313	1	22	AGGCTGCTCTGTTGGA-1	Cck+/Vip+
933000320047328	3636	2237	high	1.65016501650165	1	13	AGGCTGCTCTTGGGCG-1	InhNeuron
933000320047328	2958	1904	high	0.405679513184584	1	7	AGGGAGTCACGGGCTT-1	InhNeuron
933000320047328	1394	1005	high	0.215208034433286	1	3	AGGGAGTCAGCATCTA-1	OPC
933000320047328	6448	3174	high	2.18672456575682	1	21	AGGGAGTGTAATACCC-1	InhNeuron
933000320047328	916	705	high	0.327510917030568	1	3	AGGGAGTGTACTCGTA-1	OPC
933000320047328	1252	789	high	2.15654952076677	1	1	AGGGAGTGTAGACAAT-1	Oligodendrocytes
933000320047328	1319	882	high	0.379075056861259	1	4	AGGGAGTTCCTCACCA-1	Microglia
933000320047328	6393	3229	high	0.484905365243235	1	28	AGGGAGTTCTACACAG-1	Sst+
933000320047328	7903	3666	high	0.759205365051246	1	6	AGGGCCTAGATGGCGT-1	ExNeuron
933000320047328	3472	2214	high	0.892857142857143	1	21	AGGGCCTAGGCAGGGA-1	InhNeuron
933000320047328	5506	2887	high	0.435888122048674	1	18	AGGGCCTCAAAGCGTG-1	ExNeuron
933000320047328	4014	2170	high	1.42002989536622	1	19	AGGGCCTCATAATGAG-1	InhNeuron
933000320047328	1843	1044	high	1.19370591427021	1	9	AGGGCCTGTACCACGC-1	Oligodendrocytes
933000320047328	1985	1185	high	0.302267002518892	1	12	AGGGCCTGTACGGTTT-1	Astrocytes
933000320047328	1878	1265	high	0.212992545260916	1	30	AGGGCCTTCCTCACTG-1	Oligodendrocytes
933000320047328	1534	920	high	1.17340286831812	1	1	AGGGCTCAGACTTAAG-1	Oligodendrocytes
933000320047328	1201	713	high	0.832639467110741	1	1	AGGGCTCAGGTACTGG-1	Oligodendrocytes
933000320047328	1192	751	high	0.0838926174496644	1	0	AGGGCTCCAAGGATGC-1	Astrocytes
933000320047328	3018	1774	high	0.530152418820411	1	15	AGGGCTCGTCACTCGG-1	InhNeuron
933000320047328	693	562	high	0.288600288600289	1	4	AGGGCTCGTGGGACAT-1	Microglia
933000320047328	3932	2259	high	1.55137334689725	1	18	AGGGCTCGTTCAATCG-1	ExNeuron
933000320047328	4127	2369	high	1.33268718197238	1	16	AGGGTCCAGAAAGCGA-1	InhNeuron
933000320047328	1262	753	high	0.63391442155309	1	1	AGGGTCCAGATAGTCA-1	Oligodendrocytes
933000320047328	3664	2299	high	0.491266375545852	1	25	AGGGTCCAGATGACCG-1	Chat+
933000320047328	4731	2628	high	0.0634115409004439	1	18	AGGGTCCAGGCCTGCT-1	ExNeuron
933000320047328	6395	3079	high	4.34714620797498	1	8	AGGGTCCAGGTCGTAG-1	InhNeuron
933000320047328	1452	908	high	0.275482093663912	1	12	AGGGTCCCAAGCACCC-1	Astrocytes
933000320047328	2725	1732	high	1.06422018348624	1	2	AGGGTCCCAATTTCTC-1	InhNeuron
933000320047328	7034	3511	high	1.64913278362241	1	18	AGGGTCCCACCCATAA-1	ExNeuron
933000320047328	4799	2675	high	0.395915815794957	1	28	AGGGTCCGTCGCACAC-1	Sst+
933000320047328	4089	2161	high	1.19833700171191	1	6	AGGGTGAAGAGGTATT-1	ExNeuron
933000320047328	2831	1911	high	0.706464146944543	1	7	AGGGTGAAGGGACTGT-1	InhNeuron
933000320047328	4685	2619	high	1.25933831376734	1	25	AGGGTGAAGGTAGTCG-1	Chat+
933000320047328	984	584	high	0.304878048780488	1	1	AGGGTGAAGTGCAAAT-1	Oligodendrocytes
933000320047328	1936	1315	high	2.53099173553719	1	3	AGGGTGACAACTCATG-1	OPC
933000320047328	2436	1660	high	0.205254515599343	1	13	AGGGTGACATGACAAA-1	InhNeuron
933000320047328	2610	1769	high	0.459770114942529	1	7	AGGGTGAGTGCATGAG-1	InhNeuron
933000320047328	1186	728	high	2.02360876897133	1	12	AGGGTGAGTGTCCGGT-1	Astrocytes
933000320047328	1926	1198	high	0.207684319833853	1	0	AGGGTGATCCTCTCGA-1	Astrocytes
933000320047328	4067	2462	high	0.467174821735923	1	7	AGGGTTTAGTGAATAC-1	InhNeuron
933000320047328	1194	827	high	0.670016750418761	1	4	AGGGTTTAGTTAGTGA-1	Microglia
933000320047328	4694	2507	high	0.766936514699617	1	19	AGGGTTTCAGCTTTGA-1	InhNeuron
933000320047328	2729	1718	high	0.513008427995603	1	10	AGGGTTTGTATCCCTC-1	InhNeuron
933000320047328	588	441	high	0.170068027210884	1	4	AGGGTTTGTTAGCGGA-1	Microglia
933000320047328	1283	908	high	0.311769290724864	1	4	AGGTAGGAGAGCAGCT-1	Microglia
933000320047328	4408	2408	high	2.17785843920145	1	16	AGGTAGGAGCGACATG-1	InhNeuron
933000320047328	3656	2283	high	0.300875273522976	1	21	AGGTAGGCACTACGGC-1	InhNeuron
933000320047328	3120	1923	high	1.21794871794872	1	10	AGGTAGGCAGTCGGTC-1	InhNeuron
933000320047328	5749	3130	high	1.96555922769177	1	18	AGGTAGGGTCATCCGG-1	ExNeuron
933000320047328	2629	1705	high	0.114111829593001	1	27	AGGTAGGGTCCCACGA-1	InhNeuron
933000320047328	1054	700	high	0.47438330170778	1	1	AGGTAGGGTCGAGTGA-1	Oligodendrocytes
933000320047328	2737	1837	high	1.0230179028133	1	7	AGGTAGGGTTGCCTAA-1	InhNeuron
933000320047328	1378	845	high	0.362844702467344	1	9	AGGTAGGTCAGACCTA-1	Oligodendrocytes
933000320047328	2679	1465	high	0.223964165733483	1	0	AGGTCATAGACTTCAC-1	Astrocytes
933000320047328	3502	1984	high	0.656767561393489	1	2	AGGTCATAGGATTCCT-1	InhNeuron
933000320047328	3645	2109	high	1.78326474622771	1	15	AGGTCATCACCAGCTG-1	InhNeuron
933000320047328	1049	692	high	0.285986653956149	1	9	AGGTCATGTAACAGTA-1	Oligodendrocytes
933000320047328	2055	1103	high	0.437956204379562	1	9	AGGTCATGTCGTTGGC-1	Oligodendrocytes
933000320047328	1950	1216	high	0.307692307692308	1	12	AGGTCTAAGCCGGATA-1	Astrocytes
933000320047328	1266	753	high	0.631911532385466	1	1	AGGTCTAAGGAAAGAC-1	Oligodendrocytes
933000320047328	3743	2253	high	0.961795351322469	1	8	AGGTCTACAATAACCC-1	InhNeuron
933000320047328	1709	1009	high	1.11176126389702	1	1	AGGTCTACAGTTCCAA-1	Oligodendrocytes
933000320047328	1219	860	high	0.328137817883511	1	4	AGGTCTATCCTGCCAT-1	Microglia
933000320047328	6735	3436	high	0.282108389012621	1	13	AGGTCTATCCTTCAGC-1	InhNeuron
933000320047328	1254	798	high	0.637958532695375	1	1	AGGTGTTAGCTTTGTG-1	Oligodendrocytes
933000320047328	5089	2736	high	3.39948909412458	1	6	AGGTGTTGTAGCTGCC-1	ExNeuron
933000320047328	3695	2139	high	0.189445196211096	1	18	AGGTGTTGTAGTCGGA-1	ExNeuron
933000320047328	4235	2433	high	3.42384887839433	1	15	AGGTGTTGTGTGATGG-1	InhNeuron
933000320047328	3913	2246	high	1.84002044467161	1	31	AGGTGTTGTTCACCGG-1	Reln+
933000320047328	1214	784	high	0.329489291598023	1	4	AGGTGTTTCATGGCCG-1	Microglia
933000320047328	1478	958	high	0.3382949932341	1	0	AGGTGTTTCCAGCCTT-1	Astrocytes
933000320047328	4704	2648	high	3.55017006802721	1	7	AGGTGTTTCGAGTGAG-1	InhNeuron
933000320047328	4950	2712	high	0.484848484848485	1	18	AGGTGTTTCGGTTAGT-1	ExNeuron
933000320047328	1512	875	high	1.91798941798942	1	9	AGGTTACAGAATAACC-1	Oligodendrocytes
933000320047328	4401	2523	high	3.49920472619859	1	13	AGGTTACAGGCATCGA-1	InhNeuron
933000320047328	8851	3716	high	0.531013444808496	1	14	AGGTTACGTCTCGCGA-1	ExNeuron
933000320047328	3184	2062	high	3.76884422110553	1	13	AGGTTACGTGGCTTGC-1	InhNeuron
933000320047328	1159	676	high	4.48662640207075	1	9	AGGTTACTCATCACAG-1	Oligodendrocytes
933000320047328	1731	1084	high	0.115540150202195	1	0	AGGTTACTCCTAACAG-1	Astrocytes
933000320047328	1145	741	high	0.611353711790393	1	5	AGGTTGTAGGTGAGCT-1	Oligodendrocytes
933000320047328	1785	1284	high	0.224089635854342	1	3	AGGTTGTAGTCTTGGT-1	OPC
933000320047328	3919	2237	high	0.612401122735392	1	8	AGGTTGTCATGACTTG-1	InhNeuron
933000320047328	7504	3329	high	2.11886993603412	1	6	AGGTTGTGTAATGTGA-1	ExNeuron
933000320047328	1916	1212	high	0.156576200417537	1	0	AGGTTGTGTTAAGCAA-1	Astrocytes
933000320047328	1247	898	high	0.160384923817161	1	3	AGGTTGTTCGTGCAGC-1	OPC
933000320047328	1963	1123	high	1.01884870096791	1	1	AGGTTGTTCTGGACTA-1	Oligodendrocytes
933000320047328	874	662	high	0.22883295194508	1	4	AGTAACCAGCTTTCTT-1	Microglia
933000320047328	4760	2816	high	0.819327731092437	1	13	AGTAACCCAAAGTGTA-1	InhNeuron
933000320047328	3841	2288	high	0.755011715699037	1	2	AGTAACCCAAGCGATG-1	InhNeuron
933000320047328	2515	1609	high	0.874751491053678	1	3	AGTAACCTCCCTTGGT-1	OPC
933000320047328	5371	3004	high	0.502699683485385	1	3	AGTAACCTCCGCGATG-1	OPC
933000320047328	5907	2981	high	0.626375486710682	1	19	AGTAACCTCGCCACTT-1	InhNeuron
933000320047328	1612	959	high	0.43424317617866	1	1	AGTAACCTCTTGAGCA-1	Oligodendrocytes
933000320047328	7140	3403	high	2.11484593837535	1	16	AGTACCAAGATCGACG-1	InhNeuron
933000320047328	2302	1550	high	0.0434404865334492	1	15	AGTACCAAGCTGCCAC-1	InhNeuron
933000320047328	1247	788	high	0.481154771451484	1	1	AGTACCAAGGCTTTCA-1	Oligodendrocytes
933000320047328	9938	4200	high	2.35459851076675	1	18	AGTACCAAGTTCCTGA-1	ExNeuron
933000320047328	1549	950	high	0.968366688185926	1	1	AGTACCACACAGTGTT-1	Oligodendrocytes
933000320047328	4635	2694	high	1.40237324703344	1	17	AGTACCACACGCGTGT-1	Nos1+
933000320047328	3789	2275	high	0.448667194510425	1	26	AGTACCACACTCCGGA-1	Cck+/Vip+
933000320047328	1033	661	high	3.1945788964182	1	1	AGTACCATCTCTCTAA-1	Oligodendrocytes
933000320047328	1429	1045	high	0.489853044086774	1	3	AGTACTGAGCGTTCAT-1	OPC
933000320047328	4827	2645	high	0.35218562253988	1	25	AGTACTGCAAGACTGG-1	Chat+
933000320047328	3417	2130	high	1.40474100087796	1	2	AGTACTGCACAATGAA-1	InhNeuron
933000320047328	993	642	high	0.906344410876133	1	1	AGTACTGCAGTTTGGT-1	Oligodendrocytes
933000320047328	1734	954	high	1.3840830449827	1	1	AGTACTGGTAACAGTA-1	Oligodendrocytes
933000320047328	987	588	high	2.83687943262411	1	5	AGTACTGGTCATCGGC-1	Oligodendrocytes
933000320047328	3387	2079	high	0.620017714791851	1	2	AGTACTGTCAACACGT-1	InhNeuron
933000320047328	2168	1336	high	0.18450184501845	1	0	AGTACTGTCCCGATCT-1	Astrocytes
933000320047328	1279	824	high	0.781860828772478	1	1	AGTACTGTCCCTCGTA-1	Oligodendrocytes
933000320047328	5273	2890	high	0.568936089512611	1	23	AGTAGCTAGAGGTATT-1	Sst+
933000320047328	1252	711	high	0.159744408945687	1	9	AGTAGCTAGGCAGCTA-1	Oligodendrocytes
933000320047328	930	727	high	0.43010752688172	1	3	AGTAGCTAGGTCGCCT-1	OPC
933000320047328	2853	1849	high	0.175254118471784	1	2	AGTAGCTAGGTTCAGG-1	InhNeuron
933000320047328	1374	834	high	0.218340611353712	1	0	AGTAGCTAGTCTCGTA-1	Astrocytes
933000320047328	1056	715	high	1.60984848484848	1	5	AGTAGCTTCGACGTCG-1	Oligodendrocytes
933000320047328	1307	966	high	0.994644223412395	1	3	AGTAGTCAGGCCTAAG-1	OPC
933000320047328	1612	1029	high	0.124069478908189	1	0	AGTAGTCAGGTGCGAT-1	Astrocytes
933000320047328	8441	3789	high	0.959601942897761	1	34	AGTAGTCCACGACGCT-1	InhNeuron
933000320047328	985	604	high	0.101522842639594	1	9	AGTAGTCCAGACAAGC-1	Oligodendrocytes
933000320047328	3179	1889	high	0.597672223969802	1	16	AGTAGTCGTGAACCGA-1	InhNeuron
933000320047328	1451	814	high	0.758097863542385	1	1	AGTAGTCGTGAGATCG-1	Oligodendrocytes
933000320047328	3075	2066	high	1.36585365853659	1	7	AGTAGTCGTTACGCCG-1	InhNeuron
933000320047328	5772	2940	high	2.02702702702703	1	6	AGTCAACAGGGCAAGG-1	ExNeuron
933000320047328	983	622	high	1.93285859613428	1	1	AGTCAACCATCGAACT-1	Oligodendrocytes
933000320047328	4378	2455	high	1.41617176793056	1	2	AGTCAACCATCTGCGG-1	InhNeuron
933000320047328	3726	2254	high	0.72463768115942	1	20	AGTCAACGTGCGAACA-1	Sst+
933000320047328	3292	2068	high	1.7314702308627	1	21	AGTCAACGTTCAAAGA-1	InhNeuron
933000320047328	3853	2305	high	0.674798858032702	1	2	AGTCAACGTTGAGAGC-1	InhNeuron
933000320047328	5094	2622	high	0.745975657636435	1	15	AGTCAACGTTGCTTGA-1	InhNeuron
933000320047328	2359	1606	high	0.593471810089021	1	2	AGTCAACGTTGTATGC-1	InhNeuron
933000320047328	4068	2433	high	2.31071779744346	1	18	AGTCAACTCACCCTGT-1	ExNeuron
933000320047328	10377	3788	high	0.886576081719187	1	29	AGTCAACTCCTTCTTC-1	ExNeuron
933000320047328	762	652	high	1.96850393700787	1	19	AGTCAACTCTACCCAC-1	InhNeuron
933000320047328	2564	1671	high	0.15600624024961	1	2	AGTCACAAGACCATGG-1	InhNeuron
933000320047328	3316	2016	high	1.56815440289505	1	2	AGTCACAGTAGTTCCA-1	InhNeuron
933000320047328	5829	3106	high	2.79636301252359	1	18	AGTCACAGTCTACATG-1	ExNeuron
933000320047328	1140	689	high	0	1	0	AGTCACAGTGAGACGT-1	Astrocytes
933000320047328	3704	2163	high	1.67386609071274	1	27	AGTCACAGTGATATAG-1	InhNeuron
933000320047328	1666	938	high	0.78031212484994	1	9	AGTCACATCAAACTGC-1	Oligodendrocytes
933000320047328	5818	3063	high	1.8563080096253	1	18	AGTCACATCACCATCC-1	ExNeuron
933000320047328	4675	2466	high	0.106951871657754	1	15	AGTCACATCACTTCTA-1	InhNeuron
933000320047328	6529	3220	high	0.015316281206923	1	7	AGTCACATCTTAATCC-1	InhNeuron
933000320047328	2516	1600	high	2.02702702702703	1	0	AGTCACATCTTTGCAT-1	Astrocytes
933000320047328	1016	645	high	0.78740157480315	1	1	AGTCATGAGCTGGAGT-1	Oligodendrocytes
933000320047328	1440	924	high	0.833333333333333	1	5	AGTCATGAGGTGGGTT-1	Oligodendrocytes
933000320047328	1305	848	high	0.306513409961686	1	0	AGTCATGCAAGAGTAT-1	Astrocytes
933000320047328	849	537	high	0	1	5	AGTCATGGTTAGGCTT-1	Oligodendrocytes
933000320047328	998	645	high	0.501002004008016	1	0	AGTCATGTCCTAGCGG-1	Astrocytes
933000320047328	2196	1380	high	1.32058287795993	1	37	AGTCTCCAGAGGCGGA-1	Astrocytes
933000320047328	1504	990	high	0	1	0	AGTCTCCTCGAACACT-1	Astrocytes
933000320047328	1174	813	high	0	1	12	AGTGACTCAAACGGCA-1	Astrocytes
933000320047328	2555	1617	high	0.156555772994129	1	16	AGTGACTCAAATGCGG-1	InhNeuron
933000320047328	1953	1254	high	0.204813108038915	1	12	AGTGACTTCCCTATTA-1	Astrocytes
933000320047328	1899	1329	high	0.0526592943654555	1	3	AGTGACTTCTGCAGCG-1	OPC
933000320047328	4149	2316	high	1.47023379127501	1	15	AGTGATCAGGGATGTC-1	InhNeuron
933000320047328	6185	3019	high	0.856911883589329	1	10	AGTGATCCACATGAAA-1	InhNeuron
933000320047328	5565	3034	high	0.521114106019766	1	6	AGTGATCCACTCAAGT-1	ExNeuron
933000320047328	1272	746	high	0.550314465408805	1	24	AGTGATCCATAGTCAC-1	Oligodendrocytes
933000320047328	1008	634	high	3.47222222222222	1	1	AGTGATCCATGTCAGT-1	Oligodendrocytes
933000320047328	5363	2718	high	1.15606936416185	1	10	AGTGATCGTCCTATAG-1	InhNeuron
933000320047328	817	554	high	4.40636474908201	1	1	AGTGATCGTCGCAGTC-1	Oligodendrocytes
933000320047328	937	603	high	0.213447171824973	1	1	AGTGATCGTGGTAACG-1	Oligodendrocytes
933000320047328	4344	2544	high	1.81860036832413	1	7	AGTGCCGAGGGCAGTT-1	InhNeuron
933000320047328	2027	1409	high	0.740009866798224	1	2	AGTGCCGAGTGGAAAG-1	InhNeuron
933000320047328	2035	1402	high	0.343980343980344	1	17	AGTGCCGAGTGGTTAA-1	Nos1+
933000320047328	1720	973	high	0.174418604651163	1	9	AGTGCCGAGTTCGGTT-1	Oligodendrocytes
933000320047328	1479	879	high	0.202839756592292	1	1	AGTGCCGCACCAGGTC-1	Oligodendrocytes
933000320047328	6635	3206	high	1.58251695553881	1	20	AGTGCCGGTGCTTCAA-1	Sst+
933000320047328	4097	2419	high	2.14791310715157	1	21	AGTGCCGTCGTAACTG-1	InhNeuron
933000320047328	5948	2965	high	0.622057834566241	1	18	AGTGCCGTCTGCTGAA-1	ExNeuron
933000320047328	2208	1425	high	0.36231884057971	1	44	AGTGTTGAGTGGGAAA-1	OPC
933000320047328	2977	1842	high	3.09035942223715	1	2	AGTGTTGCAAACCGGA-1	InhNeuron
933000320047328	5346	3017	high	1.0662177328844	1	7	AGTGTTGCAAACGAGC-1	InhNeuron
933000320047328	5258	2643	high	0.532521871434005	1	29	AGTGTTGCACGCTGTG-1	ExNeuron
933000320047328	4587	2522	high	0.566819271855243	1	21	AGTTAGCAGAATCTAG-1	InhNeuron
933000320047328	1492	926	high	1.67560321715818	1	1	AGTTAGCAGCTGAGCA-1	Oligodendrocytes
933000320047328	4393	2520	high	0.295925335761439	1	8	AGTTAGCAGTGCCCGT-1	InhNeuron
933000320047328	1492	850	high	1.00536193029491	1	1	AGTTAGCCACGCTGAC-1	Oligodendrocytes
933000320047328	848	619	high	0.471698113207547	1	4	AGTTAGCTCGAACGCC-1	Microglia
933000320047328	2161	1494	high	0.740397963905599	1	2	AGTTAGCTCGCTCATC-1	InhNeuron
933000320047328	2058	1450	high	1.16618075801749	1	3	AGTTAGCTCTTTGGAG-1	OPC
933000320047328	5543	2674	high	0.432978531481147	1	14	AGTTCCCCAACCGCTG-1	ExNeuron
933000320047328	4647	2517	high	0.796212610286206	1	15	AGTTCCCCAATCGCGC-1	InhNeuron
933000320047328	1059	590	high	0.28328611898017	1	1	AGTTCCCCATGGCCAC-1	Oligodendrocytes
933000320047328	1408	826	high	0.852272727272727	1	1	AGTTCCCTCACGTAGT-1	Oligodendrocytes
933000320047328	4392	2273	high	0.0683060109289618	1	15	AGTTCCCTCCATCCGT-1	InhNeuron
933000320047328	4590	2479	high	1.00217864923747	1	19	AGTTCCCTCCGCGATG-1	InhNeuron
933000320047328	852	573	high	0.234741784037559	1	1	AGTTCCCTCCTATTTG-1	Oligodendrocytes
933000320047328	6339	3250	high	2.30320239785455	1	17	AGTTCCCTCGCACGAC-1	Nos1+
933000320047328	5287	2767	high	1.43748817855116	1	28	AGTTCCCTCGCACGGT-1	Sst+
933000320047328	6126	3143	high	1.0120796604636	1	13	AGTTCGAAGGACAACC-1	InhNeuron
933000320047328	3776	2257	high	3.09851694915254	1	6	AGTTCGAAGGGAGTTC-1	ExNeuron
933000320047328	4545	2635	high	1.01210121012101	1	13	AGTTCGACAGCCCACA-1	InhNeuron
933000320047328	1348	826	high	1.63204747774481	1	1	AGTTCGAGTATCTTCT-1	Oligodendrocytes
933000320047328	3244	2012	high	0.369913686806412	1	18	AGTTCGAGTCCTATAG-1	ExNeuron
933000320047328	3992	2372	high	0.676352705410822	1	13	AGTTCGATCACGGAGA-1	InhNeuron
933000320047328	5460	3019	high	0.183150183150183	1	3	AGTTCGATCAGCTGAT-1	OPC
933000320047328	959	592	high	0.72992700729927	1	1	AGTTCGATCTCCACTG-1	Oligodendrocytes
933000320047328	11126	4054	high	0.404458026244832	1	14	ATACCGAAGAAACACT-1	ExNeuron
933000320047328	1525	1095	high	0.0655737704918033	1	3	ATACCGAAGATGCCGA-1	OPC
933000320047328	1783	1222	high	0.616937745372967	1	3	ATACCGACAATCTGCA-1	OPC
933000320047328	4300	2549	high	0.0232558139534884	1	13	ATACCGACACGCTGTG-1	InhNeuron
933000320047328	2807	1701	high	0.819380121125757	1	8	ATACCGAGTCGCGTTG-1	InhNeuron
933000320047328	1220	902	high	0.573770491803279	1	44	ATACCGAGTCGTTATG-1	OPC
933000320047328	6401	3150	high	0.421809092329324	1	18	ATACCTTAGGGACCAT-1	ExNeuron
933000320047328	1453	902	high	2.40880935994494	1	5	ATACCTTAGTCCCGGT-1	Oligodendrocytes
933000320047328	4635	2613	high	1.25134843581446	1	22	ATACCTTCAAGCCTGC-1	Cck+/Vip+
933000320047328	675	469	high	0.148148148148148	1	5	ATACCTTCAAGCTACT-1	Oligodendrocytes
933000320047328	4203	2512	high	0	1	7	ATACCTTTCCATAAGC-1	InhNeuron
933000320047328	794	571	high	0.125944584382872	1	4	ATACCTTTCTATCGGA-1	Microglia
933000320047328	4225	2423	high	2.03550295857988	1	21	ATACTTCAGGGCCCTT-1	InhNeuron
933000320047328	2194	1556	high	1.2306289881495	1	15	ATACTTCAGTATGGCG-1	InhNeuron
933000320047328	937	641	high	2.56136606189968	1	1	ATACTTCCACCACTGG-1	Oligodendrocytes
933000320047328	1423	931	high	0.210822206605762	1	4	ATACTTCCAGCTACAT-1	Microglia
933000320047328	1839	1176	high	0.543773790103317	1	0	ATACTTCCAGGTCTCG-1	Astrocytes
933000320047328	3199	1937	high	0.156298843388559	1	35	ATACTTCGTACTCCCT-1	Sst+
933000320047328	7212	3368	high	2.68996117581808	1	8	ATACTTCGTCAACCTA-1	InhNeuron
933000320047328	4392	2443	high	1.00182149362477	1	15	ATACTTCTCACGAACT-1	InhNeuron
933000320047328	1103	736	high	0.453309156844968	1	4	ATAGACCAGGCTCCCA-1	Microglia
933000320047328	4818	2775	high	1.57741801577418	1	25	ATAGACCTCATGCAGT-1	Chat+
933000320047328	3436	2038	high	1.19324796274738	1	8	ATAGAGAAGTAAGAGG-1	InhNeuron
933000320047328	3097	1915	high	2.4216984178237	1	8	ATAGAGAAGTTGCTCA-1	InhNeuron
933000320047328	5399	2948	high	1.25949249861085	1	17	ATAGAGACAACACACT-1	Nos1+
933000320047328	3683	2251	high	0.162910670648928	1	7	ATAGAGACAACAGATA-1	InhNeuron
933000320047328	1792	1249	high	0.334821428571429	1	3	ATAGAGACAACGTAAA-1	OPC
933000320047328	2745	1674	high	0.400728597449909	1	23	ATAGAGACAATGGGTG-1	Sst+
933000320047328	873	523	high	3.66552119129439	1	1	ATAGAGACATGACGTT-1	Oligodendrocytes
933000320047328	2767	1816	high	0.144560896277557	1	2	ATAGAGAGTTCCTACC-1	InhNeuron
933000320047328	6160	2900	high	0.227272727272727	1	14	ATAGAGATCCCGAGGT-1	ExNeuron
933000320047328	1415	921	high	0.353356890459364	1	4	ATAGAGATCTACGGTA-1	Microglia
933000320047328	4589	2430	high	1.52538679450861	1	26	ATAGGCTAGCTACTGT-1	Cck+/Vip+
933000320047328	3750	2230	high	3.06666666666667	1	27	ATAGGCTAGGCGCTCT-1	InhNeuron
933000320047328	1928	1344	high	0.103734439834025	1	3	ATAGGCTCAACGGGTA-1	OPC
933000320047328	5752	2790	high	1.39082058414465	1	38	ATAGGCTCACAAGTTC-1	Pvalb+
933000320047328	5676	3113	high	2.66032417195208	1	17	ATAGGCTCATAATGCC-1	Nos1+
933000320047328	1642	997	high	0.121802679658952	1	0	ATAGGCTGTAACCCTA-1	Astrocytes
933000320047328	4104	2467	high	0.43859649122807	1	13	ATAGGCTGTCAATGGG-1	InhNeuron
933000320047328	1190	850	high	0.420168067226891	1	4	ATAGGCTTCAGCAATC-1	Microglia
933000320047328	2510	1578	high	1.75298804780877	1	23	ATATCCTCACGATAGG-1	Sst+
933000320047328	1615	1193	high	0.743034055727554	1	21	ATATCCTCACGTCGTG-1	InhNeuron
933000320047328	2988	2031	high	0.334672021419009	1	17	ATATCCTCACTTCCTG-1	Nos1+
933000320047328	1734	999	high	1.49942329873126	1	0	ATATCCTGTCCAAGAG-1	Astrocytes
933000320047328	4798	2584	high	1.00041684035015	1	2	ATATCCTGTTTGCAGT-1	InhNeuron
933000320047328	4545	2587	high	1.32013201320132	1	2	ATATCCTTCATCTCTA-1	InhNeuron
933000320047328	5480	3043	high	0.401459854014599	1	7	ATCACAGAGACCATAA-1	InhNeuron
933000320047328	1880	1065	high	2.02127659574468	1	9	ATCACAGAGAGACAAG-1	Oligodendrocytes
933000320047328	6778	3193	high	0.604898200059015	1	6	ATCACAGAGTATGGAT-1	ExNeuron
933000320047328	924	608	high	0.108225108225108	1	9	ATCACAGGTGGATACG-1	Oligodendrocytes
933000320047328	7473	3625	high	1.80650341228422	1	17	ATCACGAGTCTCTCTG-1	Nos1+
933000320047328	1031	600	high	0.484966052376334	1	5	ATCACGAGTGCTCTTC-1	Oligodendrocytes
933000320047328	3885	2436	high	1.10682110682111	1	7	ATCACGATCATTCGGA-1	InhNeuron
933000320047328	757	518	high	0.132100396301189	1	1	ATCACGATCGGCAGTC-1	Oligodendrocytes
933000320047328	1282	805	high	1.95007800312012	1	1	ATCACGATCTACGCGG-1	Oligodendrocytes
933000320047328	787	554	high	0.381194409148666	1	4	ATCACGATCTATCGCC-1	Microglia
933000320047328	8219	3812	high	0.778683538143326	1	6	ATCACTTCATCACGGC-1	ExNeuron
933000320047328	4240	2573	high	1.27358490566038	1	22	ATCACTTCATGTGGCC-1	Cck+/Vip+
933000320047328	5429	2911	high	2.19193221587769	1	29	ATCACTTCATTAAGCC-1	ExNeuron
933000320047328	3934	2506	high	0.0762582613116421	1	17	ATCACTTGTGATGAAT-1	Nos1+
933000320047328	8150	3257	high	0.45398773006135	1	14	ATCACTTTCAAGAGTA-1	ExNeuron
933000320047328	1339	874	high	0.597460791635549	1	1	ATCACTTTCTCCTACG-1	Oligodendrocytes
933000320047328	1240	711	high	1.04838709677419	1	5	ATCAGGTAGGCTAGCA-1	Oligodendrocytes
933000320047328	4350	2623	high	1.90804597701149	1	17	ATCAGGTCAGAGGCTA-1	Nos1+
933000320047328	2009	1273	high	0.248880039820806	1	12	ATCAGGTGTCCACGCA-1	Astrocytes
933000320047328	1885	1330	high	0.742705570291777	1	8	ATCAGGTTCTGCTAGA-1	InhNeuron
933000320047328	2101	1167	high	1.28510233222275	1	1	ATCATTCCAACCGTGC-1	Oligodendrocytes
933000320047328	1299	942	high	1.92455735180908	1	30	ATCATTCCACCAGCGT-1	Oligodendrocytes
933000320047328	536	449	high	1.49253731343284	1	36	ATCATTCGTATGAAAC-1	ExNeuron
933000320047328	3420	2101	high	0.204678362573099	1	23	ATCATTCGTGAGAACC-1	Sst+
933000320047328	1247	843	high	1.36327185244587	1	1	ATCATTCGTTGCCGAC-1	Oligodendrocytes
933000320047328	7097	3280	high	0.591799351838805	1	2	ATCATTCTCACTACTT-1	InhNeuron
933000320047328	882	614	high	0.680272108843537	1	5	ATCATTCTCCTTACCG-1	Oligodendrocytes
933000320047328	1361	881	high	0	1	0	ATCATTCTCGCGCTGA-1	Astrocytes
933000320047328	2643	1620	high	0.189178963299281	1	12	ATCCACCAGTCCCAAT-1	Astrocytes
933000320047328	8975	3740	high	1.10306406685237	1	19	ATCCACCTCCAATCCC-1	InhNeuron
933000320047328	8946	3992	high	0.972501676727029	1	18	ATCCATTAGCACTCTA-1	ExNeuron
933000320047328	2053	1132	high	0.389673648319532	1	9	ATCCATTAGCATCCTA-1	Oligodendrocytes
933000320047328	878	650	high	0.683371298405467	1	4	ATCCATTAGCCTCGTG-1	Microglia
933000320047328	3204	2029	high	1.15480649188514	1	17	ATCCATTTCCACGGGT-1	Nos1+
933000320047328	3343	1830	high	0.119653006281783	1	0	ATCCATTTCCACTGAA-1	Astrocytes
933000320047328	1165	747	high	0.858369098712446	1	1	ATCCATTTCTAGCCTC-1	Oligodendrocytes
933000320047328	5998	3191	high	1.43381127042347	1	7	ATCCCTGAGGTTGCCC-1	InhNeuron
933000320047328	6688	3405	high	2.70633971291866	1	14	ATCCCTGAGTGCACCC-1	ExNeuron
933000320047328	2726	1457	high	0.366837857666911	1	12	ATCCCTGCACACCTGG-1	Astrocytes
933000320047328	1393	818	high	0.143575017946877	1	1	ATCCCTGTCCATCCGT-1	Oligodendrocytes
933000320047328	871	640	high	1.37772675086108	1	4	ATCCGTCAGAAGAGCA-1	Microglia
933000320047328	10951	4384	high	1.11405351109488	1	14	ATCCGTCAGGTGCCAA-1	ExNeuron
933000320047328	5859	3047	high	0.3584229390681	1	18	ATCCGTCCAAGGATGC-1	ExNeuron
933000320047328	1474	845	high	0.271370420624152	1	9	ATCCGTCCATGAATCC-1	Oligodendrocytes
933000320047328	1490	1068	high	1.81208053691275	1	8	ATCCGTCGTATCGATC-1	InhNeuron
933000320047328	4135	2389	high	0.193470374848851	1	2	ATCCTATAGACCATAA-1	InhNeuron
933000320047328	4711	2489	high	4.05434090426661	1	16	ATCCTATCAACCAGAG-1	InhNeuron
933000320047328	1805	1301	high	0.221606648199446	1	35	ATCCTATCATAGATGA-1	Sst+
933000320047328	6283	3096	high	0.509310838771288	1	6	ATCCTATGTATTGAGA-1	ExNeuron
933000320047328	4638	2619	high	0.646830530401035	1	2	ATCCTATGTTTACTGG-1	InhNeuron
933000320047328	6251	3143	high	1.8077107662774	1	20	ATCCTATTCAGCTGAT-1	Sst+
933000320047328	1427	942	high	0.140154169586545	1	1	ATCCTATTCTTACGGA-1	Oligodendrocytes
933000320047328	4292	2548	high	1.98042870456664	1	17	ATCGATGCACACCTTC-1	Nos1+
933000320047328	5116	2738	high	2.15011727912432	1	19	ATCGATGCAGAGGTAC-1	InhNeuron
933000320047328	1582	976	high	0.126422250316056	1	0	ATCGATGTCTCCGATC-1	Astrocytes
933000320047328	1590	970	high	1.06918238993711	1	0	ATCGCCTAGAAACCAT-1	Astrocytes
933000320047328	1615	941	high	0.185758513931889	1	1	ATCGCCTAGTCGAATA-1	Oligodendrocytes
933000320047328	5762	3172	high	0.364456785838251	1	7	ATCGCCTGTATCGCGC-1	InhNeuron
933000320047328	3758	2165	high	2.04896221394359	1	8	ATCGCCTGTGAGACCA-1	InhNeuron
933000320047328	1064	597	high	2.16165413533835	1	9	ATCGGATAGGGCAAGG-1	Oligodendrocytes
933000320047328	3995	2319	high	2.77847309136421	1	17	ATCGGATAGTTGCATC-1	Nos1+
933000320047328	3089	1997	high	0.874069278083522	1	8	ATCGGATCAGGGCTTC-1	InhNeuron
933000320047328	1080	701	high	0.37037037037037	1	1	ATCGGATCAGGTCAAG-1	Oligodendrocytes
933000320047328	7464	3444	high	1.20578778135048	1	29	ATCGGATGTATTGAGA-1	ExNeuron
933000320047328	1610	936	high	2.04968944099379	1	1	ATCGGATGTCATCGGC-1	Oligodendrocytes
933000320047328	3270	1978	high	0.886850152905199	1	27	ATCGGATGTGCCCAGT-1	InhNeuron
933000320047328	1469	1052	high	0.544588155207624	1	3	ATCGGATTCGACATAC-1	OPC
933000320047328	1389	793	high	0.287976961843053	1	9	ATCGGATTCTAGAGCT-1	Oligodendrocytes
933000320047328	1203	768	high	0.0831255195344971	1	0	ATCGGCGCAGCAGTCC-1	Astrocytes
933000320047328	6191	2928	high	0.323049588111775	1	14	ATCGGCGTCAACTTTC-1	ExNeuron
933000320047328	4304	2386	high	2.20724907063197	1	19	ATCGGCGTCCGCGGAT-1	InhNeuron
933000320047328	579	349	high	0.172711571675302	1	5	ATCGGCGTCGACGACC-1	Oligodendrocytes
933000320047328	1172	839	high	1.87713310580205	1	3	ATCGGCGTCGAGAAAT-1	OPC
933000320047328	1221	884	high	0.491400491400491	1	10	ATCGGCGTCGTCGATA-1	InhNeuron
933000320047328	1830	1271	high	0.601092896174863	1	3	ATCGTAGAGACCGCCT-1	OPC
933000320047328	5177	2447	high	1.08170755263666	1	2	ATCGTAGAGCCGAATG-1	InhNeuron
933000320047328	3028	1877	high	1.48612945838838	1	2	ATCGTAGAGGGAGGCA-1	InhNeuron
933000320047328	4619	2602	high	0.519592985494696	1	2	ATCGTAGCAACTGAAA-1	InhNeuron
933000320047328	3071	1980	high	0.423314881146206	1	2	ATCGTAGCAGATCCTA-1	InhNeuron
933000320047328	1332	991	high	0.15015015015015	1	3	ATCGTAGCATTGAGCT-1	OPC
933000320047328	7448	3469	high	1.14124597207304	1	6	ATCGTAGGTGGTATGG-1	ExNeuron
933000320047328	4187	2316	high	2.48387867208025	1	8	ATCGTAGTCCATGCAA-1	InhNeuron
933000320047328	2781	1804	high	2.26537216828479	1	15	ATCGTAGTCCGTCAAA-1	InhNeuron
933000320047328	2918	1902	high	1.95339273474983	1	2	ATCGTCCAGAATTGCA-1	InhNeuron
933000320047328	6704	3215	high	0.820405727923628	1	31	ATCGTCCCACGTAACT-1	Reln+
933000320047328	1143	648	high	0.437445319335083	1	1	ATCGTCCCATTAGGAA-1	Oligodendrocytes
933000320047328	5037	2886	high	1.5485407980941	1	10	ATCGTCCGTAGACACG-1	InhNeuron
933000320047328	987	628	high	0.60790273556231	1	1	ATCGTCCGTAGCTTAC-1	Oligodendrocytes
933000320047328	3067	1949	high	0.45647212259537	1	17	ATCGTCCGTATACAGA-1	Nos1+
933000320047328	996	666	high	1.20481927710843	1	1	ATCGTCCGTTCCCAAA-1	Oligodendrocytes
933000320047328	4462	2607	high	0.156880322725235	1	13	ATCGTCCTCCTCACCA-1	InhNeuron
933000320047328	2302	1259	high	2.12858384013901	1	1	ATCGTCCTCCTCATAT-1	Oligodendrocytes
933000320047328	7318	3441	high	0.683246788740093	1	29	ATCGTCCTCGTCGCTT-1	ExNeuron
933000320047328	1229	755	high	0.48820179007323	1	5	ATCGTCCTCTAGCAAC-1	Oligodendrocytes
933000320047328	536	304	high	0.932835820895522	1	5	ATCGTGAAGACCAAAT-1	Oligodendrocytes
933000320047328	634	435	high	0.473186119873817	1	5	ATCGTGAAGGACACTG-1	Oligodendrocytes
933000320047328	1399	1038	high	0.786275911365261	1	8	ATCGTGAAGGCATTTC-1	InhNeuron
933000320047328	1981	1422	high	0.353356890459364	1	13	ATCGTGAAGTAGAATC-1	InhNeuron
933000320047328	3621	2171	high	1.93316763325048	1	2	ATCGTGACAAGTCGTT-1	InhNeuron
933000320047328	1461	1031	high	0.54757015742642	1	3	ATCGTGACACTAGTAC-1	OPC
933000320047328	6055	3161	high	1.86622625928984	1	17	ATCGTGATCATTCTTG-1	Nos1+
933000320047328	1330	926	high	0	1	3	ATCGTGATCCCATTTA-1	OPC
933000320047328	740	467	high	0.945945945945946	1	5	ATCTCTAAGACGACGT-1	Oligodendrocytes
933000320047328	3384	2086	high	0.738770685579196	1	16	ATCTCTAAGCAGGGAG-1	InhNeuron
933000320047328	11032	4208	high	0.398839738941262	1	11	ATCTCTAAGTTTCGGT-1	ExNeuron
933000320047328	8974	4105	high	0.523735235123691	1	19	ATCTCTACATGTACGT-1	InhNeuron
933000320047328	3183	2079	high	0.377002827521206	1	13	ATCTCTAGTAACCAGG-1	InhNeuron
933000320047328	6781	3367	high	1.1355257336676	1	6	ATCTTCACACCGTGCA-1	ExNeuron
933000320047328	5349	2645	high	0.93475415965601	1	28	ATCTTCACAGTTGCGC-1	Sst+
933000320047328	10745	4137	high	0.428106095858539	1	14	ATCTTCAGTACCAATC-1	ExNeuron
933000320047328	1407	897	high	0.142146410803127	1	4	ATGAAAGCAACACGTT-1	Microglia
933000320047328	6162	3225	high	3.50535540408958	1	20	ATGAAAGCATCCGAAT-1	Sst+
933000320047328	1995	1254	high	0.150375939849624	1	12	ATGAAAGCATGTGCTA-1	Astrocytes
933000320047328	3978	2466	high	0.276520864756159	1	7	ATGAAAGTCAGGCGAA-1	InhNeuron
933000320047328	1655	1041	high	0.120845921450151	1	12	ATGACCAAGACATCCT-1	Astrocytes
933000320047328	1263	792	high	0.395882818685669	1	5	ATGACCAAGGAGAGTA-1	Oligodendrocytes
933000320047328	1370	991	high	0.437956204379562	1	3	ATGACCACAAGTCGTT-1	OPC
933000320047328	5335	3001	high	1.27460168697282	1	13	ATGACCAGTAGGAGTC-1	InhNeuron
933000320047328	3466	2206	high	0.490478938257357	1	2	ATGACCAGTTTGCAGT-1	InhNeuron
933000320047328	1229	891	high	0.895036615134255	1	3	ATGACCATCATGCCGG-1	OPC
933000320047328	3114	2010	high	2.60115606936416	1	2	ATGACCATCGGCTGTG-1	InhNeuron
933000320047328	2268	1248	high	0.617283950617284	1	9	ATGACCATCTTGAGCA-1	Oligodendrocytes
933000320047328	1085	691	high	1.75115207373272	1	1	ATGAGGGAGGACACTG-1	Oligodendrocytes
933000320047328	1390	902	high	0.215827338129496	1	0	ATGAGGGAGTCTGGTT-1	Astrocytes
933000320047328	664	520	high	0.903614457831325	1	4	ATGAGGGTCCGACAGC-1	Microglia
933000320047328	4435	2611	high	1.01465614430665	1	7	ATGAGGGTCCGAGGCT-1	InhNeuron
933000320047328	1143	721	high	1.92475940507437	1	1	ATGAGGGTCGTAGTGT-1	Oligodendrocytes
933000320047328	4588	2556	high	0.871839581517001	1	14	ATGAGTCAGGAACGAA-1	ExNeuron
933000320047328	5444	2972	high	1.01028655400441	1	7	ATGAGTCAGGGAACAA-1	InhNeuron
933000320047328	3006	1746	high	0.598802395209581	1	15	ATGAGTCCATGTCAGT-1	InhNeuron
933000320047328	3192	1942	high	1.28446115288221	1	15	ATGAGTCTCCTCTTTC-1	InhNeuron
933000320047328	10298	3977	high	1.42746164303748	1	39	ATGAGTCTCTGAGGCC-1	InhNeuron
933000320047328	2729	1766	high	0.366434591425431	1	8	ATGATCGAGCACCTGC-1	InhNeuron
933000320047328	3154	2025	high	1.90234622701332	1	2	ATGATCGGTAGATTAG-1	InhNeuron
933000320047328	1535	1014	high	0.195439739413681	1	0	ATGATCGGTATATGGA-1	Astrocytes
933000320047328	1342	830	high	1.19225037257824	1	1	ATGATCGGTTTCGGCG-1	Oligodendrocytes
933000320047328	3064	1841	high	0.587467362924282	1	11	ATGATCGTCGCTAATG-1	ExNeuron
933000320047328	1206	771	high	0.912106135986733	1	0	ATGATCGTCTGAATGC-1	Astrocytes
933000320047328	2261	1320	high	0.398053958425475	1	43	ATGCATGAGTAACGTA-1	Microglia
933000320047328	2448	1659	high	1.10294117647059	1	7	ATGCATGCAGACGGAT-1	InhNeuron
933000320047328	4176	2316	high	0.191570881226054	1	6	ATGCATGGTACAGCGA-1	ExNeuron
933000320047328	1122	752	high	0.267379679144385	1	4	ATGCATGGTAGCCAGA-1	Microglia
933000320047328	2594	1607	high	0.46260601387818	1	19	ATGCATGTCATCGGGC-1	InhNeuron
933000320047328	1166	710	high	0.943396226415094	1	1	ATGCATGTCTAGCCAA-1	Oligodendrocytes
933000320047328	6450	3251	high	1.11627906976744	1	20	ATGCATGTCTCAATCT-1	Sst+
933000320047328	6326	3084	high	2.62409105279798	1	6	ATGCATGTCTCGAACA-1	ExNeuron
933000320047328	4378	2459	high	1.37048880767474	1	20	ATGCCTCCACGTAGAG-1	Sst+
933000320047328	8123	3351	high	1.02178997907177	1	10	ATGCCTCGTTGCTCAA-1	InhNeuron
933000320047328	4685	2600	high	0.917822838847385	1	8	ATGCCTCGTTGTTTGG-1	InhNeuron
933000320047328	5780	2756	high	0.259515570934256	1	10	ATGCCTCTCCTCAGAA-1	InhNeuron
933000320047328	1986	1375	high	0.201409869083585	1	3	ATGCCTCTCTATTTCG-1	OPC
933000320047328	1150	674	high	0.608695652173913	1	9	ATGCGATCAAACGTGG-1	Oligodendrocytes
933000320047328	1573	920	high	1.58931977113795	1	1	ATGCGATCAAGCGATG-1	Oligodendrocytes
933000320047328	1432	762	high	0.0698324022346369	1	5	ATGCGATCAGCCCACA-1	Oligodendrocytes
933000320047328	2107	1067	high	1.42382534409112	1	9	ATGCGATCATGGGAAC-1	Oligodendrocytes
933000320047328	3993	2252	high	0.250438266967193	1	16	ATGCGATGTCGGAAAC-1	InhNeuron
933000320047328	2178	1268	high	0.229568411386593	1	12	ATGCGATTCAGTCATG-1	Astrocytes
933000320047328	1882	1311	high	0.425079702444208	1	10	ATGCGATTCGCATAGT-1	InhNeuron
933000320047328	1536	935	high	0.651041666666667	1	1	ATGGAGGAGATGTTAG-1	Oligodendrocytes
933000320047328	708	524	high	0.141242937853107	1	4	ATGGAGGCATCGTTCC-1	Microglia
933000320047328	1199	730	high	1.66805671392827	1	1	ATGGAGGCATGTGGCC-1	Oligodendrocytes
933000320047328	1247	828	high	0.320769847634322	1	12	ATGGAGGGTTGTAAAG-1	Astrocytes
933000320047328	3926	2426	high	1.32450331125828	1	17	ATGGATCCAATAACGA-1	Nos1+
933000320047328	3968	2411	high	1.43649193548387	1	17	ATGGATCCACCTGCAG-1	Nos1+
933000320047328	9277	4101	high	1.54144658833675	1	6	ATGGATCTCCTACACC-1	ExNeuron
933000320047328	1866	1079	high	0.37513397642015	1	1	ATGGATCTCCTACCAC-1	Oligodendrocytes
933000320047328	1501	1056	high	0.0666222518321119	1	3	ATGGATCTCTGTGCAA-1	OPC
933000320047328	1281	871	high	0.702576112412178	1	0	ATGGGAGAGAAAGTCT-1	Astrocytes
933000320047328	1186	816	high	1.01180438448567	1	4	ATGGGAGAGTGCCCGT-1	Microglia
933000320047328	1526	891	high	0.196592398427261	1	1	ATGGGAGCATGGAGAC-1	Oligodendrocytes
933000320047328	2516	1695	high	0.437201907790143	1	23	ATGGGAGGTACTGCCG-1	Sst+
933000320047328	3237	1884	high	0.710534445474205	1	10	ATGGGAGGTAGAGACC-1	InhNeuron
933000320047328	4086	2305	high	0.611845325501713	1	26	ATGGGAGGTCGACTTA-1	Cck+/Vip+
933000320047328	1057	687	high	1.60832544938505	1	1	ATGGGAGGTCGAGTGA-1	Oligodendrocytes
933000320047328	7998	3596	high	2.72568142035509	1	6	ATGGGAGTCTCAACCC-1	ExNeuron
933000320047328	2263	1363	high	0.309323906319046	1	0	ATGGGTTAGACCTCAT-1	Astrocytes
933000320047328	845	605	high	0.236686390532544	1	4	ATGGGTTAGTTGTCGT-1	Microglia
933000320047328	697	539	high	0.573888091822095	1	4	ATGGGTTGTACTGACT-1	Microglia
933000320047328	4989	2598	high	1.40308679094007	1	38	ATGGGTTGTCACTTCC-1	Pvalb+
933000320047328	907	556	high	3.41786108048512	1	1	ATGGGTTGTGACTAAA-1	Oligodendrocytes
933000320047328	846	606	high	0.354609929078014	1	4	ATGGTTGAGAGGGTAA-1	Microglia
933000320047328	2111	1275	high	0.378967314069162	1	0	ATGGTTGAGGCAGGGA-1	Astrocytes
933000320047328	1032	682	high	2.32558139534884	1	5	ATGGTTGCAAACCGGA-1	Oligodendrocytes
933000320047328	2159	1261	high	0.416859657248726	1	1	ATGGTTGCACGCCACA-1	Oligodendrocytes
933000320047328	1767	1005	high	0.565930956423316	1	1	ATGGTTGCATCGCCTT-1	Oligodendrocytes
933000320047328	2856	1563	high	0.140056022408964	1	0	ATGGTTGCATTACGGT-1	Astrocytes
933000320047328	1490	991	high	1.20805369127517	1	1	ATGGTTGGTCCGATCG-1	Oligodendrocytes
933000320047328	1233	724	high	0.40551500405515	1	1	ATGGTTGTCCGATAGT-1	Oligodendrocytes
933000320047328	6001	2713	high	0.149975004165972	1	14	ATGTCCCAGATCACCT-1	ExNeuron
933000320047328	1804	1042	high	0.554323725055432	1	0	ATGTCCCAGCCTCAGC-1	Astrocytes
933000320047328	1108	782	high	0.72202166064982	1	4	ATGTCCCCACACACGC-1	Microglia
933000320047328	1690	1030	high	0.236686390532544	1	0	ATGTCCCGTCATCCCT-1	Astrocytes
933000320047328	3446	2092	high	2.17643644805572	1	8	ATGTCCCTCTTCTAAC-1	InhNeuron
933000320047328	679	477	high	0.441826215022091	1	5	ATGTCTTAGAATTGTG-1	Oligodendrocytes
933000320047328	1281	877	high	0.468384074941452	1	4	ATTACCTAGCAAATCA-1	Microglia
933000320047328	4420	2660	high	0.361990950226244	1	7	ATTACCTAGTATGTAG-1	InhNeuron
933000320047328	2866	1909	high	0.244242847173761	1	25	ATTACCTAGTCGCCCA-1	Chat+
933000320047328	1890	1228	high	0.264550264550265	1	0	ATTACCTCATCAGTGT-1	Astrocytes
933000320047328	2436	1469	high	0.779967159277504	1	12	ATTACCTGTGTGTCGC-1	Astrocytes
933000320047328	1467	962	high	0.136332651670075	1	12	ATTACCTTCAGAGCAG-1	Astrocytes
933000320047328	6199	3015	high	1.62929504758832	1	6	ATTACCTTCATTGCGA-1	ExNeuron
933000320047328	3809	2122	high	3.57049094250459	1	16	ATTACCTTCTAGAACC-1	InhNeuron
933000320047328	1955	1329	high	0.51150895140665	1	48	ATTACTCCATGAGATA-1	Microglia
933000320047328	1364	990	high	0	1	3	ATTACTCTCAGCGGAA-1	OPC
933000320047328	1248	748	high	0.721153846153846	1	1	ATTATCCAGCACGTCC-1	Oligodendrocytes
933000320047328	6680	3136	high	0.898203592814371	1	6	ATTATCCAGGTTACAA-1	ExNeuron
933000320047328	1447	1021	high	0.207325501036628	1	3	ATTATCCCATATCTGG-1	OPC
933000320047328	1727	1226	high	0.173711638679792	1	3	ATTATCCGTACCTAAC-1	OPC
933000320047328	1032	680	high	0.678294573643411	1	1	ATTATCCGTATGAGAT-1	Oligodendrocytes
933000320047328	1483	820	high	0.134861766689144	1	5	ATTATCCTCGACATCA-1	Oligodendrocytes
933000320047328	8358	3819	high	1.25628140703518	1	18	ATTATCCTCGCACGGT-1	ExNeuron
933000320047328	4184	2497	high	0.478011472275335	1	7	ATTCACTAGAATTGCA-1	InhNeuron
933000320047328	1763	1066	high	0.397050482132728	1	1	ATTCACTCACAGAAGC-1	Oligodendrocytes
933000320047328	1352	983	high	2.44082840236686	1	30	ATTCACTCACGAGGTA-1	Oligodendrocytes
933000320047328	1511	893	high	0.198544010589014	1	0	ATTCACTCATGACTAC-1	Astrocytes
933000320047328	3929	2249	high	1.9852379740392	1	28	ATTCACTGTCGTCGGT-1	Sst+
933000320047328	5153	2639	high	0.873277702309334	1	14	ATTCACTGTTAGAAGT-1	ExNeuron
933000320047328	6518	3200	high	0.260816201288739	1	21	ATTCACTTCCGGGACT-1	InhNeuron
933000320047328	1714	1048	high	0.58343057176196	1	0	ATTCAGGAGACAGTCG-1	Astrocytes
933000320047328	666	455	high	0.15015015015015	1	1	ATTCAGGAGCCGTCGT-1	Oligodendrocytes
933000320047328	1769	919	high	3.56133408705483	1	9	ATTCAGGCACCGGTCA-1	Oligodendrocytes
933000320047328	920	554	high	1.08695652173913	1	1	ATTCAGGCACCTCAGG-1	Oligodendrocytes
933000320047328	6902	3269	high	1.68067226890756	1	18	ATTCAGGGTCCAACGC-1	ExNeuron
933000320047328	6408	3112	high	0.421348314606742	1	16	ATTCAGGGTTTACCTT-1	InhNeuron
933000320047328	1986	1286	high	0.855991943605237	1	12	ATTCAGGTCATCAGTG-1	Astrocytes
933000320047328	1406	908	high	0.568990042674253	1	1	ATTCAGGTCCAACCAA-1	Oligodendrocytes
933000320047328	2400	1549	high	0.0416666666666667	1	3	ATTCAGGTCCATTTCA-1	OPC
933000320047328	1072	709	high	0	1	1	ATTCAGGTCCCGATCT-1	Oligodendrocytes
933000320047328	2393	1546	high	1.17007939824488	1	14	ATTCAGGTCCTGTAGA-1	ExNeuron
933000320047328	8026	3426	high	1.76924993770247	1	10	ATTCATCAGACATACA-1	InhNeuron
933000320047328	1723	1059	high	0.464306442251886	1	1	ATTCATCAGTAAGCAT-1	Oligodendrocytes
933000320047328	1309	718	high	2.52100840336134	1	1	ATTCATCCAAAGCACG-1	Oligodendrocytes
933000320047328	1366	820	high	3.36749633967789	1	1	ATTCATCGTAAGGCCA-1	Oligodendrocytes
933000320047328	4978	2464	high	0.200883889112093	1	10	ATTCATCGTCTCGCGA-1	InhNeuron
933000320047328	7736	3549	high	0.698035160289555	1	16	ATTCATCGTCTGTCAA-1	InhNeuron
933000320047328	1631	1007	high	0.490496627835684	1	1	ATTCATCTCAAGGAGC-1	Oligodendrocytes
933000320047328	4469	2445	high	1.32020586260908	1	16	ATTCATCTCGAACGCC-1	InhNeuron
933000320047328	1711	1016	high	0.526008182349503	1	9	ATTCATCTCGATTCCC-1	Oligodendrocytes
933000320047328	2556	1673	high	2.8169014084507	1	2	ATTCCATCAAGGGTCA-1	InhNeuron
933000320047328	2508	1371	high	0.0797448165869219	1	12	ATTCCATCACCGTGGT-1	Astrocytes
933000320047328	2461	1557	high	0.446972775294596	1	23	ATTCCATCACGCAAAG-1	Sst+
933000320047328	9727	4014	high	0.616839724478256	1	6	ATTCCATGTCCATACA-1	ExNeuron
933000320047328	1642	994	high	0.182704019488429	1	1	ATTCCATTCCTACTGC-1	Oligodendrocytes
933000320047328	4279	2413	high	1.05164758121056	1	31	ATTCCCGAGCTTGTTG-1	Reln+
933000320047328	2590	1491	high	0.115830115830116	1	0	ATTCCCGAGGCTGAAC-1	Astrocytes
933000320047328	3750	2283	high	0.506666666666667	1	7	ATTCCCGAGGGTATAT-1	InhNeuron
933000320047328	7835	3737	high	1.2635609444799	1	29	ATTCCCGGTTATAGAG-1	ExNeuron
933000320047328	1393	886	high	0.0717875089734386	1	0	ATTCCCGGTTCCAAAC-1	Astrocytes
933000320047328	1285	797	high	0.933852140077821	1	1	ATTCCCGTCATGGATC-1	Oligodendrocytes
933000320047328	3707	2163	high	0.701375775559752	1	27	ATTCCTAAGCGTCTCG-1	InhNeuron
933000320047328	2022	1167	high	0.445103857566766	1	0	ATTCCTAAGGTCGTAG-1	Astrocytes
933000320047328	2137	1191	high	0.374356574637342	1	24	ATTCCTACACATTCGA-1	Oligodendrocytes
933000320047328	1878	1212	high	0.638977635782748	1	0	ATTCCTACATATCGGT-1	Astrocytes
933000320047328	6293	3184	high	1.79564595582393	1	13	ATTCCTAGTGCCCTTT-1	InhNeuron
933000320047328	1285	825	high	0.0778210116731518	1	5	ATTCCTATCGGACTTA-1	Oligodendrocytes
933000320047328	2810	1570	high	0.320284697508897	1	0	ATTCCTATCTTTCTAG-1	Astrocytes
933000320047328	2701	1833	high	1.66604961125509	1	27	ATTCGTTAGTCCGTCG-1	InhNeuron
933000320047328	3251	1923	high	1.56874807751461	1	2	ATTCGTTAGTGTACAA-1	InhNeuron
933000320047328	6849	3206	high	0.978244999269966	1	6	ATTCGTTCAGCGTACC-1	ExNeuron
933000320047328	2223	1358	high	0.224921277552856	1	30	ATTCGTTGTACACTCA-1	Oligodendrocytes
933000320047328	7587	3242	high	0.474495848161329	1	6	ATTCGTTGTCCCGTGA-1	ExNeuron
933000320047328	3493	1962	high	0.229029487546522	1	10	ATTCGTTGTTACCCTC-1	InhNeuron
933000320047328	2171	1430	high	0.64486411791801	1	44	ATTCGTTGTTCAGGTT-1	OPC
933000320047328	4695	2674	high	0.255591054313099	1	7	ATTCGTTTCTCGCTCA-1	InhNeuron
933000320047328	1422	1040	high	0.984528832630098	1	3	ATTCTACAGACTAGAT-1	OPC
933000320047328	1008	757	high	0.694444444444444	1	3	ATTCTACAGCGACATG-1	OPC
933000320047328	3607	2251	high	0.887163848073191	1	17	ATTCTACCAGAGGTTG-1	Nos1+
933000320047328	1486	954	high	0.269179004037685	1	1	ATTCTACTCCATCAGA-1	Oligodendrocytes
933000320047328	7781	3627	high	3.6242128261149	1	16	ATTCTACTCGGCAGTC-1	InhNeuron
933000320047328	1932	1113	high	0.56935817805383	1	0	ATTCTACTCGGCTGAC-1	Astrocytes
933000320047328	1392	888	high	0.502873563218391	1	1	ATTCTACTCTATCCAT-1	Oligodendrocytes
933000320047328	1218	701	high	0.90311986863711	1	1	ATTCTACTCTGGAAGG-1	Oligodendrocytes
933000320047328	3600	2113	high	0.611111111111111	1	6	ATTCTTGAGAAATTCG-1	ExNeuron
933000320047328	1335	801	high	2.09737827715356	1	1	ATTCTTGAGAAGTCTA-1	Oligodendrocytes
933000320047328	1357	860	high	1.40014738393515	1	1	ATTCTTGTCCAATGCA-1	Oligodendrocytes
933000320047328	5213	2912	high	2.51294839823518	1	17	ATTGGGTAGCTTAAGA-1	Nos1+
933000320047328	7891	3723	high	0.532251932581422	1	22	ATTGGGTCAAGAGAGA-1	Cck+/Vip+
933000320047328	2957	1900	high	0.743997294555293	1	19	ATTGGGTCAGCGCGTT-1	InhNeuron
933000320047328	5241	2742	high	0.209883609998092	1	20	ATTGGGTTCATGTCTT-1	Sst+
933000320047328	1146	853	high	0.87260034904014	1	3	ATTGTTCAGCACAAAT-1	OPC
933000320047328	4828	2632	high	1.0149130074565	1	19	ATTGTTCCATTGAAGA-1	InhNeuron
933000320047328	2456	1641	high	2.23941368078176	1	13	ATTGTTCGTCGGCACT-1	InhNeuron
933000320047328	1172	695	high	1.62116040955631	1	5	ATTGTTCGTTGTGCCG-1	Oligodendrocytes
933000320047328	1403	899	high	1.63934426229508	1	1	ATTGTTCTCGGACAAG-1	Oligodendrocytes
933000320047328	1703	1027	high	0.352319436288902	1	1	ATTGTTCTCTCGGTCT-1	Oligodendrocytes
933000320047328	6052	3094	high	0.34699272967614	1	11	ATTTACCAGCGATGGT-1	ExNeuron
933000320047328	1241	842	high	0.96696212731668	1	4	ATTTACCAGGGTGGGA-1	Microglia
933000320047328	5488	2945	high	3.97230320699708	1	13	ATTTACCAGTAAGCAT-1	InhNeuron
933000320047328	3703	1968	high	0.324061571698623	1	16	ATTTACCAGTCAGAGC-1	InhNeuron
933000320047328	2088	1190	high	2.72988505747126	1	1	ATTTACCCAGGTCAGA-1	Oligodendrocytes
933000320047328	1784	1040	high	0.896860986547085	1	1	ATTTACCGTAACTTCG-1	Oligodendrocytes
933000320047328	8432	3714	high	0.842030360531309	1	14	ATTTACCGTATTTCCT-1	ExNeuron
933000320047328	1708	1062	high	0.819672131147541	1	12	ATTTACCGTCAGTCCG-1	Astrocytes
933000320047328	1912	1341	high	0.0523012552301255	1	2	ATTTACCGTGCCGTAC-1	InhNeuron
933000320047328	12822	4317	high	0.163781001403837	1	11	ATTTACCGTTATCTTC-1	ExNeuron
933000320047328	7074	3544	high	0.777495052304213	1	25	ATTTACCTCAGAGTTC-1	Chat+
933000320047328	13276	3944	high	0.158180174751431	1	6	ATTTACCTCTCACCCA-1	ExNeuron
933000320047328	1141	844	high	0.0876424189307625	1	3	ATTTACCTCTCGAGTA-1	OPC
933000320047328	5846	3047	high	2.0184741703729	1	6	ATTTCACTCAACTTTC-1	ExNeuron
933000320047328	5207	2681	high	0.806606491261763	1	16	ATTTCACTCCATCCGT-1	InhNeuron
933000320047328	1880	1154	high	0.904255319148936	1	9	ATTTCACTCGAATGCT-1	Oligodendrocytes
933000320047328	961	584	high	0.416233090530697	1	1	ATTTCTGCATGTGGCC-1	Oligodendrocytes
933000320047328	624	480	high	0	1	4	ATTTCTGGTCATCAGT-1	Microglia
933000320047328	1162	733	high	0.258175559380379	1	1	ATTTCTGGTGGTTTAC-1	Oligodendrocytes
933000320047328	6797	3442	high	1.53008680300132	1	17	ATTTCTGTCCTCGATC-1	Nos1+
933000320047328	1300	819	high	2.84615384615385	1	1	ATTTCTGTCGTTCTGC-1	Oligodendrocytes
933000320047328	998	805	high	0.30060120240481	1	3	CAAAGAAAGAAACTCA-1	OPC
933000320047328	1600	1180	high	0.25	1	3	CAAAGAAAGACCATAA-1	OPC
933000320047328	1449	1017	high	0.41407867494824	1	3	CAAAGAAAGACTCGAG-1	OPC
933000320047328	1623	962	high	0.431300061614294	1	1	CAAAGAACATTGTAGC-1	Oligodendrocytes
933000320047328	4496	2404	high	0.622775800711744	1	8	CAAAGAAGTATCGCTA-1	InhNeuron
933000320047328	5952	2994	high	0.873655913978495	1	19	CAACAACAGACTAAGT-1	InhNeuron
933000320047328	6482	3157	high	0.308546744831842	1	18	CAACAACCATATCTGG-1	ExNeuron
933000320047328	5650	2831	high	1.2212389380531	1	19	CAACAACGTCTACAGT-1	InhNeuron
933000320047328	3053	1697	high	0.131018670160498	1	0	CAACAACTCACGGTCG-1	Astrocytes
933000320047328	1153	669	high	2.68863833477884	1	1	CAACAACTCATCGGGC-1	Oligodendrocytes
933000320047328	856	611	high	0.817757009345794	1	1	CAACAACTCATTTGGG-1	Oligodendrocytes
933000320047328	1311	786	high	0.3813882532418	1	4	CAACAACTCGCTTAAG-1	Microglia
933000320047328	1660	1161	high	0.542168674698795	1	3	CAACAGTCAAGGTTGG-1	OPC
933000320047328	6400	3046	high	0.75	1	2	CAACAGTCACATATGC-1	InhNeuron
933000320047328	1766	921	high	2.43488108720272	1	9	CAACAGTGTCTCGGAC-1	Oligodendrocytes
933000320047328	6074	3089	high	1.95917023378334	1	20	CAACAGTTCTGGGAGA-1	Sst+
933000320047328	5890	2842	high	0.933786078098472	1	19	CAACCAAAGATTCGAA-1	InhNeuron
933000320047328	6855	3121	high	1.2545587162655	1	29	CAACCAACAAAGCAAT-1	ExNeuron
933000320047328	6848	3320	high	1.59170560747664	1	18	CAACCAACAAATCAAG-1	ExNeuron
933000320047328	5706	2778	high	0.841219768664564	1	14	CAACCAACAAGATTGA-1	ExNeuron
933000320047328	11514	4659	high	0.825082508250825	1	20	CAACCAACATCATTGG-1	Sst+
933000320047328	2443	1662	high	0	1	13	CAACCAAGTCAAAGAT-1	InhNeuron
933000320047328	1336	845	high	0.449101796407186	1	1	CAACCAATCTGTAAGC-1	Oligodendrocytes
933000320047328	2768	1611	high	0.216763005780347	1	12	CAACCTCAGATACTGA-1	Astrocytes
933000320047328	1651	984	high	1.5748031496063	1	1	CAACCTCAGGACTATA-1	Oligodendrocytes
933000320047328	6006	3118	high	1.1988011988012	1	7	CAACCTCCAAGAAACT-1	InhNeuron
933000320047328	3915	2254	high	1.27713920817369	1	10	CAACCTCCAAGTATAG-1	InhNeuron
933000320047328	3584	2089	high	2.03683035714286	1	19	CAACCTCCACTGGCCA-1	InhNeuron
933000320047328	5067	2796	high	1.38148805999605	1	13	CAACCTCCAGACGATG-1	InhNeuron
933000320047328	2887	1874	high	3.22133702805681	1	7	CAACCTCCATATGAAG-1	InhNeuron
933000320047328	2641	1749	high	2.53691783415373	1	2	CAACCTCTCACAGTGT-1	InhNeuron
933000320047328	8179	3597	high	0.623548111016017	1	39	CAACCTCTCCCATAAG-1	InhNeuron
933000320047328	2043	1326	high	0.146842878120411	1	0	CAACCTCTCCCTCTAG-1	Astrocytes
933000320047328	1758	1109	high	0.625711035267349	1	1	CAACCTCTCCCTTTGG-1	Oligodendrocytes
933000320047328	3632	2200	high	0.19273127753304	1	2	CAACCTCTCGTCACCT-1	InhNeuron
933000320047328	1610	1045	high	0	1	0	CAACGATAGGTTTACC-1	Astrocytes
933000320047328	2440	1558	high	0.122950819672131	1	8	CAACGATCAACACAAA-1	InhNeuron
933000320047328	1141	876	high	0.35056967572305	1	3	CAACGATCACCGTGCA-1	OPC
933000320047328	4817	2847	high	0.664313888312228	1	32	CAACGATCACTCTCGT-1	Astrocytes
933000320047328	1182	859	high	0.50761421319797	1	33	CAACGATCATAACCCA-1	Endothelial
933000320047328	4176	2353	high	0.239463601532567	1	18	CAACGATTCCCTCTAG-1	ExNeuron
933000320047328	1902	1308	high	0.0525762355415352	1	3	CAACGGCAGACTTCAC-1	OPC
933000320047328	1452	953	high	0.482093663911846	1	1	CAACGGCAGTCGGGAT-1	Oligodendrocytes
933000320047328	1558	1130	high	0.256739409499358	1	3	CAACGGCGTTGGATCT-1	OPC
933000320047328	6112	2921	high	0.359947643979058	1	29	CAACGGCTCACATACG-1	ExNeuron
933000320047328	3741	2360	high	0.588078053996258	1	21	CAACGGCTCTGCTAGA-1	InhNeuron
933000320047328	9200	3680	high	0.33695652173913	1	14	CAAGACTAGGCGATAC-1	ExNeuron
933000320047328	1609	985	high	1.24300807955252	1	24	CAAGACTCAACCCGCA-1	Oligodendrocytes
933000320047328	4398	2420	high	0.432014552069122	1	25	CAAGACTCAACCGCCA-1	Chat+
933000320047328	2042	1085	high	0.979431929480901	1	1	CAAGACTCAGATAAAC-1	Oligodendrocytes
933000320047328	876	564	high	0.45662100456621	1	1	CAAGACTCAGGAAGTC-1	Oligodendrocytes
933000320047328	2409	1576	high	0.45662100456621	1	21	CAAGACTGTCGAAGCA-1	InhNeuron
933000320047328	1249	743	high	0.480384307445957	1	9	CAAGACTGTCTCACGG-1	Oligodendrocytes
933000320047328	6944	3348	high	1.41129032258065	1	6	CAAGACTTCATAGAGA-1	ExNeuron
933000320047328	4122	2395	high	0.388161086851043	1	13	CAAGACTTCGCTGTCT-1	InhNeuron
933000320047328	1114	734	high	0.179533213644524	1	1	CAAGAGGGTACCGTCG-1	Oligodendrocytes
933000320047328	5499	2938	high	1.38206946717585	1	18	CAAGAGGGTGCATTAC-1	ExNeuron
933000320047328	5026	2867	high	0.994826900119379	1	13	CAAGAGGTCCTTATGT-1	InhNeuron
933000320047328	3639	2219	high	0.467161308051663	1	26	CAAGAGGTCGACCTAA-1	Cck+/Vip+
933000320047328	6103	3028	high	1.50745534982795	1	10	CAAGCTAAGATAGCAT-1	InhNeuron
933000320047328	2652	1743	high	0.565610859728507	1	2	CAAGCTAAGCTAGCCC-1	InhNeuron
933000320047328	1535	931	high	0.260586319218241	1	1	CAAGCTAGTTCATCTT-1	Oligodendrocytes
933000320047328	3129	2045	high	1.05465004793864	1	7	CAAGCTAGTTGTTGCA-1	InhNeuron
933000320047328	4921	2713	high	2.82462914041861	1	10	CAAGCTATCACAAGGG-1	InhNeuron
933000320047328	5445	2968	high	1.02846648301194	1	2	CAAGCTATCCTTATAC-1	InhNeuron
933000320047328	3421	2041	high	0.496930722011108	1	31	CAAGGGAAGAAGGCTC-1	Reln+
933000320047328	2666	1794	high	2.81320330082521	1	17	CAAGGGAAGCACCAGA-1	Nos1+
933000320047328	3157	2011	high	0.221729490022173	1	21	CAAGGGAGTACACGTT-1	InhNeuron
933000320047328	1089	653	high	2.75482093663912	1	1	CAAGGGAGTTATGTGC-1	Oligodendrocytes
933000320047328	9990	4328	high	2.71271271271271	1	13	CAAGGGATCATCTCTA-1	InhNeuron
933000320047328	1446	994	high	0.4149377593361	1	3	CAAGGGATCCGAAATC-1	OPC
933000320047328	559	484	high	3.04114490161002	1	13	CAATACGAGAGGACTC-1	InhNeuron
933000320047328	1351	850	high	0.592153960029608	1	1	CAATACGCACTTCCTG-1	Oligodendrocytes
933000320047328	4647	2573	high	0.451904454486766	1	2	CAATACGGTACCGGAA-1	InhNeuron
933000320047328	3999	2456	high	0.925231307826957	1	7	CAATACGGTCGATTAC-1	InhNeuron
933000320047328	1554	953	high	0.900900900900901	1	1	CAATACGGTGGAAATT-1	Oligodendrocytes
933000320047328	1180	767	high	0.508474576271186	1	5	CAATACGTCCTGCTAC-1	Oligodendrocytes
933000320047328	857	574	high	0.233372228704784	1	1	CAATACGTCTCTGGTC-1	Oligodendrocytes
933000320047328	1165	832	high	2.23175965665236	1	36	CAATACGTCTCTTCAA-1	ExNeuron
933000320047328	3502	1999	high	0.656767561393489	1	10	CAATCGAAGAGCCTGA-1	InhNeuron
933000320047328	5243	2831	high	0.572191493419798	1	14	CAATCGACACACAGAG-1	ExNeuron
933000320047328	5776	2948	high	0.311634349030471	1	2	CAATCGACACTACCCT-1	InhNeuron
933000320047328	1333	824	high	0.300075018754689	1	12	CAATCGACAGGCTTGC-1	Astrocytes
933000320047328	1813	1030	high	0.110314396028682	1	0	CAATCGACATCCAATG-1	Astrocytes
933000320047328	4343	2668	high	0.667741192723924	1	7	CAATCGATCAAGTCTG-1	InhNeuron
933000320047328	1405	859	high	0.284697508896797	1	1	CAATCGATCCTCTCGA-1	Oligodendrocytes
933000320047328	5046	2736	high	1.98176773682124	1	14	CAATCGATCGGAAACG-1	ExNeuron
933000320047328	4907	2718	high	0.876299164458936	1	26	CAATGACAGCAAGGAA-1	Cck+/Vip+
933000320047328	1495	1074	high	0.133779264214047	1	36	CAATGACAGGCAGTCA-1	ExNeuron
933000320047328	2140	1476	high	0.373831775700935	1	2	CAATGACCACTTGGCG-1	InhNeuron
933000320047328	834	646	high	0.239808153477218	1	4	CAATGACCAGCCTTCT-1	Microglia
933000320047328	5135	2656	high	0.642648490749756	1	26	CAATGACTCAACTGGT-1	Cck+/Vip+
933000320047328	1152	796	high	0.173611111111111	1	0	CAATGACTCAAGAAAC-1	Astrocytes
933000320047328	1090	672	high	1.19266055045872	1	1	CAATGACTCAGCAATC-1	Oligodendrocytes
933000320047328	4519	2463	high	0.619606107545917	1	22	CAATGACTCTGGAGAG-1	Cck+/Vip+
933000320047328	1723	949	high	4.062681369704	1	1	CAATTTCAGTCAGGGT-1	Oligodendrocytes
933000320047328	3165	1992	high	0.28436018957346	1	2	CAATTTCCAAATCAAG-1	InhNeuron
933000320047328	1393	1014	high	0.0717875089734386	1	3	CAATTTCCACAGCATT-1	OPC
933000320047328	1386	1013	high	0.865800865800866	1	3	CAATTTCCAGAAGTTA-1	OPC
933000320047328	648	533	high	1.85185185185185	1	23	CAATTTCCAGTACTAC-1	Sst+
933000320047328	6636	3260	high	3.48101265822785	1	23	CAATTTCCATCCAATG-1	Sst+
933000320047328	1564	919	high	2.49360613810742	1	1	CAATTTCGTACAATAG-1	Oligodendrocytes
933000320047328	1918	1070	high	0.625651720542232	1	12	CAATTTCGTGGGTCAA-1	Astrocytes
933000320047328	6698	3383	high	0.776351149596895	1	17	CAATTTCGTTCCACAA-1	Nos1+
933000320047328	1553	985	high	0.837089504185447	1	1	CACAACAAGACGCCCT-1	Oligodendrocytes
933000320047328	2658	1727	high	0.827689992475546	1	8	CACAACAAGTGTCATC-1	InhNeuron
933000320047328	1391	799	high	0.934579439252336	1	5	CACAACACAAGACTGG-1	Oligodendrocytes
933000320047328	1481	817	high	0.540175557056043	1	1	CACAACACAAGGCAAC-1	Oligodendrocytes
933000320047328	6725	3218	high	2.05204460966543	1	14	CACAACAGTGCCCACA-1	ExNeuron
933000320047328	1128	704	high	1.06382978723404	1	1	CACAACAGTGGGAGAG-1	Oligodendrocytes
933000320047328	4050	2124	high	4.17283950617284	1	5	CACAACATCGGCCCAA-1	Oligodendrocytes
933000320047328	6470	3091	high	1.56105100463679	1	31	CACAACATCGGTCATA-1	Reln+
933000320047328	1619	941	high	2.16182828906733	1	1	CACAACATCTTGAGCA-1	Oligodendrocytes
933000320047328	5735	2998	high	0.871839581517001	1	13	CACACAAAGTCTAGAA-1	InhNeuron
933000320047328	4614	2626	high	0.173385348938015	1	7	CACACAACACAGTCCG-1	InhNeuron
933000320047328	5079	2522	high	1.00413467217956	1	19	CACACAACAGAAGTGC-1	InhNeuron
933000320047328	1134	721	high	0.705467372134039	1	5	CACACAACATCAGCGC-1	Oligodendrocytes
933000320047328	2554	1676	high	0.900548159749413	1	3	CACACAAGTACTGTTG-1	OPC
933000320047328	4746	2432	high	0.442477876106195	1	10	CACACAAGTATCGCGC-1	InhNeuron
933000320047328	1637	985	high	2.32131948686622	1	0	CACACAAGTATGAGCG-1	Astrocytes
933000320047328	1939	1185	high	0.206291903042806	1	0	CACACAAGTTGGCCGT-1	Astrocytes
933000320047328	8104	3421	high	0.13573543928924	1	14	CACAGATAGAATCGTA-1	ExNeuron
933000320047328	6227	2967	high	0.610245704191424	1	19	CACAGATAGACTCAAA-1	InhNeuron
933000320047328	1194	763	high	1.25628140703518	1	1	CACAGATAGGACATCG-1	Oligodendrocytes
933000320047328	2177	1354	high	1.60771704180064	1	1	CACAGATCACCCGTAG-1	Oligodendrocytes
933000320047328	1721	1028	high	0.174317257408483	1	12	CACAGATCATTGACCA-1	Astrocytes
933000320047328	3047	1959	high	0.492287495897604	1	2	CACAGATGTCCTCAGG-1	InhNeuron
933000320047328	2040	1371	high	0.147058823529412	1	3	CACAGATGTGTTATCG-1	OPC
933000320047328	12017	4103	high	0.54090039111259	1	6	CACAGATTCTCGGCTT-1	ExNeuron
933000320047328	2461	1583	high	0.406338886631451	1	3	CACAGATTCTGTACAG-1	OPC
933000320047328	3102	1857	high	2.25660863958736	1	8	CACAGGCAGAATAACC-1	InhNeuron
933000320047328	1701	1206	high	0.235155790711346	1	3	CACAGGCCACAGACGA-1	OPC
933000320047328	4861	2733	high	0.925735445381609	1	19	CACAGGCCAGCAGTAG-1	InhNeuron
933000320047328	5037	2840	high	0.774270399047052	1	13	CACAGGCCAGCAGTCC-1	InhNeuron
933000320047328	1146	712	high	1.83246073298429	1	0	CACAGGCGTGTCCGGT-1	Astrocytes
933000320047328	1803	1131	high	0.166389351081531	1	0	CACAGGCGTTGCCGAC-1	Astrocytes
933000320047328	1796	1030	high	2.61692650334076	1	1	CACAGGCGTTGCGGCT-1	Oligodendrocytes
933000320047328	6692	3526	high	1.07591153616258	1	25	CACAGGCTCTAAGCGT-1	Chat+
933000320047328	832	619	high	0.120192307692308	1	4	CACAGGCTCTCCAAGA-1	Microglia
933000320047328	9981	3980	high	3.58681494840196	1	26	CACATGACAGTATACC-1	Cck+/Vip+
933000320047328	1694	1127	high	0.177095631641086	1	0	CACATGAGTGATATAG-1	Astrocytes
933000320047328	2916	1522	high	0.651577503429355	1	0	CACCAAAAGCTAGAAT-1	Astrocytes
933000320047328	1587	934	high	0.315059861373661	1	1	CACCAAAAGTCATCGT-1	Oligodendrocytes
933000320047328	3242	2053	high	1.3571869216533	1	7	CACCAAACAAGAGCTG-1	InhNeuron
933000320047328	1170	688	high	0.598290598290598	1	1	CACCAAATCACTCGAA-1	Oligodendrocytes
933000320047328	1951	1363	high	0.256278831368529	1	3	CACCGTTAGATTAGTG-1	OPC
933000320047328	2194	1254	high	0.182315405651778	1	0	CACCGTTAGCAGATAT-1	Astrocytes
933000320047328	1222	789	high	0.490998363338789	1	1	CACCGTTAGCGTATGG-1	Oligodendrocytes
933000320047328	7492	3566	high	0.747463961558996	1	20	CACCGTTAGTTTCGGT-1	Sst+
933000320047328	4246	2469	high	0.847856806406029	1	14	CACCGTTCACCATATG-1	ExNeuron
933000320047328	2854	1799	high	2.52277505255781	1	8	CACCGTTGTAACATAG-1	InhNeuron
933000320047328	2621	1689	high	0.152613506295307	1	8	CACCGTTGTGAGTCAG-1	InhNeuron
933000320047328	3016	1981	high	1.45888594164456	1	13	CACCGTTTCAGGAAGC-1	InhNeuron
933000320047328	2579	1467	high	0.271423032183017	1	12	CACCGTTTCGCCAACG-1	Astrocytes
933000320047328	5670	2885	high	0.634920634920635	1	16	CACCGTTTCGGCACTG-1	InhNeuron
933000320047328	1397	960	high	0.286327845382963	1	12	CACGAATAGGCATGCA-1	Astrocytes
933000320047328	2697	1816	high	1.26065999258435	1	7	CACGAATAGGCTAGCA-1	InhNeuron
933000320047328	936	533	high	0.213675213675214	1	5	CACGAATAGGTGCCTC-1	Oligodendrocytes
933000320047328	5371	2884	high	1.24743995531558	1	6	CACGAATCACGCGGTT-1	ExNeuron
933000320047328	2149	1386	high	0.511865984178688	1	2	CACGAATGTAGGGAGG-1	InhNeuron
933000320047328	1977	1215	high	0.0505816894284269	1	0	CACGAATGTCCACATA-1	Astrocytes
933000320047328	3362	2129	high	1.93337299226651	1	7	CACGAATGTCGCAGTC-1	InhNeuron
933000320047328	2779	1872	high	1.90716084922634	1	17	CACGAATGTGAGATCG-1	Nos1+
933000320047328	1725	1123	high	0.231884057971014	1	4	CACGAATGTGTCTTCC-1	Microglia
933000320047328	7205	3289	high	0.0555170020818876	1	14	CACGAATTCACTGAAC-1	ExNeuron
933000320047328	1073	794	high	0.186393289841566	1	4	CACGAATTCCCTTTGG-1	Microglia
933000320047328	3404	2033	high	1.17508813160987	1	8	CACGAATTCGTGACTA-1	InhNeuron
933000320047328	1821	1117	high	0.164744645799012	1	0	CACGAATTCTACGGGC-1	Astrocytes
933000320047328	1628	1198	high	0.614250614250614	1	3	CACGGGTCACTACAGT-1	OPC
933000320047328	2139	1187	high	0.420757363253857	1	0	CACGGGTCATGACAGG-1	Astrocytes
933000320047328	1598	1179	high	0.250312891113892	1	3	CACGGGTGTAGATCGG-1	OPC
933000320047328	1742	1071	high	0.34443168771527	1	12	CACGGGTGTAGTGTGG-1	Astrocytes
933000320047328	1510	905	high	0.596026490066225	1	9	CACGGGTGTATGAAGT-1	Oligodendrocytes
933000320047328	4236	2303	high	1.06232294617564	1	29	CACGGGTGTGGCAACA-1	ExNeuron
933000320047328	894	650	high	0	1	4	CACGGGTGTTATGGTC-1	Microglia
933000320047328	5729	3139	high	0.523651597137371	1	7	CACGGGTTCGCCGAGT-1	InhNeuron
933000320047328	2287	1414	high	0.437254044599913	1	12	CACGGGTTCTTCCACG-1	Astrocytes
933000320047328	1207	782	high	0.745650372825186	1	1	CACGTGGAGAAACCAT-1	Oligodendrocytes
933000320047328	758	462	high	0.131926121372032	1	5	CACGTGGCAAGCGGAT-1	Oligodendrocytes
933000320047328	1452	1003	high	0.206611570247934	1	0	CACGTGGCATTGTCGA-1	Astrocytes
933000320047328	3192	1969	high	3.1328320802005	1	20	CACGTGGTCAAAGGTA-1	Sst+
933000320047328	2263	1494	high	0.839593460008838	1	3	CACGTGGTCAGTCACA-1	OPC
933000320047328	1381	787	high	0.57929036929761	1	1	CACGTGGTCCAAGGGA-1	Oligodendrocytes
933000320047328	4630	2518	high	1.23110151187905	1	2	CACGTTCAGCCTATTG-1	InhNeuron
933000320047328	1749	959	high	0.400228702115495	1	1	CACGTTCAGCTCCCTT-1	Oligodendrocytes
933000320047328	3431	2145	high	0.29146021568056	1	17	CACGTTCAGGAACTAT-1	Nos1+
933000320047328	1486	1019	high	0.672947510094213	1	12	CACGTTCCAGCGTTGC-1	Astrocytes
933000320047328	1462	1023	high	0.0683994528043776	1	8	CACGTTCGTGAATTGA-1	InhNeuron
933000320047328	1826	1038	high	0.219058050383352	1	9	CACGTTCTCAATGTCG-1	Oligodendrocytes
933000320047328	4180	2345	high	1.10047846889952	1	10	CACGTTCTCGGTCGGT-1	InhNeuron
933000320047328	1470	856	high	0.0680272108843537	1	9	CACTAAGAGTAACGTA-1	Oligodendrocytes
933000320047328	2405	1550	high	3.78378378378378	1	21	CACTAAGAGTCAGGGT-1	InhNeuron
933000320047328	4976	2681	high	0.602893890675241	1	11	CACTAAGCAAGCAGGT-1	ExNeuron
933000320047328	6157	3196	high	1.67289264252071	1	7	CACTAAGCAATTGTGC-1	InhNeuron
933000320047328	7374	3459	high	0.989964740981828	1	7	CACTAAGCACTCTGCT-1	InhNeuron
933000320047328	3922	2159	high	0.611932687404386	1	15	CACTAAGCAGACTGCC-1	InhNeuron
933000320047328	5238	2443	high	0.305460099274532	1	19	CACTAAGCAGTGTGCC-1	InhNeuron
933000320047328	6778	3428	high	0.634405429330186	1	25	CACTAAGTCATGAGTC-1	Chat+
933000320047328	1422	907	high	0.914205344585091	1	0	CACTAAGTCGTGCACG-1	Astrocytes
933000320047328	1102	627	high	0.181488203266788	1	1	CACTGAAAGCGCCCAT-1	Oligodendrocytes
933000320047328	1443	899	high	0.831600831600832	1	9	CACTGAAAGTAAACGT-1	Oligodendrocytes
933000320047328	5184	2740	high	1.35030864197531	1	20	CACTGAAAGTAGTGCG-1	Sst+
933000320047328	1158	738	high	2.33160621761658	1	1	CACTGAACATCCGGCA-1	Oligodendrocytes
933000320047328	2498	1345	high	1.56124899919936	1	9	CACTGAACATCCTGTC-1	Oligodendrocytes
933000320047328	2081	1221	high	0.336376741950985	1	0	CACTGAAGTGGATCGA-1	Astrocytes
933000320047328	1382	991	high	0.0723589001447178	1	30	CACTGAATCAACCTTT-1	Oligodendrocytes
933000320047328	1933	1180	high	0.879461976202794	1	12	CACTGAATCTAGATCG-1	Astrocytes
933000320047328	5851	2920	high	1.09383011451034	1	22	CACTGAATCTTACGTT-1	Cck+/Vip+
933000320047328	4053	2391	high	1.99851961509993	1	2	CACTGGGAGTGTACAA-1	InhNeuron
933000320047328	5005	2668	high	0.639360639360639	1	23	CACTGGGCATCCGGTG-1	Sst+
933000320047328	994	590	high	2.11267605633803	1	1	CACTGGGCATGCGGTC-1	Oligodendrocytes
933000320047328	5434	2876	high	2.81560544718439	1	27	CACTGGGGTAACCCTA-1	InhNeuron
933000320047328	5004	2590	high	0.259792166266986	1	15	CACTGGGTCGACATAC-1	InhNeuron
933000320047328	1188	901	high	0.505050505050505	1	3	CACTGTCAGGCGATAC-1	OPC
933000320047328	7215	3461	high	0.637560637560638	1	6	CACTGTCCAATAGTAG-1	ExNeuron
933000320047328	2435	1235	high	0.287474332648871	1	1	CACTGTCCACCATTCC-1	Oligodendrocytes
933000320047328	3317	2033	high	0.452215857702743	1	28	CACTGTCGTAAGAACT-1	Sst+
933000320047328	732	560	high	0.546448087431694	1	4	CACTGTCGTCTTACAG-1	Microglia
933000320047328	3816	2275	high	0.445492662473794	1	13	CACTGTCGTGTCTTGA-1	InhNeuron
933000320047328	4730	2412	high	0.169133192389006	1	10	CACTTCGCAACACAGG-1	InhNeuron
933000320047328	1653	962	high	0.181488203266788	1	0	CACTTCGCAAGTGTCT-1	Astrocytes
933000320047328	6954	3386	high	1.38050043140638	1	18	CACTTCGCACGCAGTC-1	ExNeuron
933000320047328	3039	1875	high	1.80980585718986	1	16	CACTTCGGTGGGAGAG-1	InhNeuron
933000320047328	1923	1289	high	0.104004160166407	1	3	CACTTCGGTTAGTTCG-1	OPC
933000320047328	5484	2734	high	0.419401896425966	1	14	CACTTCGTCGAAGCCC-1	ExNeuron
933000320047328	5185	2858	high	1.29218900675024	1	7	CAGAGCCAGCCGAACA-1	InhNeuron
933000320047328	1473	831	high	1.08621860149355	1	9	CAGAGCCAGCTAGTTC-1	Oligodendrocytes
933000320047328	4207	2456	high	1.16472545757072	1	27	CAGAGCCCAAGCGCTC-1	InhNeuron
933000320047328	1370	748	high	1.97080291970803	1	9	CAGAGCCCAGATAAAC-1	Oligodendrocytes
933000320047328	3522	2179	high	0.709823963657013	1	2	CAGAGCCGTAAGATAC-1	InhNeuron
933000320047328	1555	991	high	0.964630225080386	1	0	CAGAGCCGTATACCCA-1	Astrocytes
933000320047328	2194	1508	high	0.72926162260711	1	23	CAGAGCCGTCCTGGTG-1	Sst+
933000320047328	2347	1492	high	1.1930123561994	1	15	CAGAGCCGTGTTGATC-1	InhNeuron
933000320047328	1626	957	high	0.30750307503075	1	1	CAGATACAGACGTCCC-1	Oligodendrocytes
933000320047328	4678	2241	high	2.39418554938008	1	14	CAGATACAGGAAAGTG-1	ExNeuron
933000320047328	9260	3946	high	0.388768898488121	1	11	CAGATACGTATTAAGG-1	ExNeuron
933000320047328	3839	2208	high	0.39072675175827	1	16	CAGATACGTCCGCAGT-1	InhNeuron
933000320047328	6875	3440	high	1.49818181818182	1	6	CAGATACGTGATGAAT-1	ExNeuron
933000320047328	10411	4111	high	0.94131207376813	1	14	CAGATACTCAACCTCC-1	ExNeuron
933000320047328	1400	787	high	1.78571428571429	1	9	CAGATACTCCATAGGT-1	Oligodendrocytes
933000320047328	5363	2889	high	1.02554540369196	1	25	CAGATACTCCGATTAG-1	Chat+
933000320047328	4853	2579	high	0.370904595095817	1	10	CAGATACTCGGTCAGC-1	InhNeuron
933000320047328	2006	1130	high	2.39282153539382	1	1	CAGATACTCGTCACCT-1	Oligodendrocytes
933000320047328	1026	668	high	0.292397660818713	1	1	CAGATACTCTTGTGCC-1	Oligodendrocytes
933000320047328	1663	921	high	1.38304269392664	1	1	CAGATCAAGACTGGGT-1	Oligodendrocytes
933000320047328	1586	957	high	0.693568726355612	1	9	CAGATCAAGCACACCC-1	Oligodendrocytes
933000320047328	1016	790	high	0	1	3	CAGATCAAGTATTCCG-1	OPC
933000320047328	2342	1211	high	0.982066609735269	1	1	CAGATCAGTGCCTAAT-1	Oligodendrocytes
933000320047328	3462	2140	high	0.548815713460428	1	17	CAGATCAGTTACGCCG-1	Nos1+
933000320047328	1256	775	high	0.0796178343949045	1	12	CAGATCAGTTGTAGCT-1	Astrocytes
933000320047328	1102	853	high	0.181488203266788	1	3	CAGATCATCCAATCCC-1	OPC
933000320047328	4232	2437	high	1.06332703213611	1	7	CAGATCATCCTCATAT-1	InhNeuron
933000320047328	1091	675	high	0.458295142071494	1	1	CAGATCATCGCCTCTA-1	Oligodendrocytes
933000320047328	9577	3967	high	0.751801190351885	1	39	CAGATTGCAATATCCG-1	InhNeuron
933000320047328	3695	2268	high	1.1637347767253	1	32	CAGATTGCACCTGTCT-1	Astrocytes
933000320047328	10381	4185	high	1.25228783354205	1	29	CAGATTGCATTCATCT-1	ExNeuron
933000320047328	8790	3891	high	2.32081911262799	1	14	CAGATTGGTGCGACAA-1	ExNeuron
933000320047328	3821	2317	high	0.183198115676524	1	7	CAGATTGTCGCTCTAC-1	InhNeuron
933000320047328	2587	1719	high	2.16466950135292	1	2	CAGATTGTCGTGGGTC-1	InhNeuron
933000320047328	949	645	high	0.316122233930453	1	4	CAGATTGTCTACAGGT-1	Microglia
933000320047328	1655	1183	high	0.181268882175227	1	3	CAGATTGTCTCAGTCC-1	OPC
933000320047328	7922	3515	high	0.795253723807119	1	6	CAGCAATCAAGTGGTG-1	ExNeuron
933000320047328	1161	818	high	0.0861326442721792	1	12	CAGCAATCACTGTGTA-1	Astrocytes
933000320047328	5854	2851	high	1.62282200204988	1	14	CAGCAATGTGACACGA-1	ExNeuron
933000320047328	3010	1870	high	1.72757475083056	1	8	CAGCAATGTTCACCGG-1	InhNeuron
933000320047328	3239	2079	high	1.38931769064526	1	2	CAGCAATTCCAGTGTA-1	InhNeuron
933000320047328	1534	995	high	0.195567144719687	1	0	CAGCAATTCCGTATAG-1	Astrocytes
933000320047328	2151	1327	high	2.04556020455602	1	0	CAGCAATTCTACTGCC-1	Astrocytes
933000320047328	4572	2435	high	0.89676290463692	1	19	CAGCACGAGTAGCCAG-1	InhNeuron
933000320047328	1039	780	high	0.481231953801732	1	4	CAGCACGCAGGTTCGC-1	Microglia
933000320047328	4518	2582	high	0.398406374501992	1	23	CAGCACGCATCCTATT-1	Sst+
933000320047328	938	635	high	2.55863539445629	1	1	CAGCACGCATGGGAAC-1	Oligodendrocytes
933000320047328	1351	836	high	1.33234641006662	1	1	CAGCACGGTAGTGCGA-1	Oligodendrocytes
933000320047328	1477	944	high	2.031144211239	1	1	CAGCACGGTCACGCTG-1	Oligodendrocytes
933000320047328	1533	927	high	0	1	0	CAGCACGGTGGCACTC-1	Astrocytes
933000320047328	1380	726	high	0.507246376811594	1	9	CAGCACGGTGTAAATG-1	Oligodendrocytes
933000320047328	1161	751	high	0.258397932816538	1	12	CAGCACGGTTCGGTAT-1	Astrocytes
933000320047328	1457	914	high	0.205902539464653	1	1	CAGCACGTCCTTATCA-1	Oligodendrocytes
933000320047328	1453	904	high	0.481761871988988	1	1	CAGCAGCAGCAGGCAT-1	Oligodendrocytes
933000320047328	2153	1354	high	0.882489549465862	1	0	CAGCAGCAGCCTAACT-1	Astrocytes
933000320047328	1553	962	high	0.837089504185447	1	1	CAGCAGCAGGGTGAAA-1	Oligodendrocytes
933000320047328	4990	2411	high	1.78356713426854	1	10	CAGCAGCCACGGTGTC-1	InhNeuron
933000320047328	4704	2710	high	0.78656462585034	1	13	CAGCAGCCACGTTGGC-1	InhNeuron
933000320047328	5497	3037	high	0.527560487538657	1	13	CAGCAGCGTAGTTAGA-1	InhNeuron
933000320047328	628	481	high	0.636942675159236	1	19	CAGCAGCGTCGATTTG-1	InhNeuron
933000320047328	1352	777	high	3.32840236686391	1	1	CAGCAGCTCCCTCTCC-1	Oligodendrocytes
933000320047328	3312	2154	high	0.72463768115942	1	17	CAGCAGCTCTTTCGAT-1	Nos1+
933000320047328	4223	2176	high	4.38077196305944	1	10	CAGCCAGAGCGGACAT-1	InhNeuron
933000320047328	4992	2595	high	0.600961538461539	1	23	CAGCCAGAGTATAGAC-1	Sst+
933000320047328	1317	893	high	1.59453302961276	1	1	CAGCCAGAGTCATCCA-1	Oligodendrocytes
933000320047328	6010	2983	high	0.715474209650582	1	31	CAGCCAGCACCTGATA-1	Reln+
933000320047328	5100	2854	high	0.666666666666667	1	18	CAGCCAGGTAACGTTC-1	ExNeuron
933000320047328	5739	2809	high	0.714410175988848	1	19	CAGCCAGGTAGCTTGT-1	InhNeuron
933000320047328	5925	3142	high	1.18143459915612	1	25	CAGCCAGTCCTGTAGA-1	Chat+
933000320047328	1352	885	high	0.29585798816568	1	4	CAGCCAGTCGCATAGT-1	Microglia
933000320047328	6041	3040	high	0.148981956629697	1	25	CAGCGTGAGACTCCGC-1	Chat+
933000320047328	1047	715	high	0.191021967526266	1	0	CAGCGTGAGTATAACG-1	Astrocytes
933000320047328	1660	1015	high	0.301204819277108	1	1	CAGCGTGCAACTGATC-1	Oligodendrocytes
933000320047328	777	490	high	0.128700128700129	1	1	CAGCGTGCACAAGTTC-1	Oligodendrocytes
933000320047328	744	536	high	0.403225806451613	1	4	CAGCGTGCACTCACTC-1	Microglia
933000320047328	2664	1755	high	0.375375375375375	1	7	CAGCGTGGTAGTGGCA-1	InhNeuron
933000320047328	3419	2091	high	1.3454226381983	1	34	CAGCGTGGTATTGAGA-1	InhNeuron
933000320047328	1200	726	high	1.33333333333333	1	1	CAGCGTGTCCGTGACG-1	Oligodendrocytes
933000320047328	7331	3323	high	0.941208566362024	1	16	CAGGCCAAGAGGTGCT-1	InhNeuron
933000320047328	5796	2837	high	0.500345065562457	1	14	CAGGCCACACACGGAA-1	ExNeuron
933000320047328	7297	3420	high	2.49417568863917	1	29	CAGGCCAGTACTCGCG-1	ExNeuron
933000320047328	1474	966	high	0.271370420624152	1	0	CAGGCCAGTACTGAGG-1	Astrocytes
933000320047328	1266	787	high	1.65876777251185	1	1	CAGGCCATCAGCAATC-1	Oligodendrocytes
933000320047328	2300	1530	high	0.391304347826087	1	10	CAGGCCATCCCGTGAG-1	InhNeuron
933000320047328	1550	1086	high	4.32258064516129	1	3	CAGGCCATCGCGTTTC-1	OPC
933000320047328	4642	2603	high	0.861697544161999	1	2	CAGGCCATCGCTCTCA-1	InhNeuron
933000320047328	3426	2053	high	0.700525394045534	1	8	CAGGGCTAGGCACGAT-1	InhNeuron
933000320047328	3595	2148	high	1.33518776077886	1	8	CAGGGCTCAATCGCAT-1	InhNeuron
933000320047328	1608	967	high	0.0621890547263682	1	30	CAGGGCTGTACGAGCA-1	Oligodendrocytes
933000320047328	3806	2361	high	0.367840252233316	1	7	CAGGGCTTCATCTCTA-1	InhNeuron
933000320047328	2750	1774	high	0.472727272727273	1	6	CAGGGCTTCGCATAGT-1	ExNeuron
933000320047328	2581	1644	high	3.17706315381635	1	15	CAGGGCTTCGTCCTTG-1	InhNeuron
933000320047328	1118	840	high	0.447227191413238	1	3	CAGGTATCAAAGGCGT-1	OPC
933000320047328	1816	1154	high	3.85462555066079	1	0	CAGGTATCAGCAGTTT-1	Astrocytes
933000320047328	6896	3338	high	0.812064965197216	1	28	CAGGTATTCAAAGCCT-1	Sst+
933000320047328	5831	3004	high	2.82970330989539	1	27	CAGGTATTCACCCTTG-1	InhNeuron
933000320047328	3097	1887	high	0.161446561188247	1	27	CAGGTATTCCGTGGTG-1	InhNeuron
933000320047328	4117	2488	high	0.461501093028905	1	7	CAGTGCGAGTGGAATT-1	InhNeuron
933000320047328	1166	685	high	0.943396226415094	1	5	CAGTGCGCAATTTCTC-1	Oligodendrocytes
933000320047328	688	519	high	0.290697674418605	1	4	CAGTGCGCACATGAAA-1	Microglia
933000320047328	725	507	high	0.551724137931034	1	4	CAGTTAGAGAGCAGCT-1	Microglia
933000320047328	1628	885	high	1.10565110565111	1	9	CAGTTAGAGCACTCCG-1	Oligodendrocytes
933000320047328	832	508	high	3.125	1	1	CAGTTAGAGCTACAAA-1	Oligodendrocytes
933000320047328	1742	1032	high	1.09070034443169	1	1	CAGTTAGCACCAGCCA-1	Oligodendrocytes
933000320047328	6140	3095	high	0.863192182410424	1	14	CAGTTAGGTCTAGGCC-1	ExNeuron
933000320047328	3225	1856	high	0.155038759689922	1	16	CAGTTAGTCGCCGAAC-1	InhNeuron
933000320047328	2832	1883	high	0.988700564971752	1	23	CAGTTAGTCGGAGTGA-1	Sst+
933000320047328	1085	655	high	0.184331797235023	1	0	CAGTTAGTCGTGTGGC-1	Astrocytes
933000320047328	1518	964	high	0.461133069828722	1	0	CAGTTAGTCTAGCAAC-1	Astrocytes
933000320047328	4143	2399	high	0.699975862901279	1	2	CAGTTAGTCTAGTCAG-1	InhNeuron
933000320047328	5546	3018	high	2.77677605481428	1	7	CAGTTCCCACGCGCAT-1	InhNeuron
933000320047328	2022	1369	high	0.29673590504451	1	15	CAGTTCCCATGAGTAA-1	InhNeuron
933000320047328	3432	2187	high	1.68997668997669	1	17	CAGTTCCCATGCCGAC-1	Nos1+
933000320047328	2367	1497	high	0.253485424588086	1	0	CAGTTCCGTAACTGCT-1	Astrocytes
933000320047328	1429	1002	high	0.699790062981106	1	3	CAGTTCCTCATTGAGC-1	OPC
933000320047328	3569	2052	high	1.4009526478005	1	15	CAGTTCCTCATTGTTC-1	InhNeuron
933000320047328	8288	3725	high	1.24276061776062	1	14	CATAAGCAGAAGCGAA-1	ExNeuron
933000320047328	1970	1365	high	0.253807106598985	1	3	CATAAGCAGGTGATCG-1	OPC
933000320047328	9915	4124	high	1.22037317196167	1	26	CATAAGCAGTGCTCAT-1	Cck+/Vip+
933000320047328	3998	2392	high	1.52576288144072	1	2	CATAAGCCAATCCTTT-1	InhNeuron
933000320047328	1201	756	high	0.666111573688593	1	1	CATAAGCCACAAGTGG-1	Oligodendrocytes
933000320047328	2309	1508	high	0.259852750108272	1	3	CATAAGCCACCGGTCA-1	OPC
933000320047328	2487	1460	high	0.884599919581825	1	0	CATAAGCCAGACAATA-1	Astrocytes
933000320047328	8446	3047	high	0.686715605020128	1	29	CATAAGCCAGTTTCGA-1	ExNeuron
933000320047328	7287	3454	high	1.57815287498285	1	14	CATAAGCGTTCTCCCA-1	ExNeuron
933000320047328	11088	4559	high	0.477994227994228	1	18	CATAAGCTCCTCTGCA-1	ExNeuron
933000320047328	1424	892	high	0.0702247191011236	1	12	CATAAGCTCGAGATAA-1	Astrocytes
933000320047328	3978	2307	high	0.754147812971342	1	14	CATAAGCTCGTCAAAC-1	ExNeuron
933000320047328	1588	977	high	0.881612090680101	1	1	CATAAGCTCGTTGTGA-1	Oligodendrocytes
933000320047328	3587	2068	high	1.64482854753276	1	21	CATAAGCTCTGTAAGC-1	InhNeuron
933000320047328	5508	2828	high	0.925925925925926	1	19	CATACAGAGTTGAAGT-1	InhNeuron
933000320047328	6833	2566	high	0.380506366164203	1	29	CATACAGCAACGATCT-1	ExNeuron
933000320047328	4856	2676	high	1.97693574958814	1	2	CATACAGGTCTGTCAA-1	InhNeuron
933000320047328	1466	854	high	0.204638472032742	1	1	CATACAGGTTGCATCA-1	Oligodendrocytes
933000320047328	7075	3287	high	0.607773851590106	1	10	CATACAGTCAAGCTTG-1	InhNeuron
933000320047328	4196	2447	high	0.214489990467112	1	2	CATACAGTCACTGATG-1	InhNeuron
933000320047328	3306	1921	high	1.72413793103448	1	16	CATACAGTCGCACGAC-1	InhNeuron
933000320047328	4009	2487	high	1.22224993764031	1	13	CATACAGTCGGTCACG-1	InhNeuron
933000320047328	8062	3232	high	0.520962540312578	1	29	CATACCCAGGCGCTTC-1	ExNeuron
933000320047328	6033	3106	high	1.07740759157965	1	23	CATACCCAGTTGGCGA-1	Sst+
933000320047328	3462	2008	high	0.0577700751010976	1	28	CATACCCTCATGGTAC-1	Sst+
933000320047328	1033	613	high	0.580832526621491	1	1	CATACCCTCGTGTGGC-1	Oligodendrocytes
933000320047328	2079	1134	high	0.529100529100529	1	1	CATACTTCACAAATCC-1	Oligodendrocytes
933000320047328	1363	863	high	0.293470286133529	1	1	CATACTTCACAGTGAG-1	Oligodendrocytes
933000320047328	2232	1308	high	0.134408602150538	1	12	CATACTTGTTTACTTC-1	Astrocytes
933000320047328	1268	777	high	2.28706624605678	1	1	CATACTTTCACAATGC-1	Oligodendrocytes
933000320047328	891	671	high	0.112233445566779	1	4	CATACTTTCGACCACG-1	Microglia
933000320047328	2689	1738	high	0.70658237262923	1	31	CATAGACAGATGGCGT-1	Reln+
933000320047328	4706	2716	high	0.424989375265618	1	13	CATAGACAGCACTCTA-1	InhNeuron
933000320047328	1469	942	high	0.204220558202859	1	12	CATAGACAGCTGCCAC-1	Astrocytes
933000320047328	9857	3974	high	0.94349193466572	1	14	CATAGACCAAGCCATT-1	ExNeuron
933000320047328	3266	1838	high	0.857317819963258	1	16	CATAGACGTAGCGTAG-1	InhNeuron
933000320047328	3096	2052	high	1.35658914728682	1	7	CATAGACGTCCATACA-1	InhNeuron
933000320047328	740	570	high	0.27027027027027	1	4	CATAGACGTCTTGCGG-1	Microglia
933000320047328	2100	1053	high	0.0476190476190476	1	24	CATAGACTCCGTGGTG-1	Oligodendrocytes
933000320047328	4742	2648	high	0.442851117671868	1	18	CATAGACTCTATGTGG-1	ExNeuron
933000320047328	1937	1091	high	1.75529168817759	1	9	CATCAAGCACCTGAAT-1	Oligodendrocytes
933000320047328	4421	2426	high	0.158335218276408	1	20	CATCAAGGTGTTATCG-1	Sst+
933000320047328	1229	871	high	0.976403580146461	1	4	CATCAAGTCGCCTATC-1	Microglia
933000320047328	4578	2598	high	1.72564438619484	1	8	CATCCACAGAATAGTC-1	InhNeuron
933000320047328	968	635	high	0.206611570247934	1	1	CATCCACAGACGACGT-1	Oligodendrocytes
933000320047328	3118	2056	high	1.98845413726748	1	7	CATCCACAGGGTTAAT-1	InhNeuron
933000320047328	1843	1131	high	1.35648399348888	1	1	CATCCACAGTCGAAGC-1	Oligodendrocytes
933000320047328	1021	705	high	0.489715964740451	1	4	CATCCACCACGGTGTC-1	Microglia
933000320047328	10812	4570	high	0.702922678505364	1	25	CATCCACCATAACGGG-1	Chat+
933000320047328	3203	1954	high	1.03028410864814	1	8	CATCCACTCAGGACAG-1	InhNeuron
933000320047328	11068	4103	high	0.731839537405132	1	19	CATCCACTCGAATGCT-1	InhNeuron
933000320047328	2301	1513	high	0.738809213385485	1	2	CATCCACTCGCTCATC-1	InhNeuron
933000320047328	5300	2985	high	1.24528301886792	1	13	CATCCCAAGAGCCGTA-1	InhNeuron
933000320047328	1900	949	high	0.157894736842105	1	24	CATCCCAAGCGGTAGT-1	Oligodendrocytes
933000320047328	5950	3079	high	1.27731092436975	1	15	CATCCCACAAACTAAG-1	InhNeuron
933000320047328	6044	3137	high	4.99669093315685	1	20	CATCCCAGTGCATACT-1	Sst+
933000320047328	6244	3192	high	0.192184497117233	1	17	CATCCCAGTGGCATCC-1	Nos1+
933000320047328	2522	1634	high	0.396510705789056	1	2	CATCCCAGTGTTCGTA-1	InhNeuron
933000320047328	2430	1519	high	2.05761316872428	1	16	CATCCGTAGAACGCGT-1	InhNeuron
933000320047328	1189	860	high	0.0841042893187553	1	4	CATCCGTAGGCTTTCA-1	Microglia
933000320047328	2904	1606	high	0.206611570247934	1	0	CATCCGTCACATGGTT-1	Astrocytes
933000320047328	4813	2588	high	4.15541242468315	1	2	CATCCGTCATAGAATG-1	InhNeuron
933000320047328	1240	917	high	0.806451612903226	1	3	CATCCGTCATCTTCGC-1	OPC
933000320047328	2771	1402	high	3.39227715626128	1	9	CATCCGTGTGATCATC-1	Oligodendrocytes
933000320047328	12408	4401	high	0.507736943907157	1	11	CATCCGTTCGCTACAA-1	ExNeuron
933000320047328	4040	2117	high	0.123762376237624	1	15	CATCCGTTCTCCATAT-1	InhNeuron
933000320047328	2344	1674	high	0.554607508532423	1	2	CATCGCTCACAGGATG-1	InhNeuron
933000320047328	5770	3000	high	0.225303292894281	1	23	CATCGCTCATCCCGTT-1	Sst+
933000320047328	2647	1676	high	1.73781639591991	1	15	CATCGCTGTTGCTTGA-1	InhNeuron
933000320047328	2269	1517	high	0.572939620978405	1	15	CATCGCTTCAGCGCGT-1	InhNeuron
933000320047328	2563	1707	high	0.195083886071011	1	3	CATCGCTTCAGGTAAA-1	OPC
933000320047328	803	556	high	3.61145703611457	1	1	CATCGCTTCTACTGAG-1	Oligodendrocytes
933000320047328	3613	2227	high	0.830334901743703	1	2	CATCGGGAGACATCAA-1	InhNeuron
933000320047328	4735	2696	high	1.81626187961985	1	18	CATCGGGAGCTCATAC-1	ExNeuron
933000320047328	3319	1928	high	0.602591141910214	1	10	CATCGGGAGCTGGAGT-1	InhNeuron
933000320047328	3386	2147	high	0.6497341996456	1	13	CATCGGGGTACAGTCT-1	InhNeuron
933000320047328	5198	2893	high	0.788764909580608	1	13	CATCGGGGTATTGGCT-1	InhNeuron
933000320047328	2975	1885	high	0.336134453781513	1	28	CATCGGGGTGAAAGTT-1	Sst+
933000320047328	3271	1959	high	0.519718740446347	1	14	CATCGTCAGCCAAGCA-1	ExNeuron
933000320047328	1240	922	high	0.887096774193548	1	3	CATCGTCCATCTCATT-1	OPC
933000320047328	847	527	high	3.42384887839433	1	1	CATCGTCGTTCCAGGC-1	Oligodendrocytes
933000320047328	961	708	high	0.72840790842872	1	3	CATCGTCTCATGAAAG-1	OPC
933000320047328	860	615	high	0.348837209302326	1	5	CATGAGTAGCCTGAGA-1	Oligodendrocytes
933000320047328	1495	796	high	1.00334448160535	1	9	CATGAGTCACGTAGAG-1	Oligodendrocytes
933000320047328	1548	917	high	1.80878552971576	1	1	CATGAGTCAGACACCC-1	Oligodendrocytes
933000320047328	1944	1224	high	0.205761316872428	1	0	CATGAGTGTGCTTATG-1	Astrocytes
933000320047328	2400	1373	high	0.125	1	0	CATGAGTTCCACGTGG-1	Astrocytes
933000320047328	1975	1380	high	0.455696202531646	1	3	CATGAGTTCTTTCTAG-1	OPC
933000320047328	1664	1156	high	0.240384615384615	1	3	CATGCAAAGGGTTAGC-1	OPC
933000320047328	1526	910	high	0.72083879423329	1	1	CATGCAACAACGATCT-1	Oligodendrocytes
933000320047328	2784	1596	high	1.18534482758621	1	0	CATGCAACAATTCGTG-1	Astrocytes
933000320047328	7460	3509	high	0.241286863270778	1	11	CATGCAAGTCTCGGGT-1	ExNeuron
933000320047328	5658	2839	high	2.50972074938141	1	15	CATGCAAGTTCAAACC-1	InhNeuron
933000320047328	1081	649	high	0.832562442183164	1	5	CATGCAAGTTGGGCCT-1	Oligodendrocytes
933000320047328	1045	676	high	1.33971291866029	1	5	CATGCAATCGGTATGT-1	Oligodendrocytes
933000320047328	1297	780	high	0.15420200462606	1	0	CATGCCTAGACATAGT-1	Astrocytes
933000320047328	2101	1440	high	0.333174678724417	1	3	CATGCCTCAACCAATC-1	OPC
933000320047328	1843	1170	high	0.162778079218665	1	12	CATGCGGAGAGTTGAT-1	Astrocytes
933000320047328	3374	1775	high	2.04505038529935	1	1	CATGCGGAGTACTCGT-1	Oligodendrocytes
933000320047328	1169	719	high	0.256629597946963	1	12	CATGCGGCAGACGATG-1	Astrocytes
933000320047328	1126	712	high	0.088809946714032	1	24	CATGCGGCATCTCAAG-1	Oligodendrocytes
933000320047328	1186	838	high	0.0843170320404722	1	4	CATGCGGTCATGAGAA-1	Microglia
933000320047328	3632	2156	high	0.412995594713656	1	8	CATGCGGTCTATTCGT-1	InhNeuron
933000320047328	4027	2351	high	1.48994288552272	1	20	CATGCGGTCTCACTCG-1	Sst+
933000320047328	1835	1262	high	0.599455040871935	1	3	CATGCGGTCTCATGGA-1	OPC
933000320047328	8933	3789	high	0.403000111944476	1	7	CATGCTCAGCCATCCG-1	InhNeuron
933000320047328	4612	2569	high	0.542064180398959	1	28	CATGCTCAGCGACTTT-1	Sst+
933000320047328	1067	780	high	0.187441424554827	1	4	CATGCTCCAACCAGAG-1	Microglia
933000320047328	1434	1079	high	0.418410041841004	1	3	CATGCTCGTTCCAAAC-1	OPC
933000320047328	1657	929	high	2.65540132770066	1	9	CATGCTCTCTTCCACG-1	Oligodendrocytes
933000320047328	5213	2858	high	2.24438902743142	1	18	CATGGATCAAACAGGC-1	ExNeuron
933000320047328	1560	925	high	0.512820512820513	1	1	CATGGATTCTATACGG-1	Oligodendrocytes
933000320047328	5068	2506	high	4.97237569060773	1	15	CATGGTAAGAGAGCGG-1	InhNeuron
933000320047328	3135	2022	high	0.606060606060606	1	18	CATGGTAAGCCTGACC-1	ExNeuron
933000320047328	721	457	high	0.13869625520111	1	5	CATGGTAAGCGATGGT-1	Oligodendrocytes
933000320047328	7086	3485	high	0.564493367202935	1	7	CATGGTACACAACCGC-1	InhNeuron
933000320047328	5679	3023	high	1.98978693431942	1	2	CATGGTACATGTAACC-1	InhNeuron
933000320047328	4605	2696	high	1.085776330076	1	20	CATGGTATCATGGAGG-1	Sst+
933000320047328	1675	888	high	0	1	0	CATGGTATCGTCCTTG-1	Astrocytes
[truncated: 161,004 more rows]
