# Supplementary material for: Single-nucleus genomics in outbred rats with divergent cocaine addiction-like behaviors reveals changes in amygdala GABAergic inhibition
Source: Nat Neurosci. 2023 Oct 5;26(11):1868–79. doi: 10.1038/s41593-023-01452-y (PMC10620093; doi:10.1038/s41593-023-01452-y)
Supplement: Supplementary file 6 — Per nucleus metrics for all nuclei in snATAC-seq dataset after filtering. This table contains selected columns from the metadata table for the Signac object containing the integrated snATAC-seq data. [file 41593_2023_1452_MOESM6_ESM.csv]

rfid	addiction.index	batch	pct_reads_in_peaks	peak_region_fragments	TSS.enrichment	nucleosome_signal	seurat_clusters	celltype	barcode
Rat_Amygdala_cocaine_high_AAACGAAAGAACGTCG-1	933000120138730	high	2019-11-14	27.0863108183682	4359	3.77637629546023	0.850903614457831	9	InhNeuron	AAACGAAAGAACGTCG-1
Rat_Amygdala_cocaine_high_AAACGAAAGAGCTACG-1	933000120138730	high	2019-11-14	27.6958002270148	2440	3.95783991289609	0.754515050167224	26	Cck+/Vip+	AAACGAAAGAGCTACG-1
Rat_Amygdala_cocaine_high_AAACGAAAGCGTCTGC-1	933000120138730	high	2019-11-14	22.9677986315988	3659	2.37504431052816	1.46321243523316	7	ExNeuron	AAACGAAAGCGTCTGC-1
Rat_Amygdala_cocaine_high_AAACGAAAGTCTCCAA-1	933000120138730	high	2019-11-14	20.0508626707889	4021	2.77276680154378	0.578489951113525	28	ExNeuron	AAACGAAAGTCTCCAA-1
Rat_Amygdala_cocaine_high_AAACGAAAGTCTTAGC-1	933000120138730	high	2019-11-14	19.2969972961434	2712	3.14333553770173	0.695522388059701	16	ExNeuron	AAACGAAAGTCTTAGC-1
Rat_Amygdala_cocaine_high_AAACGAAAGTGTCACT-1	933000120138730	high	2019-11-14	32.5654105644232	3958	3.62564265003292	0.777432712215321	9	InhNeuron	AAACGAAAGTGTCACT-1
Rat_Amygdala_cocaine_high_AAACGAACAAGCGAAC-1	933000120138730	high	2019-11-14	29.8628963153385	2091	4.72747591391664	0.684380032206119	9	InhNeuron	AAACGAACAAGCGAAC-1
Rat_Amygdala_cocaine_high_AAACGAACAAGTTCGT-1	933000120138730	high	2019-11-14	23.6527102608332	4525	3.22696171752775	0.884862851337623	32	Sst+	AAACGAACAAGTTCGT-1
Rat_Amygdala_cocaine_high_AAACGAACAATGGCTT-1	933000120138730	high	2019-11-14	20.7505518763797	4042	3.09506444475767	0.513357778941854	26	Cck+/Vip+	AAACGAACAATGGCTT-1
Rat_Amygdala_cocaine_high_AAACGAACACAGAAGC-1	933000120138730	high	2019-11-14	23.3153638814016	865	4.02538637832759	0.554502369668246	14	Oligodendrocytes	AAACGAACACAGAAGC-1
Rat_Amygdala_cocaine_high_AAACGAACACGATTAC-1	933000120138730	high	2019-11-14	28.8614198230891	2545	4.85730485730479	0.653519417475728	1	Astrocytes	AAACGAACACGATTAC-1
Rat_Amygdala_cocaine_high_AAACGAACACTCCACT-1	933000120138730	high	2019-11-14	42.946273830156	1239	5.58046604558229	0.460815047021944	0	Oligodendrocytes	AAACGAACACTCCACT-1
Rat_Amygdala_cocaine_high_AAACGAACAGGTTATC-1	933000120138730	high	2019-11-14	21.3875598086124	1341	2.12287712287713	1.02625	7	ExNeuron	AAACGAACAGGTTATC-1
Rat_Amygdala_cocaine_high_AAACGAACATCATCGA-1	933000120138730	high	2019-11-14	25.7999326372516	3830	3.26003110813235	0.96128170894526	23	Chat+	AAACGAACATCATCGA-1
Rat_Amygdala_cocaine_high_AAACGAAGTGACCAGA-1	933000120138730	high	2019-11-14	23.261959615124	3433	2.98581418581417	1.25446898002103	11	Sst+	AAACGAAGTGACCAGA-1
Rat_Amygdala_cocaine_high_AAACGAAGTTCGGGAA-1	933000120138730	high	2019-11-14	19.0191921446106	3409	2.58260258260257	0.693156016866688	18	ExNeuron	AAACGAAGTTCGGGAA-1
Rat_Amygdala_cocaine_high_AAACGAATCACTACCC-1	933000120138730	high	2019-11-14	19.7715541961384	4137	2.8707488830188	0.748025276461295	11	Pvalb+	AAACGAATCACTACCC-1
Rat_Amygdala_cocaine_high_AAACGAATCACTGATG-1	933000120138730	high	2019-11-14	36.0248447204969	290	1.91237334094477	1.40909090909091	3	ExNeuron	AAACGAATCACTGATG-1
Rat_Amygdala_cocaine_high_AAACGAATCATCGCTC-1	933000120138730	high	2019-11-14	22.3083757370164	2762	3.65108575634889	1.38206214689266	23	Chat+	AAACGAATCATCGCTC-1
Rat_Amygdala_cocaine_high_AAACGAATCCAACCTC-1	933000120138730	high	2019-11-14	22.5219883387687	2279	4.34789091505511	1.21974522292994	11	Oligodendrocytes	AAACGAATCCAACCTC-1
Rat_Amygdala_cocaine_high_AAACGAATCGGATGTT-1	933000120138730	high	2019-11-14	33.7003697154798	4193	4.08102535762112	0.671071953010279	1	Astrocytes	AAACGAATCGGATGTT-1
Rat_Amygdala_cocaine_high_AAACGAATCTATAGGC-1	933000120138730	high	2019-11-14	35.9447900466563	1849	5.5658627087199	0.758849557522124	2	Microglia	AAACGAATCTATAGGC-1
Rat_Amygdala_cocaine_high_AAACGAATCTCATATC-1	933000120138730	high	2019-11-14	38.6715021950754	2026	4.9137303374592	0.914419695193435	27	Astrocytes	AAACGAATCTCATATC-1
Rat_Amygdala_cocaine_high_AAACTCGAGAGCTGTG-1	933000120138730	high	2019-11-14	23.3809668592277	769	2.70285270285272	0.525667351129363	3	ExNeuron	AAACTCGAGAGCTGTG-1
Rat_Amygdala_cocaine_high_AAACTCGAGCACGTAG-1	933000120138730	high	2019-11-14	46.4131374243734	2685	4.87223619753744	0.734468937875752	1	Astrocytes	AAACTCGAGCACGTAG-1
Rat_Amygdala_cocaine_high_AAACTCGAGTATGGGC-1	933000120138730	high	2019-11-14	41.1764705882353	1085	6.48018648018651	0.566218809980806	0	Oligodendrocytes	AAACTCGAGTATGGGC-1
Rat_Amygdala_cocaine_high_AAACTCGAGTGATAAC-1	933000120138730	high	2019-11-14	33.463827121829	2137	4.84354355322093	0.596700274977085	1	Astrocytes	AAACTCGAGTGATAAC-1
Rat_Amygdala_cocaine_high_AAACTCGAGTGATTAG-1	933000120138730	high	2019-11-14	42.8004143646409	2479	5.92394618368642	0.517558528428094	4	Oligodendrocytes	AAACTCGAGTGATTAG-1
Rat_Amygdala_cocaine_high_AAACTCGAGTGCTCGC-1	933000120138730	high	2019-11-14	46.0875331564987	2085	4.91508491508487	0.647191011235955	1	Astrocytes	AAACTCGAGTGCTCGC-1
Rat_Amygdala_cocaine_high_AAACTCGCAAACCCTA-1	933000120138730	high	2019-11-14	53.9929475212612	2603	5.38113571821441	0.504186046511628	4	Oligodendrocytes	AAACTCGCAAACCCTA-1
Rat_Amygdala_cocaine_high_AAACTCGCAATTCTCT-1	933000120138730	high	2019-11-14	27.9294385941378	4164	3.18628739681368	1.06230104592997	9	InhNeuron	AAACTCGCAATTCTCT-1
Rat_Amygdala_cocaine_high_AAACTCGCACATTGCA-1	933000120138730	high	2019-11-14	39.8070309514711	4167	4.51469060740585	0.661646046261431	5	OPC	AAACTCGCACATTGCA-1
Rat_Amygdala_cocaine_high_AAACTCGCACCTGGTG-1	933000120138730	high	2019-11-14	24.6234519692067	4414	3.10608931298583	0.953576864535769	10	InhNeuron	AAACTCGCACCTGGTG-1
Rat_Amygdala_cocaine_high_AAACTCGCACGTTACA-1	933000120138730	high	2019-11-14	21.9202628042407	1468	2.974802974803	0.706199460916442	24	Oligodendrocytes	AAACTCGCACGTTACA-1
Rat_Amygdala_cocaine_high_AAACTCGCACTCGTGG-1	933000120138730	high	2019-11-14	42.449489689648	2038	5.31161146545756	0.489382239382239	0	Oligodendrocytes	AAACTCGCACTCGTGG-1
Rat_Amygdala_cocaine_high_AAACTCGCACTGTCAA-1	933000120138730	high	2019-11-14	18.871290173766	6136	2.71759490509491	0.530596673279414	15	Cck+/Vip+	AAACTCGCACTGTCAA-1
Rat_Amygdala_cocaine_high_AAACTCGCAGGAGCAT-1	933000120138730	high	2019-11-14	26.4720786459917	2612	4.01042256712357	0.541353383458647	5	OPC	AAACTCGCAGGAGCAT-1
Rat_Amygdala_cocaine_high_AAACTCGCATAGGCGA-1	933000120138730	high	2019-11-14	21.2210733628754	3879	2.96780142933986	1.01129723412544	25	InhNeuron	AAACTCGCATAGGCGA-1
Rat_Amygdala_cocaine_high_AAACTCGCATTCCCGT-1	933000120138730	high	2019-11-14	30.9560935576529	3772	3.6388269264982	0.619451170298628	1	Astrocytes	AAACTCGCATTCCCGT-1
Rat_Amygdala_cocaine_high_AAACTCGCATTCTTTG-1	933000120138730	high	2019-11-14	27.3779283093424	1940	3.6383369716703	0.517006802721088	5	OPC	AAACTCGCATTCTTTG-1
Rat_Amygdala_cocaine_high_AAACTCGGTAACCGAG-1	933000120138730	high	2019-11-14	27.4754446509158	2070	4.0438434804632	0.776720351390922	15	ExNeuron	AAACTCGGTAACCGAG-1
Rat_Amygdala_cocaine_high_AAACTCGGTGACAAGC-1	933000120138730	high	2019-11-14	49.0676883780332	1921	5.30853761622986	0.691562932226833	0	Oligodendrocytes	AAACTCGGTGACAAGC-1
Rat_Amygdala_cocaine_high_AAACTCGGTTCTGAGT-1	933000120138730	high	2019-11-14	30.7654944627939	3167	4.15510415510418	0.512058570198105	1	Astrocytes	AAACTCGGTTCTGAGT-1
Rat_Amygdala_cocaine_high_AAACTCGTCATTCATC-1	933000120138730	high	2019-11-14	40.4411764705882	550	4.82374768089054	0.573584905660377	0	Oligodendrocytes	AAACTCGTCATTCATC-1
Rat_Amygdala_cocaine_high_AAACTCGTCATTGCCC-1	933000120138730	high	2019-11-14	48.5917580788615	1639	5.16211061665611	0.822463768115942	4	Oligodendrocytes	AAACTCGTCATTGCCC-1
Rat_Amygdala_cocaine_high_AAACTCGTCCGCGATG-1	933000120138730	high	2019-11-14	24.967824967825	2910	2.95222019359948	0.831058823529412	10	ExNeuron	AAACTCGTCCGCGATG-1
Rat_Amygdala_cocaine_high_AAACTCGTCCGTGCGA-1	933000120138730	high	2019-11-14	36.9675778766688	1163	6.6733266733267	0.546086956521739	4	Oligodendrocytes	AAACTCGTCCGTGCGA-1
Rat_Amygdala_cocaine_high_AAACTCGTCCTCATTA-1	933000120138730	high	2019-11-14	20.1399144966965	2591	2.97122232606103	0.824378109452736	10	InhNeuron	AAACTCGTCCTCATTA-1
Rat_Amygdala_cocaine_high_AAACTCGTCCTGGAAT-1	933000120138730	high	2019-11-14	24.7325403681308	3722	4.16345559202705	0.736162361623616	26	Reln+	AAACTCGTCCTGGAAT-1
Rat_Amygdala_cocaine_high_AAACTCGTCGAGGCTC-1	933000120138730	high	2019-11-14	22.1835718238596	2806	2.9020979020979	1.18880688806888	7	ExNeuron	AAACTCGTCGAGGCTC-1
Rat_Amygdala_cocaine_high_AAACTCGTCGGATGTT-1	933000120138730	high	2019-11-14	22.1835972705034	3446	2.25243506493507	0.966634429400387	19	ExNeuron	AAACTCGTCGGATGTT-1
Rat_Amygdala_cocaine_high_AAACTGCAGAACGCCA-1	933000120138730	high	2019-11-14	25.3624049429658	4269	3.95332822517288	1.00402090872537	16	ExNeuron	AAACTGCAGAACGCCA-1
Rat_Amygdala_cocaine_high_AAACTGCAGACTTGAA-1	933000120138730	high	2019-11-14	21.9622733953944	1793	2.61382453163276	0.510835913312694	20	Oligodendrocytes	AAACTGCAGACTTGAA-1
Rat_Amygdala_cocaine_high_AAACTGCAGGATCCTT-1	933000120138730	high	2019-11-14	30.3935860058309	1668	5.64197707054847	0.567438148443735	5	OPC	AAACTGCAGGATCCTT-1
Rat_Amygdala_cocaine_high_AAACTGCAGGCATGCA-1	933000120138730	high	2019-11-14	30.0321199143469	1683	4.51929023357598	0.495073891625616	0	Oligodendrocytes	AAACTGCAGGCATGCA-1
Rat_Amygdala_cocaine_high_AAACTGCAGGCTTAAA-1	933000120138730	high	2019-11-14	25.3598081023454	3806	3.80512344798056	1.36236739251815	12	ExNeuron	AAACTGCAGGCTTAAA-1
Rat_Amygdala_cocaine_high_AAACTGCAGTACAGAT-1	933000120138730	high	2019-11-14	40.8203125	1881	5.03230103230105	0.566593886462882	2	Microglia	AAACTGCAGTACAGAT-1
Rat_Amygdala_cocaine_high_AAACTGCAGTCGAGCA-1	933000120138730	high	2019-11-14	30.1095461658842	962	3.64513535245246	0.651006711409396	3	ExNeuron	AAACTGCAGTCGAGCA-1
Rat_Amygdala_cocaine_high_AAACTGCAGTTGGAAT-1	933000120138730	high	2019-11-14	29.6127078574085	5574	2.86180884983278	1.01343988376317	16	ExNeuron	AAACTGCAGTTGGAAT-1
Rat_Amygdala_cocaine_high_AAACTGCCAAATTCCG-1	933000120138730	high	2019-11-14	28.7191968360207	944	3.10458771997232	0.954643628509719	19	ExNeuron	AAACTGCCAAATTCCG-1
Rat_Amygdala_cocaine_high_AAACTGCCAAGGTTCT-1	933000120138730	high	2019-11-14	22.2754980672019	5993	2.84270185260284	0.89416149068323	19	ExNeuron	AAACTGCCAAGGTTCT-1
Rat_Amygdala_cocaine_high_AAACTGCCACCCTTTG-1	933000120138730	high	2019-11-14	53.1293463143255	1528	9.01034449421538	0.64804469273743	0	Oligodendrocytes	AAACTGCCACCCTTTG-1
Rat_Amygdala_cocaine_high_AAACTGCCACGTTACA-1	933000120138730	high	2019-11-14	18.8964081207704	2541	3.15218761820703	0.540392156862745	14	Astrocytes	AAACTGCCACGTTACA-1
Rat_Amygdala_cocaine_high_AAACTGCCAGCAACGA-1	933000120138730	high	2019-11-14	22.9642085034831	1912	3.4054181113005	0.495970241785493	20	InhNeuron	AAACTGCCAGCAACGA-1
Rat_Amygdala_cocaine_high_AAACTGCCAGTAAGCG-1	933000120138730	high	2019-11-14	46.9925272571359	3836	4.92050322558801	0.709103840682788	1	Astrocytes	AAACTGCCAGTAAGCG-1
Rat_Amygdala_cocaine_high_AAACTGCCATTCACCC-1	933000120138730	high	2019-11-14	29.1033755274262	2759	3.94342499605655	0.945416375087474	18	ExNeuron	AAACTGCCATTCACCC-1
Rat_Amygdala_cocaine_high_AAACTGCGTAATGCCT-1	933000120138730	high	2019-11-14	34.9124613800206	1017	6.55640655640662	0.450084602368866	0	Oligodendrocytes	AAACTGCGTAATGCCT-1
Rat_Amygdala_cocaine_high_AAACTGCGTAGATTAG-1	933000120138730	high	2019-11-14	25.1899818045596	4707	3.43961593961592	0.754753464389301	10	InhNeuron	AAACTGCGTAGATTAG-1
Rat_Amygdala_cocaine_high_AAACTGCGTATGTCCA-1	933000120138730	high	2019-11-14	21.521135452021	2790	2.96510212476597	0.842359767891683	15	Cck+/Vip+	AAACTGCGTATGTCCA-1
Rat_Amygdala_cocaine_high_AAACTGCGTCAACTGT-1	933000120138730	high	2019-11-14	27.1913064246477	2277	3.76209156696966	0.53579295154185	1	Astrocytes	AAACTGCGTCAACTGT-1
Rat_Amygdala_cocaine_high_AAACTGCGTCAATACC-1	933000120138730	high	2019-11-14	24.9125460905739	2635	3.27240327240329	0.930176077717061	32	Sst+	AAACTGCGTCAATACC-1
Rat_Amygdala_cocaine_high_AAACTGCGTGAATCAA-1	933000120138730	high	2019-11-14	22.2954960011225	1589	2.22902097902098	0.676335877862595	16	ExNeuron	AAACTGCGTGAATCAA-1
Rat_Amygdala_cocaine_high_AAACTGCGTGAGCTAG-1	933000120138730	high	2019-11-14	17.2155885054455	1312	2.66400266400268	0.542740046838407	24	ExNeuron	AAACTGCGTGAGCTAG-1
Rat_Amygdala_cocaine_high_AAACTGCGTGGAAGCT-1	933000120138730	high	2019-11-14	32.616450922434	3200	4.98840002972235	0.481785063752277	2	Microglia	AAACTGCGTGGAAGCT-1
Rat_Amygdala_cocaine_high_AAACTGCTCCGATTGA-1	933000120138730	high	2019-11-14	25.7404458598726	3233	3.60317648453245	0.616438356164384	25	ExNeuron	AAACTGCTCCGATTGA-1
Rat_Amygdala_cocaine_high_AAACTGCTCCGGGCAT-1	933000120138730	high	2019-11-14	38.3291351805206	913	6.80919080919081	0.591016548463357	0	Oligodendrocytes	AAACTGCTCCGGGCAT-1
Rat_Amygdala_cocaine_high_AAACTGCTCTATCCTA-1	933000120138730	high	2019-11-14	26.5981489453293	4943	3.3868833868834	0.779771110423755	15	InhNeuron	AAACTGCTCTATCCTA-1
Rat_Amygdala_cocaine_high_AAAGATGAGAATCAGT-1	933000120138730	high	2019-11-14	34.0295776795243	4464	3.9692791285148	0.566634398192965	1	Astrocytes	AAAGATGAGAATCAGT-1
Rat_Amygdala_cocaine_high_AAAGATGAGACACAAT-1	933000120138730	high	2019-11-14	28.3400809716599	2520	4.48551448551449	0.514038876889849	2	Microglia	AAAGATGAGACACAAT-1
Rat_Amygdala_cocaine_high_AAAGATGAGCTCCGGT-1	933000120138730	high	2019-11-14	40.1835915088927	3502	4.82786444324911	0.733797909407666	1	Astrocytes	AAAGATGAGCTCCGGT-1
Rat_Amygdala_cocaine_high_AAAGATGAGCTGAGGT-1	933000120138730	high	2019-11-14	23.396400553761	1521	2.70697044890592	0.676630434782609	15	ExNeuron	AAAGATGAGCTGAGGT-1
Rat_Amygdala_cocaine_high_AAAGATGAGGTTGACG-1	933000120138730	high	2019-11-14	20.1516533090176	4199	2.7892107892108	1.11044894715932	12	ExNeuron	AAAGATGAGGTTGACG-1
Rat_Amygdala_cocaine_high_AAAGATGAGTGGGACT-1	933000120138730	high	2019-11-14	24.7042919905373	4386	3.4226642922295	0.67612293144208	25	ExNeuron	AAAGATGAGTGGGACT-1
Rat_Amygdala_cocaine_high_AAAGATGCAACGACAG-1	933000120138730	high	2019-11-14	28.0873704844581	2006	3.18557846647735	0.52901023890785	1	Astrocytes	AAAGATGCAACGACAG-1
Rat_Amygdala_cocaine_high_AAAGATGCAAGCACTT-1	933000120138730	high	2019-11-14	36.5754036632842	5731	5.08847877268929	0.634053367217281	1	Astrocytes	AAAGATGCAAGCACTT-1
Rat_Amygdala_cocaine_high_AAAGATGCAAGTAACA-1	933000120138730	high	2019-11-14	28.3380196063531	3729	3.13412078117963	0.880481513327601	15	InhNeuron	AAAGATGCAAGTAACA-1
Rat_Amygdala_cocaine_high_AAAGATGCAATCATCG-1	933000120138730	high	2019-11-14	45.1318602993585	3166	4.59023734885801	0.641820580474934	4	Oligodendrocytes	AAAGATGCAATCATCG-1
Rat_Amygdala_cocaine_high_AAAGATGCAATGAAAC-1	933000120138730	high	2019-11-14	47.8345184227537	2220	5.55061376979191	0.612640163098879	0	Oligodendrocytes	AAAGATGCAATGAAAC-1
Rat_Amygdala_cocaine_high_AAAGATGCACAGCTTA-1	933000120138730	high	2019-11-14	22.7379242573135	3008	2.61699085228499	0.702183406113537	7	ExNeuron	AAAGATGCACAGCTTA-1
Rat_Amygdala_cocaine_high_AAAGATGCACGGCCAT-1	933000120138730	high	2019-11-14	37.8675892435918	2408	4.73526473526474	0.720139494333043	5	OPC	AAAGATGCACGGCCAT-1
Rat_Amygdala_cocaine_high_AAAGATGCACTTACAG-1	933000120138730	high	2019-11-14	29.1507685599041	2674	3.74209124209125	0.64890467732386	20	InhNeuron	AAAGATGCACTTACAG-1
Rat_Amygdala_cocaine_high_AAAGATGCATATACGC-1	933000120138730	high	2019-11-14	36.3714236765462	2123	5.15181021510134	0.66636690647482	2	Microglia	AAAGATGCATATACGC-1
Rat_Amygdala_cocaine_high_AAAGATGGTACGTAGG-1	933000120138730	high	2019-11-14	22.7947396754595	5928	2.96174413821475	0.977646108268247	10	InhNeuron	AAAGATGGTACGTAGG-1
Rat_Amygdala_cocaine_high_AAAGATGGTCAAACAA-1	933000120138730	high	2019-11-14	20.4490486939697	5073	2.70036711754502	1.54517611026034	34	ExNeuron	AAAGATGGTCAAACAA-1
Rat_Amygdala_cocaine_high_AAAGATGGTCAACTAC-1	933000120138730	high	2019-11-14	24.7906316536551	3493	3.29159891203684	0.782627484874676	31	ExNeuron	AAAGATGGTCAACTAC-1
Rat_Amygdala_cocaine_high_AAAGATGGTCTAAAGA-1	933000120138730	high	2019-11-14	38.9157273215244	1450	4.62809917355375	0.571827057182706	0	Oligodendrocytes	AAAGATGGTCTAAAGA-1
Rat_Amygdala_cocaine_high_AAAGATGTCAAATGGA-1	933000120138730	high	2019-11-14	37.8182913967154	2510	3.43396440957419	0.49205298013245	0	Oligodendrocytes	AAAGATGTCAAATGGA-1
Rat_Amygdala_cocaine_high_AAAGATGTCAGGATCT-1	933000120138730	high	2019-11-14	32.6421165534501	913	3.54004969389583	0.526690391459075	3	Oligodendrocytes	AAAGATGTCAGGATCT-1
Rat_Amygdala_cocaine_high_AAAGATGTCCAAGAGG-1	933000120138730	high	2019-11-14	26.4629725530813	4088	3.20439054616268	0.682057057057057	26	Reln+	AAAGATGTCCAAGAGG-1
Rat_Amygdala_cocaine_high_AAAGATGTCCTAAGTG-1	933000120138730	high	2019-11-14	22.0365168539326	3138	2.97841693190533	0.745677888989991	26	Reln+	AAAGATGTCCTAAGTG-1
Rat_Amygdala_cocaine_high_AAAGATGTCGAAGCCC-1	933000120138730	high	2019-11-14	17.8831877012023	5444	2.03052761192298	0.886324041811847	7	ExNeuron	AAAGATGTCGAAGCCC-1
Rat_Amygdala_cocaine_high_AAAGATGTCGCACCGA-1	933000120138730	high	2019-11-14	23.1204180315083	5929	3.06043163186022	0.883702939659618	30	ExNeuron	AAAGATGTCGCACCGA-1
Rat_Amygdala_cocaine_high_AAAGATGTCGGTTGTA-1	933000120138730	high	2019-11-14	32.2041946972695	4069	3.94566063857404	0.843809523809524	9	InhNeuron	AAAGATGTCGGTTGTA-1
Rat_Amygdala_cocaine_high_AAAGATGTCTTGCGCT-1	933000120138730	high	2019-11-14	19.995105237396	3268	3.09314745404967	0.566496547583308	1	Astrocytes	AAAGATGTCTTGCGCT-1
Rat_Amygdala_cocaine_high_AAAGGATAGAGAAGCA-1	933000120138730	high	2019-11-14	32.1888412017167	525	4.46220446220448	0.520958083832335	3	Oligodendrocytes	AAAGGATAGAGAAGCA-1
Rat_Amygdala_cocaine_high_AAAGGATAGATCCGAG-1	933000120138730	high	2019-11-14	22.5209465058466	2446	2.92893919267545	0.957300275482094	12	ExNeuron	AAAGGATAGATCCGAG-1
Rat_Amygdala_cocaine_high_AAAGGATAGCCAGAAC-1	933000120138730	high	2019-11-14	23.8972260118236	1051	2.90520290520291	0.483157894736842	20	ExNeuron	AAAGGATAGCCAGAAC-1
Rat_Amygdala_cocaine_high_AAAGGATAGCTGGAGT-1	933000120138730	high	2019-11-14	20.7758925415341	2351	3.03226185579127	0.573203194321207	11	Sst+	AAAGGATAGCTGGAGT-1
Rat_Amygdala_cocaine_high_AAAGGATAGGATGTAT-1	933000120138730	high	2019-11-14	31.3084937312379	1773	4.80408480408476	0.737270875763748	17	ExNeuron	AAAGGATAGGATGTAT-1
Rat_Amygdala_cocaine_high_AAAGGATAGGTCCTCG-1	933000120138730	high	2019-11-14	33.1607495069034	1345	6.1500999000999	0.683333333333333	1	Astrocytes	AAAGGATAGGTCCTCG-1
Rat_Amygdala_cocaine_high_AAAGGATAGTCGAGCA-1	933000120138730	high	2019-11-14	29.3384030418251	1929	3.3846750264661	0.693755346449957	17	InhNeuron	AAAGGATAGTCGAGCA-1
Rat_Amygdala_cocaine_high_AAAGGATAGTTTACGC-1	933000120138730	high	2019-11-14	28.9444320464182	1297	3.70296370296367	0.868874172185431	17	Oligodendrocytes	AAAGGATAGTTTACGC-1
Rat_Amygdala_cocaine_high_AAAGGATCACCGTCTT-1	933000120138730	high	2019-11-14	18.1453634085213	2172	2.43986782448321	0.801797304043934	11	ExNeuron	AAAGGATCACCGTCTT-1
Rat_Amygdala_cocaine_high_AAAGGATCACGACGAA-1	933000120138730	high	2019-11-14	44.9524312896406	1701	4.37716130023818	0.65288035450517	5	OPC	AAAGGATCACGACGAA-1
Rat_Amygdala_cocaine_high_AAAGGATCACTGTAAC-1	933000120138730	high	2019-11-14	41.6524701873935	3912	4.95770895770895	0.622771707878091	2	Microglia	AAAGGATCACTGTAAC-1
Rat_Amygdala_cocaine_high_AAAGGATCATCGGCTG-1	933000120138730	high	2019-11-14	34.9218261413383	2792	4.26100215573898	0.772972972972973	1	Astrocytes	AAAGGATCATCGGCTG-1
Rat_Amygdala_cocaine_high_AAAGGATCATGTGGGA-1	933000120138730	high	2019-11-14	21.8927412814274	4319	2.60112558249203	0.834494195688226	24	InhNeuron	AAAGGATCATGTGGGA-1
Rat_Amygdala_cocaine_high_AAAGGATGTAACGGTG-1	933000120138730	high	2019-11-14	31.8832543603186	6325	4.06432945293051	0.907254361799816	21	InhNeuron	AAAGGATGTAACGGTG-1
Rat_Amygdala_cocaine_high_AAAGGATGTCAGCAAG-1	933000120138730	high	2019-11-14	42.5502562081198	2159	4.6929814371675	0.703296703296703	2	Microglia	AAAGGATGTCAGCAAG-1
Rat_Amygdala_cocaine_high_AAAGGATGTCATAGCT-1	933000120138730	high	2019-11-14	18.5757035527824	5835	2.54329004329004	0.686052773290253	7	Cck+/Vip+	AAAGGATGTCATAGCT-1
Rat_Amygdala_cocaine_high_AAAGGATGTCTGTGTA-1	933000120138730	high	2019-11-14	27.0310192023634	2928	3.58005630732906	0.565194252261841	1	Astrocytes	AAAGGATGTCTGTGTA-1
Rat_Amygdala_cocaine_high_AAAGGATGTGCACTTA-1	933000120138730	high	2019-11-14	22.4483746665349	4544	3.16826031111745	0.872232764073371	10	InhNeuron	AAAGGATGTGCACTTA-1
Rat_Amygdala_cocaine_high_AAAGGATGTGGCATAG-1	933000120138730	high	2019-11-14	33.9781920506507	4830	3.51626395582436	0.656169901135115	1	Astrocytes	AAAGGATGTGGCATAG-1
Rat_Amygdala_cocaine_high_AAAGGATGTGTAGGAC-1	933000120138730	high	2019-11-14	41.9676214196762	2696	4.70459772785355	0.695246179966044	1	Astrocytes	AAAGGATGTGTAGGAC-1
Rat_Amygdala_cocaine_high_AAAGGATGTGTGAGGT-1	933000120138730	high	2019-11-14	39.2435204689074	4285	4.98424652270807	0.632751091703057	1	Astrocytes	AAAGGATGTGTGAGGT-1
Rat_Amygdala_cocaine_high_AAAGGATGTTGTGACT-1	933000120138730	high	2019-11-14	24.9926057379474	1690	3.22534608248892	0.471279373368146	1	ExNeuron	AAAGGATGTTGTGACT-1
Rat_Amygdala_cocaine_high_AAAGGATTCGGTTCCT-1	933000120138730	high	2019-11-14	41.6754756871036	1577	4.78819426187846	0.43857634902411	0	Oligodendrocytes	AAAGGATTCGGTTCCT-1
Rat_Amygdala_cocaine_high_AAAGGATTCTCGACCT-1	933000120138730	high	2019-11-14	34.1564511861716	3873	4.07482425831049	1.0089179548157	16	ExNeuron	AAAGGATTCTCGACCT-1
Rat_Amygdala_cocaine_high_AAAGGGCAGACAGCTG-1	933000120138730	high	2019-11-14	25.4328060779674	2042	3.30383901812472	0.571342925659472	1	Astrocytes	AAAGGGCAGACAGCTG-1
Rat_Amygdala_cocaine_high_AAAGGGCAGCAGAAAG-1	933000120138730	high	2019-11-14	17.6650908553701	4783	2.12574310934967	0.761098901098901	7	ExNeuron	AAAGGGCAGCAGAAAG-1
Rat_Amygdala_cocaine_high_AAAGGGCAGGAAACTT-1	933000120138730	high	2019-11-14	26.7810900331226	4447	4.01883830455259	0.625531914893617	17	InhNeuron	AAAGGGCAGGAAACTT-1
Rat_Amygdala_cocaine_high_AAAGGGCAGTAACACA-1	933000120138730	high	2019-11-14	24.6246052716376	3821	3.40536656326127	0.601013299556681	18	ExNeuron	AAAGGGCAGTAACACA-1
Rat_Amygdala_cocaine_high_AAAGGGCAGTCGTATC-1	933000120138730	high	2019-11-14	27.2898368883312	3045	2.9802258809892	1.16701030927835	10	ExNeuron	AAAGGGCAGTCGTATC-1
Rat_Amygdala_cocaine_high_AAAGGGCCAACGACAG-1	933000120138730	high	2019-11-14	40.1858304297329	1384	3.83901812473241	0.582633053221289	5	OPC	AAAGGGCCAACGACAG-1
Rat_Amygdala_cocaine_high_AAAGGGCCAATAGCGG-1	933000120138730	high	2019-11-14	20.0141317788377	5665	2.43309989502882	0.911362564827911	7	ExNeuron	AAAGGGCCAATAGCGG-1
Rat_Amygdala_cocaine_high_AAAGGGCCACCAAGGA-1	933000120138730	high	2019-11-14	30.65908398497	3019	4.35440847811978	0.768382352941177	1	Astrocytes	AAAGGGCCACCAAGGA-1
Rat_Amygdala_cocaine_high_AAAGGGCCAGAAAGAG-1	933000120138730	high	2019-11-14	39.3858202802968	1911	6.35815797106114	0.618079096045198	27	Endothelial	AAAGGGCCAGAAAGAG-1
Rat_Amygdala_cocaine_high_AAAGGGCCATGTAGAA-1	933000120138730	high	2019-11-14	27.423666807373	1949	3.97811144079803	0.885741265344665	10	ExNeuron	AAAGGGCCATGTAGAA-1
Rat_Amygdala_cocaine_high_AAAGGGCCATTGCCTC-1	933000120138730	high	2019-11-14	39.48	987	3.85069475978565	0.661252900232019	0	Oligodendrocytes	AAAGGGCCATTGCCTC-1
Rat_Amygdala_cocaine_high_AAAGGGCGTATATGGA-1	933000120138730	high	2019-11-14	25.5520914523253	3934	2.77599495476589	0.889088459811405	25	InhNeuron	AAAGGGCGTATATGGA-1
Rat_Amygdala_cocaine_high_AAAGGGCGTCGCTACG-1	933000120138730	high	2019-11-14	20.036588154585	4381	2.74215580338032	1.18048946295037	23	Chat+	AAAGGGCGTCGCTACG-1
Rat_Amygdala_cocaine_high_AAAGGGCGTGCTTTGA-1	933000120138730	high	2019-11-14	36.8899360484685	1096	6.29370629370627	0.699130434782609	1	Astrocytes	AAAGGGCGTGCTTTGA-1
Rat_Amygdala_cocaine_high_AAAGGGCGTGTTTCTT-1	933000120138730	high	2019-11-14	22.3540663077359	6311	2.96150130860875	0.576958525345622	18	ExNeuron	AAAGGGCGTGTTTCTT-1
Rat_Amygdala_cocaine_high_AAAGGGCTCAGGTCTA-1	933000120138730	high	2019-11-14	20.3599368983613	6324	3.12517671008239	0.677413640389725	34	ExNeuron	AAAGGGCTCAGGTCTA-1
Rat_Amygdala_cocaine_high_AAAGGGCTCAGTGTGT-1	933000120138730	high	2019-11-14	22.6488470175823	4135	2.87633158920288	0.663359059169423	5	OPC	AAAGGGCTCAGTGTGT-1
Rat_Amygdala_cocaine_high_AAAGGGCTCGAGAAGC-1	933000120138730	high	2019-11-14	29.282016655413	5204	3.4737989283444	0.809165771571787	9	InhNeuron	AAAGGGCTCGAGAAGC-1
Rat_Amygdala_cocaine_high_AAAGGGCTCGTGAACT-1	933000120138730	high	2019-11-14	25.8368802484758	4492	3.01100173711639	0.694981961298787	22	Cck+/Vip+	AAAGGGCTCGTGAACT-1
Rat_Amygdala_cocaine_high_AAAGGGCTCTATGAGC-1	933000120138730	high	2019-11-14	30.7745600665096	2221	4.46402912156339	0.546139359698682	1	Astrocytes	AAAGGGCTCTATGAGC-1
Rat_Amygdala_cocaine_high_AAAGGGCTCTATTTCG-1	933000120138730	high	2019-11-14	28.4473953013279	2228	3.99898608853835	0.73728813559322	9	InhNeuron	AAAGGGCTCTATTTCG-1
Rat_Amygdala_cocaine_high_AAATGAGAGAGCTCCC-1	933000120138730	high	2019-11-14	22.788517867604	778	3.00240300240301	0.487091222030981	3	Oligodendrocytes	AAATGAGAGAGCTCCC-1
Rat_Amygdala_cocaine_high_AAATGAGAGATCTCAC-1	933000120138730	high	2019-11-14	43.1553874176825	3080	5.2659983694466	0.628105039034776	1	Astrocytes	AAATGAGAGATCTCAC-1
Rat_Amygdala_cocaine_high_AAATGAGAGCCATTCA-1	933000120138730	high	2019-11-14	23.5291802762583	5979	2.58263903584098	0.91695847923962	7	ExNeuron	AAATGAGAGCCATTCA-1
Rat_Amygdala_cocaine_high_AAATGAGAGCCTCGCA-1	933000120138730	high	2019-11-14	47.2474289171204	2343	4.96170496170493	0.478464419475655	4	Oligodendrocytes	AAATGAGAGCCTCGCA-1
Rat_Amygdala_cocaine_high_AAATGAGAGCTAGCAG-1	933000120138730	high	2019-11-14	43.741935483871	2712	5.33466533466533	0.704545454545455	1	Astrocytes	AAATGAGAGCTAGCAG-1
Rat_Amygdala_cocaine_high_AAATGAGAGGATATCA-1	933000120138730	high	2019-11-14	32.8951088493073	2327	3.46653346653348	1.04416403785489	28	ExNeuron	AAATGAGAGGATATCA-1
Rat_Amygdala_cocaine_high_AAATGAGAGGATTAAC-1	933000120138730	high	2019-11-14	52.0867861985837	3457	5.96776960413322	0.672670321064996	4	Oligodendrocytes	AAATGAGAGGATTAAC-1
Rat_Amygdala_cocaine_high_AAATGAGAGTGATTAG-1	933000120138730	high	2019-11-14	31.8394367677192	6060	4.14457337534259	0.59607657764122	38	Microglia	AAATGAGAGTGATTAG-1
Rat_Amygdala_cocaine_high_AAATGAGCAAGGAACC-1	933000120138730	high	2019-11-14	24.4823807601361	4245	3.44808565667458	0.738193018480493	26	Cck+/Vip+	AAATGAGCAAGGAACC-1
Rat_Amygdala_cocaine_high_AAATGAGCATAGCCAT-1	933000120138730	high	2019-11-14	22.1870047543582	3920	3.17097868118276	0.551758296186231	21	InhNeuron	AAATGAGCATAGCCAT-1
Rat_Amygdala_cocaine_high_AAATGAGCATCAGAAA-1	933000120138730	high	2019-11-14	24.8197991750344	5957	3.384639312783	0.785564304461942	16	ExNeuron	AAATGAGCATCAGAAA-1
Rat_Amygdala_cocaine_high_AAATGAGCATTCTTTG-1	933000120138730	high	2019-11-14	41.3162705667276	904	4.67657342657343	0.477516059957173	0	Oligodendrocytes	AAATGAGCATTCTTTG-1
Rat_Amygdala_cocaine_high_AAATGAGGTAGAAAGG-1	933000120138730	high	2019-11-14	35.3415970020179	2452	4.26115940134633	0.486652977412731	0	Oligodendrocytes	AAATGAGGTAGAAAGG-1
Rat_Amygdala_cocaine_high_AAATGAGGTAGCAGCA-1	933000120138730	high	2019-11-14	20.4130227725344	4715	2.71027673625074	0.784006595218467	19	ExNeuron	AAATGAGGTAGCAGCA-1
Rat_Amygdala_cocaine_high_AAATGAGGTATCCCTC-1	933000120138730	high	2019-11-14	24.8090662724809	2014	3.04626879969347	0.823389021479714	22	ExNeuron	AAATGAGGTATCCCTC-1
Rat_Amygdala_cocaine_high_AAATGAGGTGATCAGG-1	933000120138730	high	2019-11-14	35.1479289940828	3267	5.42044162733813	0.538735983690112	2	Microglia	AAATGAGGTGATCAGG-1
Rat_Amygdala_cocaine_high_AAATGAGGTGTGCTTA-1	933000120138730	high	2019-11-14	28.9935503224839	1933	4.05023547880688	0.550940438871473	5	OPC	AAATGAGGTGTGCTTA-1
Rat_Amygdala_cocaine_high_AAATGAGTCGCACCGA-1	933000120138730	high	2019-11-14	28.3867586688794	3250	3.05266162409019	0.858647450110865	15	InhNeuron	AAATGAGTCGCACCGA-1
Rat_Amygdala_cocaine_high_AAATGAGTCGCTATAG-1	933000120138730	high	2019-11-14	26.8681635002878	4667	3.04505620961315	1.38328530259366	12	ExNeuron	AAATGAGTCGCTATAG-1
Rat_Amygdala_cocaine_high_AAATGAGTCTGGAAGG-1	933000120138730	high	2019-11-14	40.7943453382699	2424	4.9634575950365	0.607651245551601	1	Astrocytes	AAATGAGTCTGGAAGG-1
Rat_Amygdala_cocaine_high_AAATGAGTCTGGACAT-1	933000120138730	high	2019-11-14	20.6085668435996	3339	4.30443343064703	0.537825421133231	1	Astrocytes	AAATGAGTCTGGACAT-1
Rat_Amygdala_cocaine_high_AAATGCCAGAAGGGCG-1	933000120138730	high	2019-11-14	44.228169775615	4908	4.95238095238095	0.680111265646732	1	Astrocytes	AAATGCCAGAAGGGCG-1
Rat_Amygdala_cocaine_high_AAATGCCAGCAGGACT-1	933000120138730	high	2019-11-14	20.9209164153576	4648	2.83739928710345	0.778098739495798	10	InhNeuron	AAATGCCAGCAGGACT-1
Rat_Amygdala_cocaine_high_AAATGCCAGGAGACTC-1	933000120138730	high	2019-11-14	28.9034564958284	1455	3.16606470452621	0.642129105322763	5	OPC	AAATGCCAGGAGACTC-1
Rat_Amygdala_cocaine_high_AAATGCCAGGCCAGTA-1	933000120138730	high	2019-11-14	29.5986622073579	1416	4.17994703708992	0.507462686567164	2	Microglia	AAATGCCAGGCCAGTA-1
Rat_Amygdala_cocaine_high_AAATGCCAGGTCACTT-1	933000120138730	high	2019-11-14	22.3719190735818	4965	2.81729443740615	1.10090850097339	28	Cck+/Vip+	AAATGCCAGGTCACTT-1
Rat_Amygdala_cocaine_high_AAATGCCCAAGCTTTG-1	933000120138730	high	2019-11-14	31.2058945620589	3007	3.55905776466525	0.534239677744209	20	InhNeuron	AAATGCCCAAGCTTTG-1
Rat_Amygdala_cocaine_high_AAATGCCCACTCGGAC-1	933000120138730	high	2019-11-14	35.6846473029046	4214	4.56095628509418	0.69472710453284	2	Microglia	AAATGCCCACTCGGAC-1
Rat_Amygdala_cocaine_high_AAATGCCCACTGATTG-1	933000120138730	high	2019-11-14	23.8380088008801	3467	3.15566786155024	0.80920716112532	19	ExNeuron	AAATGCCCACTGATTG-1
Rat_Amygdala_cocaine_high_AAATGCCCACTGTTAG-1	933000120138730	high	2019-11-14	26.8815360877764	3136	2.83810677511467	0.72591113330005	17	InhNeuron	AAATGCCCACTGTTAG-1
Rat_Amygdala_cocaine_high_AAATGCCCAGTTAAAG-1	933000120138730	high	2019-11-14	23.4366958311889	3643	2.64235764235764	0.993309545049063	10	InhNeuron	AAATGCCCAGTTAAAG-1
Rat_Amygdala_cocaine_high_AAATGCCGTAGAAGCC-1	933000120138730	high	2019-11-14	22.881010594947	3369	2.30865908285263	1.21031746031746	10	InhNeuron	AAATGCCGTAGAAGCC-1
Rat_Amygdala_cocaine_high_AAATGCCGTATCTCAG-1	933000120138730	high	2019-11-14	31.6902581182348	1903	5.00610500610502	0.552872606161532	1	Astrocytes	AAATGCCGTATCTCAG-1
Rat_Amygdala_cocaine_high_AAATGCCGTATGGTTC-1	933000120138730	high	2019-11-14	27.7543811982068	2043	3.46320346320348	1.39237392373924	22	ExNeuron	AAATGCCGTATGGTTC-1
Rat_Amygdala_cocaine_high_AAATGCCGTCACTCTC-1	933000120138730	high	2019-11-14	27.3801485482782	3244	3.88351144653662	0.905690200210748	31	ExNeuron	AAATGCCGTCACTCTC-1
Rat_Amygdala_cocaine_high_AAATGCCGTCTGGGCT-1	933000120138730	high	2019-11-14	38.8900979325354	1787	4.7495361781076	0.599073001158749	2	Microglia	AAATGCCGTCTGGGCT-1
Rat_Amygdala_cocaine_high_AAATGCCGTGAGTTGG-1	933000120138730	high	2019-11-14	40.7320872274143	1046	4.17804417804415	0.535528596187175	0	Oligodendrocytes	AAATGCCGTGAGTTGG-1
Rat_Amygdala_cocaine_high_AAATGCCGTGGACCAA-1	933000120138730	high	2019-11-14	38.9393939393939	1028	5.09490509490513	0.583657587548638	0	Oligodendrocytes	AAATGCCGTGGACCAA-1
Rat_Amygdala_cocaine_high_AAATGCCGTTTGACCA-1	933000120138730	high	2019-11-14	25.0155183116077	3627	2.9729136112115	1.01644245142003	13	InhNeuron	AAATGCCGTTTGACCA-1
Rat_Amygdala_cocaine_high_AAATGCCTCAAGGCAG-1	933000120138730	high	2019-11-14	28.5785387218794	5742	3.21759165689797	1.23823168235776	16	ExNeuron	AAATGCCTCAAGGCAG-1
Rat_Amygdala_cocaine_high_AAATGCCTCACTAGCA-1	933000120138730	high	2019-11-14	25.4726310278634	4379	2.48640248640251	1.10696629213483	16	ExNeuron	AAATGCCTCACTAGCA-1
Rat_Amygdala_cocaine_high_AAATGCCTCGAACCGC-1	933000120138730	high	2019-11-14	20.7732342007435	1397	2.8276807937825	0.847472924187726	1	Astrocytes	AAATGCCTCGAACCGC-1
Rat_Amygdala_cocaine_high_AAATGCCTCGACTATG-1	933000120138730	high	2019-11-14	40.8514121981171	1996	5.40007937268217	0.678445229681979	2	Microglia	AAATGCCTCGACTATG-1
Rat_Amygdala_cocaine_high_AAATGCCTCGATAGGG-1	933000120138730	high	2019-11-14	33.2257072570726	2161	6.20690784625212	0.56772100567721	0	Oligodendrocytes	AAATGCCTCGATAGGG-1
Rat_Amygdala_cocaine_high_AAATGCCTCTGCTACC-1	933000120138730	high	2019-11-14	22.3753976670201	2954	3.70555370555373	0.794040315512708	32	Sst+	AAATGCCTCTGCTACC-1
Rat_Amygdala_cocaine_high_AACAAAGAGAGGAAGT-1	933000120138730	high	2019-11-14	46.8303210142973	1736	4.86076423576424	0.670572916666667	4	Oligodendrocytes	AACAAAGAGAGGAAGT-1
Rat_Amygdala_cocaine_high_AACAAAGAGCTAGTTC-1	933000120138730	high	2019-11-14	30.557406173662	1376	2.61710120865051	0.836158192090395	5	OPC	AACAAAGAGCTAGTTC-1
Rat_Amygdala_cocaine_high_AACAAAGAGGAGTACC-1	933000120138730	high	2019-11-14	38.3953359244864	1383	4.83863962124834	0.688102893890675	0	Oligodendrocytes	AACAAAGAGGAGTACC-1
Rat_Amygdala_cocaine_high_AACAAAGAGTGTAATG-1	933000120138730	high	2019-11-14	31.2437437437437	2497	3.92725554015877	0.60968660968661	1	Astrocytes	AACAAAGAGTGTAATG-1
Rat_Amygdala_cocaine_high_AACAAAGCAAATTCCG-1	933000120138730	high	2019-11-14	18.2263227264169	968	5.70054945054945	0.47782874617737	27	Endothelial	AACAAAGCAAATTCCG-1
Rat_Amygdala_cocaine_high_AACAAAGCAAGCGGTA-1	933000120138730	high	2019-11-14	22.9845262488518	3253	3.24120324120324	0.886828340466001	11	Sst+	AACAAAGCAAGCGGTA-1
Rat_Amygdala_cocaine_high_AACAAAGCAGCTATAC-1	933000120138730	high	2019-11-14	22.994500284468	2425	2.69010989010987	0.502514668901928	1	Astrocytes	AACAAAGCAGCTATAC-1
Rat_Amygdala_cocaine_high_AACAAAGCATCATAGC-1	933000120138730	high	2019-11-14	18.0602107678836	5981	2.04081632653062	0.687124978570204	7	ExNeuron	AACAAAGCATCATAGC-1
Rat_Amygdala_cocaine_high_AACAAAGCATTACTTC-1	933000120138730	high	2019-11-14	47.4328780028262	1007	5.72975411685085	0.568475452196382	0	Oligodendrocytes	AACAAAGCATTACTTC-1
Rat_Amygdala_cocaine_high_AACAAAGGTAGTCTGT-1	933000120138730	high	2019-11-14	29.6022085581629	2359	3.22085322085324	0.650335224342445	1	Astrocytes	AACAAAGGTAGTCTGT-1
Rat_Amygdala_cocaine_high_AACAAAGGTCATTGGT-1	933000120138730	high	2019-11-14	27.7	4155	3.02424847879392	0.721492157693938	28	ExNeuron	AACAAAGGTCATTGGT-1
Rat_Amygdala_cocaine_high_AACAAAGGTCTAAGAA-1	933000120138730	high	2019-11-14	26.075350823673	3419	4.01416765053131	0.498006524102936	1	Astrocytes	AACAAAGGTCTAAGAA-1
Rat_Amygdala_cocaine_high_AACAAAGGTCTGGGCT-1	933000120138730	high	2019-11-14	38.8184698958805	1715	4.5027436331784	0.636594663278272	2	Microglia	AACAAAGGTCTGGGCT-1
Rat_Amygdala_cocaine_high_AACAAAGGTTAGTAGA-1	933000120138730	high	2019-11-14	21.9040414955695	2027	2.95537795537797	0.566865186789388	5	OPC	AACAAAGGTTAGTAGA-1
Rat_Amygdala_cocaine_high_AACAAAGGTTCAGAAA-1	933000120138730	high	2019-11-14	44.6877534468775	2204	6.41758241758242	0.615458015267176	1	Astrocytes	AACAAAGGTTCAGAAA-1
Rat_Amygdala_cocaine_high_AACAAAGGTTTGCATG-1	933000120138730	high	2019-11-14	46.5940054495913	1881	6.6341821443862	0.65359477124183	0	Oligodendrocytes	AACAAAGGTTTGCATG-1
Rat_Amygdala_cocaine_high_AACAAAGTCAACACGT-1	933000120138730	high	2019-11-14	38.857804360409	2014	4.40585055969669	0.522304832713755	4	Oligodendrocytes	AACAAAGTCAACACGT-1
Rat_Amygdala_cocaine_high_AACAAAGTCAAGGCCC-1	933000120138730	high	2019-11-14	35.5485893416928	2268	4.17332667332667	0.770058708414873	1	Astrocytes	AACAAAGTCAAGGCCC-1
Rat_Amygdala_cocaine_high_AACAAAGTCCGGCGAT-1	933000120138730	high	2019-11-14	22.9202037351443	2700	3.1199569661108	1.50898692810458	12	ExNeuron	AACAAAGTCCGGCGAT-1
Rat_Amygdala_cocaine_high_AACAAAGTCGTTGTTT-1	933000120138730	high	2019-11-14	20.5199476782211	3765	3.02306389262911	0.657623947614593	20	InhNeuron	AACAAAGTCGTTGTTT-1
Rat_Amygdala_cocaine_high_AACAGTCAGAATGCTA-1	933000120138730	high	2019-11-14	23.7654641854663	4572	3.00583394506047	1.28535773710483	10	InhNeuron	AACAGTCAGAATGCTA-1
Rat_Amygdala_cocaine_high_AACAGTCAGATCACCT-1	933000120138730	high	2019-11-14	19.4600037761974	3092	3.21094834369167	0.611054937647455	15	ExNeuron	AACAGTCAGATCACCT-1
Rat_Amygdala_cocaine_high_AACAGTCAGCAGAAAG-1	933000120138730	high	2019-11-14	23.6367891411187	3030	3.81092591618905	0.915065722952477	15	ExNeuron	AACAGTCAGCAGAAAG-1
Rat_Amygdala_cocaine_high_AACAGTCAGCGCCTAC-1	933000120138730	high	2019-11-14	34.839491217444	5752	3.17884362828185	1.15007215007215	19	ExNeuron	AACAGTCAGCGCCTAC-1
Rat_Amygdala_cocaine_high_AACAGTCAGGGAGATA-1	933000120138730	high	2019-11-14	26.5411667356227	5132	3.22474728069132	0.93385982230997	16	ExNeuron	AACAGTCAGGGAGATA-1
Rat_Amygdala_cocaine_high_AACAGTCCAGGCAAGT-1	933000120138730	high	2019-11-14	30.0198807157058	906	3.92630625188764	0.543119266055046	0	Oligodendrocytes	AACAGTCCAGGCAAGT-1
Rat_Amygdala_cocaine_high_AACAGTCCATGGTATC-1	933000120138730	high	2019-11-14	28.6026200873362	1310	3.51523476523477	1.50881057268722	16	ExNeuron	AACAGTCCATGGTATC-1
Rat_Amygdala_cocaine_high_AACAGTCCATTTCTTG-1	933000120138730	high	2019-11-14	20.905993185007	2086	2.57214050317496	0.678605539637058	25	Oligodendrocytes	AACAGTCCATTTCTTG-1
Rat_Amygdala_cocaine_high_AACAGTCGTCACAGGA-1	933000120138730	high	2019-11-14	31.1408922588609	3532	3.67735712563296	0.610874704491726	20	InhNeuron	AACAGTCGTCACAGGA-1
Rat_Amygdala_cocaine_high_AACAGTCGTCACTCTC-1	933000120138730	high	2019-11-14	43.4987766515205	2489	4.90678153015813	0.732673267326733	1	Astrocytes	AACAGTCGTCACTCTC-1
Rat_Amygdala_cocaine_high_AACAGTCGTGCATTCA-1	933000120138730	high	2019-11-14	26.0022203034415	2108	3.96900396900393	0.550668151447661	5	OPC	AACAGTCGTGCATTCA-1
Rat_Amygdala_cocaine_high_AACAGTCGTTCCCGGA-1	933000120138730	high	2019-11-14	18.4179869524697	3162	2.57811154362878	0.555485098287888	15	ExNeuron	AACAGTCGTTCCCGGA-1
Rat_Amygdala_cocaine_high_AACAGTCGTTCTTATC-1	933000120138730	high	2019-11-14	26.2901655306719	270	5.24475524475525	0.764044943820225	35	ExNeuron	AACAGTCGTTCTTATC-1
Rat_Amygdala_cocaine_high_AACAGTCTCACAACAC-1	933000120138730	high	2019-11-14	25.7408297292968	1607	4.03168260311118	0.684873949579832	1	Astrocytes	AACAGTCTCACAACAC-1
Rat_Amygdala_cocaine_high_AACAGTCTCCAACGCG-1	933000120138730	high	2019-11-14	30.9951554299556	6142	3.88751033912322	0.985827860352575	21	InhNeuron	AACAGTCTCCAACGCG-1
Rat_Amygdala_cocaine_high_AACAGTCTCCACTAGA-1	933000120138730	high	2019-11-14	25.7549935237576	3778	4.50458632276817	0.721812822402358	15	Astrocytes	AACAGTCTCCACTAGA-1
Rat_Amygdala_cocaine_high_AACAGTCTCGACTTAG-1	933000120138730	high	2019-11-14	50.3597122302158	4270	6.26712736804478	0.653892944038929	1	Astrocytes	AACAGTCTCGACTTAG-1
Rat_Amygdala_cocaine_high_AACAGTCTCGAGGTCC-1	933000120138730	high	2019-11-14	39.3623543838136	642	4.20348881887342	0.615942028985507	3	Oligodendrocytes	AACAGTCTCGAGGTCC-1
Rat_Amygdala_cocaine_high_AACAGTCTCGCTCGGA-1	933000120138730	high	2019-11-14	44.7912818618397	2425	5.52864856662323	0.643863179074447	0	Oligodendrocytes	AACAGTCTCGCTCGGA-1
Rat_Amygdala_cocaine_high_AACAGTCTCTATCTAC-1	933000120138730	high	2019-11-14	29.3192191900554	3019	3.85355385355387	0.595949367088608	1	Astrocytes	AACAGTCTCTATCTAC-1
Rat_Amygdala_cocaine_high_AACAGTCTCTTAATCC-1	933000120138730	high	2019-11-14	31.0956850989982	3942	4.11616355672297	0.503131524008351	1	Astrocytes	AACAGTCTCTTAATCC-1
Rat_Amygdala_cocaine_high_AACATCGAGCGAGCTA-1	933000120138730	high	2019-11-14	26.8466029274896	3173	3.41979449122303	0.892690513219285	26	Cck+/Vip+	AACATCGAGCGAGCTA-1
Rat_Amygdala_cocaine_high_AACATCGAGGAAGACA-1	933000120138730	high	2019-11-14	37.2836916622968	2133	5.02200502200495	0.495726495726496	0	Oligodendrocytes	AACATCGAGGAAGACA-1
Rat_Amygdala_cocaine_high_AACATCGAGGCCAATG-1	933000120138730	high	2019-11-14	28.5861134473414	3059	3.18545091272367	0.950850661625709	7	ExNeuron	AACATCGAGGCCAATG-1
Rat_Amygdala_cocaine_high_AACATCGCAATAGCGG-1	933000120138730	high	2019-11-14	20.1678502259522	1562	3.32497690988255	0.737887212073074	25	ExNeuron	AACATCGCAATAGCGG-1
Rat_Amygdala_cocaine_high_AACATCGCACTAGGAG-1	933000120138730	high	2019-11-14	23.6283406877029	2838	3.83654806731733	0.603594608087868	15	ExNeuron	AACATCGCACTAGGAG-1
Rat_Amygdala_cocaine_high_AACATCGCAGTAGTTC-1	933000120138730	high	2019-11-14	30.8107224583197	3770	3.37440337440338	1.26001271455817	20	InhNeuron	AACATCGCAGTAGTTC-1
Rat_Amygdala_cocaine_high_AACATCGCATCTCACC-1	933000120138730	high	2019-11-14	30.8693244739756	2230	4.40598362676282	0.606428571428571	4	Oligodendrocytes	AACATCGCATCTCACC-1
Rat_Amygdala_cocaine_high_AACATCGCATTACTTC-1	933000120138730	high	2019-11-14	33.425371989569	2179	5.98590598590591	0.624022743425728	27	Endothelial	AACATCGCATTACTTC-1
Rat_Amygdala_cocaine_high_AACATCGCATTAGCCA-1	933000120138730	high	2019-11-14	30.6882638442196	5248	2.8676525786352	0.866817155756208	28	ExNeuron	AACATCGCATTAGCCA-1
Rat_Amygdala_cocaine_high_AACATCGGTACTTCAG-1	933000120138730	high	2019-11-14	51.6008771929825	2353	6.85346399632119	0.676363636363636	4	Oligodendrocytes	AACATCGGTACTTCAG-1
Rat_Amygdala_cocaine_high_AACATCGGTATCATGC-1	933000120138730	high	2019-11-14	28.9597780859917	3132	3.80381523238669	0.831713244228433	20	InhNeuron	AACATCGGTATCATGC-1
Rat_Amygdala_cocaine_high_AACATCGGTCCAAGTT-1	933000120138730	high	2019-11-14	26.0479589968882	1423	3.53812853812852	0.605648535564854	20	ExNeuron	AACATCGGTCCAAGTT-1
Rat_Amygdala_cocaine_high_AACATCGGTCGATTAC-1	933000120138730	high	2019-11-14	38.7117903930131	1773	4.66857086575394	0.696153846153846	2	Microglia	AACATCGGTCGATTAC-1
Rat_Amygdala_cocaine_high_AACATCGGTGCAGACA-1	933000120138730	high	2019-11-14	20.8001690497993	2953	2.84393026328507	0.468911213684496	9	InhNeuron	AACATCGGTGCAGACA-1
Rat_Amygdala_cocaine_high_AACATCGGTTACTTTC-1	933000120138730	high	2019-11-14	29.3006263048017	2807	3.77269789034498	0.816272965879265	32	Sst+	AACATCGGTTACTTTC-1
Rat_Amygdala_cocaine_high_AACATCGGTTTCTTAC-1	933000120138730	high	2019-11-14	34.4942809407531	2684	3.9642600390264	0.627094972067039	5	OPC	AACATCGGTTTCTTAC-1
Rat_Amygdala_cocaine_high_AACATCGTCACTCGGG-1	933000120138730	high	2019-11-14	17.6919370382268	4406	2.69043126185985	0.695283882783883	26	Cck+/Vip+	AACATCGTCACTCGGG-1
Rat_Amygdala_cocaine_high_AACATCGTCCGTCAAA-1	933000120138730	high	2019-11-14	40.7471763683753	1407	4.88742027203568	0.461240310077519	0	Oligodendrocytes	AACATCGTCCGTCAAA-1
Rat_Amygdala_cocaine_high_AACATCGTCGTTTGAG-1	933000120138730	high	2019-11-14	31.4060446780552	956	3.62818999182634	0.588628762541806	0	Oligodendrocytes	AACATCGTCGTTTGAG-1
Rat_Amygdala_cocaine_high_AACATCGTCTGTGTGA-1	933000120138730	high	2019-11-14	35.7846853677028	1416	3.12845049687152	0.54125	0	Oligodendrocytes	AACATCGTCTGTGTGA-1
Rat_Amygdala_cocaine_high_AACCAACAGCAACGGT-1	933000120138730	high	2019-11-14	33.1141419061536	4079	4.39910966226753	0.784854563691073	20	InhNeuron	AACCAACAGCAACGGT-1
Rat_Amygdala_cocaine_high_AACCAACAGGATTGCG-1	933000120138730	high	2019-11-14	48.9875786966139	2879	5.71533729428461	0.736434108527132	1	Astrocytes	AACCAACAGGATTGCG-1
Rat_Amygdala_cocaine_high_AACCAACAGGGTAATT-1	933000120138730	high	2019-11-14	21.4899713467049	2700	3.26742223293945	0.527427874847623	1	Astrocytes	AACCAACAGGGTAATT-1
Rat_Amygdala_cocaine_high_AACCAACAGTCGACCC-1	933000120138730	high	2019-11-14	38.7616099071207	1878	4.53392761085065	0.632829373650108	1	Astrocytes	AACCAACAGTCGACCC-1
Rat_Amygdala_cocaine_high_AACCAACAGTTCAACC-1	933000120138730	high	2019-11-14	36.4682831251531	1489	5.89666743512894	0.607407407407407	1	Astrocytes	AACCAACAGTTCAACC-1
Rat_Amygdala_cocaine_high_AACCAACAGTTCAGGG-1	933000120138730	high	2019-11-14	22.7076064200977	1627	2.69046022470681	0.589983022071307	13	InhNeuron	AACCAACAGTTCAGGG-1
Rat_Amygdala_cocaine_high_AACCAACAGTTGCCGC-1	933000120138730	high	2019-11-14	23.2541266098313	1282	2.81218781218781	0.926525529265255	16	ExNeuron	AACCAACAGTTGCCGC-1
Rat_Amygdala_cocaine_high_AACCAACCAAACGACG-1	933000120138730	high	2019-11-14	22.7312775330396	5676	2.81218781218781	0.903675538656527	7	ExNeuron	AACCAACCAAACGACG-1
Rat_Amygdala_cocaine_high_AACCAACCAAACTACC-1	933000120138730	high	2019-11-14	23.8804998698256	3669	3.64635364635362	0.936474547749264	10	InhNeuron	AACCAACCAAACTACC-1
Rat_Amygdala_cocaine_high_AACCAACCAAGGTCGA-1	933000120138730	high	2019-11-14	25.2808483868069	2813	2.98428843883391	0.600692726373083	17	InhNeuron	AACCAACCAAGGTCGA-1
Rat_Amygdala_cocaine_high_AACCAACCAGCTTACA-1	933000120138730	high	2019-11-14	32.2395833333333	3095	3.81022486285642	0.645955451348183	1	Astrocytes	AACCAACCAGCTTACA-1
Rat_Amygdala_cocaine_high_AACCAACCATATACGC-1	933000120138730	high	2019-11-14	17.7232962522951	3282	2.17524411072797	0.833015267175573	7	ExNeuron	AACCAACCATATACGC-1
Rat_Amygdala_cocaine_high_AACCAACCATCCGTGG-1	933000120138730	high	2019-11-14	29.3212212969972	3486	4.47096762886234	0.530401529636711	1	Astrocytes	AACCAACCATCCGTGG-1
Rat_Amygdala_cocaine_high_AACCAACGTCATTGGT-1	933000120138730	high	2019-11-14	29.6493092454835	5301	4.67865467865464	0.88248673237301	32	Chat+	AACCAACGTCATTGGT-1
Rat_Amygdala_cocaine_high_AACCAACGTTGTCGGC-1	933000120138730	high	2019-11-14	32.4035565753621	4519	3.32683189826049	1.13541666666667	16	ExNeuron	AACCAACGTTGTCGGC-1
Rat_Amygdala_cocaine_high_AACCAACGTTTCTTAC-1	933000120138730	high	2019-11-14	21.7294014225206	5438	3.36440810374459	0.59451281016744	13	Astrocytes	AACCAACGTTTCTTAC-1
Rat_Amygdala_cocaine_high_AACCAACTCCAGCACG-1	933000120138730	high	2019-11-14	19.2275747508306	3241	3.20324836453868	0.64065649294558	19	ExNeuron	AACCAACTCCAGCACG-1
Rat_Amygdala_cocaine_high_AACCAACTCCATTGTT-1	933000120138730	high	2019-11-14	32.5523360598919	2348	5.86346986346988	0.676659528907923	2	Microglia	AACCAACTCCATTGTT-1
Rat_Amygdala_cocaine_high_AACCAACTCTTAATCC-1	933000120138730	high	2019-11-14	19.9219739575417	3932	2.73817091998908	0.913186451825058	7	ExNeuron	AACCAACTCTTAATCC-1
Rat_Amygdala_cocaine_high_AACCAACTCTTGTCAT-1	933000120138730	high	2019-11-14	26.2983234926518	6102	2.62162080343897	1.11894409937888	30	ExNeuron	AACCAACTCTTGTCAT-1
Rat_Amygdala_cocaine_high_AACCGATAGCGTAGCA-1	933000120138730	high	2019-11-14	26.9628822659715	3465	2.88885426500105	1.08255269320843	16	ExNeuron	AACCGATAGCGTAGCA-1
Rat_Amygdala_cocaine_high_AACCGATAGGTCACTT-1	933000120138730	high	2019-11-14	35.1889129761536	4545	4.82175167489849	0.716504854368932	39	OPC	AACCGATAGGTCACTT-1
Rat_Amygdala_cocaine_high_AACCGATAGTTGCCGC-1	933000120138730	high	2019-11-14	38.9320891653707	751	3.70486656200943	0.75796178343949	3	Oligodendrocytes	AACCGATAGTTGCCGC-1
Rat_Amygdala_cocaine_high_AACCGATCAAGTAACA-1	933000120138730	high	2019-11-14	55.6379363608279	1801	5.35390535390537	0.908523908523909	1	Astrocytes	AACCGATCAAGTAACA-1
Rat_Amygdala_cocaine_high_AACCGATCACACATGT-1	933000120138730	high	2019-11-14	38.6457473162675	2808	5.54813607445187	0.607142857142857	2	Microglia	AACCGATCACACATGT-1
Rat_Amygdala_cocaine_high_AACCGATCACTGTCGG-1	933000120138730	high	2019-11-14	50.0222222222222	2251	5.82660582660574	0.726941747572815	0	Oligodendrocytes	AACCGATCACTGTCGG-1
Rat_Amygdala_cocaine_high_AACCGATCAGGAGCAT-1	933000120138730	high	2019-11-14	33.203125	680	6.18205324087682	0.538823529411765	3	Oligodendrocytes	AACCGATCAGGAGCAT-1
Rat_Amygdala_cocaine_high_AACCGATCATCATAGC-1	933000120138730	high	2019-11-14	23.5202994900923	3644	3.05781175346393	0.957942017149857	15	Nos1+	AACCGATCATCATAGC-1
Rat_Amygdala_cocaine_high_AACCGATGTACAAGCG-1	933000120138730	high	2019-11-14	22.7534288062995	5259	2.30066962740231	0.926905132192846	19	ExNeuron	AACCGATGTACAAGCG-1
Rat_Amygdala_cocaine_high_AACCGATGTACGTATC-1	933000120138730	high	2019-11-14	42.3943661971831	301	11.8881118881119	0.724770642201835	3	ExNeuron	AACCGATGTACGTATC-1
Rat_Amygdala_cocaine_high_AACCGATGTAGACACG-1	933000120138730	high	2019-11-14	22.4839400428266	1890	2.78422875825471	0.642340565417489	34	ExNeuron	AACCGATGTAGACACG-1
Rat_Amygdala_cocaine_high_AACCGATGTGGATTTC-1	933000120138730	high	2019-11-14	19.6865607556891	4585	3.3254416816061	0.668889458835599	34	ExNeuron	AACCGATGTGGATTTC-1
Rat_Amygdala_cocaine_high_AACCGATGTGGCCTTG-1	933000120138730	high	2019-11-14	28.2464165904239	4631	3.29004329004329	0.818917924181082	22	Nos1+	AACCGATGTGGCCTTG-1
Rat_Amygdala_cocaine_high_AACCGATGTTCTGAAC-1	933000120138730	high	2019-11-14	26.9105240470472	4370	3.85150563721989	0.851531814611155	30	ExNeuron	AACCGATGTTCTGAAC-1
Rat_Amygdala_cocaine_high_AACCGATTCCATCGAA-1	933000120138730	high	2019-11-14	29.8425099206349	4813	2.88911088911089	1.1587852494577	16	ExNeuron	AACCGATTCCATCGAA-1
Rat_Amygdala_cocaine_high_AACCGATTCGGTAGGA-1	933000120138730	high	2019-11-14	25.3307739768287	3695	3.84312657039927	0.644392340758109	21	InhNeuron	AACCGATTCGGTAGGA-1
Rat_Amygdala_cocaine_high_AACCGATTCTGATCTT-1	933000120138730	high	2019-11-14	19.3489946838526	6515	2.65459447615579	0.922283901665345	23	Chat+	AACCGATTCTGATCTT-1
Rat_Amygdala_cocaine_high_AACCTGAAGAAGACTT-1	933000120138730	high	2019-11-14	22.7730552182299	3188	3.07126501816764	0.60820474219044	8	InhNeuron	AACCTGAAGAAGACTT-1
Rat_Amygdala_cocaine_high_AACCTGAAGACTAGCG-1	933000120138730	high	2019-11-14	44.3708609271523	402	5.47145162529776	0.494736842105263	3	Oligodendrocytes	AACCTGAAGACTAGCG-1
Rat_Amygdala_cocaine_high_AACCTGAAGATCGATA-1	933000120138730	high	2019-11-14	29.4396787734988	3226	3.58187267278179	0.642352941176471	21	InhNeuron	AACCTGAAGATCGATA-1
Rat_Amygdala_cocaine_high_AACCTGAAGCGAGAAA-1	933000120138730	high	2019-11-14	24.1583257506824	2124	2.9538643175007	0.994890510948905	10	ExNeuron	AACCTGAAGCGAGAAA-1
Rat_Amygdala_cocaine_high_AACCTGAAGCTACGCC-1	933000120138730	high	2019-11-14	19.3822110982236	3175	2.89918414918416	0.770833333333333	7	ExNeuron	AACCTGAAGCTACGCC-1
Rat_Amygdala_cocaine_high_AACCTGAAGTCAACTC-1	933000120138730	high	2019-11-14	22.0614469772052	2226	3.15505390132258	1.50166389351082	10	InhNeuron	AACCTGAAGTCAACTC-1
Rat_Amygdala_cocaine_high_AACCTGACACGATTAC-1	933000120138730	high	2019-11-14	30.1965521027781	2750	4.48235974551761	0.621017328116266	20	ExNeuron	AACCTGACACGATTAC-1
Rat_Amygdala_cocaine_high_AACCTGACACGTGAAG-1	933000120138730	high	2019-11-14	43.6346863468635	946	4.04833261976118	0.584507042253521	0	Oligodendrocytes	AACCTGACACGTGAAG-1
Rat_Amygdala_cocaine_high_AACCTGACATCCCAAA-1	933000120138730	high	2019-11-14	23.3505687693899	3387	3.5906401291017	0.606934431857192	17	ExNeuron	AACCTGACATCCCAAA-1
Rat_Amygdala_cocaine_high_AACCTGACATTTCTTG-1	933000120138730	high	2019-11-14	40.3305203938115	2294	5.76756576756578	0.674493062966916	2	Microglia	AACCTGACATTTCTTG-1
Rat_Amygdala_cocaine_high_AACCTGAGTCCCTTTG-1	933000120138730	high	2019-11-14	36.4368440101339	4027	3.99318990868285	0.922431865828092	1	Astrocytes	AACCTGAGTCCCTTTG-1
Rat_Amygdala_cocaine_high_AACCTGAGTGGGTAGT-1	933000120138730	high	2019-11-14	37.1556473829201	1079	5.45940545940541	0.538726333907057	0	Oligodendrocytes	AACCTGAGTGGGTAGT-1
Rat_Amygdala_cocaine_high_AACCTGAGTTAACCAC-1	933000120138730	high	2019-11-14	21.9157678479712	4267	2.92169369092443	0.950117964273677	7	ExNeuron	AACCTGAGTTAACCAC-1
Rat_Amygdala_cocaine_high_AACCTGAGTTATGCAC-1	933000120138730	high	2019-11-14	29.738933030647	5240	3.82384910686797	1.07120743034056	10	InhNeuron	AACCTGAGTTATGCAC-1
Rat_Amygdala_cocaine_high_AACCTGATCAAGAGGC-1	933000120138730	high	2019-11-14	18.4859294490686	4664	2.58397065119755	0.814699545128082	26	Cck+/Vip+	AACCTGATCAAGAGGC-1
Rat_Amygdala_cocaine_high_AACCTGATCCATCTAT-1	933000120138730	high	2019-11-14	28.1485404896422	4783	3.4012141704449	1.15430016863406	16	ExNeuron	AACCTGATCCATCTAT-1
Rat_Amygdala_cocaine_high_AACCTGATCTCTTCTC-1	933000120138730	high	2019-11-14	21.1931243680485	3144	3.00027841011448	0.879156908665105	11	Sst+	AACCTGATCTCTTCTC-1
Rat_Amygdala_cocaine_high_AACCTTTAGACGCCCT-1	933000120138730	high	2019-11-14	31.9153185540244	1598	3.71802110932543	0.538928210313448	5	OPC	AACCTTTAGACGCCCT-1
Rat_Amygdala_cocaine_high_AACCTTTAGTAGGAAG-1	933000120138730	high	2019-11-14	40.0296515937732	2700	6.00575894693538	0.540277777777778	2	Microglia	AACCTTTAGTAGGAAG-1
Rat_Amygdala_cocaine_high_AACCTTTAGTTCAGGG-1	933000120138730	high	2019-11-14	29.7262238000956	4354	4.27916454406521	0.605284888521883	1	Astrocytes	AACCTTTAGTTCAGGG-1
Rat_Amygdala_cocaine_high_AACCTTTCAATCAGGG-1	933000120138730	high	2019-11-14	26.31470086354	5089	3.24569047973305	0.968877361985921	10	InhNeuron	AACCTTTCAATCAGGG-1
Rat_Amygdala_cocaine_high_AACCTTTCACACATGT-1	933000120138730	high	2019-11-14	37.4296124544551	1130	5.99400599400604	0.581548599670511	0	Oligodendrocytes	AACCTTTCACACATGT-1
Rat_Amygdala_cocaine_high_AACCTTTCAGGGAGTT-1	933000120138730	high	2019-11-14	52.093669378845	2625	5.47498478532956	0.562992125984252	0	Oligodendrocytes	AACCTTTCAGGGAGTT-1
Rat_Amygdala_cocaine_high_AACCTTTCAGTATCTG-1	933000120138730	high	2019-11-14	30.3113052976516	1665	4.77889457481292	0.714285714285714	11	Oligodendrocytes	AACCTTTCAGTATCTG-1
Rat_Amygdala_cocaine_high_AACCTTTCATCCTGGG-1	933000120138730	high	2019-11-14	19.8451203582758	6381	3.2371960169794	0.42027972027972	1	Astrocytes	AACCTTTCATCCTGGG-1
Rat_Amygdala_cocaine_high_AACCTTTGTAGAACGC-1	933000120138730	high	2019-11-14	44.8377581120944	1064	9.63203463203467	1.00287356321839	27	Endothelial	AACCTTTGTAGAACGC-1
Rat_Amygdala_cocaine_high_AACCTTTGTCTAACCA-1	933000120138730	high	2019-11-14	31.49543196025	3930	3.88517732267732	0.772055073941866	20	InhNeuron	AACCTTTGTCTAACCA-1
Rat_Amygdala_cocaine_high_AACCTTTGTGACGCAA-1	933000120138730	high	2019-11-14	39.1278375149343	655	5.18572336754152	0.577586206896552	3	Oligodendrocytes	AACCTTTGTGACGCAA-1
Rat_Amygdala_cocaine_high_AACCTTTGTGCATTCA-1	933000120138730	high	2019-11-14	27.1239773442417	3448	3.81260530514265	0.858617131062951	32	Sst+	AACCTTTGTGCATTCA-1
Rat_Amygdala_cocaine_high_AACCTTTGTTGGAGGT-1	933000120138730	high	2019-11-14	35.2269812772506	2747	4.36405699563593	0.604010025062657	1	Astrocytes	AACCTTTGTTGGAGGT-1
Rat_Amygdala_cocaine_high_AACCTTTGTTTCCACC-1	933000120138730	high	2019-11-14	25.7064648579019	3193	3.38328338328341	0.78003291278113	17	InhNeuron	AACCTTTGTTTCCACC-1
Rat_Amygdala_cocaine_high_AACCTTTTCACTGATG-1	933000120138730	high	2019-11-14	24.7004904719788	3072	3.32011738261738	0.621090259159964	1	Astrocytes	AACCTTTTCACTGATG-1
Rat_Amygdala_cocaine_high_AACCTTTTCATGTTCT-1	933000120138730	high	2019-11-14	20.7521562103235	4740	3.34199961529153	0.675457102672293	16	ExNeuron	AACCTTTTCATGTTCT-1
Rat_Amygdala_cocaine_high_AACCTTTTCCAGAATC-1	933000120138730	high	2019-11-14	28.2031147755529	2155	3.32506999173667	0.975021533161068	26	Cck+/Vip+	AACCTTTTCCAGAATC-1
Rat_Amygdala_cocaine_high_AACCTTTTCCTTTGCG-1	933000120138730	high	2019-11-14	44.5997597466419	4084	5.22499083650159	0.52417695473251	4	Oligodendrocytes	AACCTTTTCCTTTGCG-1
Rat_Amygdala_cocaine_high_AACCTTTTCGTAGCGC-1	933000120138730	high	2019-11-14	31.7790414297319	1956	3.93965009349622	0.5810546875	1	Astrocytes	AACCTTTTCGTAGCGC-1
Rat_Amygdala_cocaine_high_AACCTTTTCTACCCGT-1	933000120138730	high	2019-11-14	31.938080495356	5158	4.40269789382216	0.685101970273073	1	Astrocytes	AACCTTTTCTACCCGT-1
Rat_Amygdala_cocaine_high_AACCTTTTCTCGACAA-1	933000120138730	high	2019-11-14	30.1272984441301	1278	5.05494505494505	0.555555555555556	5	OPC	AACCTTTTCTCGACAA-1
Rat_Amygdala_cocaine_high_AACCTTTTCTGTTGCC-1	933000120138730	high	2019-11-14	23.5845129059117	1133	3.1093906093906	0.862457722660654	26	Oligodendrocytes	AACCTTTTCTGTTGCC-1
Rat_Amygdala_cocaine_high_AACGAGGAGGAAGAAC-1	933000120138730	high	2019-11-14	21.2591547403077	3164	3.12388341585419	0.486896551724138	14	Astrocytes	AACGAGGAGGAAGAAC-1
Rat_Amygdala_cocaine_high_AACGAGGAGGGTTCCC-1	933000120138730	high	2019-11-14	32.047817047817	6166	4.50487012987013	0.78745531361716	15	ExNeuron	AACGAGGAGGGTTCCC-1
Rat_Amygdala_cocaine_high_AACGAGGAGTACGACG-1	933000120138730	high	2019-11-14	23.7954991693098	6302	3.54312354312355	0.553058432675396	26	Cck+/Vip+	AACGAGGAGTACGACG-1
Rat_Amygdala_cocaine_high_AACGAGGAGTGTCGCC-1	933000120138730	high	2019-11-14	24.1237113402062	4680	3.07792207792208	0.952936884348778	26	Cck+/Vip+	AACGAGGAGTGTCGCC-1
Rat_Amygdala_cocaine_high_AACGAGGCAAGCCCTG-1	933000120138730	high	2019-11-14	24.1331120621888	2763	3.27960327960329	0.541846419327006	20	ExNeuron	AACGAGGCAAGCCCTG-1
Rat_Amygdala_cocaine_high_AACGAGGCAATGGTCT-1	933000120138730	high	2019-11-14	28.2116707344131	2543	4.60128107186934	0.535856573705179	2	Microglia	AACGAGGCAATGGTCT-1
Rat_Amygdala_cocaine_high_AACGAGGCACAGTTCA-1	933000120138730	high	2019-11-14	22.0187061574435	5085	3.38361638361638	0.438074544542871	5	OPC	AACGAGGCACAGTTCA-1
Rat_Amygdala_cocaine_high_AACGAGGCACCACGAC-1	933000120138730	high	2019-11-14	22.3139784946237	2594	3.72745534035856	0.734311740890688	1	Astrocytes	AACGAGGCACCACGAC-1
Rat_Amygdala_cocaine_high_AACGAGGCACCGATCG-1	933000120138730	high	2019-11-14	30.2188441881798	2306	4.50406736121021	0.698587127158556	9	InhNeuron	AACGAGGCACCGATCG-1
Rat_Amygdala_cocaine_high_AACGAGGCAGGTAGGT-1	933000120138730	high	2019-11-14	18.2098518221866	4547	2.67840267840265	0.455671699574139	14	ExNeuron	AACGAGGCAGGTAGGT-1
Rat_Amygdala_cocaine_high_AACGAGGGTATCAGCT-1	933000120138730	high	2019-11-14	22.2852183974544	3852	3.14762160916003	0.75084681972149	18	ExNeuron	AACGAGGGTATCAGCT-1
Rat_Amygdala_cocaine_high_AACGAGGGTCTCTAAG-1	933000120138730	high	2019-11-14	39.104153750775	2523	5.14968902065672	0.541793313069909	2	Microglia	AACGAGGGTCTCTAAG-1
Rat_Amygdala_cocaine_high_AACGAGGTCAATGCAC-1	933000120138730	high	2019-11-14	17.2223181896701	997	2.94251203342111	0.471518987341772	6	ExNeuron	AACGAGGTCAATGCAC-1
Rat_Amygdala_cocaine_high_AACGAGGTCATCGCAA-1	933000120138730	high	2019-11-14	17.8477690288714	2312	2.80618258146348	0.433212996389892	17	ExNeuron	AACGAGGTCATCGCAA-1
Rat_Amygdala_cocaine_high_AACGAGGTCGAGTGTT-1	933000120138730	high	2019-11-14	34.51213631249	2147	4.34327577184718	0.635539437896645	4	Oligodendrocytes	AACGAGGTCGAGTGTT-1
Rat_Amygdala_cocaine_high_AACGAGGTCGCTATTT-1	933000120138730	high	2019-11-14	23.7751065124772	3125	2.68686537343256	0.797480620155039	13	ExNeuron	AACGAGGTCGCTATTT-1
Rat_Amygdala_cocaine_high_AACGAGGTCTCTGAGA-1	933000120138730	high	2019-11-14	24.0233211337135	5645	3.77042312526182	0.75171939477304	11	Sst+	AACGAGGTCTCTGAGA-1
Rat_Amygdala_cocaine_high_AACGAGGTCTCTTCTC-1	933000120138730	high	2019-11-14	25.8112593997697	3810	3.04217521608823	0.888845855925639	16	ExNeuron	AACGAGGTCTCTTCTC-1
Rat_Amygdala_cocaine_high_AACGAGGTCTGACATG-1	933000120138730	high	2019-11-14	31.465038845727	567	4.2218650914303	0.534059945504087	3	Oligodendrocytes	AACGAGGTCTGACATG-1
Rat_Amygdala_cocaine_high_AACGGGAAGAACGACC-1	933000120138730	high	2019-11-14	22.3861950495823	5734	2.69600529340788	0.67776268115942	18	ExNeuron	AACGGGAAGAACGACC-1
Rat_Amygdala_cocaine_high_AACGGGAAGGATCCTT-1	933000120138730	high	2019-11-14	24.4771982867221	1943	3.7933081411342	0.616254416961131	21	ExNeuron	AACGGGAAGGATCCTT-1
Rat_Amygdala_cocaine_high_AACGGGAAGGCCTCTG-1	933000120138730	high	2019-11-14	34.9325593307154	2046	3.71628371628372	0.646632124352332	1	Astrocytes	AACGGGAAGGCCTCTG-1
Rat_Amygdala_cocaine_high_AACGGGAAGGTTCGAG-1	933000120138730	high	2019-11-14	18.3032207384132	3262	2.48670248670245	0.755920429428481	23	Chat+	AACGGGAAGGTTCGAG-1
Rat_Amygdala_cocaine_high_AACGGGAAGTAACATG-1	933000120138730	high	2019-11-14	17.914691943128	1701	2.29770229770228	0.608717688798784	26	Cck+/Vip+	AACGGGAAGTAACATG-1
Rat_Amygdala_cocaine_high_AACGGGAAGTAGACCG-1	933000120138730	high	2019-11-14	20.7954614774599	3409	2.48778998778998	0.663651591289782	26	Reln+	AACGGGAAGTAGACCG-1
Rat_Amygdala_cocaine_high_AACGGGAAGTCGAGCA-1	933000120138730	high	2019-11-14	39.7311212814645	2778	4.78501090745992	0.532448377581121	4	Oligodendrocytes	AACGGGAAGTCGAGCA-1
Rat_Amygdala_cocaine_high_AACGGGAAGTCTCGAT-1	933000120138730	high	2019-11-14	26.5828624149464	4610	3.47985347985346	0.946777546777547	31	Sst+	AACGGGAAGTCTCGAT-1
Rat_Amygdala_cocaine_high_AACGGGAAGTCTGGGA-1	933000120138730	high	2019-11-14	24.7437312726699	6276	3.55606834480073	0.868607395751377	27	ExNeuron	AACGGGAAGTCTGGGA-1
Rat_Amygdala_cocaine_high_AACGGGACAAGCCCTG-1	933000120138730	high	2019-11-14	47.3267801486454	1974	6.70044241472807	0.531139835487662	0	Oligodendrocytes	AACGGGACAAGCCCTG-1
Rat_Amygdala_cocaine_high_AACGGGACAATGGTCT-1	933000120138730	high	2019-11-14	23.043893129771	1932	3.5508351297825	0.70600272851296	15	ExNeuron	AACGGGACAATGGTCT-1
Rat_Amygdala_cocaine_high_AACGGGACACATTCTT-1	933000120138730	high	2019-11-14	31.5578101881209	4479	3.55155049032599	0.815623483745754	20	InhNeuron	AACGGGACACATTCTT-1
Rat_Amygdala_cocaine_high_AACGGGACAGCTTACA-1	933000120138730	high	2019-11-14	41.2617839013778	569	4.17182817182817	0.477777777777778	3	Oligodendrocytes	AACGGGACAGCTTACA-1
Rat_Amygdala_cocaine_high_AACGGGACATGCGCTG-1	933000120138730	high	2019-11-14	26.2060135470015	6345	3.01900742429376	0.829082883766552	19	ExNeuron	AACGGGACATGCGCTG-1
Rat_Amygdala_cocaine_high_AACGGGAGTATTCGAC-1	933000120138730	high	2019-11-14	25.21243468623	4777	3.66142733006639	0.57094418362024	1	Astrocytes	AACGGGAGTATTCGAC-1
Rat_Amygdala_cocaine_high_AACGGGAGTATTCTCT-1	933000120138730	high	2019-11-14	47.2147651006711	1407	4.55544455544454	0.519867549668874	0	Oligodendrocytes	AACGGGAGTATTCTCT-1
Rat_Amygdala_cocaine_high_AACGGGAGTATTGTCG-1	933000120138730	high	2019-11-14	22.1171841259177	4609	4.26112349189274	0.463056965595037	27	Endothelial	AACGGGAGTATTGTCG-1
Rat_Amygdala_cocaine_high_AACGGGAGTGAGGTCA-1	933000120138730	high	2019-11-14	35.5854711709423	1401	4.4596912521441	0.57617728531856	0	Oligodendrocytes	AACGGGAGTGAGGTCA-1
Rat_Amygdala_cocaine_high_AACGGGAGTGCAAGAC-1	933000120138730	high	2019-11-14	18.4840042271112	1924	2.99094844549388	0.611111111111111	22	Cck+/Vip+	AACGGGAGTGCAAGAC-1
Rat_Amygdala_cocaine_high_AACGGGAGTGCAGACA-1	933000120138730	high	2019-11-14	22.6934378060725	2317	3.29262574160532	0.601321585903084	1	Astrocytes	AACGGGAGTGCAGACA-1
Rat_Amygdala_cocaine_high_AACGGGAGTGTCCCAG-1	933000120138730	high	2019-11-14	37.7980780638273	3186	4.80479520479522	0.606748864373783	2	Microglia	AACGGGAGTGTCCCAG-1
Rat_Amygdala_cocaine_high_AACGGGATCCCACTAC-1	933000120138730	high	2019-11-14	18.5077870336834	511	2.79720279720281	0.497787610619469	3	ExNeuron	AACGGGATCCCACTAC-1
Rat_Amygdala_cocaine_high_AACGGGATCGCGATGC-1	933000120138730	high	2019-11-14	29.2178002064457	5095	3.65601249579151	0.87263604785797	1	Astrocytes	AACGGGATCGCGATGC-1
Rat_Amygdala_cocaine_high_AACGGGATCTCCACTG-1	933000120138730	high	2019-11-14	21.3966621712744	5077	2.74536274536276	1.00345522602937	10	InhNeuron	AACGGGATCTCCACTG-1
Rat_Amygdala_cocaine_high_AACGTACAGAATCAAC-1	933000120138730	high	2019-11-14	41.9108280254777	1974	4.98430141287282	0.705366922234392	1	Astrocytes	AACGTACAGAATCAAC-1
Rat_Amygdala_cocaine_high_AACGTACAGCTATCCA-1	933000120138730	high	2019-11-14	19.7381009327912	3301	3.34630404560472	0.397103658536585	27	Endothelial	AACGTACAGCTATCCA-1
Rat_Amygdala_cocaine_high_AACGTACAGTCACGCC-1	933000120138730	high	2019-11-14	32.9571106094808	2920	3.6991579848723	1.40393013100437	30	Oligodendrocytes	AACGTACAGTCACGCC-1
Rat_Amygdala_cocaine_high_AACGTACAGTGCAACG-1	933000120138730	high	2019-11-14	18.324929282991	4470	2.51131846876529	0.550472193074502	15	InhNeuron	AACGTACAGTGCAACG-1
Rat_Amygdala_cocaine_high_AACGTACAGTTGCGCC-1	933000120138730	high	2019-11-14	29.0668453677333	1735	3.74625374625375	1.35552913198573	1	Astrocytes	AACGTACAGTTGCGCC-1
Rat_Amygdala_cocaine_high_AACGTACCAAGATGCG-1	933000120138730	high	2019-11-14	18.1450098092416	4347	2.18722454016571	0.680744092508798	7	ExNeuron	AACGTACCAAGATGCG-1
Rat_Amygdala_cocaine_high_AACGTACCACAAGTGG-1	933000120138730	high	2019-11-14	40.1461094121645	2363	5.65106535255793	0.620781527531084	1	Astrocytes	AACGTACCACAAGTGG-1
Rat_Amygdala_cocaine_high_AACGTACCACACACCG-1	933000120138730	high	2019-11-14	25.9148369926813	3116	3.10473839885607	0.765867418899859	22	Nos1+	AACGTACCACACACCG-1
Rat_Amygdala_cocaine_high_AACGTACCACTGTCAA-1	933000120138730	high	2019-11-14	40.381179273377	678	6.51979599348017	0.545180722891566	3	Oligodendrocytes	AACGTACCACTGTCAA-1
Rat_Amygdala_cocaine_high_AACGTACCATATACGC-1	933000120138730	high	2019-11-14	28.2875124213316	1708	4.49550449550449	0.76255230125523	9	Oligodendrocytes	AACGTACCATATACGC-1
Rat_Amygdala_cocaine_high_AACGTACCATCGGCTG-1	933000120138730	high	2019-11-14	24.7049477984567	6531	2.94168641276079	0.675434476279944	9	InhNeuron	AACGTACCATCGGCTG-1
Rat_Amygdala_cocaine_high_AACGTACGTATCAGCT-1	933000120138730	high	2019-11-14	45.972627327799	2049	5.06921649778794	0.616969696969697	0	Oligodendrocytes	AACGTACGTATCAGCT-1
Rat_Amygdala_cocaine_high_AACGTACTCAAGGCAG-1	933000120138730	high	2019-11-14	27.7892958611687	3619	4.01250126020768	0.680996384089996	17	InhNeuron	AACGTACTCAAGGCAG-1
Rat_Amygdala_cocaine_high_AACGTACTCACAACAC-1	933000120138730	high	2019-11-14	50.8846249688512	2042	6.26373626373624	0.712530712530713	0	Oligodendrocytes	AACGTACTCACAACAC-1
Rat_Amygdala_cocaine_high_AACGTACTCACCGCGA-1	933000120138730	high	2019-11-14	21.5032187944152	2572	3.81500852089088	0.870050195203569	23	Chat+	AACGTACTCACCGCGA-1
Rat_Amygdala_cocaine_high_AACGTACTCCCAATAG-1	933000120138730	high	2019-11-14	38.9935804514392	1883	6.47813724736807	0.490143369175627	4	Oligodendrocytes	AACGTACTCCCAATAG-1
Rat_Amygdala_cocaine_high_AACGTACTCGAGCGCT-1	933000120138730	high	2019-11-14	19.0421683988828	4159	2.22991294419865	0.687039563437926	13	InhNeuron	AACGTACTCGAGCGCT-1
Rat_Amygdala_cocaine_high_AACGTACTCTAGCAGT-1	933000120138730	high	2019-11-14	21.8141956700466	2388	3.13258170401026	0.700959488272921	24	ExNeuron	AACGTACTCTAGCAGT-1
Rat_Amygdala_cocaine_high_AACGTACTCTATCCTA-1	933000120138730	high	2019-11-14	28.1768864047345	1714	4.61938061938062	0.605203619909502	1	Astrocytes	AACGTACTCTATCCTA-1
Rat_Amygdala_cocaine_high_AACGTACTCTATCTCA-1	933000120138730	high	2019-11-14	24.0798073615411	700	4.37895437895438	0.528803545051699	3	Oligodendrocytes	AACGTACTCTATCTCA-1
Rat_Amygdala_cocaine_high_AACGTACTCTCTATCA-1	933000120138730	high	2019-11-14	47.8630993745657	2755	4.35382799019165	0.717624148003895	4	Oligodendrocytes	AACGTACTCTCTATCA-1
Rat_Amygdala_cocaine_high_AACTGGTAGATGCGCA-1	933000120138730	high	2019-11-14	27.5742466941253	1272	4.14322519585675	0.606271777003484	1	ExNeuron	AACTGGTAGATGCGCA-1
Rat_Amygdala_cocaine_high_AACTGGTAGCGTGTTT-1	933000120138730	high	2019-11-14	28.2440846824408	2268	3.44655344655345	0.576136363636364	1	Astrocytes	AACTGGTAGCGTGTTT-1
Rat_Amygdala_cocaine_high_AACTGGTAGGTTGTTC-1	933000120138730	high	2019-11-14	23.5118854848112	3630	2.96424886588821	1.60420531849103	16	ExNeuron	AACTGGTAGGTTGTTC-1
Rat_Amygdala_cocaine_high_AACTGGTAGTTCGTTG-1	933000120138730	high	2019-11-14	18.1390361589325	3045	2.56797466099795	0.592054794520548	17	InhNeuron	AACTGGTAGTTCGTTG-1
Rat_Amygdala_cocaine_high_AACTGGTCAAGCGACA-1	933000120138730	high	2019-11-14	25.8605072463768	2855	3.00154391063484	0.969310943833237	16	ExNeuron	AACTGGTCAAGCGACA-1
Rat_Amygdala_cocaine_high_AACTGGTCAGCGTAGA-1	933000120138730	high	2019-11-14	26.1124525698517	3028	3.69818860384901	0.774770173646578	15	InhNeuron	AACTGGTCAGCGTAGA-1
Rat_Amygdala_cocaine_high_AACTGGTCATGGCCGT-1	933000120138730	high	2019-11-14	25.8895258895259	2845	2.981177238603	0.749744114636643	18	ExNeuron	AACTGGTCATGGCCGT-1
Rat_Amygdala_cocaine_high_AACTGGTGTAACGTAA-1	933000120138730	high	2019-11-14	26.9665809768638	1049	2.71811521811521	1.10322580645161	3	ExNeuron	AACTGGTGTAACGTAA-1
Rat_Amygdala_cocaine_high_AACTGGTGTAATGTAG-1	933000120138730	high	2019-11-14	19.1052957298205	2161	2.65054094841327	0.553394204049226	15	ExNeuron	AACTGGTGTAATGTAG-1
Rat_Amygdala_cocaine_high_AACTGGTGTAGCATGG-1	933000120138730	high	2019-11-14	21.7082860385925	765	2.73440844869417	0.649193548387097	3	ExNeuron	AACTGGTGTAGCATGG-1
Rat_Amygdala_cocaine_high_AACTGGTGTCCAAGTT-1	933000120138730	high	2019-11-14	23.9508700102354	2808	3.18637883855272	0.728900255754476	24	ExNeuron	AACTGGTGTCCAAGTT-1
Rat_Amygdala_cocaine_high_AACTGGTGTGGCCTTG-1	933000120138730	high	2019-11-14	21.2790697674419	2745	3.06482508317371	0.777471264367816	15	ExNeuron	AACTGGTGTGGCCTTG-1
Rat_Amygdala_cocaine_high_AACTGGTGTTATAGAG-1	933000120138730	high	2019-11-14	30.6485084306096	2363	3.89055389055392	0.697327044025157	22	Nos1+	AACTGGTGTTATAGAG-1
Rat_Amygdala_cocaine_high_AACTGGTGTTGCTTGA-1	933000120138730	high	2019-11-14	22.1787014423298	4813	3.01504946666238	1.20472714633299	28	Cck+/Vip+	AACTGGTGTTGCTTGA-1
Rat_Amygdala_cocaine_high_AACTGGTGTTGGTAAA-1	933000120138730	high	2019-11-14	33.7262357414449	887	4.86881539513118	0.99135446685879	16	ExNeuron	AACTGGTGTTGGTAAA-1
Rat_Amygdala_cocaine_high_AACTGGTGTTGTATCG-1	933000120138730	high	2019-11-14	21.9326952763199	3552	2.66113197147679	1.00544217687075	7	ExNeuron	AACTGGTGTTGTATCG-1
Rat_Amygdala_cocaine_high_AACTGGTGTTTGACCA-1	933000120138730	high	2019-11-14	18.8953145285023	1601	2.90642690642689	0.539732994278449	5	OPC	AACTGGTGTTTGACCA-1
Rat_Amygdala_cocaine_high_AACTGGTGTTTGGATC-1	933000120138730	high	2019-11-14	29.8961484994685	3656	2.48057027718047	1.48127925117005	16	ExNeuron	AACTGGTGTTTGGATC-1
Rat_Amygdala_cocaine_high_AACTGGTTCAAGAGGC-1	933000120138730	high	2019-11-14	20.6326976150266	5009	3.1892021022456	0.813133751810719	21	InhNeuron	AACTGGTTCAAGAGGC-1
Rat_Amygdala_cocaine_high_AACTGGTTCCTGAAAC-1	933000120138730	high	2019-11-14	34.0008041817451	4228	4.61696576804488	0.574854932301741	5	OPC	AACTGGTTCCTGAAAC-1
Rat_Amygdala_cocaine_high_AACTGGTTCGCAAACT-1	933000120138730	high	2019-11-14	25.8020532563362	3217	3.43558880144249	0.78168362627197	26	Cck+/Vip+	AACTGGTTCGCAAACT-1
Rat_Amygdala_cocaine_high_AACTGGTTCGGTTGTA-1	933000120138730	high	2019-11-14	25.9732360097324	2135	2.4998257556397	1.23377960865088	10	InhNeuron	AACTGGTTCGGTTGTA-1
Rat_Amygdala_cocaine_high_AACTGGTTCGTGCTGG-1	933000120138730	high	2019-11-14	30.8242220353238	733	3.16525579683473	0.554655870445344	3	Oligodendrocytes	AACTGGTTCGTGCTGG-1
Rat_Amygdala_cocaine_high_AACTGGTTCTCATCCG-1	933000120138730	high	2019-11-14	34.7523892267593	5200	3.84591018737364	0.578879587894398	5	OPC	AACTGGTTCTCATCCG-1
Rat_Amygdala_cocaine_high_AACTGTGAGAGCTACG-1	933000120138730	high	2019-11-14	22.5672877846791	218	4.14585414585415	0.746268656716418	3	ExNeuron	AACTGTGAGAGCTACG-1
Rat_Amygdala_cocaine_high_AACTGTGAGTTCAACC-1	933000120138730	high	2019-11-14	28.1919175656094	1751	3.62209219352073	0.785918173168411	10	ExNeuron	AACTGTGAGTTCAACC-1
Rat_Amygdala_cocaine_high_AACTGTGCAATGTGCT-1	933000120138730	high	2019-11-14	29.3080416777986	2194	3.38272838272841	1.28400435255713	12	ExNeuron	AACTGTGCAATGTGCT-1
Rat_Amygdala_cocaine_high_AACTGTGCAGGTTATC-1	933000120138730	high	2019-11-14	21.2287280069224	2208	2.89556597248903	1.15379537953795	7	ExNeuron	AACTGTGCAGGTTATC-1
Rat_Amygdala_cocaine_high_AACTGTGCATCGCCTT-1	933000120138730	high	2019-11-14	39.4954507857734	955	3.92052392052389	0.566125290023202	0	Oligodendrocytes	AACTGTGCATCGCCTT-1
Rat_Amygdala_cocaine_high_AACTGTGGTACTTCAG-1	933000120138730	high	2019-11-14	38.8912824931782	2708	4.90098137156959	0.735604217356042	1	Astrocytes	AACTGTGGTACTTCAG-1
Rat_Amygdala_cocaine_high_AACTGTGGTAGTTTGC-1	933000120138730	high	2019-11-14	18.9383561643836	2212	2.46642246642245	1.12669376693767	11	Pvalb+	AACTGTGGTAGTTTGC-1
Rat_Amygdala_cocaine_high_AACTGTGGTCAACTGT-1	933000120138730	high	2019-11-14	28.8370363484243	3102	4.58488879541508	0.566308243727599	2	Microglia	AACTGTGGTCAACTGT-1
Rat_Amygdala_cocaine_high_AACTGTGGTCATAGAA-1	933000120138730	high	2019-11-14	27.8093174431203	6417	3.83782883782886	0.627879078694818	1	Astrocytes	AACTGTGGTCATAGAA-1
Rat_Amygdala_cocaine_high_AACTGTGGTCATCAAC-1	933000120138730	high	2019-11-14	30.8588302846362	3762	3.88399479308567	0.630858564910825	1	Astrocytes	AACTGTGGTCATCAAC-1
Rat_Amygdala_cocaine_high_AACTGTGGTCCTATTT-1	933000120138730	high	2019-11-14	26.213666692231	3418	3.04777190023092	0.953204476093591	12	ExNeuron	AACTGTGGTCCTATTT-1
Rat_Amygdala_cocaine_high_AACTGTGGTGTCGTCG-1	933000120138730	high	2019-11-14	20.3432106155842	6117	2.68121391716894	0.881072763244669	23	Chat+	AACTGTGGTGTCGTCG-1
Rat_Amygdala_cocaine_high_AACTGTGGTGTCTACA-1	933000120138730	high	2019-11-14	27.6271186440678	1304	3.95522844502435	0.562734082397004	1	Astrocytes	AACTGTGGTGTCTACA-1
Rat_Amygdala_cocaine_high_AACTGTGGTGTTTCTT-1	933000120138730	high	2019-11-14	36.1153900014004	2579	3.93011244075073	0.564655172413793	1	Astrocytes	AACTGTGGTGTTTCTT-1
Rat_Amygdala_cocaine_high_AACTGTGGTTTCTTAC-1	933000120138730	high	2019-11-14	33.2433405327574	1847	4.36280137772677	0.581351094196004	1	Oligodendrocytes	AACTGTGGTTTCTTAC-1
Rat_Amygdala_cocaine_high_AACTGTGTCGCTTACC-1	933000120138730	high	2019-11-14	28.2116488925349	3439	3.60900360900363	0.619621342512909	20	InhNeuron	AACTGTGTCGCTTACC-1
Rat_Amygdala_cocaine_high_AACTGTGTCGGCTATA-1	933000120138730	high	2019-11-14	25.9929701230228	2958	2.8583181524358	1.07247340425532	19	ExNeuron	AACTGTGTCGGCTATA-1
Rat_Amygdala_cocaine_high_AACTTGGAGACCAATA-1	933000120138730	high	2019-11-14	17.641144389263	5790	2.63413716328513	0.718924769980155	34	ExNeuron	AACTTGGAGACCAATA-1
Rat_Amygdala_cocaine_high_AACTTGGAGACGACTG-1	933000120138730	high	2019-11-14	46.6566005176877	2163	3.99118953335823	0.689480354879594	5	OPC	AACTTGGAGACGACTG-1
Rat_Amygdala_cocaine_high_AACTTGGAGAGGAATG-1	933000120138730	high	2019-11-14	51.3576935970499	1532	6.22044622044617	0.611464968152866	0	Oligodendrocytes	AACTTGGAGAGGAATG-1
Rat_Amygdala_cocaine_high_AACTTGGAGCGAATAT-1	933000120138730	high	2019-11-14	24.6289169873557	2240	3.79199747620797	0.689413265306122	27	Endothelial	AACTTGGAGCGAATAT-1
Rat_Amygdala_cocaine_high_AACTTGGAGGAGAACA-1	933000120138730	high	2019-11-14	21.9017388904223	1587	3.87543490991767	0.583120204603581	1	ExNeuron	AACTTGGAGGAGAACA-1
Rat_Amygdala_cocaine_high_AACTTGGAGGAGACTC-1	933000120138730	high	2019-11-14	19.2139271600983	1799	2.7498816972501	0.71629392971246	32	ExNeuron	AACTTGGAGGAGACTC-1
Rat_Amygdala_cocaine_high_AACTTGGAGTAGTGTA-1	933000120138730	high	2019-11-14	26.8749176222486	2039	4.38311688311688	0.539011703511053	1	Astrocytes	AACTTGGAGTAGTGTA-1
Rat_Amygdala_cocaine_high_AACTTGGAGTCTTAGC-1	933000120138730	high	2019-11-14	40.3047091412742	2037	7.02408702408696	0.925280199252802	1	Astrocytes	AACTTGGAGTCTTAGC-1
Rat_Amygdala_cocaine_high_AACTTGGAGTGCCCTG-1	933000120138730	high	2019-11-14	35.4346014995835	1276	3.77249868775293	0.521563342318059	0	Oligodendrocytes	AACTTGGAGTGCCCTG-1
Rat_Amygdala_cocaine_high_AACTTGGAGTGTCACT-1	933000120138730	high	2019-11-14	28.8193875880138	3520	3.69630369630373	0.663577386468953	1	Astrocytes	AACTTGGAGTGTCACT-1
Rat_Amygdala_cocaine_high_AACTTGGCAACGTCGC-1	933000120138730	high	2019-11-14	31.1820765758234	1865	4.01265401265403	0.876059322033898	10	ExNeuron	AACTTGGCAACGTCGC-1
Rat_Amygdala_cocaine_high_AACTTGGCAACTCCCT-1	933000120138730	high	2019-11-14	32.9484902309059	3339	4.00879120879119	0.676265675801208	5	OPC	AACTTGGCAACTCCCT-1
Rat_Amygdala_cocaine_high_AACTTGGCAAGGGTAC-1	933000120138730	high	2019-11-14	31.7782426778243	1519	4.35814185814186	0.856910569105691	2	Microglia	AACTTGGCAAGGGTAC-1
Rat_Amygdala_cocaine_high_AACTTGGCACATATCG-1	933000120138730	high	2019-11-14	42.6638365614221	1608	5.55234239444762	0.566529492455418	2	Microglia	AACTTGGCACATATCG-1
Rat_Amygdala_cocaine_high_AACTTGGCAGTTGCAT-1	933000120138730	high	2019-11-14	24.8717322257513	4072	3.21217244294165	0.665519614590502	9	InhNeuron	AACTTGGCAGTTGCAT-1
Rat_Amygdala_cocaine_high_AACTTGGGTAGAACGC-1	933000120138730	high	2019-11-14	34.2087984241628	521	5.90659340659341	0.803418803418803	3	Oligodendrocytes	AACTTGGGTAGAACGC-1
Rat_Amygdala_cocaine_high_AACTTGGGTGAGTCGA-1	933000120138730	high	2019-11-14	22.9702572347267	4572	3.43513629227914	0.832610267534346	11	ExNeuron	AACTTGGGTGAGTCGA-1
Rat_Amygdala_cocaine_high_AACTTGGGTTTGTACG-1	933000120138730	high	2019-11-14	40.0116482236459	1374	4.35333896872357	0.490483162518302	0	Oligodendrocytes	AACTTGGGTTTGTACG-1
Rat_Amygdala_cocaine_high_AACTTGGTCAACTTGG-1	933000120138730	high	2019-11-14	28.3109477001576	3773	4.46353646353646	0.843513152028533	9	InhNeuron	AACTTGGTCAACTTGG-1
Rat_Amygdala_cocaine_high_AACTTGGTCACTGATG-1	933000120138730	high	2019-11-14	32.0166925465839	3299	4.35138631859942	0.578862660944206	1	Astrocytes	AACTTGGTCACTGATG-1
Rat_Amygdala_cocaine_high_AACTTGGTCATGAACC-1	933000120138730	high	2019-11-14	40.8108108108108	1661	5.93692022263448	0.527295285359802	4	Oligodendrocytes	AACTTGGTCATGAACC-1
Rat_Amygdala_cocaine_high_AACTTGGTCCGTGCAG-1	933000120138730	high	2019-11-14	38.9466978126991	1834	5.07799892415272	0.557465091299678	0	Oligodendrocytes	AACTTGGTCCGTGCAG-1
Rat_Amygdala_cocaine_high_AACTTGGTCCTGGGAC-1	933000120138730	high	2019-11-14	29.0872004079551	2852	4.02172085340404	0.571428571428571	1	Astrocytes	AACTTGGTCCTGGGAC-1
Rat_Amygdala_cocaine_high_AACTTGGTCGCGCCAA-1	933000120138730	high	2019-11-14	34.6708746618575	769	4.58398744113029	0.602910602910603	27	Endothelial	AACTTGGTCGCGCCAA-1
Rat_Amygdala_cocaine_high_AACTTGGTCGTGATAC-1	933000120138730	high	2019-11-14	31.561230412072	2719	3.61675361675364	0.575250836120401	1	Astrocytes	AACTTGGTCGTGATAC-1
Rat_Amygdala_cocaine_high_AAGATAGAGACACGGT-1	933000120138730	high	2019-11-14	19.9871023215821	4649	2.80837175247112	1.11924882629108	12	ExNeuron	AAGATAGAGACACGGT-1
Rat_Amygdala_cocaine_high_AAGATAGAGACCATAA-1	933000120138730	high	2019-11-14	42.6234567901235	1381	8.25424575424575	0.53314121037464	0	Oligodendrocytes	AAGATAGAGACCATAA-1
Rat_Amygdala_cocaine_high_AAGATAGAGACCTATC-1	933000120138730	high	2019-11-14	37.0207416719045	1767	3.75079465988554	0.676136363636364	1	Astrocytes	AAGATAGAGACCTATC-1
Rat_Amygdala_cocaine_high_AAGATAGAGACGCCCT-1	933000120138730	high	2019-11-14	22.9784475773781	5672	3.03875229248365	1.01811385853939	8	InhNeuron	AAGATAGAGACGCCCT-1
Rat_Amygdala_cocaine_high_AAGATAGAGAGTGGAA-1	933000120138730	high	2019-11-14	39.6424815983176	2262	6.5216033966034	0.454928390901432	4	Oligodendrocytes	AAGATAGAGAGTGGAA-1
Rat_Amygdala_cocaine_high_AAGATAGAGCTAGCAG-1	933000120138730	high	2019-11-14	22.1890751980249	2157	3.87180387180382	0.514229636898921	5	OPC	AAGATAGAGCTAGCAG-1
Rat_Amygdala_cocaine_high_AAGATAGAGGGTTCTT-1	933000120138730	high	2019-11-14	47.1143105374209	3796	4.83153210425939	0.635913312693498	1	Astrocytes	AAGATAGAGGGTTCTT-1
Rat_Amygdala_cocaine_high_AAGATAGCAAGCGGTA-1	933000120138730	high	2019-11-14	29.6269269360576	3248	3.72827172827173	0.694623655913978	17	InhNeuron	AAGATAGCAAGCGGTA-1
Rat_Amygdala_cocaine_high_AAGATAGCACAGGTAG-1	933000120138730	high	2019-11-14	22.6800124146493	5846	3.84639990551317	0.582203889216264	12	ExNeuron	AAGATAGCACAGGTAG-1
Rat_Amygdala_cocaine_high_AAGATAGCAGGTAGGT-1	933000120138730	high	2019-11-14	21.4342111374298	4615	3.19680319680321	0.707358813462636	10	InhNeuron	AAGATAGCAGGTAGGT-1
Rat_Amygdala_cocaine_high_AAGATAGCATCGGCTG-1	933000120138730	high	2019-11-14	18.6717645210286	3565	2.20259740259739	0.731982452475454	14	ExNeuron	AAGATAGCATCGGCTG-1
Rat_Amygdala_cocaine_high_AAGATAGCATGGCCCA-1	933000120138730	high	2019-11-14	35.261808861223	963	4.43766759556231	0.649155722326454	0	Oligodendrocytes	AAGATAGCATGGCCCA-1
Rat_Amygdala_cocaine_high_AAGATAGCATTGCACA-1	933000120138730	high	2019-11-14	22.215654401261	4510	2.73305641726694	0.806793393580555	10	InhNeuron	AAGATAGCATTGCACA-1
Rat_Amygdala_cocaine_high_AAGATAGGTAAGGTCG-1	933000120138730	high	2019-11-14	20.482663815488	1341	4.39106348197257	0.622222222222222	14	Oligodendrocytes	AAGATAGGTAAGGTCG-1
Rat_Amygdala_cocaine_high_AAGATAGGTAAGTCTC-1	933000120138730	high	2019-11-14	19.6436729100046	430	3.13803843215609	0.99250936329588	11	ExNeuron	AAGATAGGTAAGTCTC-1
Rat_Amygdala_cocaine_high_AAGATAGGTAATGCAA-1	933000120138730	high	2019-11-14	25.5994897959184	4014	3.84721661317405	1.03822185292896	7	ExNeuron	AAGATAGGTAATGCAA-1
Rat_Amygdala_cocaine_high_AAGATAGGTACCCATA-1	933000120138730	high	2019-11-14	25.7761995811709	2831	3.2999967065901	0.855374592833876	22	Nos1+	AAGATAGGTACCCATA-1
Rat_Amygdala_cocaine_high_AAGATAGGTAGTCCAT-1	933000120138730	high	2019-11-14	40.3786574870912	1173	5.48340548340553	0.499194847020934	0	Oligodendrocytes	AAGATAGGTAGTCCAT-1
Rat_Amygdala_cocaine_high_AAGATAGGTCGAGGTA-1	933000120138730	high	2019-11-14	37.4679651460789	731	7.42786625139572	0.637462235649547	3	Oligodendrocytes	AAGATAGGTCGAGGTA-1
Rat_Amygdala_cocaine_high_AAGATAGGTCTCTAAG-1	933000120138730	high	2019-11-14	24.3519532676159	2001	3.19245971419888	0.549815498154982	5	OPC	AAGATAGGTCTCTAAG-1
Rat_Amygdala_cocaine_high_AAGATAGGTGCAACAG-1	933000120138730	high	2019-11-14	22.0636861892467	4871	2.72660672660673	1.03863097255168	19	ExNeuron	AAGATAGGTGCAACAG-1
Rat_Amygdala_cocaine_high_AAGATAGGTGCTGGCT-1	933000120138730	high	2019-11-14	36.2594594594595	1677	3.55007311529048	0.597048808172531	1	Astrocytes	AAGATAGGTGCTGGCT-1
Rat_Amygdala_cocaine_high_AAGATAGGTTAGCTCA-1	933000120138730	high	2019-11-14	40.1132228063081	992	3.57975357975356	0.49005424954792	4	Oligodendrocytes	AAGATAGGTTAGCTCA-1
Rat_Amygdala_cocaine_high_AAGATAGTCATGTTCT-1	933000120138730	high	2019-11-14	50.3289954671736	3442	6.11741199976498	0.787603305785124	4	Oligodendrocytes	AAGATAGTCATGTTCT-1
Rat_Amygdala_cocaine_high_AAGATAGTCCAGAGAG-1	933000120138730	high	2019-11-14	20.9639082897576	5733	2.54232254232255	0.907676348547718	7	ExNeuron	AAGATAGTCCAGAGAG-1
Rat_Amygdala_cocaine_high_AAGATAGTCCTCCAGT-1	933000120138730	high	2019-11-14	29.9397533653394	6361	3.55029585798816	0.92608570606845	22	Nos1+	AAGATAGTCCTCCAGT-1
Rat_Amygdala_cocaine_high_AAGATAGTCGTGGTAT-1	933000120138730	high	2019-11-14	19.2438563327032	509	2.6385379326556	0.383582089552239	35	Oligodendrocytes	AAGATAGTCGTGGTAT-1
Rat_Amygdala_cocaine_high_AAGATAGTCGTGTGCG-1	933000120138730	high	2019-11-14	46.9228264408987	1441	4.39904922663543	0.853356890459364	0	Oligodendrocytes	AAGATAGTCGTGTGCG-1
Rat_Amygdala_cocaine_high_AAGATAGTCTCAGATG-1	933000120138730	high	2019-11-14	18.8058840496106	3912	2.72454817909364	0.61667488899852	8	ExNeuron	AAGATAGTCTCAGATG-1
Rat_Amygdala_cocaine_high_AAGATAGTCTGCGTCT-1	933000120138730	high	2019-11-14	25.3124380083317	2552	4.33350433350428	0.767564402810304	9	InhNeuron	AAGATAGTCTGCGTCT-1
Rat_Amygdala_cocaine_high_AAGGAGCAGAGTTTGA-1	933000120138730	high	2019-11-14	31.0095137420719	5867	3.89465606856912	0.558121827411168	1	Astrocytes	AAGGAGCAGAGTTTGA-1
Rat_Amygdala_cocaine_high_AAGGAGCAGGATATCA-1	933000120138730	high	2019-11-14	40.9406565656566	2594	5.39222682079821	0.584949573312645	4	Oligodendrocytes	AAGGAGCAGGATATCA-1
Rat_Amygdala_cocaine_high_AAGGAGCAGTCTCTAG-1	933000120138730	high	2019-11-14	24.1509963513893	1721	3.34299846494972	0.492307692307692	14	Oligodendrocytes	AAGGAGCAGTCTCTAG-1
Rat_Amygdala_cocaine_high_AAGGAGCAGTGATCTC-1	933000120138730	high	2019-11-14	30.9349593495935	2283	4.59830025047416	0.737750172532781	1	Astrocytes	AAGGAGCAGTGATCTC-1
Rat_Amygdala_cocaine_high_AAGGAGCCAACATAAG-1	933000120138730	high	2019-11-14	40.1269490823789	5816	5.43716638391195	0.663720073664825	1	Astrocytes	AAGGAGCCAACATAAG-1
Rat_Amygdala_cocaine_high_AAGGAGCCAAGGACCA-1	933000120138730	high	2019-11-14	18.3791176120823	3091	3.04070929070929	0.779208239459286	23	Chat+	AAGGAGCCAAGGACCA-1
Rat_Amygdala_cocaine_high_AAGGAGCCAATGCATC-1	933000120138730	high	2019-11-14	39.9696048632219	526	3.84832558745601	0.953703703703704	3	Oligodendrocytes	AAGGAGCCAATGCATC-1
Rat_Amygdala_cocaine_high_AAGGAGCCAGCAATGG-1	933000120138730	high	2019-11-14	24.2046793469113	4314	3.66639729697054	0.535714285714286	1	Astrocytes	AAGGAGCCAGCAATGG-1
Rat_Amygdala_cocaine_high_AAGGAGCCAGCGTGAA-1	933000120138730	high	2019-11-14	23.8584747788668	998	5.06160506160504	0.557823129251701	27	Endothelial	AAGGAGCCAGCGTGAA-1
Rat_Amygdala_cocaine_high_AAGGAGCCATGGGACA-1	933000120138730	high	2019-11-14	21.5402250937891	2067	3.64635364635362	0.594791035735918	5	OPC	AAGGAGCCATGGGACA-1
Rat_Amygdala_cocaine_high_AAGGAGCCATTTCTTG-1	933000120138730	high	2019-11-14	30.9839357429719	4629	3.24369508042982	0.585365853658537	1	Astrocytes	AAGGAGCCATTTCTTG-1
Rat_Amygdala_cocaine_high_AAGGAGCGTATTCGCA-1	933000120138730	high	2019-11-14	24.4516437410378	4604	3.23778785317245	0.723651191969887	25	InhNeuron	AAGGAGCGTATTCGCA-1
Rat_Amygdala_cocaine_high_AAGGAGCGTCAGTGTT-1	933000120138730	high	2019-11-14	30.7031308376298	4109	3.39923234660073	0.714699792960663	20	InhNeuron	AAGGAGCGTCAGTGTT-1
Rat_Amygdala_cocaine_high_AAGGAGCGTCGTAGTT-1	933000120138730	high	2019-11-14	25.583242746049	6119	3.17682317682318	1.10916613621897	18	ExNeuron	AAGGAGCGTCGTAGTT-1
Rat_Amygdala_cocaine_high_AAGGAGCGTCTAAGAA-1	933000120138730	high	2019-11-14	23.7482035067548	4131	2.3508137432188	0.821007502679528	7	ExNeuron	AAGGAGCGTCTAAGAA-1
Rat_Amygdala_cocaine_high_AAGGAGCGTGAATGTA-1	933000120138730	high	2019-11-14	39.0230270511961	3491	4.42214035964036	0.595631641086186	5	OPC	AAGGAGCGTGAATGTA-1
Rat_Amygdala_cocaine_high_AAGGAGCGTGAGGTCA-1	933000120138730	high	2019-11-14	25.6705957311246	4029	3.09324821519941	0.672032193158954	17	Astrocytes	AAGGAGCGTGAGGTCA-1
Rat_Amygdala_cocaine_high_AAGGAGCGTGTGTGCC-1	933000120138730	high	2019-11-14	23.1346713650988	1510	3.3815241362411	1.53304597701149	23	Chat+	AAGGAGCGTGTGTGCC-1
Rat_Amygdala_cocaine_high_AAGGAGCGTTCTGAGT-1	933000120138730	high	2019-11-14	36.815670517328	2199	3.92021771332114	0.203603603603604	1	Astrocytes	AAGGAGCGTTCTGAGT-1
Rat_Amygdala_cocaine_high_AAGGAGCTCACTAGGT-1	933000120138730	high	2019-11-14	25.2107279693487	987	3.96676494237474	0.462205700123916	0	Oligodendrocytes	AAGGAGCTCACTAGGT-1
Rat_Amygdala_cocaine_high_AAGGAGCTCCATGACA-1	933000120138730	high	2019-11-14	29.8184051232564	3399	4.74008749870816	0.474771553436631	4	Oligodendrocytes	AAGGAGCTCCATGACA-1
Rat_Amygdala_cocaine_high_AAGGAGCTCGAGTTAC-1	933000120138730	high	2019-11-14	41.6467780429594	2443	5.96430596430588	0.520264681555004	0	Oligodendrocytes	AAGGAGCTCGAGTTAC-1
Rat_Amygdala_cocaine_high_AAGGAGCTCGCCACTT-1	933000120138730	high	2019-11-14	21.8692543411645	2141	3.15684315684314	0.568317909635275	22	Oligodendrocytes	AAGGAGCTCGCCACTT-1
Rat_Amygdala_cocaine_high_AAGGAGCTCGTAGCGC-1	933000120138730	high	2019-11-14	31.7400174876129	1089	5.3158962249871	0.419631901840491	0	Oligodendrocytes	AAGGAGCTCGTAGCGC-1
Rat_Amygdala_cocaine_high_AAGGTTCAGCAGAAAG-1	933000120138730	high	2019-11-14	29.6069103655483	4730	3.20847036175501	1.20967741935484	16	ExNeuron	AAGGTTCAGCAGAAAG-1
Rat_Amygdala_cocaine_high_AAGGTTCAGCGAGAAA-1	933000120138730	high	2019-11-14	42.094715747284	3991	5.03628602802157	0.678443113772455	1	Astrocytes	AAGGTTCAGCGAGAAA-1
Rat_Amygdala_cocaine_high_AAGGTTCAGGTCTTGT-1	933000120138730	high	2019-11-14	49.6718621821165	3633	4.76412476412476	0.573803191489362	4	Oligodendrocytes	AAGGTTCAGGTCTTGT-1
Rat_Amygdala_cocaine_high_AAGGTTCAGTTACACC-1	933000120138730	high	2019-11-14	22.294865946987	4399	2.6066648583205	0.731295253419147	7	ExNeuron	AAGGTTCAGTTACACC-1
Rat_Amygdala_cocaine_high_AAGGTTCCAAGGAGGG-1	933000120138730	high	2019-11-14	27.4629673171879	3504	3.74171283262195	0.582490272373541	16	Oligodendrocytes	AAGGTTCCAAGGAGGG-1
Rat_Amygdala_cocaine_high_AAGGTTCCAATGCCAT-1	933000120138730	high	2019-11-14	40.9270421949699	1969	5.06612032035766	0.619093539054966	1	Astrocytes	AAGGTTCCAATGCCAT-1
Rat_Amygdala_cocaine_high_AAGGTTCCAGGACCTC-1	933000120138730	high	2019-11-14	28.5832154644036	2425	3.68964368964366	0.952702702702703	1	Astrocytes	AAGGTTCCAGGACCTC-1
Rat_Amygdala_cocaine_high_AAGGTTCCAGTCAGCC-1	933000120138730	high	2019-11-14	28.9029918404352	1594	4.17879992348075	1.16186556927298	11	Cck+/Vip+	AAGGTTCCAGTCAGCC-1
Rat_Amygdala_cocaine_high_AAGGTTCCATGGGTGA-1	933000120138730	high	2019-11-14	30.9997602493407	2586	4.1315006832248	0.594961240310077	1	Astrocytes	AAGGTTCCATGGGTGA-1
Rat_Amygdala_cocaine_high_AAGGTTCGTAAGCCGA-1	933000120138730	high	2019-11-14	22.9808121374386	3605	3.00395256916993	0.660996354799514	34	ExNeuron	AAGGTTCGTAAGCCGA-1
Rat_Amygdala_cocaine_high_AAGGTTCGTCCATTGA-1	933000120138730	high	2019-11-14	20.4233197177869	550	4.42557442557443	0.541155866900175	3	Oligodendrocytes	AAGGTTCGTCCATTGA-1
Rat_Amygdala_cocaine_high_AAGGTTCGTCCCTAAA-1	933000120138730	high	2019-11-14	35.6717776377512	5095	3.65634365634365	0.604651162790698	1	Astrocytes	AAGGTTCGTCCCTAAA-1
Rat_Amygdala_cocaine_high_AAGGTTCGTCGGCTGT-1	933000120138730	high	2019-11-14	19.6857767141817	1892	2.84390933741581	0.676543209876543	26	Cck+/Vip+	AAGGTTCGTCGGCTGT-1
Rat_Amygdala_cocaine_high_AAGGTTCGTGCAAGCA-1	933000120138730	high	2019-11-14	33.7367624810893	2007	3.78232878232881	0.743221690590112	1	Astrocytes	AAGGTTCGTGCAAGCA-1
Rat_Amygdala_cocaine_high_AAGGTTCGTGCATTGT-1	933000120138730	high	2019-11-14	31.0689655172414	901	3.79620379620378	0.525129982668977	4	ExNeuron	AAGGTTCGTGCATTGT-1
Rat_Amygdala_cocaine_high_AAGGTTCGTTAAGGGC-1	933000120138730	high	2019-11-14	19.9806201550388	4124	2.27379981981208	0.667965488449763	16	ExNeuron	AAGGTTCGTTAAGGGC-1
Rat_Amygdala_cocaine_high_AAGGTTCGTTCAGAAA-1	933000120138730	high	2019-11-14	31.6038888074649	6469	3.81990890465467	0.707251082251082	1	Astrocytes	AAGGTTCGTTCAGAAA-1
Rat_Amygdala_cocaine_high_AAGGTTCGTTCAGTAC-1	933000120138730	high	2019-11-14	29.8802158746874	2270	4.02970523452454	0.603271983640082	5	OPC	AAGGTTCGTTCAGTAC-1
Rat_Amygdala_cocaine_high_AAGGTTCGTTCCCAAA-1	933000120138730	high	2019-11-14	20.5693779904306	4299	2.86947095457736	0.56026137463698	13	InhNeuron	AAGGTTCGTTCCCAAA-1
Rat_Amygdala_cocaine_high_AAGGTTCGTTGGACGA-1	933000120138730	high	2019-11-14	28.2796672980318	3434	4.2478354978355	0.640050697084918	17	InhNeuron	AAGGTTCGTTGGACGA-1
Rat_Amygdala_cocaine_high_AAGGTTCGTTTAGAAG-1	933000120138730	high	2019-11-14	26.7510009864794	4610	3.34998334998338	0.584793388429752	1	Astrocytes	AAGGTTCGTTTAGAAG-1
Rat_Amygdala_cocaine_high_AAGGTTCTCCATCTAT-1	933000120138730	high	2019-11-14	20.2150445510624	4719	2.53641095746357	0.55207693881727	18	ExNeuron	AAGGTTCTCCATCTAT-1
Rat_Amygdala_cocaine_high_AAGGTTCTCCCTACCA-1	933000120138730	high	2019-11-14	27.6388194097049	4420	3.30508201475944	0.734510086455331	22	Nos1+	AAGGTTCTCCCTACCA-1
Rat_Amygdala_cocaine_high_AAGGTTCTCGCGATGC-1	933000120138730	high	2019-11-14	30.7527801539778	719	9.51048951048953	0.771889400921659	27	Endothelial	AAGGTTCTCGCGATGC-1
Rat_Amygdala_cocaine_high_AATACGCAGAACAGGA-1	933000120138730	high	2019-11-14	23.5923913043478	4341	2.96046810332527	0.949170872386446	15	Sst+	AATACGCAGAACAGGA-1
Rat_Amygdala_cocaine_high_AATACGCAGACAACGC-1	933000120138730	high	2019-11-14	24.7444734965534	4164	3.57790357790361	0.619182746878547	1	Astrocytes	AATACGCAGACAACGC-1
Rat_Amygdala_cocaine_high_AATACGCAGAGCTCCC-1	933000120138730	high	2019-11-14	18.5718371627419	1948	3.88800388800384	0.465456155890168	14	Oligodendrocytes	AATACGCAGAGCTCCC-1
Rat_Amygdala_cocaine_high_AATACGCAGAGGAAGT-1	933000120138730	high	2019-11-14	34.8637154455828	3607	3.78540378540374	0.426700464723278	5	OPC	AATACGCAGAGGAAGT-1
Rat_Amygdala_cocaine_high_AATACGCAGCGCGTTC-1	933000120138730	high	2019-11-14	21.7416945154315	3318	3.98482636244871	0.587202007528231	2	Microglia	AATACGCAGCGCGTTC-1
Rat_Amygdala_cocaine_high_AATACGCAGGCAGTGT-1	933000120138730	high	2019-11-14	41.2419527896996	3075	6.17600221560617	0.652525252525253	27	Endothelial	AATACGCAGGCAGTGT-1
Rat_Amygdala_cocaine_high_AATACGCAGTTCGCGC-1	933000120138730	high	2019-11-14	37.167612787571	1244	5.69186910650331	0.661538461538462	2	Microglia	AATACGCAGTTCGCGC-1
Rat_Amygdala_cocaine_high_AATACGCCAATGGTAA-1	933000120138730	high	2019-11-14	31.466899970837	2158	3.24023802284675	0.799635701275046	23	Oligodendrocytes	AATACGCCAATGGTAA-1
Rat_Amygdala_cocaine_high_AATACGCCAATTCAGC-1	933000120138730	high	2019-11-14	18.8750986440921	2631	2.65789256614944	1.03025302530253	11	Sst+	AATACGCCAATTCAGC-1
Rat_Amygdala_cocaine_high_AATACGCCACGCGACT-1	933000120138730	high	2019-11-14	27.7994987468672	2773	3.41476705113065	0.97239263803681	16	ExNeuron	AATACGCCACGCGACT-1
Rat_Amygdala_cocaine_high_AATACGCCACTGATAC-1	933000120138730	high	2019-11-14	26.8701690030132	6153	2.96016832329679	1.1395725388601	30	ExNeuron	AATACGCCACTGATAC-1
Rat_Amygdala_cocaine_high_AATACGCCATATAGAG-1	933000120138730	high	2019-11-14	30.1759640584051	4836	3.73180538469797	1.17732558139535	19	ExNeuron	AATACGCCATATAGAG-1
Rat_Amygdala_cocaine_high_AATACGCCATCCGTAA-1	933000120138730	high	2019-11-14	39.8781630740394	2553	5.10884464372838	0.585466556564822	0	Oligodendrocytes	AATACGCCATCCGTAA-1
Rat_Amygdala_cocaine_high_AATACGCCATCGACCG-1	933000120138730	high	2019-11-14	20.8634819108535	5219	2.86572931201031	0.826785714285714	15	Chat+	AATACGCCATCGACCG-1
Rat_Amygdala_cocaine_high_AATACGCCATCGTGAT-1	933000120138730	high	2019-11-14	28.8697600977945	5668	2.93078350221209	0.80043997485858	16	ExNeuron	AATACGCCATCGTGAT-1
Rat_Amygdala_cocaine_high_AATACGCCATTAAGGA-1	933000120138730	high	2019-11-14	52.431289640592	744	4.66456620302772	0.494252873563218	5	OPC	AATACGCCATTAAGGA-1
Rat_Amygdala_cocaine_high_AATACGCGTACCAAGG-1	933000120138730	high	2019-11-14	29.1024881516588	1965	3.95604395604393	0.623714873200823	1	Astrocytes	AATACGCGTACCAAGG-1
Rat_Amygdala_cocaine_high_AATACGCGTCAGAAGC-1	933000120138730	high	2019-11-14	30.3512923188933	3335	3.331182092244	0.55297157622739	20	InhNeuron	AATACGCGTCAGAAGC-1
Rat_Amygdala_cocaine_high_AATACGCGTCTGGGCT-1	933000120138730	high	2019-11-14	22.7603694982793	6283	3.48734235197115	1.02138643067847	32	Sst+	AATACGCGTCTGGGCT-1
Rat_Amygdala_cocaine_high_AATACGCGTGGCGCTT-1	933000120138730	high	2019-11-14	34.2154053598517	4060	4.8926683073025	0.665200175978882	1	Astrocytes	AATACGCGTGGCGCTT-1
Rat_Amygdala_cocaine_high_AATACGCGTTACTACG-1	933000120138730	high	2019-11-14	32.1608303627595	6135	3.55249146457934	0.872008701957941	19	ExNeuron	AATACGCGTTACTACG-1
Rat_Amygdala_cocaine_high_AATACGCGTTAGAGAT-1	933000120138730	high	2019-11-14	25.2900641969492	4294	3.02430488765891	0.916059793024147	10	InhNeuron	AATACGCGTTAGAGAT-1
Rat_Amygdala_cocaine_high_AATACGCTCCCAATGA-1	933000120138730	high	2019-11-14	35.9624813472607	1687	4.6692437996786	0.706748466257669	20	ExNeuron	AATACGCTCCCAATGA-1
Rat_Amygdala_cocaine_high_AATACGCTCGCTCGGA-1	933000120138730	high	2019-11-14	22.9282598887051	6098	2.60547533274805	1.05243064392975	7	ExNeuron	AATACGCTCGCTCGGA-1
Rat_Amygdala_cocaine_high_AATACGCTCGCTTGAA-1	933000120138730	high	2019-11-14	37.7162629757785	981	5.61374109761204	0.473309608540925	0	Oligodendrocytes	AATACGCTCGCTTGAA-1
Rat_Amygdala_cocaine_high_AATACGCTCTTCAGAG-1	933000120138730	high	2019-11-14	41.8514412416851	1510	4.93106893106893	0.707236842105263	5	OPC	AATACGCTCTTCAGAG-1
Rat_Amygdala_cocaine_high_AATGCCAAGAATATCG-1	933000120138730	high	2019-11-14	33.2634358496427	4283	3.47630511564936	0.564917656070471	1	Astrocytes	AATGCCAAGAATATCG-1
Rat_Amygdala_cocaine_high_AATGCCAAGACCTATC-1	933000120138730	high	2019-11-14	28.9926931106472	1111	2.91600291600292	1.19742489270386	22	ExNeuron	AATGCCAAGACCTATC-1
Rat_Amygdala_cocaine_high_AATGCCAAGGCTTCGC-1	933000120138730	high	2019-11-14	21.7797807224053	3238	2.97718810115506	1.08212785814279	12	ExNeuron	AATGCCAAGGCTTCGC-1
Rat_Amygdala_cocaine_high_AATGCCAAGTGTCGCC-1	933000120138730	high	2019-11-14	17.5541927257271	2891	2.19578401396582	1.18501291989664	7	ExNeuron	AATGCCAAGTGTCGCC-1
Rat_Amygdala_cocaine_high_AATGCCACAACGACAG-1	933000120138730	high	2019-11-14	31.5917148721776	1693	3.68578789631419	0.508078994614004	0	Oligodendrocytes	AATGCCACAACGACAG-1
Rat_Amygdala_cocaine_high_AATGCCACAAGCACTT-1	933000120138730	high	2019-11-14	33.9955190440627	4552	4.22396395550756	0.65669014084507	1	Astrocytes	AATGCCACAAGCACTT-1
Rat_Amygdala_cocaine_high_AATGCCACAATTCAGC-1	933000120138730	high	2019-11-14	40.9298920007322	2236	4.76341839978205	0.619144602851324	2	Microglia	AATGCCACAATTCAGC-1
Rat_Amygdala_cocaine_high_AATGCCAGTCGACTGC-1	933000120138730	high	2019-11-14	29.3136320305052	1845	4.56035192877297	0.693344566133109	1	Astrocytes	AATGCCAGTCGACTGC-1
Rat_Amygdala_cocaine_high_AATGCCAGTCGATTAC-1	933000120138730	high	2019-11-14	26.3559530647411	3212	4.32367632367632	0.63042525208242	15	Astrocytes	AATGCCAGTCGATTAC-1
Rat_Amygdala_cocaine_high_AATGCCAGTTACGAAA-1	933000120138730	high	2019-11-14	17.8251224697292	3857	2.79146141215105	0.716589352772255	14	ExNeuron	AATGCCAGTTACGAAA-1
Rat_Amygdala_cocaine_high_AATGCCAGTTCAGAAA-1	933000120138730	high	2019-11-14	37.9449541284404	1034	5.21763950335377	0.516754850088183	0	Oligodendrocytes	AATGCCAGTTCAGAAA-1
Rat_Amygdala_cocaine_high_AATGCCATCAGTCAAC-1	933000120138730	high	2019-11-14	20.2194031402724	3889	2.29056657628085	0.859520639147803	7	ExNeuron	AATGCCATCAGTCAAC-1
Rat_Amygdala_cocaine_high_AATGCCATCCATGTTT-1	933000120138730	high	2019-11-14	27.1371390450777	5695	3.31701493527218	0.546440009854644	1	Astrocytes	AATGCCATCCATGTTT-1
Rat_Amygdala_cocaine_high_AATGCCATCCTGGGAC-1	933000120138730	high	2019-11-14	52.6231263383298	983	5.17815517815522	0.576119402985075	0	Oligodendrocytes	AATGCCATCCTGGGAC-1
Rat_Amygdala_cocaine_high_AATGCCATCGCAAACT-1	933000120138730	high	2019-11-14	30.6254626202813	1655	3.82668179278349	0.6794731064764	26	Cck+/Vip+	AATGCCATCGCAAACT-1
Rat_Amygdala_cocaine_high_AATGCCATCTCGACAA-1	933000120138730	high	2019-11-14	24.5845884753668	5060	2.99359731177914	0.919581562602158	7	ExNeuron	AATGCCATCTCGACAA-1
Rat_Amygdala_cocaine_high_AATGCCATCTGAGTAC-1	933000120138730	high	2019-11-14	27.2674620641724	2354	3.33704756781683	0.519659936238045	5	OPC	AATGCCATCTGAGTAC-1
Rat_Amygdala_cocaine_high_AATGCCATCTTCACTA-1	933000120138730	high	2019-11-14	41.9898819561551	3237	4.75262442475556	0.529129129129129	0	Oligodendrocytes	AATGCCATCTTCACTA-1
Rat_Amygdala_cocaine_high_AATGGAAAGAGGAAGT-1	933000120138730	high	2019-11-14	31.1968606932636	1908	4.65018852115622	0.614414414414414	1	Astrocytes	AATGGAAAGAGGAAGT-1
Rat_Amygdala_cocaine_high_AATGGAAAGATGCGAC-1	933000120138730	high	2019-11-14	20.8988103980026	1423	2.71474557188844	0.600527356624918	1	ExNeuron	AATGGAAAGATGCGAC-1
Rat_Amygdala_cocaine_high_AATGGAAAGGATATCA-1	933000120138730	high	2019-11-14	37.8926302967023	4355	4.94193306693307	0.642028985507246	1	Astrocytes	AATGGAAAGGATATCA-1
Rat_Amygdala_cocaine_high_AATGGAAAGTAGGAAG-1	933000120138730	high	2019-11-14	21.6874884608284	3524	3.58748394462677	0.596909207984546	15	InhNeuron	AATGGAAAGTAGGAAG-1
Rat_Amygdala_cocaine_high_AATGGAAAGTGCTCGC-1	933000120138730	high	2019-11-14	31.7308629936616	3254	3.71480371480369	0.613529103303618	5	OPC	AATGGAAAGTGCTCGC-1
Rat_Amygdala_cocaine_high_AATGGAACACACTAGT-1	933000120138730	high	2019-11-14	28.5502159827214	4230	3.90901615391411	0.561921708185053	1	Astrocytes	AATGGAACACACTAGT-1
Rat_Amygdala_cocaine_high_AATGGAACACAGAAGC-1	933000120138730	high	2019-11-14	39.97552518866	1960	5.27805527805524	0.587136929460581	2	Microglia	AATGGAACACAGAAGC-1
Rat_Amygdala_cocaine_high_AATGGAACAGCAACCC-1	933000120138730	high	2019-11-14	26.248278860787	3622	3.66664585414585	0.88531669865643	15	ExNeuron	AATGGAACAGCAACCC-1
Rat_Amygdala_cocaine_high_AATGGAACAGCGTCGT-1	933000120138730	high	2019-11-14	23.6709351959643	1220	3.08491508491508	0.908415841584158	32	ExNeuron	AATGGAACAGCGTCGT-1
Rat_Amygdala_cocaine_high_AATGGAACATAGCCGC-1	933000120138730	high	2019-11-14	25.8644026085887	2102	3.01237224314146	0.71605789110958	20	InhNeuron	AATGGAACATAGCCGC-1
Rat_Amygdala_cocaine_high_AATGGAAGTAACGGAC-1	933000120138730	high	2019-11-14	26.7917675544794	2213	3.84689936928745	1.16393442622951	26	Cck+/Vip+	AATGGAAGTAACGGAC-1
Rat_Amygdala_cocaine_high_AATGGAAGTAGATTAG-1	933000120138730	high	2019-11-14	23.2648528595225	1676	2.92383672665363	0.797735849056604	11	ExNeuron	AATGGAAGTAGATTAG-1
Rat_Amygdala_cocaine_high_AATGGAAGTCACTCTC-1	933000120138730	high	2019-11-14	30.4464426565704	1930	3.30022918258213	0.644499178981938	5	OPC	AATGGAAGTCACTCTC-1
Rat_Amygdala_cocaine_high_AATGGAAGTCTCTGCT-1	933000120138730	high	2019-11-14	26.1816042361247	4005	3.52327411150943	0.603100775193798	1	Astrocytes	AATGGAAGTCTCTGCT-1
Rat_Amygdala_cocaine_high_AATGGAAGTGACCAGA-1	933000120138730	high	2019-11-14	25.0361048070972	2427	3.4456452638271	0.470588235294118	5	OPC	AATGGAAGTGACCAGA-1
Rat_Amygdala_cocaine_high_AATGGAAGTGCACTTA-1	933000120138730	high	2019-11-14	20.7719578568932	4160	3.4344034344034	0.859511606873681	10	InhNeuron	AATGGAAGTGCACTTA-1
Rat_Amygdala_cocaine_high_AATGGAAGTGCCCAGT-1	933000120138730	high	2019-11-14	46.0678696471856	3421	4.63478127711707	0.539489671931956	0	Oligodendrocytes	AATGGAAGTGCCCAGT-1
Rat_Amygdala_cocaine_high_AATGGAAGTGCGTAGA-1	933000120138730	high	2019-11-14	40.5666897028335	1761	4.1472812901384	0.586448598130841	5	OPC	AATGGAAGTGCGTAGA-1
Rat_Amygdala_cocaine_high_AATGGAATCAATCGTG-1	933000120138730	high	2019-11-14	26.6403162055336	6066	2.97619047619047	1.13135735938026	30	ExNeuron	AATGGAATCAATCGTG-1
Rat_Amygdala_cocaine_high_AATGGAATCATTCGGA-1	933000120138730	high	2019-11-14	27.2030126668949	3973	2.76467718328186	1.01911421911422	19	ExNeuron	AATGGAATCATTCGGA-1
Rat_Amygdala_cocaine_high_AATGGAATCATTCTCA-1	933000120138730	high	2019-11-14	23.363252375924	3540	3.57401219470183	0.623973727422003	17	InhNeuron	AATGGAATCATTCTCA-1
Rat_Amygdala_cocaine_high_AATGGAATCCATATCT-1	933000120138730	high	2019-11-14	41.6400721520744	3001	5.06993006993008	0.604249667994688	1	Astrocytes	AATGGAATCCATATCT-1
Rat_Amygdala_cocaine_high_AATGGAATCGTGGCGT-1	933000120138730	high	2019-11-14	31.8997829946735	1617	5.20455154601501	0.957026713124274	3	Astrocytes	AATGGAATCGTGGCGT-1
Rat_Amygdala_cocaine_high_AATGGAATCTTAACGG-1	933000120138730	high	2019-11-14	33.3333333333333	2820	5.53794032054904	0.793615441722346	27	Endothelial	AATGGAATCTTAACGG-1
Rat_Amygdala_cocaine_high_AATGGAATCTTACTCA-1	933000120138730	high	2019-11-14	41.0455723212925	2693	5.02527775255047	0.474053295932679	0	Oligodendrocytes	AATGGAATCTTACTCA-1
Rat_Amygdala_cocaine_high_AATGGCTAGAGTGGAA-1	933000120138730	high	2019-11-14	24.1207469355023	4211	2.80748663101607	0.801358783565189	16	ExNeuron	AATGGCTAGAGTGGAA-1
Rat_Amygdala_cocaine_high_AATGGCTAGATGGCAC-1	933000120138730	high	2019-11-14	22.7098505174396	4740	3.00184663821025	0.934594953519256	25	InhNeuron	AATGGCTAGATGGCAC-1
Rat_Amygdala_cocaine_high_AATGGCTAGCAATGTA-1	933000120138730	high	2019-11-14	38.0326310787264	4802	4.93016916857976	0.795862068965517	1	Astrocytes	AATGGCTAGCAATGTA-1
Rat_Amygdala_cocaine_high_AATGGCTAGCATTCCA-1	933000120138730	high	2019-11-14	28.7594603487989	2622	3.66572203306896	0.698072805139186	1	Astrocytes	AATGGCTAGCATTCCA-1
Rat_Amygdala_cocaine_high_AATGGCTAGCTGGAGT-1	933000120138730	high	2019-11-14	24.1103913390718	2717	3.30474123577569	1.06698240866035	12	ExNeuron	AATGGCTAGCTGGAGT-1
Rat_Amygdala_cocaine_high_AATGGCTAGGATTAAC-1	933000120138730	high	2019-11-14	22.6878933728249	3064	3.25412292625408	0.601740571902196	1	Astrocytes	AATGGCTAGGATTAAC-1
Rat_Amygdala_cocaine_high_AATGGCTAGTACCACT-1	933000120138730	high	2019-11-14	26.5302613480055	1543	3.48616900341038	0.603367633302152	5	OPC	AATGGCTAGTACCACT-1
Rat_Amygdala_cocaine_high_AATGGCTAGTCAACTC-1	933000120138730	high	2019-11-14	37.6874829560949	2764	4.80756357045013	0.887763713080169	37	Oligodendrocytes	AATGGCTAGTCAACTC-1
Rat_Amygdala_cocaine_high_AATGGCTAGTTCAACC-1	933000120138730	high	2019-11-14	43.4788124841411	3427	4.86485991073146	0.820857863751051	5	OPC	AATGGCTAGTTCAACC-1
Rat_Amygdala_cocaine_high_AATGGCTCAACAAACA-1	933000120138730	high	2019-11-14	35.3337828725556	1048	5.04495504495504	0.479548660084626	2	Microglia	AATGGCTCAACAAACA-1
Rat_Amygdala_cocaine_high_AATGGCTCAACTGCGC-1	933000120138730	high	2019-11-14	26.0790184765939	3571	3.47256049735391	0.959162838182746	22	Nos1+	AATGGCTCAACTGCGC-1
Rat_Amygdala_cocaine_high_AATGGCTCAATCAGGG-1	933000120138730	high	2019-11-14	25.2396723025972	2896	3.24412429675585	0.71952380952381	11	InhNeuron	AATGGCTCAATCAGGG-1
Rat_Amygdala_cocaine_high_AATGGCTCACGTTACA-1	933000120138730	high	2019-11-14	27.0421963754395	3999	3.4344034344034	1.06769083053289	26	Cck+/Vip+	AATGGCTCACGTTACA-1
Rat_Amygdala_cocaine_high_AATGGCTCAGAACGAC-1	933000120138730	high	2019-11-14	21.50842471249	4021	2.61942781627823	0.815557065217391	16	ExNeuron	AATGGCTCAGAACGAC-1
Rat_Amygdala_cocaine_high_AATGGCTCAGTTGCAT-1	933000120138730	high	2019-11-14	24.6643535978277	1635	4.0235626442523	0.56118754525706	1	Astrocytes	AATGGCTCAGTTGCAT-1
Rat_Amygdala_cocaine_high_AATGGCTCATGGATGG-1	933000120138730	high	2019-11-14	41.3221698935985	2369	4.87555922338534	0.46135831381733	0	Oligodendrocytes	AATGGCTCATGGATGG-1
Rat_Amygdala_cocaine_high_AATGGCTCATTCTCGC-1	933000120138730	high	2019-11-14	31.4261315115286	368	3.80952380952382	0.651260504201681	3	Oligodendrocytes	AATGGCTCATTCTCGC-1
Rat_Amygdala_cocaine_high_AATGGCTGTAAACCCT-1	933000120138730	high	2019-11-14	25.5596196049744	3494	3.42765342765339	0.568514241724403	1	Astrocytes	AATGGCTGTAAACCCT-1
Rat_Amygdala_cocaine_high_AATGGCTGTCATAAGA-1	933000120138730	high	2019-11-14	38.9470535447203	2604	4.36294474756017	0.606896551724138	4	Oligodendrocytes	AATGGCTGTCATAAGA-1
Rat_Amygdala_cocaine_high_AATGGCTGTGAATCAA-1	933000120138730	high	2019-11-14	26.4721074380165	1025	4.00599400599401	0.439148073022312	3	Oligodendrocytes	AATGGCTGTGAATCAA-1
Rat_Amygdala_cocaine_high_AATGGCTTCAAAGTAG-1	933000120138730	high	2019-11-14	42.3566443136718	3095	4.69633459324177	0.675059008654603	1	Astrocytes	AATGGCTTCAAAGTAG-1
Rat_Amygdala_cocaine_high_AATGGCTTCAGGAAGC-1	933000120138730	high	2019-11-14	33.9406779661017	801	3.319757165911	0.776497695852535	3	Oligodendrocytes	AATGGCTTCAGGAAGC-1
Rat_Amygdala_cocaine_high_AATGGCTTCCGCCTAT-1	933000120138730	high	2019-11-14	29.4975112585921	2489	4.71420471420465	0.600151745068285	1	Astrocytes	AATGGCTTCCGCCTAT-1
Rat_Amygdala_cocaine_high_AATGGCTTCGAGTGTT-1	933000120138730	high	2019-11-14	41.7808219178082	1403	4.74340474340476	0.541484716157205	0	Oligodendrocytes	AATGGCTTCGAGTGTT-1
Rat_Amygdala_cocaine_high_AATGGCTTCGATATGC-1	933000120138730	high	2019-11-14	20.0761998402261	3267	2.93599530240748	0.495805611802141	8	ExNeuron	AATGGCTTCGATATGC-1
Rat_Amygdala_cocaine_high_AATGGCTTCGATCGCG-1	933000120138730	high	2019-11-14	27.8440899968311	2636	4.39322582179723	0.564225053078556	5	OPC	AATGGCTTCGATCGCG-1
Rat_Amygdala_cocaine_high_AATGGCTTCTTCACTA-1	933000120138730	high	2019-11-14	30.3743525863765	4633	3.77305621208058	0.560369544440905	1	Astrocytes	AATGGCTTCTTCACTA-1
Rat_Amygdala_cocaine_high_AATGTCGAGAAGGGCG-1	933000120138730	high	2019-11-14	22.9595994877168	3944	3.46745453128433	0.745543516253058	10	InhNeuron	AATGTCGAGAAGGGCG-1
Rat_Amygdala_cocaine_high_AATGTCGAGATCACCT-1	933000120138730	high	2019-11-14	33.5600907029478	444	9.56820956820962	0.615384615384615	3	Oligodendrocytes	AATGTCGAGATCACCT-1
Rat_Amygdala_cocaine_high_AATGTCGAGGAGGCGA-1	933000120138730	high	2019-11-14	40.2262637834742	2809	5.08299040409131	0.593773728170084	2	Microglia	AATGTCGAGGAGGCGA-1
Rat_Amygdala_cocaine_high_AATGTCGAGGCACCTC-1	933000120138730	high	2019-11-14	23.3118190020126	3359	3.89702041078188	1.12543554006969	12	ExNeuron	AATGTCGAGGCACCTC-1
Rat_Amygdala_cocaine_high_AATGTCGAGGGAAATG-1	933000120138730	high	2019-11-14	25.352619171295	6345	2.65237408094552	0.873193000253614	7	ExNeuron	AATGTCGAGGGAAATG-1
Rat_Amygdala_cocaine_high_AATGTCGAGGGTATCG-1	933000120138730	high	2019-11-14	27.1713570507472	3582	3.55773258999063	0.574229691876751	1	Astrocytes	AATGTCGAGGGTATCG-1
Rat_Amygdala_cocaine_high_AATGTCGCACATAAAG-1	933000120138730	high	2019-11-14	30.4138594802695	2212	5.00894454382823	0.862966175195143	16	ExNeuron	AATGTCGCACATAAAG-1
Rat_Amygdala_cocaine_high_AATGTCGCACATTCTT-1	933000120138730	high	2019-11-14	39.5798783858485	2148	7.2894847088395	0.594788858939802	2	Microglia	AATGTCGCACATTCTT-1
Rat_Amygdala_cocaine_high_AATGTCGCACGATATC-1	933000120138730	high	2019-11-14	33.6752136752137	788	6.36506350792062	0.798387096774194	3	Oligodendrocytes	AATGTCGCACGATATC-1
Rat_Amygdala_cocaine_high_AATGTCGCAGCCGAAA-1	933000120138730	high	2019-11-14	32.4186991869919	319	6.33366633366633	0.85207100591716	27	ExNeuron	AATGTCGCAGCCGAAA-1
Rat_Amygdala_cocaine_high_AATGTCGCATCCATAG-1	933000120138730	high	2019-11-14	20.7163434664832	4818	3.01331321739485	0.634442446043165	16	ExNeuron	AATGTCGCATCCATAG-1
Rat_Amygdala_cocaine_high_AATGTCGCATGCGACC-1	933000120138730	high	2019-11-14	20.8187892689738	4175	3.2336457868373	0.907687557888237	12	ExNeuron	AATGTCGCATGCGACC-1
Rat_Amygdala_cocaine_high_AATGTCGGTAACGGAC-1	933000120138730	high	2019-11-14	25.7485988791033	1608	3.24475524475524	0.793064876957494	16	ExNeuron	AATGTCGGTAACGGAC-1
Rat_Amygdala_cocaine_high_AATGTCGGTATCACAC-1	933000120138730	high	2019-11-14	23.254939862543	4331	3.45961730577112	0.675752413401476	7	ExNeuron	AATGTCGGTATCACAC-1
Rat_Amygdala_cocaine_high_AATGTCGGTCAGAAAT-1	933000120138730	high	2019-11-14	19.6741098370549	2282	3.90643838919699	0.11743119266055	1	Astrocytes	AATGTCGGTCAGAAAT-1
Rat_Amygdala_cocaine_high_AATGTCGGTCCACCAG-1	933000120138730	high	2019-11-14	21.8368685764269	4993	2.65200637871444	0.802752293577982	7	ExNeuron	AATGTCGGTCCACCAG-1
Rat_Amygdala_cocaine_high_AATGTCGGTTATGCAC-1	933000120138730	high	2019-11-14	36.1859252823632	1666	4.24503033198684	0.491176470588235	4	Oligodendrocytes	AATGTCGGTTATGCAC-1
Rat_Amygdala_cocaine_high_AATGTCGGTTCTGATG-1	933000120138730	high	2019-11-14	24.0315852205006	4839	2.94405594405594	0.914089347079038	23	Chat+	AATGTCGGTTCTGATG-1
Rat_Amygdala_cocaine_high_AATGTCGGTTCTTTCA-1	933000120138730	high	2019-11-14	40.3284671532847	442	6.14385614385617	0.517241379310345	3	Oligodendrocytes	AATGTCGGTTCTTTCA-1
Rat_Amygdala_cocaine_high_AATGTCGTCCTCAAGA-1	933000120138730	high	2019-11-14	23.8111185532485	1422	5.10809944772213	0.520388349514563	2	Microglia	AATGTCGTCCTCAAGA-1
Rat_Amygdala_cocaine_high_AATGTCGTCGCTTACC-1	933000120138730	high	2019-11-14	23.3370026733763	1484	2.94848009133721	0.533076923076923	14	Astrocytes	AATGTCGTCGCTTACC-1
Rat_Amygdala_cocaine_high_ACAAACCAGACACGGT-1	933000120138730	high	2019-11-14	26.4398028631777	5633	2.90628911318564	0.831821929101402	16	ExNeuron	ACAAACCAGACACGGT-1
Rat_Amygdala_cocaine_high_ACAAACCAGACTCGGA-1	933000120138730	high	2019-11-14	21.8328951692409	5315	2.88790963637587	0.934167573449401	7	ExNeuron	ACAAACCAGACTCGGA-1
Rat_Amygdala_cocaine_high_ACAAACCAGAGCCTGA-1	933000120138730	high	2019-11-14	24.9332754018993	4017	3.01762753375659	0.55991875423155	9	ExNeuron	ACAAACCAGAGCCTGA-1
Rat_Amygdala_cocaine_high_ACAAACCAGCTACGCC-1	933000120138730	high	2019-11-14	21.7211574596017	4046	2.31360995692206	1.00936768149883	7	ExNeuron	ACAAACCAGCTACGCC-1
Rat_Amygdala_cocaine_high_ACAAACCAGGAGTAGA-1	933000120138730	high	2019-11-14	19.8240069405714	3199	2.53231616867979	0.605121719886184	10	InhNeuron	ACAAACCAGGAGTAGA-1
Rat_Amygdala_cocaine_high_ACAAACCAGTCTCTAG-1	933000120138730	high	2019-11-14	21.5074614282101	5102	2.40493451502625	0.77734659228717	34	ExNeuron	ACAAACCAGTCTCTAG-1
Rat_Amygdala_cocaine_high_ACAAACCAGTGAGTGC-1	933000120138730	high	2019-11-14	19.9406262252843	3560	2.30489510489509	1.22565320665083	16	ExNeuron	ACAAACCAGTGAGTGC-1
Rat_Amygdala_cocaine_high_ACAAACCCAAACCGAG-1	933000120138730	high	2019-11-14	18.9398099260824	4484	3.69777281541991	1.04918536735321	11	Sst+	ACAAACCCAAACCGAG-1
Rat_Amygdala_cocaine_high_ACAAACCCAAGTCTCA-1	933000120138730	high	2019-11-14	23.6495687698593	4168	2.79475126100891	0.621800165152766	8	InhNeuron	ACAAACCCAAGTCTCA-1
Rat_Amygdala_cocaine_high_ACAAACCCAATGACTC-1	933000120138730	high	2019-11-14	33.4237655995659	1232	5.20455154601501	0.635057471264368	0	Oligodendrocytes	ACAAACCCAATGACTC-1
Rat_Amygdala_cocaine_high_ACAAACCCAGAATGCG-1	933000120138730	high	2019-11-14	37.4060893633847	2838	4.61303402479877	0.577842143374366	5	OPC	ACAAACCCAGAATGCG-1
Rat_Amygdala_cocaine_high_ACAAACCCATATACGC-1	933000120138730	high	2019-11-14	28.7271214642263	3453	3.72383521989824	0.634167764602547	5	OPC	ACAAACCCATATACGC-1
Rat_Amygdala_cocaine_high_ACAAACCGTAGGTCTT-1	933000120138730	high	2019-11-14	23.7593838354295	4874	2.48626373626374	1.06443381180223	19	ExNeuron	ACAAACCGTAGGTCTT-1
Rat_Amygdala_cocaine_high_ACAAACCGTGTCGTCG-1	933000120138730	high	2019-11-14	31.8574297188755	3173	4.17887197548218	0.646810753821824	33	OPC	ACAAACCGTGTCGTCG-1
Rat_Amygdala_cocaine_high_ACAAACCGTTAGGAGC-1	933000120138730	high	2019-11-14	44.5793972109762	991	5.79420579420579	0.631713554987212	0	Oligodendrocytes	ACAAACCGTTAGGAGC-1
Rat_Amygdala_cocaine_high_ACAAACCGTTTGCCCT-1	933000120138730	high	2019-11-14	37.8394420537172	2550	4.75774225774225	0.593954248366013	0	Oligodendrocytes	ACAAACCGTTTGCCCT-1
Rat_Amygdala_cocaine_high_ACAAACCTCACGATTG-1	933000120138730	high	2019-11-14	26.0525299343376	2698	3.62656211712818	0.517751479289941	1	Astrocytes	ACAAACCTCACGATTG-1
Rat_Amygdala_cocaine_high_ACAAACCTCAGCCGGT-1	933000120138730	high	2019-11-14	17.9670208056662	3247	2.78825651959982	0.588621444201313	11	Pvalb+	ACAAACCTCAGCCGGT-1
Rat_Amygdala_cocaine_high_ACAAACCTCCAAGAGG-1	933000120138730	high	2019-11-14	22.0516731814282	2313	2.73192154380274	0.587807097361237	23	Oligodendrocytes	ACAAACCTCCAAGAGG-1
Rat_Amygdala_cocaine_high_ACAAACCTCCCGATTC-1	933000120138730	high	2019-11-14	18.4774575018477	3250	2.02559871068158	0.555629139072848	21	ExNeuron	ACAAACCTCCCGATTC-1
Rat_Amygdala_cocaine_high_ACAAAGAAGGAGGCGA-1	933000120138730	high	2019-11-14	21.5008701211067	6054	2.51455861211961	0.825268817204301	7	ExNeuron	ACAAAGAAGGAGGCGA-1
Rat_Amygdala_cocaine_high_ACAAAGAAGGGCATTG-1	933000120138730	high	2019-11-14	37.4695369618197	1845	4.27572427572427	0.590858416945373	2	Microglia	ACAAAGAAGGGCATTG-1
Rat_Amygdala_cocaine_high_ACAAAGAAGTCGTATC-1	933000120138730	high	2019-11-14	35.4498493327594	1647	4.01265401265403	0.895638629283489	1	Astrocytes	ACAAAGAAGTCGTATC-1
Rat_Amygdala_cocaine_high_ACAAAGAAGTGTCGCC-1	933000120138730	high	2019-11-14	36.7108838101326	2297	4.3590555785678	1.20770288858322	1	Astrocytes	ACAAAGAAGTGTCGCC-1
Rat_Amygdala_cocaine_high_ACAAAGACAACGCAAG-1	933000120138730	high	2019-11-14	23.7638597542703	793	3.26530612244899	0.283132530120482	3	Oligodendrocytes	ACAAAGACAACGCAAG-1
Rat_Amygdala_cocaine_high_ACAAAGACAAGGAACC-1	933000120138730	high	2019-11-14	48.5186983972802	2997	4.69530469530467	0.639000805801773	4	Oligodendrocytes	ACAAAGACAAGGAACC-1
Rat_Amygdala_cocaine_high_ACAAAGACACTTACAG-1	933000120138730	high	2019-11-14	25.0584759325372	4071	2.94239094239095	0.886933732684388	25	InhNeuron	ACAAAGACACTTACAG-1
Rat_Amygdala_cocaine_high_ACAAAGACAGATTTGC-1	933000120138730	high	2019-11-14	23.9275875639512	608	4.62265007719551	0.828451882845188	14	Oligodendrocytes	ACAAAGACAGATTTGC-1
Rat_Amygdala_cocaine_high_ACAAAGACATATTGGC-1	933000120138730	high	2019-11-14	23.0413166466655	4032	2.59351038571816	1.06123348017621	22	Nos1+	ACAAAGACATATTGGC-1
Rat_Amygdala_cocaine_high_ACAAAGAGTGCTGGCT-1	933000120138730	high	2019-11-14	20.8449720670391	1791	3.27672327672329	0.891891891891892	11	ExNeuron	ACAAAGAGTGCTGGCT-1
Rat_Amygdala_cocaine_high_ACAAAGAGTTGTCGGC-1	933000120138730	high	2019-11-14	29.5823265447014	4285	3.74699926938736	0.762562332182585	9	InhNeuron	ACAAAGAGTTGTCGGC-1
Rat_Amygdala_cocaine_high_ACAAAGATCAAACCCA-1	933000120138730	high	2019-11-14	40.2978899462143	974	4.81423338566193	0.552238805970149	2	Microglia	ACAAAGATCAAACCCA-1
Rat_Amygdala_cocaine_high_ACAAAGATCACGTCAA-1	933000120138730	high	2019-11-14	24.0159478071765	3313	3.34549171758477	0.763280521901212	12	ExNeuron	ACAAAGATCACGTCAA-1
Rat_Amygdala_cocaine_high_ACAAAGATCACTCGGG-1	933000120138730	high	2019-11-14	28.337124386448	2367	3.95081109366822	0.627068557919622	1	Astrocytes	ACAAAGATCACTCGGG-1
Rat_Amygdala_cocaine_high_ACAAAGATCCCACGGA-1	933000120138730	high	2019-11-14	34.239335598339	4535	3.21388013695706	1.12039170506912	16	ExNeuron	ACAAAGATCCCACGGA-1
Rat_Amygdala_cocaine_high_ACAAAGATCCCAGCAG-1	933000120138730	high	2019-11-14	24.0038406144983	4000	3.33760199532009	0.707919204873357	26	Cck+/Vip+	ACAAAGATCCCAGCAG-1
Rat_Amygdala_cocaine_high_ACAAAGATCCTCATTA-1	933000120138730	high	2019-11-14	47.3239436619718	2520	7.32715560301762	0.200532978014657	1	Astrocytes	ACAAAGATCCTCATTA-1
Rat_Amygdala_cocaine_high_ACAAGCTAGAACGACC-1	933000120138730	high	2019-11-14	21.510736196319	2244	3.79353979353978	0.560401002506266	15	ExNeuron	ACAAGCTAGAACGACC-1
Rat_Amygdala_cocaine_high_ACAAGCTAGATGCGAC-1	933000120138730	high	2019-11-14	31.7021402039974	5377	3.76701949735659	0.810252758988964	9	InhNeuron	ACAAGCTAGATGCGAC-1
Rat_Amygdala_cocaine_high_ACAAGCTAGCATGATA-1	933000120138730	high	2019-11-14	28.4041548630784	1504	3.85266907006036	0.661764705882353	9	InhNeuron	ACAAGCTAGCATGATA-1
Rat_Amygdala_cocaine_high_ACAAGCTAGCTAGTTC-1	933000120138730	high	2019-11-14	20.907455526684	1046	3.11580311580312	1.52230483271375	10	ExNeuron	ACAAGCTAGCTAGTTC-1
Rat_Amygdala_cocaine_high_ACAAGCTAGGTCTTTG-1	933000120138730	high	2019-11-14	25.9397347350406	4244	2.81028495314207	0.866587957497048	13	InhNeuron	ACAAGCTAGGTCTTTG-1
Rat_Amygdala_cocaine_high_ACAAGCTAGGTTGACG-1	933000120138730	high	2019-11-14	19.7602511654457	4154	2.77722277722277	0.544691224268689	30	ExNeuron	ACAAGCTAGGTTGACG-1
Rat_Amygdala_cocaine_high_ACAAGCTAGTCGTATC-1	933000120138730	high	2019-11-14	24.1820040899796	946	4.20755714873365	0.978819969742814	14	Oligodendrocytes	ACAAGCTAGTCGTATC-1
Rat_Amygdala_cocaine_high_ACAAGCTCACAGGAAC-1	933000120138730	high	2019-11-14	17.2531699672318	3633	3.12730747513356	0.592592592592593	11	Cck+/Vip+	ACAAGCTCACAGGAAC-1
Rat_Amygdala_cocaine_high_ACAAGCTCACTCGGAC-1	933000120138730	high	2019-11-14	19.4779713419347	3276	2.18501498501497	1.31755141080823	7	ExNeuron	ACAAGCTCACTCGGAC-1
Rat_Amygdala_cocaine_high_ACAAGCTCAGTAACGG-1	933000120138730	high	2019-11-14	33.1351746844705	3623	4.12920412920415	0.552280985062576	1	Astrocytes	ACAAGCTCAGTAACGG-1
Rat_Amygdala_cocaine_high_ACAAGCTCATCCTCGT-1	933000120138730	high	2019-11-14	23.3897645456314	4808	3.12894652517293	0.91749919432807	7	ExNeuron	ACAAGCTCATCCTCGT-1
Rat_Amygdala_cocaine_high_ACAAGCTGTGAATACA-1	933000120138730	high	2019-11-14	20.2985558981016	1251	6.03499065037523	0.518248175182482	27	Endothelial	ACAAGCTGTGAATACA-1
Rat_Amygdala_cocaine_high_ACAAGCTGTTAACTCG-1	933000120138730	high	2019-11-14	23.9895252191734	2107	2.77601186692094	0.782879377431907	19	ExNeuron	ACAAGCTGTTAACTCG-1
Rat_Amygdala_cocaine_high_ACAAGCTGTTCAGTTG-1	933000120138730	high	2019-11-14	22.2369731164952	4690	2.20588659895016	1.20756837766954	7	ExNeuron	ACAAGCTGTTCAGTTG-1
Rat_Amygdala_cocaine_high_ACAAGCTTCAAGGCCC-1	933000120138730	high	2019-11-14	26.6917665708907	5388	3.34190948716086	1.00237127371274	10	InhNeuron	ACAAGCTTCAAGGCCC-1
Rat_Amygdala_cocaine_high_ACAAGCTTCACTTACT-1	933000120138730	high	2019-11-14	24.378191401746	5920	2.9864871970135	0.84072375127421	8	InhNeuron	ACAAGCTTCACTTACT-1
Rat_Amygdala_cocaine_high_ACAAGCTTCGACTGGC-1	933000120138730	high	2019-11-14	24.4676307279273	4010	2.53486971044221	1.14100959532749	16	ExNeuron	ACAAGCTTCGACTGGC-1
Rat_Amygdala_cocaine_high_ACAAGCTTCGCACCTT-1	933000120138730	high	2019-11-14	20.8615586977968	3172	2.5396091511794	0.788093255620316	10	InhNeuron	ACAAGCTTCGCACCTT-1
Rat_Amygdala_cocaine_high_ACAAGCTTCGCTACCT-1	933000120138730	high	2019-11-14	49.5580436063642	1682	5.86080586080588	0.697492163009404	0	Oligodendrocytes	ACAAGCTTCGCTACCT-1
Rat_Amygdala_cocaine_high_ACAAGCTTCGTCAACA-1	933000120138730	high	2019-11-14	31.0301898537193	4985	5.57472830200108	0.611827956989247	1	Astrocytes	ACAAGCTTCGTCAACA-1
Rat_Amygdala_cocaine_high_ACAAGCTTCGTGAACT-1	933000120138730	high	2019-11-14	31.9463165914552	5451	4.30615895732176	0.698716034637205	17	Astrocytes	ACAAGCTTCGTGAACT-1
Rat_Amygdala_cocaine_high_ACAAGCTTCTCCAACC-1	933000120138730	high	2019-11-14	28.2402213746167	3776	3.86159295250206	0.991433724075744	16	ExNeuron	ACAAGCTTCTCCAACC-1
Rat_Amygdala_cocaine_high_ACAAGCTTCTCCCTTT-1	933000120138730	high	2019-11-14	22.2217337787937	5055	3.09891450831046	0.966755319148936	7	ExNeuron	ACAAGCTTCTCCCTTT-1
Rat_Amygdala_cocaine_high_ACAAGCTTCTTGTGCC-1	933000120138730	high	2019-11-14	20.3125	273	3.67632367632368	1.62576687116564	3	ExNeuron	ACAAGCTTCTTGTGCC-1
Rat_Amygdala_cocaine_high_ACAATCGAGAAACGCC-1	933000120138730	high	2019-11-14	37.2497824194952	856	4.25381070542362	1.40384615384615	5	OPC	ACAATCGAGAAACGCC-1
Rat_Amygdala_cocaine_high_ACAATCGAGAACCCGA-1	933000120138730	high	2019-11-14	38.0024968789014	4566	4.45747800586511	0.653812056737589	1	Astrocytes	ACAATCGAGAACCCGA-1
Rat_Amygdala_cocaine_high_ACAATCGAGAAGCCTG-1	933000120138730	high	2019-11-14	29.4857853037129	3796	4.0762268034995	0.607663473552686	1	Astrocytes	ACAATCGAGAAGCCTG-1
Rat_Amygdala_cocaine_high_ACAATCGAGATATGAC-1	933000120138730	high	2019-11-14	22.0582609170902	4036	3.33564740344404	1.35778577857786	12	ExNeuron	ACAATCGAGATATGAC-1
Rat_Amygdala_cocaine_high_ACAATCGAGATGCGCA-1	933000120138730	high	2019-11-14	26.0228270412643	4446	2.92969063022537	0.854026845637584	15	InhNeuron	ACAATCGAGATGCGCA-1
Rat_Amygdala_cocaine_high_ACAATCGAGTCTTAGC-1	933000120138730	high	2019-11-14	27.814907639469	5993	3.64925397183463	1.05739880557399	16	ExNeuron	ACAATCGAGTCTTAGC-1
Rat_Amygdala_cocaine_high_ACAATCGCAAGGATGC-1	933000120138730	high	2019-11-14	22.0727645400974	1723	3.28901867363403	1	10	ExNeuron	ACAATCGCAAGGATGC-1
Rat_Amygdala_cocaine_high_ACAATCGCACATCATG-1	933000120138730	high	2019-11-14	24.4499554877273	3845	3.18966747538175	0.576693576693577	9	InhNeuron	ACAATCGCACATCATG-1
Rat_Amygdala_cocaine_high_ACAATCGCAGTAAGAT-1	933000120138730	high	2019-11-14	20.6642419601838	2159	2.25679082821941	0.597132970835393	10	ExNeuron	ACAATCGCAGTAAGAT-1
Rat_Amygdala_cocaine_high_ACAATCGCATCATCGA-1	933000120138730	high	2019-11-14	37.7847330898974	2173	4.91286491286494	0.563713080168776	2	Microglia	ACAATCGCATCATCGA-1
Rat_Amygdala_cocaine_high_ACAATCGGTAAAGCTA-1	933000120138730	high	2019-11-14	24.7408431237042	4654	2.87303936938972	0.840363400389358	16	ExNeuron	ACAATCGGTAAAGCTA-1
Rat_Amygdala_cocaine_high_ACAATCGGTCAGCAAG-1	933000120138730	high	2019-11-14	24.610313425331	4405	3.33590460172736	1.07606263982103	15	InhNeuron	ACAATCGGTCAGCAAG-1
Rat_Amygdala_cocaine_high_ACAATCGGTGCACCCA-1	933000120138730	high	2019-11-14	28.6210892236385	1482	5.2756767042481	0.503036437246964	4	Oligodendrocytes	ACAATCGGTGCACCCA-1
Rat_Amygdala_cocaine_high_ACAATCGTCCAACCTC-1	933000120138730	high	2019-11-14	25.5176613885506	419	4.14322519585679	0.859205776173285	27	Endothelial	ACAATCGTCCAACCTC-1
Rat_Amygdala_cocaine_high_ACAATCGTCCAGCACG-1	933000120138730	high	2019-11-14	19.7634717205206	3994	2.50724884871226	0.863411619283066	11	Sst+	ACAATCGTCCAGCACG-1
Rat_Amygdala_cocaine_high_ACAATCGTCCGATTGA-1	933000120138730	high	2019-11-14	29.3521323700769	2519	4.41939013367583	0.718446601941748	4	Oligodendrocytes	ACAATCGTCCGATTGA-1
Rat_Amygdala_cocaine_high_ACAATCGTCCGTGCGA-1	933000120138730	high	2019-11-14	24.672934060877	3753	3.13387400001576	1.16565040650407	24	InhNeuron	ACAATCGTCCGTGCGA-1
Rat_Amygdala_cocaine_high_ACAATCGTCTATCTAC-1	933000120138730	high	2019-11-14	30.9245483528162	1164	5.36035393178248	0.65	5	OPC	ACAATCGTCTATCTAC-1
Rat_Amygdala_cocaine_high_ACAATCGTCTGACTTT-1	933000120138730	high	2019-11-14	50.7874443358314	4676	6.71021286405903	0.552511415525114	4	Oligodendrocytes	ACAATCGTCTGACTTT-1
Rat_Amygdala_cocaine_high_ACAATCGTCTTATCAC-1	933000120138730	high	2019-11-14	21.4352720450281	457	7.62873490146214	0.452261306532663	27	Endothelial	ACAATCGTCTTATCAC-1
Rat_Amygdala_cocaine_high_ACAGAAAAGAATGCTA-1	933000120138730	high	2019-11-14	25.9413819875776	2673	4.31261046645658	0.685417804478427	17	InhNeuron	ACAGAAAAGAATGCTA-1
Rat_Amygdala_cocaine_high_ACAGAAAAGACCAATA-1	933000120138730	high	2019-11-14	39.6086179320726	4210	5.15954633601696	0.708619000979432	1	Astrocytes	ACAGAAAAGACCAATA-1
Rat_Amygdala_cocaine_high_ACAGAAAAGAGTGGAA-1	933000120138730	high	2019-11-14	26.8230193141506	2722	3.26340326340328	0.677663601946998	15	InhNeuron	ACAGAAAAGAGTGGAA-1
Rat_Amygdala_cocaine_high_ACAGAAAAGGATTAAC-1	933000120138730	high	2019-11-14	21.9814020028612	3073	2.5426186716509	0.79293123319247	10	InhNeuron	ACAGAAAAGGATTAAC-1
Rat_Amygdala_cocaine_high_ACAGAAACAGGTCCTG-1	933000120138730	high	2019-11-14	26.0254478486523	3109	3.56007628734904	0.59265350877193	1	Astrocytes	ACAGAAACAGGTCCTG-1
Rat_Amygdala_cocaine_high_ACAGAAACATGCACTA-1	933000120138730	high	2019-11-14	29.5099244686457	3360	4.23337346414269	0.575514300050176	27	Endothelial	ACAGAAACATGCACTA-1
Rat_Amygdala_cocaine_high_ACAGAAAGTCTAACCA-1	933000120138730	high	2019-11-14	21.2513935340022	4575	2.8149628149628	1.12138157894737	7	ExNeuron	ACAGAAAGTCTAACCA-1
Rat_Amygdala_cocaine_high_ACAGAAAGTGCGACCT-1	933000120138730	high	2019-11-14	30.6755641166758	4459	4.22377622377622	0.508424475317765	1	Astrocytes	ACAGAAAGTGCGACCT-1
Rat_Amygdala_cocaine_high_ACAGAAAGTGCTTTGA-1	933000120138730	high	2019-11-14	25.819397993311	386	3.98601398601399	0.868131868131868	27	Endothelial	ACAGAAAGTGCTTTGA-1
Rat_Amygdala_cocaine_high_ACAGAAAGTGGACTGA-1	933000120138730	high	2019-11-14	21.8940459446789	2802	2.91708291708291	0.770516717325228	10	InhNeuron	ACAGAAAGTGGACTGA-1
Rat_Amygdala_cocaine_high_ACAGAAAGTTACGGAG-1	933000120138730	high	2019-11-14	29.6086956521739	2043	4.28904428904428	0.607171314741036	33	Oligodendrocytes	ACAGAAAGTTACGGAG-1
Rat_Amygdala_cocaine_high_ACAGAAAGTTGCCTGG-1	933000120138730	high	2019-11-14	22.8086029278872	1262	2.8247614454511	0.540360873694207	1	ExNeuron	ACAGAAAGTTGCCTGG-1
Rat_Amygdala_cocaine_high_ACAGAAAGTTGGGAAC-1	933000120138730	high	2019-11-14	28.7019274687129	3142	3.33512641204946	0.751824817518248	1	Astrocytes	ACAGAAAGTTGGGAAC-1
Rat_Amygdala_cocaine_high_ACAGAAATCCAGGCCA-1	933000120138730	high	2019-11-14	20.3072260108838	2948	2.93916609706081	0.641943734015345	15	InhNeuron	ACAGAAATCCAGGCCA-1
Rat_Amygdala_cocaine_high_ACAGAAATCGCAACTA-1	933000120138730	high	2019-11-14	24.9532127261385	4800	2.33551758975491	0.729435368300373	16	ExNeuron	ACAGAAATCGCAACTA-1
Rat_Amygdala_cocaine_high_ACAGAAATCGCAAGCC-1	933000120138730	high	2019-11-14	28.7340493895162	3130	3.11514572384135	1.10431654676259	21	InhNeuron	ACAGAAATCGCAAGCC-1
Rat_Amygdala_cocaine_high_ACAGAAATCGGGAAAC-1	933000120138730	high	2019-11-14	31.1221669430625	563	5.00610500610503	0.613333333333333	3	Oligodendrocytes	ACAGAAATCGGGAAAC-1
Rat_Amygdala_cocaine_high_ACAGAAATCGTGAGTT-1	933000120138730	high	2019-11-14	45.7885811192764	1620	6.60820660820662	0.669394435351882	27	Endothelial	ACAGAAATCGTGAGTT-1
Rat_Amygdala_cocaine_high_ACAGACTAGCCAGAAC-1	933000120138730	high	2019-11-14	34.4322344322344	3102	4.14497782918832	0.63475373547316	5	OPC	ACAGACTAGCCAGAAC-1
Rat_Amygdala_cocaine_high_ACAGACTAGTAGTGTA-1	933000120138730	high	2019-11-14	25.7557677008751	1295	2.88156288156286	0.891954022988506	8	ExNeuron	ACAGACTAGTAGTGTA-1
Rat_Amygdala_cocaine_high_ACAGACTCAACAACTC-1	933000120138730	high	2019-11-14	20.5263157894737	3315	2.53956569746042	0.804787453569955	16	ExNeuron	ACAGACTCAACAACTC-1
Rat_Amygdala_cocaine_high_ACAGACTCAAGACTAA-1	933000120138730	high	2019-11-14	37.6643990929705	1661	5.17218630426182	0.631458094144661	0	Oligodendrocytes	ACAGACTCAAGACTAA-1
Rat_Amygdala_cocaine_high_ACAGACTCAAGCGTCC-1	933000120138730	high	2019-11-14	21.3533341530391	5210	2.70201496616593	1.1794631710362	10	InhNeuron	ACAGACTCAAGCGTCC-1
Rat_Amygdala_cocaine_high_ACAGACTCAAGTCTGT-1	933000120138730	high	2019-11-14	50.7581501137225	1339	5.62841413905241	0.547619047619048	0	Oligodendrocytes	ACAGACTCAAGTCTGT-1
Rat_Amygdala_cocaine_high_ACAGACTCACCTCGTT-1	933000120138730	high	2019-11-14	34.7402597402597	428	5.59440559440561	0.564853556485356	3	Oligodendrocytes	ACAGACTCACCTCGTT-1
Rat_Amygdala_cocaine_high_ACAGACTCACGTACAT-1	933000120138730	high	2019-11-14	22.3735603405108	4468	3.03280534494403	0.653518383248113	9	InhNeuron	ACAGACTCACGTACAT-1
Rat_Amygdala_cocaine_high_ACAGACTCAGGTAGCA-1	933000120138730	high	2019-11-14	36.9404546088412	2649	4.21066536769018	0.509189925119129	2	Microglia	ACAGACTCAGGTAGCA-1
Rat_Amygdala_cocaine_high_ACAGACTCATCATCGA-1	933000120138730	high	2019-11-14	24.0572171651495	3145	2.85260957529863	0.79719703215169	26	Reln+	ACAGACTCATCATCGA-1
Rat_Amygdala_cocaine_high_ACAGACTCATCATGTG-1	933000120138730	high	2019-11-14	23.1996219058309	3927	2.87081339712917	1.02259414225941	7	ExNeuron	ACAGACTCATCATGTG-1
Rat_Amygdala_cocaine_high_ACAGACTGTCAAATCC-1	933000120138730	high	2019-11-14	37.5063057003531	4461	5.07640507640507	0.569516407599309	2	Microglia	ACAGACTGTCAAATCC-1
Rat_Amygdala_cocaine_high_ACAGACTGTCCCTAAA-1	933000120138730	high	2019-11-14	18.1253529079616	3531	2.89710289710292	0.626299250664733	8	Cck+/Vip+	ACAGACTGTCCCTAAA-1
Rat_Amygdala_cocaine_high_ACAGACTGTGTGTGTT-1	933000120138730	high	2019-11-14	25.4092807948515	4501	2.83812572969201	1.02238502238502	10	InhNeuron	ACAGACTGTGTGTGTT-1
Rat_Amygdala_cocaine_high_ACAGACTGTTACACTG-1	933000120138730	high	2019-11-14	21.045197740113	5662	3.17996610131443	0.824267782426778	34	ExNeuron	ACAGACTGTTACACTG-1
Rat_Amygdala_cocaine_high_ACAGACTGTTTGCGAT-1	933000120138730	high	2019-11-14	52.3934771173067	1992	4.94666623698877	0.82306477093207	1	Astrocytes	ACAGACTGTTTGCGAT-1
Rat_Amygdala_cocaine_high_ACAGACTTCACGATTG-1	933000120138730	high	2019-11-14	24.8441369886412	2909	2.99343513629226	0.8925	10	ExNeuron	ACAGACTTCACGATTG-1
Rat_Amygdala_cocaine_high_ACAGACTTCCATAACG-1	933000120138730	high	2019-11-14	22.9137540375066	4753	2.56445681977598	0.946196660482375	10	InhNeuron	ACAGACTTCCATAACG-1
Rat_Amygdala_cocaine_high_ACAGACTTCGGATGTT-1	933000120138730	high	2019-11-14	27.6337304368138	2366	4.63702963702963	0.860882572924458	1	Astrocytes	ACAGACTTCGGATGTT-1
Rat_Amygdala_cocaine_high_ACAGACTTCGTTACAG-1	933000120138730	high	2019-11-14	20.1757225433526	4363	3.3122433122433	0.845383759733037	12	ExNeuron	ACAGACTTCGTTACAG-1
Rat_Amygdala_cocaine_high_ACAGACTTCTCCTTGG-1	933000120138730	high	2019-11-14	37.3675762439807	2328	5.32303517378148	1.125	4	Oligodendrocytes	ACAGACTTCTCCTTGG-1
Rat_Amygdala_cocaine_high_ACAGACTTCTGGCACG-1	933000120138730	high	2019-11-14	19.7470420236638	1936	3.26144443791506	0.622797356828194	11	Oligodendrocytes	ACAGACTTCTGGCACG-1
Rat_Amygdala_cocaine_high_ACAGACTTCTGGCTAA-1	933000120138730	high	2019-11-14	36.5123889668069	781	5.68662107123643	0.51844262295082	0	Oligodendrocytes	ACAGACTTCTGGCTAA-1
Rat_Amygdala_cocaine_high_ACAGCGCAGAGCGGTT-1	933000120138730	high	2019-11-14	40.7853636769299	1828	6.4824064824065	0.49949545913219	0	Oligodendrocytes	ACAGCGCAGAGCGGTT-1
Rat_Amygdala_cocaine_high_ACAGCGCAGGCACTAG-1	933000120138730	high	2019-11-14	24.8810377419986	3817	2.86856001141714	1.06060606060606	25	InhNeuron	ACAGCGCAGGCACTAG-1
Rat_Amygdala_cocaine_high_ACAGCGCCAAACCGAG-1	933000120138730	high	2019-11-14	31.8527275798007	3772	3.70710370710367	0.590771884432945	5	OPC	ACAGCGCCAAACCGAG-1
Rat_Amygdala_cocaine_high_ACAGCGCCACAATAAG-1	933000120138730	high	2019-11-14	21.2691236426755	5269	2.75802628743808	0.830538172715895	11	Sst+	ACAGCGCCACAATAAG-1
Rat_Amygdala_cocaine_high_ACAGCGCCATAGCCAT-1	933000120138730	high	2019-11-14	22.8571428571429	784	5.71428571428571	0.417030567685589	3	Oligodendrocytes	ACAGCGCCATAGCCAT-1
Rat_Amygdala_cocaine_high_ACAGCGCGTAACGGCA-1	933000120138730	high	2019-11-14	39.7432414074175	5851	4.01137324214248	0.714810281517748	1	Astrocytes	ACAGCGCGTAACGGCA-1
Rat_Amygdala_cocaine_high_ACAGCGCGTATCAGCT-1	933000120138730	high	2019-11-14	18.9628438522943	3302	3.4278764713547	0.822784810126582	22	Nos1+	ACAGCGCGTATCAGCT-1
Rat_Amygdala_cocaine_high_ACAGCGCGTCATCAAC-1	933000120138730	high	2019-11-14	30.8626439312905	4905	3.51023976023976	0.87062789717657	9	InhNeuron	ACAGCGCGTCATCAAC-1
Rat_Amygdala_cocaine_high_ACAGCGCGTCCGTAGC-1	933000120138730	high	2019-11-14	27.4736122712431	3618	3.57298951048951	0.992911668484188	15	InhNeuron	ACAGCGCGTCCGTAGC-1
Rat_Amygdala_cocaine_high_ACAGCGCGTCTGTGTA-1	933000120138730	high	2019-11-14	20.6701414743112	2776	3.09526539034736	0.584758364312268	14	Oligodendrocytes	ACAGCGCGTCTGTGTA-1
Rat_Amygdala_cocaine_high_ACAGCGCGTTCCAGTA-1	933000120138730	high	2019-11-14	22.1376347327957	2937	3.12107247591115	0.547814207650273	1	Astrocytes	ACAGCGCGTTCCAGTA-1
Rat_Amygdala_cocaine_high_ACAGCGCGTTTGCCCT-1	933000120138730	high	2019-11-14	26.4163044252833	3707	3.54359925788497	0.673619157976053	15	InhNeuron	ACAGCGCGTTTGCCCT-1
Rat_Amygdala_cocaine_high_ACAGCGCTCACGTCAA-1	933000120138730	high	2019-11-14	29.8206729800524	1480	3.5416196706519	0.630076838638858	1	Astrocytes	ACAGCGCTCACGTCAA-1
Rat_Amygdala_cocaine_high_ACAGCGCTCATGAACC-1	933000120138730	high	2019-11-14	23.8210790261263	2945	2.82809973531621	0.998298355076574	34	ExNeuron	ACAGCGCTCATGAACC-1
Rat_Amygdala_cocaine_high_ACAGCGCTCGCACCGA-1	933000120138730	high	2019-11-14	25.6540480559942	6011	3.28421578421579	0.833290783763084	30	ExNeuron	ACAGCGCTCGCACCGA-1
Rat_Amygdala_cocaine_high_ACAGCGCTCTATCCTA-1	933000120138730	high	2019-11-14	53.5103674063296	2942	6.18492618492624	0.627180899908173	0	Oligodendrocytes	ACAGCGCTCTATCCTA-1
Rat_Amygdala_cocaine_high_ACAGGCCAGACTCGGA-1	933000120138730	high	2019-11-14	38.0059047853364	6179	4.65883323026183	0.682685512367491	9	InhNeuron	ACAGGCCAGACTCGGA-1
Rat_Amygdala_cocaine_high_ACAGGCCAGAGGAAGT-1	933000120138730	high	2019-11-14	21.1775878442545	892	3.06360306360305	0.86007702182285	14	Oligodendrocytes	ACAGGCCAGAGGAAGT-1
Rat_Amygdala_cocaine_high_ACAGGCCAGGACCGAT-1	933000120138730	high	2019-11-14	30.867232901207	4143	3.36542889734382	0.693037974683544	21	InhNeuron	ACAGGCCAGGACCGAT-1
Rat_Amygdala_cocaine_high_ACAGGCCAGTGGGACT-1	933000120138730	high	2019-11-14	49.1287878787879	1297	4.71195471195472	0.64968152866242	0	Oligodendrocytes	ACAGGCCAGTGGGACT-1
Rat_Amygdala_cocaine_high_ACAGGCCAGTGTGTAA-1	933000120138730	high	2019-11-14	22.443768336412	4131	2.55139597244858	0.851974775970793	19	ExNeuron	ACAGGCCAGTGTGTAA-1
Rat_Amygdala_cocaine_high_ACAGGCCCAAAGAAGG-1	933000120138730	high	2019-11-14	26.0962338632242	4892	3.60289061587761	0.654606975533576	7	ExNeuron	ACAGGCCCAAAGAAGG-1
Rat_Amygdala_cocaine_high_ACAGGCCCATCGCTAA-1	933000120138730	high	2019-11-14	29.9243726366449	3482	4.19411097377202	0.573688592839301	1	Astrocytes	ACAGGCCCATCGCTAA-1
Rat_Amygdala_cocaine_high_ACAGGCCCATTAGCCA-1	933000120138730	high	2019-11-14	45.6666666666667	1507	5.51531801531803	0.610726643598616	4	Oligodendrocytes	ACAGGCCCATTAGCCA-1
Rat_Amygdala_cocaine_high_ACAGGCCCATTCTTTG-1	933000120138730	high	2019-11-14	19.943317925706	5911	3.05380893616191	0.855429292929293	34	ExNeuron	ACAGGCCCATTCTTTG-1
Rat_Amygdala_cocaine_high_ACAGGCCCATTGCACA-1	933000120138730	high	2019-11-14	33.3903492978034	3709	5.65629061204286	0.475799481417459	0	Oligodendrocytes	ACAGGCCCATTGCACA-1
Rat_Amygdala_cocaine_high_ACAGGCCGTAAGCCGA-1	933000120138730	high	2019-11-14	27.9771369633418	6510	3.04649478961404	1.08605156881019	10	InhNeuron	ACAGGCCGTAAGCCGA-1
Rat_Amygdala_cocaine_high_ACAGGCCGTACTTCAG-1	933000120138730	high	2019-11-14	43.9827518620149	1122	4.94140006335133	0.764356435643564	0	Oligodendrocytes	ACAGGCCGTACTTCAG-1
Rat_Amygdala_cocaine_high_ACAGGCCGTATCCCTC-1	933000120138730	high	2019-11-14	20.4532274613017	4585	2.65833457322821	1.50274473924977	19	ExNeuron	ACAGGCCGTATCCCTC-1
Rat_Amygdala_cocaine_high_ACAGGCCGTATCTGCA-1	933000120138730	high	2019-11-14	30.1628795495677	3000	2.88378288378286	1.23063829787234	16	ExNeuron	ACAGGCCGTATCTGCA-1
Rat_Amygdala_cocaine_high_ACAGGCCGTCAGGCTC-1	933000120138730	high	2019-11-14	20.944842316874	1667	2.87248982901155	0.854198473282443	24	Oligodendrocytes	ACAGGCCGTCAGGCTC-1
Rat_Amygdala_cocaine_high_ACAGGCCGTCATCAAC-1	933000120138730	high	2019-11-14	27.0995354663605	5192	2.50372034604399	0.940919771735482	9	InhNeuron	ACAGGCCGTCATCAAC-1
Rat_Amygdala_cocaine_high_ACAGGCCGTCCAACCG-1	933000120138730	high	2019-11-14	45.649534601376	1128	5.2614052614053	0.755395683453237	4	Oligodendrocytes	ACAGGCCGTCCAACCG-1
Rat_Amygdala_cocaine_high_ACAGGCCGTGCCCAGT-1	933000120138730	high	2019-11-14	22.4515985047146	4024	3.06454109271008	0.972662440570523	8	ExNeuron	ACAGGCCGTGCCCAGT-1
Rat_Amygdala_cocaine_high_ACAGGCCGTTATAGAG-1	933000120138730	high	2019-11-14	21.4638007672167	3525	3.37054250097732	0.715989563920984	7	ExNeuron	ACAGGCCGTTATAGAG-1
Rat_Amygdala_cocaine_high_ACAGGCCTCAGGTTTG-1	933000120138730	high	2019-11-14	17.7378892733564	4101	2.91172242391754	0.567978533094812	11	Cck+/Vip+	ACAGGCCTCAGGTTTG-1
Rat_Amygdala_cocaine_high_ACAGGCCTCCCTATTA-1	933000120138730	high	2019-11-14	52.5669642857143	942	6.09390609390606	0.599378881987578	0	Oligodendrocytes	ACAGGCCTCCCTATTA-1
Rat_Amygdala_cocaine_high_ACAGGCCTCCGTGCAG-1	933000120138730	high	2019-11-14	30.1559703400665	5897	3.92513890050832	0.99470298902762	11	Sst+	ACAGGCCTCCGTGCAG-1
Rat_Amygdala_cocaine_high_ACAGGCCTCGGCATAT-1	933000120138730	high	2019-11-14	19.2948489325929	3787	2.63527322350854	0.595302375809935	18	ExNeuron	ACAGGCCTCGGCATAT-1
Rat_Amygdala_cocaine_high_ACAGGCCTCTACTGCC-1	933000120138730	high	2019-11-14	32.3051037577117	1728	4.61572325979109	0.853579175704989	5	OPC	ACAGGCCTCTACTGCC-1
Rat_Amygdala_cocaine_high_ACAGGCCTCTATAGGC-1	933000120138730	high	2019-11-14	17.7894048397646	544	3.09368051303536	0.533523537803138	35	Oligodendrocytes	ACAGGCCTCTATAGGC-1
Rat_Amygdala_cocaine_high_ACAGGCCTCTCCAACC-1	933000120138730	high	2019-11-14	44.1778020179984	1620	5.58287865980178	0.554263565891473	0	Oligodendrocytes	ACAGGCCTCTCCAACC-1
Rat_Amygdala_cocaine_high_ACAGGCCTCTGGCGCA-1	933000120138730	high	2019-11-14	47.9931890051082	1973	5.35179106607675	0.720247295208655	1	Astrocytes	ACAGGCCTCTGGCGCA-1
Rat_Amygdala_cocaine_high_ACATGCAAGAACTAAC-1	933000120138730	high	2019-11-14	35.9585621567648	2881	4.96677235807674	0.630118890356671	5	OPC	ACATGCAAGAACTAAC-1
Rat_Amygdala_cocaine_high_ACATGCAAGACTCGGA-1	933000120138730	high	2019-11-14	28.1492084877063	3343	3.33817126269959	1.38901262063846	12	ExNeuron	ACATGCAAGACTCGGA-1
Rat_Amygdala_cocaine_high_ACATGCAAGCAGGAGG-1	933000120138730	high	2019-11-14	19.8105081826012	2530	3.43173310206276	0.845814977973568	23	Chat+	ACATGCAAGCAGGAGG-1
Rat_Amygdala_cocaine_high_ACATGCAAGCTCCATA-1	933000120138730	high	2019-11-14	28.4776342478915	5335	2.84545962512065	0.998974709501025	32	Sst+	ACATGCAAGCTCCATA-1
Rat_Amygdala_cocaine_high_ACATGCAAGGCAAGCT-1	933000120138730	high	2019-11-14	22.2123320925716	2745	2.7449186327691	0.629099307159353	30	Oligodendrocytes	ACATGCAAGGCAAGCT-1
Rat_Amygdala_cocaine_high_ACATGCAAGTCGCCTG-1	933000120138730	high	2019-11-14	22.6543170716234	3571	2.63349553672134	1.18885306310456	26	Cck+/Vip+	ACATGCAAGTCGCCTG-1
Rat_Amygdala_cocaine_high_ACATGCACAAGCACTT-1	933000120138730	high	2019-11-14	51.9836136265632	2411	5.88502406684221	0.682577565632458	1	Astrocytes	ACATGCACAAGCACTT-1
Rat_Amygdala_cocaine_high_ACATGCACACATCATG-1	933000120138730	high	2019-11-14	36.3829335597538	1714	6.03885910008357	0.534764826175869	0	Oligodendrocytes	ACATGCACACATCATG-1
Rat_Amygdala_cocaine_high_ACATGCACACTGCTTC-1	933000120138730	high	2019-11-14	27.4307186472522	1752	3.32210162718638	0.764285714285714	17	InhNeuron	ACATGCACACTGCTTC-1
Rat_Amygdala_cocaine_high_ACATGCACAGCGTACC-1	933000120138730	high	2019-11-14	25.8300757088426	5220	3.88683481466985	0.562342251388188	1	Astrocytes	ACATGCACAGCGTACC-1
Rat_Amygdala_cocaine_high_ACATGCACATATAGAG-1	933000120138730	high	2019-11-14	48.3876714769286	2716	5.15654558207754	0.651140684410646	4	Oligodendrocytes	ACATGCACATATAGAG-1
Rat_Amygdala_cocaine_high_ACATGCAGTGATGCTT-1	933000120138730	high	2019-11-14	25.2465003043214	4148	3.08299295641066	0.751827242524917	25	InhNeuron	ACATGCAGTGATGCTT-1
Rat_Amygdala_cocaine_high_ACATGCAGTTAGTAGA-1	933000120138730	high	2019-11-14	34.8996110585515	3320	4.25661295226512	0.580974477958237	1	Astrocytes	ACATGCAGTTAGTAGA-1
Rat_Amygdala_cocaine_high_ACATGCATCAAGGCCC-1	933000120138730	high	2019-11-14	34.3340481296164	1441	4.1005148697456	0.551454138702461	2	Microglia	ACATGCATCAAGGCCC-1
Rat_Amygdala_cocaine_high_ACATGCATCAAGTTGC-1	933000120138730	high	2019-11-14	25.2834113364535	4862	3.35492728130762	0.713667820069204	9	InhNeuron	ACATGCATCAAGTTGC-1
Rat_Amygdala_cocaine_high_ACATGCATCCCGAAGC-1	933000120138730	high	2019-11-14	25.436355896126	2390	2.82400526302969	1.08333333333333	18	ExNeuron	ACATGCATCCCGAAGC-1
Rat_Amygdala_cocaine_high_ACATGCATCGATCGCG-1	933000120138730	high	2019-11-14	46.2605548854041	2301	5.57883674766788	0.557926829268293	4	Oligodendrocytes	ACATGCATCGATCGCG-1
Rat_Amygdala_cocaine_high_ACATGCATCGCAAACT-1	933000120138730	high	2019-11-14	27.3109243697479	1235	5.18630305864345	0.725201072386059	27	Endothelial	ACATGCATCGCAAACT-1
Rat_Amygdala_cocaine_high_ACATGCATCGGTTAGT-1	933000120138730	high	2019-11-14	39.7738821138211	3131	5.8451352569	0.47967032967033	2	Microglia	ACATGCATCGGTTAGT-1
Rat_Amygdala_cocaine_high_ACATGCATCGTGGAAG-1	933000120138730	high	2019-11-14	21.9582608695652	6313	2.50986127274785	1.24417989417989	16	ExNeuron	ACATGCATCGTGGAAG-1
Rat_Amygdala_cocaine_high_ACATGCATCTCGCGTT-1	933000120138730	high	2019-11-14	20.0013265678374	6031	2.89454135607982	0.718207509083569	7	Cck+/Vip+	ACATGCATCTCGCGTT-1
Rat_Amygdala_cocaine_high_ACATGGTAGAGTTTGA-1	933000120138730	high	2019-11-14	44.214034438067	2388	5.18712057173593	0.676384839650146	4	Oligodendrocytes	ACATGGTAGAGTTTGA-1
Rat_Amygdala_cocaine_high_ACATGGTAGATTAGAC-1	933000120138730	high	2019-11-14	22.5159054466456	4353	3.30305532617667	0.682212581344902	25	InhNeuron	ACATGGTAGATTAGAC-1
Rat_Amygdala_cocaine_high_ACATGGTAGGGCTCTC-1	933000120138730	high	2019-11-14	29.3542342671724	6423	3.12158429805487	1.32177479492916	16	ExNeuron	ACATGGTAGGGCTCTC-1
Rat_Amygdala_cocaine_high_ACATGGTAGTACAACA-1	933000120138730	high	2019-11-14	23.502024291498	1161	3.2396175253318	0.555828220858896	14	Oligodendrocytes	ACATGGTAGTACAACA-1
Rat_Amygdala_cocaine_high_ACATGGTAGTTTACGC-1	933000120138730	high	2019-11-14	32.9551635713731	4241	3.81605149817072	0.947049924357035	39	Astrocytes	ACATGGTAGTTTACGC-1
Rat_Amygdala_cocaine_high_ACATGGTCAAAGCTGG-1	933000120138730	high	2019-11-14	25.0686059275521	1827	3.05754851209395	1.35334088335221	6	ExNeuron	ACATGGTCAAAGCTGG-1
Rat_Amygdala_cocaine_high_ACATGGTCAACTACTG-1	933000120138730	high	2019-11-14	18.0042894231855	4785	2.62669267904869	0.565658499234303	31	Sst+	ACATGGTCAACTACTG-1
Rat_Amygdala_cocaine_high_ACATGGTCAAGAAACT-1	933000120138730	high	2019-11-14	31.5259117082534	3942	3.98234244388091	0.905952976488244	20	InhNeuron	ACATGGTCAAGAAACT-1
Rat_Amygdala_cocaine_high_ACATGGTCAGGAGCAT-1	933000120138730	high	2019-11-14	23.1673728813559	4374	3.03768088199224	0.781954887218045	15	InhNeuron	ACATGGTCAGGAGCAT-1
Rat_Amygdala_cocaine_high_ACATGGTCATAGCAGG-1	933000120138730	high	2019-11-14	35.0579402644035	2148	6.36091181545732	0.528192371475954	0	Oligodendrocytes	ACATGGTCATAGCAGG-1
Rat_Amygdala_cocaine_high_ACATGGTCATAGTCCA-1	933000120138730	high	2019-11-14	20.1026385361049	3878	3.06401672861299	0.749761526232114	24	ExNeuron	ACATGGTCATAGTCCA-1
Rat_Amygdala_cocaine_high_ACATGGTCATGTGAGG-1	933000120138730	high	2019-11-14	30.2425789977657	1895	4.01687864374434	0.582319545823195	5	OPC	ACATGGTCATGTGAGG-1
Rat_Amygdala_cocaine_high_ACATGGTGTAAAGGCC-1	933000120138730	high	2019-11-14	21.6493366798136	3019	3.23397532699861	0.651181744091279	1	Astrocytes	ACATGGTGTAAAGGCC-1
Rat_Amygdala_cocaine_high_ACATGGTGTCACAGGA-1	933000120138730	high	2019-11-14	26.2875978574372	1914	3.62600362600363	0.652402896642528	33	Oligodendrocytes	ACATGGTGTCACAGGA-1
Rat_Amygdala_cocaine_high_ACATGGTGTCTGCGCA-1	933000120138730	high	2019-11-14	26.2679221057137	2455	3.41973815658024	0.750309789343247	32	Sst+	ACATGGTGTCTGCGCA-1
Rat_Amygdala_cocaine_high_ACATGGTGTGAGCTAG-1	933000120138730	high	2019-11-14	27.5720164609054	3283	3.53396603396603	0.327956989247312	1	Astrocytes	ACATGGTGTGAGCTAG-1
Rat_Amygdala_cocaine_high_ACATGGTGTTTCGATG-1	933000120138730	high	2019-11-14	49.0317775571003	1975	5.68825114279656	0.568010075566751	0	Oligodendrocytes	ACATGGTGTTTCGATG-1
Rat_Amygdala_cocaine_high_ACATGGTTCATTCTCA-1	933000120138730	high	2019-11-14	23.7556747833265	2878	3.42416204485167	0.613478260869565	18	ExNeuron	ACATGGTTCATTCTCA-1
Rat_Amygdala_cocaine_high_ACATGGTTCGATAGCT-1	933000120138730	high	2019-11-14	39.5893689381534	3143	4.01549669842356	0.645251396648045	5	OPC	ACATGGTTCGATAGCT-1
Rat_Amygdala_cocaine_high_ACATGGTTCTGGTACA-1	933000120138730	high	2019-11-14	26.3522427440633	4794	3.14402578553521	1.25347506132461	28	Cck+/Vip+	ACATGGTTCTGGTACA-1
Rat_Amygdala_cocaine_high_ACCAAACAGAACGTCG-1	933000120138730	high	2019-11-14	38.8290398126464	4974	4.51176730246499	0.611042439225381	1	Astrocytes	ACCAAACAGAACGTCG-1
Rat_Amygdala_cocaine_high_ACCAAACAGGAACCGT-1	933000120138730	high	2019-11-14	26.3545816733068	3969	3.00642753472945	0.765160765160765	7	ExNeuron	ACCAAACAGGAACCGT-1
Rat_Amygdala_cocaine_high_ACCAAACAGGAATGGA-1	933000120138730	high	2019-11-14	26.9000507356672	5302	2.95013628346964	1.23544874202028	16	ExNeuron	ACCAAACAGGAATGGA-1
Rat_Amygdala_cocaine_high_ACCAAACCAGCTATAC-1	933000120138730	high	2019-11-14	18.9694041867955	3534	3.23536113009795	0.927448177269478	12	ExNeuron	ACCAAACCAGCTATAC-1
Rat_Amygdala_cocaine_high_ACCAAACCATAGATAG-1	933000120138730	high	2019-11-14	42.6966292134831	1976	4.50799200799201	0.473451327433628	0	Oligodendrocytes	ACCAAACCATAGATAG-1
Rat_Amygdala_cocaine_high_ACCAAACCATTATGGC-1	933000120138730	high	2019-11-14	36.4391615541922	2851	5.40112061851196	0.564752252252252	4	Oligodendrocytes	ACCAAACCATTATGGC-1
Rat_Amygdala_cocaine_high_ACCAAACGTCCAACCG-1	933000120138730	high	2019-11-14	18.3206446729887	4115	3.1980214907044	0.620876288659794	14	ExNeuron	ACCAAACGTCCAACCG-1
Rat_Amygdala_cocaine_high_ACCAAACGTGGAAAGA-1	933000120138730	high	2019-11-14	31.5049864007253	2780	3.38188127661809	0.774018944519621	9	InhNeuron	ACCAAACGTGGAAAGA-1
Rat_Amygdala_cocaine_high_ACCAAACGTGTCCTTC-1	933000120138730	high	2019-11-14	27.7496099843994	1423	4.28143285286141	0.620578778135048	5	OPC	ACCAAACGTGTCCTTC-1
Rat_Amygdala_cocaine_high_ACCAAACTCATGCTTT-1	933000120138730	high	2019-11-14	44.0459770114943	3832	5.11424059811157	0.638855780691299	5	OPC	ACCAAACTCATGCTTT-1
Rat_Amygdala_cocaine_high_ACCAAACTCATTCTTG-1	933000120138730	high	2019-11-14	24.2491184842177	5708	3.11102510055387	0.848510164299638	25	InhNeuron	ACCAAACTCATTCTTG-1
Rat_Amygdala_cocaine_high_ACCAAACTCGCACAAT-1	933000120138730	high	2019-11-14	28.7739616613419	1441	3.88239211768626	0.625	1	Astrocytes	ACCAAACTCGCACAAT-1
Rat_Amygdala_cocaine_high_ACCAAACTCTCTGTTA-1	933000120138730	high	2019-11-14	19.465881397238	1917	3.10245310245313	0.607466666666667	11	Reln+	ACCAAACTCTCTGTTA-1
Rat_Amygdala_cocaine_high_ACCATCCAGAGATTAC-1	933000120138730	high	2019-11-14	18.7131952017448	1716	3.19341675273879	0.920265780730897	11	ExNeuron	ACCATCCAGAGATTAC-1
Rat_Amygdala_cocaine_high_ACCATCCAGAGGCCTA-1	933000120138730	high	2019-11-14	29.8389676868935	2798	4.1978021978022	0.668243642814902	5	OPC	ACCATCCAGAGGCCTA-1
Rat_Amygdala_cocaine_high_ACCATCCAGAGTCCGA-1	933000120138730	high	2019-11-14	30.7472384665367	2366	6.17382617382617	0.225501324252743	2	Microglia	ACCATCCAGAGTCCGA-1
Rat_Amygdala_cocaine_high_ACCATCCAGGCCTCTG-1	933000120138730	high	2019-11-14	48.1162981162981	2350	5.18018566799052	0.767711962833914	0	Oligodendrocytes	ACCATCCAGGCCTCTG-1
Rat_Amygdala_cocaine_high_ACCATCCAGGTGTCGA-1	933000120138730	high	2019-11-14	40.0932775812158	2493	4.68661773009601	0.514498141263941	0	Oligodendrocytes	ACCATCCAGGTGTCGA-1
Rat_Amygdala_cocaine_high_ACCATCCAGTCCAGAG-1	933000120138730	high	2019-11-14	27.8551532033426	2100	5.79126755597348	0.539173349784084	2	Microglia	ACCATCCAGTCCAGAG-1
Rat_Amygdala_cocaine_high_ACCATCCAGTGGACGT-1	933000120138730	high	2019-11-14	25.9555678211674	3762	3.12975614989036	0.827186963979417	10	InhNeuron	ACCATCCAGTGGACGT-1
Rat_Amygdala_cocaine_high_ACCATCCAGTGTCACT-1	933000120138730	high	2019-11-14	23.2720665315536	3330	3.04267161410021	0.685258964143426	25	InhNeuron	ACCATCCAGTGTCACT-1
Rat_Amygdala_cocaine_high_ACCATCCCACAGTTCA-1	933000120138730	high	2019-11-14	17.9446274186908	3487	2.49876705572907	0.798283261802575	11	Pvalb+	ACCATCCCACAGTTCA-1
Rat_Amygdala_cocaine_high_ACCATCCCACCCATCT-1	933000120138730	high	2019-11-14	18.6335403726708	510	5.9274059274059	0.800453514739229	27	Endothelial	ACCATCCCACCCATCT-1
Rat_Amygdala_cocaine_high_ACCATCCCACGCCGAT-1	933000120138730	high	2019-11-14	25.199709513435	3123	4.29758920324961	0.555033294163729	38	Astrocytes	ACCATCCCACGCCGAT-1
Rat_Amygdala_cocaine_high_ACCATCCCACGGTTAT-1	933000120138730	high	2019-11-14	26.7802721380435	6239	2.6437330785157	1.03500163559045	7	ExNeuron	ACCATCCCACGGTTAT-1
Rat_Amygdala_cocaine_high_ACCATCCCATGCCTTC-1	933000120138730	high	2019-11-14	36.1633776961909	788	6.12720612720609	0.548837209302326	2	Microglia	ACCATCCCATGCCTTC-1
Rat_Amygdala_cocaine_high_ACCATCCGTCAACGGA-1	933000120138730	high	2019-11-14	23.2960325534079	4122	3.3169955044955	0.648002421307506	16	Cck+/Vip+	ACCATCCGTCAACGGA-1
Rat_Amygdala_cocaine_high_ACCATCCGTCCGCTTT-1	933000120138730	high	2019-11-14	38.6278466416835	1340	5.51076830146593	0.609308885754584	0	Oligodendrocytes	ACCATCCGTCCGCTTT-1
Rat_Amygdala_cocaine_high_ACCATCCGTCGCGCTA-1	933000120138730	high	2019-11-14	47.2396925227114	2028	5.29740529740522	0.569135802469136	2	Microglia	ACCATCCGTCGCGCTA-1
Rat_Amygdala_cocaine_high_ACCATCCGTGCGTCCA-1	933000120138730	high	2019-11-14	23.1559633027523	4417	3.0920299212982	0.671773718326458	15	Cck+/Vip+	ACCATCCGTGCGTCCA-1
Rat_Amygdala_cocaine_high_ACCATCCGTGGAGTGT-1	933000120138730	high	2019-11-14	27.6413119330077	3961	3.88726919339164	0.599428338097183	1	Astrocytes	ACCATCCGTGGAGTGT-1
Rat_Amygdala_cocaine_high_ACCATCCGTTCTTTCA-1	933000120138730	high	2019-11-14	27.1278971661125	5466	2.81927374950632	0.741277350680071	16	ExNeuron	ACCATCCGTTCTTTCA-1
Rat_Amygdala_cocaine_high_ACCATCCGTTCTTTGT-1	933000120138730	high	2019-11-14	42.900092506938	1855	5.88183746078478	0.654066437571592	0	Oligodendrocytes	ACCATCCGTTCTTTGT-1
Rat_Amygdala_cocaine_high_ACCATCCGTTTAAGGA-1	933000120138730	high	2019-11-14	30.1521755754378	3943	3.63175286252206	0.666266986410871	20	InhNeuron	ACCATCCGTTTAAGGA-1
Rat_Amygdala_cocaine_high_ACCATCCTCCAGTTAG-1	933000120138730	high	2019-11-14	21.8110709987966	2175	2.76865991151703	0.659711075441412	18	ExNeuron	ACCATCCTCCAGTTAG-1
Rat_Amygdala_cocaine_high_ACCATCCTCCGTGCGA-1	933000120138730	high	2019-11-14	19.1374581839004	6350	2.54198926073926	0.793459251486534	12	ExNeuron	ACCATCCTCCGTGCGA-1
Rat_Amygdala_cocaine_high_ACCATCCTCGATGTAC-1	933000120138730	high	2019-11-14	31.6871871194696	2342	3.87390387390384	0.719714964370546	1	Astrocytes	ACCATCCTCGATGTAC-1
Rat_Amygdala_cocaine_high_ACCCAAAAGACGCCAA-1	933000120138730	high	2019-11-14	35.8531909066009	1309	4.33036351403697	0.669616519174041	5	OPC	ACCCAAAAGACGCCAA-1
Rat_Amygdala_cocaine_high_ACCCAAAAGGCAGATC-1	933000120138730	high	2019-11-14	22.8125862544852	1653	2.70638452456635	1.35508155583438	7	ExNeuron	ACCCAAAAGGCAGATC-1
Rat_Amygdala_cocaine_high_ACCCAAAAGGGCTCTC-1	933000120138730	high	2019-11-14	19.2796157950907	3613	2.5178073958562	0.85765636232926	16	Cck+/Vip+	ACCCAAAAGGGCTCTC-1
Rat_Amygdala_cocaine_high_ACCCAAAAGTCGCCTG-1	933000120138730	high	2019-11-14	22.5349922239502	2898	3.31486695123061	0.61563071297989	15	ExNeuron	ACCCAAAAGTCGCCTG-1
Rat_Amygdala_cocaine_high_ACCCAAACACGCGACT-1	933000120138730	high	2019-11-14	20.5728364644287	668	3.8850038850039	0.472549019607843	3	ExNeuron	ACCCAAACACGCGACT-1
Rat_Amygdala_cocaine_high_ACCCAAAGTAGAGAGA-1	933000120138730	high	2019-11-14	20.8901072321213	2591	3.00226089699772	0.535164377861007	15	ExNeuron	ACCCAAAGTAGAGAGA-1
Rat_Amygdala_cocaine_high_ACCCAAAGTCATCGTA-1	933000120138730	high	2019-11-14	42.269001490313	2269	6.52784715284715	0.550709939148073	0	Oligodendrocytes	ACCCAAAGTCATCGTA-1
Rat_Amygdala_cocaine_high_ACCCAAAGTCGCTACG-1	933000120138730	high	2019-11-14	27.6030996704373	3099	3.25341325341325	0.73581847649919	15	ExNeuron	ACCCAAAGTCGCTACG-1
Rat_Amygdala_cocaine_high_ACCCAAAGTCTGAGCC-1	933000120138730	high	2019-11-14	26.3617499567698	3049	3.31407722712074	1.22967309304275	20	InhNeuron	ACCCAAAGTCTGAGCC-1
Rat_Amygdala_cocaine_high_ACCCAAAGTGAGCTAG-1	933000120138730	high	2019-11-14	24.9616368286445	1464	3.30178296279992	0.644878706199461	1	ExNeuron	ACCCAAAGTGAGCTAG-1
Rat_Amygdala_cocaine_high_ACCCAAATCTGCCGAG-1	933000120138730	high	2019-11-14	24.2446622801128	3611	3.45765345765348	0.732268845154103	8	ExNeuron	ACCCAAATCTGCCGAG-1
Rat_Amygdala_cocaine_high_ACCGAATAGCATTGGG-1	933000120138730	high	2019-11-14	26.087437742114	2357	4.77627635522371	0.537560975609756	27	Endothelial	ACCGAATAGCATTGGG-1
Rat_Amygdala_cocaine_high_ACCGAATAGCTATCGT-1	933000120138730	high	2019-11-14	31.3535257927118	1325	4.77704114067751	0.552631578947368	1	Astrocytes	ACCGAATAGCTATCGT-1
Rat_Amygdala_cocaine_high_ACCGAATAGGCGTAGT-1	933000120138730	high	2019-11-14	35.9961315280464	3722	3.9197915486575	0.719977553310887	16	ExNeuron	ACCGAATAGGCGTAGT-1
Rat_Amygdala_cocaine_high_ACCGAATAGGCTGGAT-1	933000120138730	high	2019-11-14	32.1170282708744	977	4.18555803171185	0.554858934169279	0	Oligodendrocytes	ACCGAATAGGCTGGAT-1
Rat_Amygdala_cocaine_high_ACCGAATAGGTAAGTT-1	933000120138730	high	2019-11-14	40.8845823239822	5232	5.42046189105014	0.595332278481013	37	Microglia	ACCGAATAGGTAAGTT-1
Rat_Amygdala_cocaine_high_ACCGAATAGGTCACTT-1	933000120138730	high	2019-11-14	18.4667039731393	2310	2.55836117905081	0.518849591916051	6	ExNeuron	ACCGAATAGGTCACTT-1
Rat_Amygdala_cocaine_high_ACCGAATAGTATACCC-1	933000120138730	high	2019-11-14	26.635581061693	3713	3.04380304380306	0.990769230769231	7	ExNeuron	ACCGAATAGTATACCC-1
Rat_Amygdala_cocaine_high_ACCGAATCAATGGCAG-1	933000120138730	high	2019-11-14	23.8139534883721	3840	3.11297094513876	0.833399444664816	10	InhNeuron	ACCGAATCAATGGCAG-1
Rat_Amygdala_cocaine_high_ACCGAATCACGATATC-1	933000120138730	high	2019-11-14	25.7127890443763	3436	3.86788783735344	0.719486967314853	5	OPC	ACCGAATCACGATATC-1
Rat_Amygdala_cocaine_high_ACCGAATCACTAGCCG-1	933000120138730	high	2019-11-14	27.2045590881824	907	4.1594768867496	0.624466571834993	18	ExNeuron	ACCGAATCACTAGCCG-1
Rat_Amygdala_cocaine_high_ACCGAATCACTCCTCA-1	933000120138730	high	2019-11-14	28.0335140463282	2844	4.02597402597403	0.60196905766526	1	Astrocytes	ACCGAATCACTCCTCA-1
Rat_Amygdala_cocaine_high_ACCGAATCAGCAATGG-1	933000120138730	high	2019-11-14	19.389632637523	3056	2.50458203214111	0.645954692556634	10	ExNeuron	ACCGAATCAGCAATGG-1
Rat_Amygdala_cocaine_high_ACCGAATCAGTTCGGC-1	933000120138730	high	2019-11-14	38.3443708609271	579	4.81423338566196	0.683636363636364	3	Oligodendrocytes	ACCGAATCAGTTCGGC-1
Rat_Amygdala_cocaine_high_ACCGAATGTTACGGAG-1	933000120138730	high	2019-11-14	30.8121296619031	1768	3.26125487415807	0.65669014084507	20	Oligodendrocytes	ACCGAATGTTACGGAG-1
Rat_Amygdala_cocaine_high_ACCGAATGTTGCAGAG-1	933000120138730	high	2019-11-14	19.4138859725202	4253	3.16763528442358	0.798605524269241	12	ExNeuron	ACCGAATGTTGCAGAG-1
Rat_Amygdala_cocaine_high_ACCGAATGTTTCGTTT-1	933000120138730	high	2019-11-14	39.2563889657717	4255	5.12658073633681	0.510683760683761	2	Microglia	ACCGAATGTTTCGTTT-1
Rat_Amygdala_cocaine_high_ACCGAATTCGAACCGC-1	933000120138730	high	2019-11-14	28.5429141716567	429	6.54345654345657	1.05882352941176	27	Endothelial	ACCGAATTCGAACCGC-1
Rat_Amygdala_cocaine_high_ACCGAATTCGACCCGA-1	933000120138730	high	2019-11-14	27.3146417445483	4384	3.53305231354015	1.39808408728047	12	ExNeuron	ACCGAATTCGACCCGA-1
Rat_Amygdala_cocaine_high_ACCGAATTCGCAAGCC-1	933000120138730	high	2019-11-14	24.001747487986	2747	2.7210078057536	0.888157894736842	21	InhNeuron	ACCGAATTCGCAAGCC-1
Rat_Amygdala_cocaine_high_ACCGAATTCTGTAGAC-1	933000120138730	high	2019-11-14	37.9822570662265	1841	5.69787355501637	0.608247422680412	0	Oligodendrocytes	ACCGAATTCTGTAGAC-1
Rat_Amygdala_cocaine_high_ACCGCAGAGGGCTTCC-1	933000120138730	high	2019-11-14	24.5106136945569	5935	2.99700299700302	0.887268232385661	19	ExNeuron	ACCGCAGAGGGCTTCC-1
Rat_Amygdala_cocaine_high_ACCGCAGAGGGTGTTG-1	933000120138730	high	2019-11-14	20.9842519685039	533	7.63680763680767	0.427642276422764	3	ExNeuron	ACCGCAGAGGGTGTTG-1
Rat_Amygdala_cocaine_high_ACCGCAGAGTCGAAAT-1	933000120138730	high	2019-11-14	30.3216027415316	4601	3.26491690128051	1.0709219858156	6	ExNeuron	ACCGCAGAGTCGAAAT-1
Rat_Amygdala_cocaine_high_ACCGCAGAGTCGAGCA-1	933000120138730	high	2019-11-14	41.9701492537313	703	5.51448551448551	0.520766773162939	3	Oligodendrocytes	ACCGCAGAGTCGAGCA-1
Rat_Amygdala_cocaine_high_ACCGCAGCAACACGGA-1	933000120138730	high	2019-11-14	18.8583865758618	2686	2.95941682080297	0.950230887634684	11	Sst+	ACCGCAGCAACACGGA-1
Rat_Amygdala_cocaine_high_ACCGCAGCAACGGACA-1	933000120138730	high	2019-11-14	19.4475490978764	1218	4.49074734789019	0.544347826086957	14	Oligodendrocytes	ACCGCAGCAACGGACA-1
Rat_Amygdala_cocaine_high_ACCGCAGCACTCCTCA-1	933000120138730	high	2019-11-14	30.2848794740687	2073	4.49820449820444	0.586501901140684	1	Astrocytes	ACCGCAGCACTCCTCA-1
Rat_Amygdala_cocaine_high_ACCGCAGCAGGCAGAT-1	933000120138730	high	2019-11-14	44.1647597254005	579	6.88644688644686	0.578260869565217	35	ExNeuron	ACCGCAGCAGGCAGAT-1
Rat_Amygdala_cocaine_high_ACCGCAGCATGGGTGA-1	933000120138730	high	2019-11-14	45.6181350782893	1952	5.52370706216855	0.680769230769231	0	Oligodendrocytes	ACCGCAGCATGGGTGA-1
Rat_Amygdala_cocaine_high_ACCGCAGGTCAGGTGA-1	933000120138730	high	2019-11-14	20.0736961451247	3541	3.5827420442805	0.617638083613061	25	InhNeuron	ACCGCAGGTCAGGTGA-1
Rat_Amygdala_cocaine_high_ACCGCAGGTCATAGAA-1	933000120138730	high	2019-11-14	27.0226711077683	2515	4.1439080400119	0.695136417556346	26	Cck+/Vip+	ACCGCAGGTCATAGAA-1
Rat_Amygdala_cocaine_high_ACCGCAGGTGCAAGAC-1	933000120138730	high	2019-11-14	45.753857368485	3766	5.91327864055134	0.828733191790517	1	Astrocytes	ACCGCAGGTGCAAGAC-1
Rat_Amygdala_cocaine_high_ACCGCAGGTGCTTCCT-1	933000120138730	high	2019-11-14	34.9418809439944	992	4.91273432449907	0.559748427672956	3	Oligodendrocytes	ACCGCAGGTGCTTCCT-1
Rat_Amygdala_cocaine_high_ACCGCAGGTTTGAAGA-1	933000120138730	high	2019-11-14	20.6361978328506	3847	2.98666850390986	0.770617696160267	19	ExNeuron	ACCGCAGGTTTGAAGA-1
Rat_Amygdala_cocaine_high_ACCGCAGGTTTGCATG-1	933000120138730	high	2019-11-14	28.8577154308617	5328	3.58397583277965	0.546606812780565	1	Astrocytes	ACCGCAGGTTTGCATG-1
Rat_Amygdala_cocaine_high_ACCGCAGTCAAACCAC-1	933000120138730	high	2019-11-14	25.5602988260406	3832	3.23185586343479	0.881145788798632	16	ExNeuron	ACCGCAGTCAAACCAC-1
Rat_Amygdala_cocaine_high_ACCGCAGTCACGATTG-1	933000120138730	high	2019-11-14	23.9667747163695	5915	2.63272081453898	0.900442477876106	7	ExNeuron	ACCGCAGTCACGATTG-1
Rat_Amygdala_cocaine_high_ACCGCAGTCAGAGTGG-1	933000120138730	high	2019-11-14	22.3115432752479	4635	2.63303575405486	1.05561312607945	19	ExNeuron	ACCGCAGTCAGAGTGG-1
Rat_Amygdala_cocaine_high_ACCGCAGTCCATCGAA-1	933000120138730	high	2019-11-14	47.8797397352479	4268	5.5803845277529	0.653333333333333	1	Astrocytes	ACCGCAGTCCATCGAA-1
Rat_Amygdala_cocaine_high_ACCGCAGTCCATTGTT-1	933000120138730	high	2019-11-14	24.7020642689934	4643	3.17059989191134	0.972583961617546	11	Pvalb+	ACCGCAGTCCATTGTT-1
Rat_Amygdala_cocaine_high_ACCGCAGTCCTCCCAA-1	933000120138730	high	2019-11-14	25.8346442929558	4434	3.74691974691975	0.586535505687058	9	InhNeuron	ACCGCAGTCCTCCCAA-1
Rat_Amygdala_cocaine_high_ACCGCAGTCCTGGAAT-1	933000120138730	high	2019-11-14	21.4865044541949	3232	3.56072498929639	0.905982905982906	32	Sst+	ACCGCAGTCCTGGAAT-1
Rat_Amygdala_cocaine_high_ACCGCAGTCGGATCGC-1	933000120138730	high	2019-11-14	20.824377291693	1647	2.33584597220962	1.06687565308255	7	ExNeuron	ACCGCAGTCGGATCGC-1
Rat_Amygdala_cocaine_high_ACCGCAGTCTATCTCA-1	933000120138730	high	2019-11-14	28.5296269202634	3510	3.05028305028303	0.59947529514648	21	InhNeuron	ACCGCAGTCTATCTCA-1
Rat_Amygdala_cocaine_high_ACCGGGTAGAACGCCA-1	933000120138730	high	2019-11-14	54.3488943488943	1106	7.28071928071928	0.70404984423676	1	Astrocytes	ACCGGGTAGAACGCCA-1
Rat_Amygdala_cocaine_high_ACCGGGTAGACTAGGC-1	933000120138730	high	2019-11-14	35.2309885134569	4202	4.09519558455731	0.834407535944472	1	Astrocytes	ACCGGGTAGACTAGGC-1
Rat_Amygdala_cocaine_high_ACCGGGTAGGCACTAG-1	933000120138730	high	2019-11-14	36.1758274900098	4798	5.05246387599333	0.622871946706144	36	Astrocytes	ACCGGGTAGGCACTAG-1
Rat_Amygdala_cocaine_high_ACCGGGTAGTGAGCTG-1	933000120138730	high	2019-11-14	34.2970927917165	4306	3.63222983912639	0.860225600784698	21	InhNeuron	ACCGGGTAGTGAGCTG-1
Rat_Amygdala_cocaine_high_ACCGGGTCAATTCTCT-1	933000120138730	high	2019-11-14	41.2661195779601	2464	5.56554556554561	0.583962264150943	2	Microglia	ACCGGGTCAATTCTCT-1
Rat_Amygdala_cocaine_high_ACCGGGTCAATTGTGC-1	933000120138730	high	2019-11-14	28.1384814495255	2609	3.39160839160839	1.10691318327974	18	ExNeuron	ACCGGGTCAATTGTGC-1
Rat_Amygdala_cocaine_high_ACCGGGTCACAAGGGT-1	933000120138730	high	2019-11-14	18.0810415585641	3833	2.82804443878267	0.638841078600115	15	Nos1+	ACCGGGTCACAAGGGT-1
Rat_Amygdala_cocaine_high_ACCGGGTCAGGCATCC-1	933000120138730	high	2019-11-14	26.0485468956407	3155	3.30097253174177	0.586178184845962	9	InhNeuron	ACCGGGTCAGGCATCC-1
Rat_Amygdala_cocaine_high_ACCGGGTCAGTAAGCG-1	933000120138730	high	2019-11-14	21.1037867487851	4386	2.96174413821471	0.769587928032501	15	InhNeuron	ACCGGGTCAGTAAGCG-1
Rat_Amygdala_cocaine_high_ACCGGGTCATGGTAAA-1	933000120138730	high	2019-11-14	27.3868391023203	720	4.07000407000406	0.596153846153846	3	Oligodendrocytes	ACCGGGTCATGGTAAA-1
Rat_Amygdala_cocaine_high_ACCGGGTGTAGACGCA-1	933000120138730	high	2019-11-14	28.588421887391	3605	3.19997462854608	0.961401726764855	25	InhNeuron	ACCGGGTGTAGACGCA-1
Rat_Amygdala_cocaine_high_ACCGGGTTCAAGTTGC-1	933000120138730	high	2019-11-14	38.707839562443	3397	5.47525868626783	0.663091482649842	4	Oligodendrocytes	ACCGGGTTCAAGTTGC-1
Rat_Amygdala_cocaine_high_ACCGGGTTCATGCTTT-1	933000120138730	high	2019-11-14	33.2097600431383	4927	4.77041206968217	0.679519825391051	21	InhNeuron	ACCGGGTTCATGCTTT-1
Rat_Amygdala_cocaine_high_ACCGGGTTCCGCGATG-1	933000120138730	high	2019-11-14	36.8766723424957	3032	3.56253915575953	0.676607024519549	1	Astrocytes	ACCGGGTTCCGCGATG-1
Rat_Amygdala_cocaine_high_ACCGGGTTCCTAAAGC-1	933000120138730	high	2019-11-14	28.8559921628388	2651	3.28946415902935	1.59717314487633	7	ExNeuron	ACCGGGTTCCTAAAGC-1
Rat_Amygdala_cocaine_high_ACCGGGTTCCTGGGAC-1	933000120138730	high	2019-11-14	27.8159098908835	3161	3.58274204428051	0.783606557377049	15	ExNeuron	ACCGGGTTCCTGGGAC-1
Rat_Amygdala_cocaine_high_ACCGGGTTCCTTACGC-1	933000120138730	high	2019-11-14	20.774046670461	4015	2.60395342362555	1.24705420267086	7	ExNeuron	ACCGGGTTCCTTACGC-1
Rat_Amygdala_cocaine_high_ACCGGGTTCTACTGCC-1	933000120138730	high	2019-11-14	46.6401590457256	1173	5.75787848515118	1.18960244648318	0	Oligodendrocytes	ACCGGGTTCTACTGCC-1
Rat_Amygdala_cocaine_high_ACCGGGTTCTAGCAGT-1	933000120138730	high	2019-11-14	25.6253383865728	4733	3.1430557746347	0.749922432516289	18	ExNeuron	ACCGGGTTCTAGCAGT-1
Rat_Amygdala_cocaine_high_ACCTGCTAGAATGCTA-1	933000120138730	high	2019-11-14	41.2771351608303	2605	4.42890442890443	0.552238805970149	1	Astrocytes	ACCTGCTAGAATGCTA-1
Rat_Amygdala_cocaine_high_ACCTGCTAGTCGCCTG-1	933000120138730	high	2019-11-14	20.6070287539936	3741	2.53041076570487	0.561839474435875	9	InhNeuron	ACCTGCTAGTCGCCTG-1
Rat_Amygdala_cocaine_high_ACCTGCTAGTGTAATG-1	933000120138730	high	2019-11-14	20.4211956521739	3006	3.13264716934442	0.983074753173484	12	ExNeuron	ACCTGCTAGTGTAATG-1
Rat_Amygdala_cocaine_high_ACCTGCTCACAAGGGT-1	933000120138730	high	2019-11-14	19.4008559201141	952	3.16457735812576	0.633928571428571	3	ExNeuron	ACCTGCTCACAAGGGT-1
Rat_Amygdala_cocaine_high_ACCTGCTCACTCGGAC-1	933000120138730	high	2019-11-14	21.5166687019172	3524	2.80872973180667	1.24384579656294	7	ExNeuron	ACCTGCTCACTCGGAC-1
Rat_Amygdala_cocaine_high_ACCTGCTCAGAGTCGA-1	933000120138730	high	2019-11-14	33.8983050847458	1700	3.99600399600399	0.226296958855098	5	OPC	ACCTGCTCAGAGTCGA-1
Rat_Amygdala_cocaine_high_ACCTGCTCAGCGTACC-1	933000120138730	high	2019-11-14	39.2951184930119	1940	6.94407633183141	0.558455114822547	0	Oligodendrocytes	ACCTGCTCAGCGTACC-1
Rat_Amygdala_cocaine_high_ACCTGCTCATCGTACA-1	933000120138730	high	2019-11-14	26.6446632356232	4763	3.52854692477333	0.760426465976795	15	InhNeuron	ACCTGCTCATCGTACA-1
Rat_Amygdala_cocaine_high_ACCTGCTGTAGTATCC-1	933000120138730	high	2019-11-14	19.2188017212843	2903	2.55712029905576	0.846635367762128	11	Sst+	ACCTGCTGTAGTATCC-1
Rat_Amygdala_cocaine_high_ACCTGCTGTATCGCGC-1	933000120138730	high	2019-11-14	23.5214534209509	1217	2.85616023320938	0.62375249500998	1	ExNeuron	ACCTGCTGTATCGCGC-1
Rat_Amygdala_cocaine_high_ACCTGCTGTGTGAGGT-1	933000120138730	high	2019-11-14	19.0454591271041	3779	2.70688215893698	0.679054950889302	24	InhNeuron	ACCTGCTGTGTGAGGT-1
Rat_Amygdala_cocaine_high_ACCTGCTGTGTTTCTT-1	933000120138730	high	2019-11-14	26.858423608517	2157	3.46712111417994	0.535019455252918	1	Astrocytes	ACCTGCTGTGTTTCTT-1
Rat_Amygdala_cocaine_high_ACCTGCTGTTAGGAAT-1	933000120138730	high	2019-11-14	38.2647058823529	2602	4.20660420660423	0.411957950065703	0	Oligodendrocytes	ACCTGCTGTTAGGAAT-1
Rat_Amygdala_cocaine_high_ACCTGCTGTTCACGTA-1	933000120138730	high	2019-11-14	24.3137433422862	5341	3.71201125918107	0.723876698014629	34	ExNeuron	ACCTGCTGTTCACGTA-1
Rat_Amygdala_cocaine_high_ACCTGCTGTTGCCTGG-1	933000120138730	high	2019-11-14	22.2118558920626	3095	2.55553969839686	0.844376634699215	7	ExNeuron	ACCTGCTGTTGCCTGG-1
Rat_Amygdala_cocaine_high_ACCTGCTTCAGTGTAC-1	933000120138730	high	2019-11-14	23.1439284684165	4012	2.46061630677013	1.23646723646724	7	ExNeuron	ACCTGCTTCAGTGTAC-1
Rat_Amygdala_cocaine_high_ACCTGCTTCCGAGAGA-1	933000120138730	high	2019-11-14	32.6372776488786	1266	5.05980505980502	0.486744432661718	1	Astrocytes	ACCTGCTTCCGAGAGA-1
Rat_Amygdala_cocaine_high_ACCTGCTTCCTTACGC-1	933000120138730	high	2019-11-14	26.7227034176729	6263	2.7365669156714	0.92731973570813	16	ExNeuron	ACCTGCTTCCTTACGC-1
Rat_Amygdala_cocaine_high_ACCTGCTTCGCGCCAA-1	933000120138730	high	2019-11-14	23.4201276809411	3265	3.48627750202555	0.532476319350474	1	Astrocytes	ACCTGCTTCGCGCCAA-1
Rat_Amygdala_cocaine_high_ACGGATTAGAACCCGA-1	933000120138730	high	2019-11-14	35.9067240208286	1586	4.46523173795898	0.538533834586466	0	Oligodendrocytes	ACGGATTAGAACCCGA-1
Rat_Amygdala_cocaine_high_ACGGATTAGATGGCAC-1	933000120138730	high	2019-11-14	25.0670097566206	2338	3.44596579890698	1.36648250460405	11	Sst+	ACGGATTAGATGGCAC-1
Rat_Amygdala_cocaine_high_ACGGATTAGCTACGTT-1	933000120138730	high	2019-11-14	52.2428083861531	2143	6.73011199326984	0.652857142857143	0	Oligodendrocytes	ACGGATTAGCTACGTT-1
Rat_Amygdala_cocaine_high_ACGGATTAGCTTTCCC-1	933000120138730	high	2019-11-14	28.3720494567254	3029	3.50433879845647	0.770609318996416	9	InhNeuron	ACGGATTAGCTTTCCC-1
Rat_Amygdala_cocaine_high_ACGGATTAGTGCCCTG-1	933000120138730	high	2019-11-14	43.4506146672319	1025	3.4045954045954	0.540650406504065	0	Oligodendrocytes	ACGGATTAGTGCCCTG-1
Rat_Amygdala_cocaine_high_ACGGATTAGTTGCCGC-1	933000120138730	high	2019-11-14	22.5340709755768	3340	2.82883782883782	1.03227232537577	10	InhNeuron	ACGGATTAGTTGCCGC-1
Rat_Amygdala_cocaine_high_ACGGATTCAAAGGCCA-1	933000120138730	high	2019-11-14	24.753399093575	5571	2.30868033065834	1.26636490250696	16	ExNeuron	ACGGATTCAAAGGCCA-1
Rat_Amygdala_cocaine_high_ACGGATTCAAGGTCGA-1	933000120138730	high	2019-11-14	33.7509788566954	2586	4.57264254732607	0.641940085592011	5	OPC	ACGGATTCAAGGTCGA-1
Rat_Amygdala_cocaine_high_ACGGATTCACACACAT-1	933000120138730	high	2019-11-14	34.5369924570695	2152	5.34798534798541	0.527871621621622	27	Endothelial	ACGGATTCACACACAT-1
Rat_Amygdala_cocaine_high_ACGGATTCAGGTGTGA-1	933000120138730	high	2019-11-14	27.2413793103448	2133	3.25241768540735	0.585585585585586	5	OPC	ACGGATTCAGGTGTGA-1
Rat_Amygdala_cocaine_high_ACGGATTCATTCCCGT-1	933000120138730	high	2019-11-14	22.4026485889957	2842	2.95553503100675	0.993576017130621	25	InhNeuron	ACGGATTCATTCCCGT-1
Rat_Amygdala_cocaine_high_ACGGATTGTAACCGAG-1	933000120138730	high	2019-11-14	32.6337880377754	311	8.36306550592263	0.562992125984252	27	ExNeuron	ACGGATTGTAACCGAG-1
Rat_Amygdala_cocaine_high_ACGGATTGTAAGTCTC-1	933000120138730	high	2019-11-14	38.9116074237182	1237	3.98377133071009	1.0103734439834	0	Oligodendrocytes	ACGGATTGTAAGTCTC-1
Rat_Amygdala_cocaine_high_ACGGATTGTACGGATG-1	933000120138730	high	2019-11-14	19.5931921959319	472	3.48742166923984	0.753351206434316	27	ExNeuron	ACGGATTGTACGGATG-1
Rat_Amygdala_cocaine_high_ACGGATTGTAGAACGC-1	933000120138730	high	2019-11-14	42.8170003512469	1219	3.89967175681462	0.597197898423818	0	Oligodendrocytes	ACGGATTGTAGAACGC-1
Rat_Amygdala_cocaine_high_ACGGATTGTGCAGACA-1	933000120138730	high	2019-11-14	23.3821228021725	2540	2.95659396782992	0.61334691798268	16	ExNeuron	ACGGATTGTGCAGACA-1
Rat_Amygdala_cocaine_high_ACGGATTGTTAGGCTT-1	933000120138730	high	2019-11-14	28.804347826087	795	4.10557184750735	0.652823920265781	14	Oligodendrocytes	ACGGATTGTTAGGCTT-1
Rat_Amygdala_cocaine_high_ACGGATTGTTTCCACC-1	933000120138730	high	2019-11-14	21.7428135765516	3850	3.15069545838773	0.708978328173375	10	InhNeuron	ACGGATTGTTTCCACC-1
Rat_Amygdala_cocaine_high_ACGGATTTCAGTACAC-1	933000120138730	high	2019-11-14	28.3480881521944	4515	4.0271654950554	1.2196419932269	16	ExNeuron	ACGGATTTCAGTACAC-1
Rat_Amygdala_cocaine_high_ACGGATTTCTACCCGT-1	933000120138730	high	2019-11-14	18.1778044088429	5764	2.83203975511669	0.768675156814294	12	ExNeuron	ACGGATTTCTACCCGT-1
Rat_Amygdala_cocaine_high_ACGTGGCAGAGTGGAA-1	933000120138730	high	2019-11-14	21.8660812294182	2988	3.1228031228031	0.517386091127098	14	Astrocytes	ACGTGGCAGAGTGGAA-1
Rat_Amygdala_cocaine_high_ACGTGGCAGGAGTACC-1	933000120138730	high	2019-11-14	43.4107422709788	3047	4.80028446130145	0.56118754525706	0	Oligodendrocytes	ACGTGGCAGGAGTACC-1
Rat_Amygdala_cocaine_high_ACGTGGCAGTAGACCG-1	933000120138730	high	2019-11-14	37.1763255240444	1809	4.30953661722889	0.647674418604651	1	Astrocytes	ACGTGGCAGTAGACCG-1
Rat_Amygdala_cocaine_high_ACGTGGCAGTGTCGGA-1	933000120138730	high	2019-11-14	41.5838602830473	1381	5.27200072654621	0.538341158059468	0	Oligodendrocytes	ACGTGGCAGTGTCGGA-1
Rat_Amygdala_cocaine_high_ACGTGGCCAATGGCTT-1	933000120138730	high	2019-11-14	29.8044946084853	5915	2.72256479153028	1.26605504587156	19	ExNeuron	ACGTGGCCAATGGCTT-1
Rat_Amygdala_cocaine_high_ACGTGGCCAGAAGTGC-1	933000120138730	high	2019-11-14	47.6391695756017	2593	5.37772087067858	1.10596026490066	1	Astrocytes	ACGTGGCCAGAAGTGC-1
Rat_Amygdala_cocaine_high_ACGTGGCCATATACGC-1	933000120138730	high	2019-11-14	36.7766990291262	1894	6.07963465106317	0.503138075313807	0	Oligodendrocytes	ACGTGGCCATATACGC-1
Rat_Amygdala_cocaine_high_ACGTGGCGTAGGTCTT-1	933000120138730	high	2019-11-14	28.5475932259948	3422	3.85047051713718	0.743937924345296	7	ExNeuron	ACGTGGCGTAGGTCTT-1
Rat_Amygdala_cocaine_high_ACGTGGCGTATGCTAC-1	933000120138730	high	2019-11-14	25.1650124676087	5147	2.89053052210944	1.1389975115535	7	ExNeuron	ACGTGGCGTATGCTAC-1
Rat_Amygdala_cocaine_high_ACGTGGCGTGGACCAA-1	933000120138730	high	2019-11-14	46.2230215827338	2313	4.68002585649643	0.529175050301811	0	Oligodendrocytes	ACGTGGCGTGGACCAA-1
Rat_Amygdala_cocaine_high_ACGTGGCGTTCAGTTG-1	933000120138730	high	2019-11-14	46.9482120838471	1523	5.69906284191995	0.523598820058997	1	Astrocytes	ACGTGGCGTTCAGTTG-1
Rat_Amygdala_cocaine_high_ACGTGGCTCACTGGTA-1	933000120138730	high	2019-11-14	23.7731152204836	4011	3.04880304880303	0.844633627242323	21	InhNeuron	ACGTGGCTCACTGGTA-1
Rat_Amygdala_cocaine_high_ACGTGGCTCCGATTGA-1	933000120138730	high	2019-11-14	31.4864348490638	2472	3.61990950226247	0.521337946943483	1	Astrocytes	ACGTGGCTCCGATTGA-1
Rat_Amygdala_cocaine_high_ACGTGGCTCGATATGC-1	933000120138730	high	2019-11-14	20.629987400252	4912	2.253996003996	0.773485714285714	8	InhNeuron	ACGTGGCTCGATATGC-1
Rat_Amygdala_cocaine_high_ACGTGGCTCGATGAAA-1	933000120138730	high	2019-11-14	32.1579882465491	2353	5.50828481862961	0.606993006993007	1	Astrocytes	ACGTGGCTCGATGAAA-1
Rat_Amygdala_cocaine_high_ACGTTAGAGAGAGGTA-1	933000120138730	high	2019-11-14	21.7687074829932	416	4.71528471528472	0.763076923076923	27	ExNeuron	ACGTTAGAGAGAGGTA-1
Rat_Amygdala_cocaine_high_ACGTTAGAGCCAGAAC-1	933000120138730	high	2019-11-14	38.2736943907157	1583	4.00469096121267	0.515011547344111	0	Oligodendrocytes	ACGTTAGAGCCAGAAC-1
Rat_Amygdala_cocaine_high_ACGTTAGAGCTATCGT-1	933000120138730	high	2019-11-14	25.2604575676666	4825	3.48695890097164	0.619075482738443	21	InhNeuron	ACGTTAGAGCTATCGT-1
Rat_Amygdala_cocaine_high_ACGTTAGAGCTGAAAT-1	933000120138730	high	2019-11-14	21.6348691652213	2869	2.56612952265123	0.941084462982273	15	ExNeuron	ACGTTAGAGCTGAAAT-1
Rat_Amygdala_cocaine_high_ACGTTAGAGGAGTAGA-1	933000120138730	high	2019-11-14	23.7204079723028	2535	2.72864390511451	0.730036063884596	15	ExNeuron	ACGTTAGAGGAGTAGA-1
Rat_Amygdala_cocaine_high_ACGTTAGAGGATCCTT-1	933000120138730	high	2019-11-14	30.1366996791742	4321	4.27854973309516	0.908518673940411	19	ExNeuron	ACGTTAGAGGATCCTT-1
Rat_Amygdala_cocaine_high_ACGTTAGAGGGTTCCC-1	933000120138730	high	2019-11-14	20.0333889816361	1920	2.95935948109859	0.849658314350797	13	ExNeuron	ACGTTAGAGGGTTCCC-1
Rat_Amygdala_cocaine_high_ACGTTAGAGTCTAGAA-1	933000120138730	high	2019-11-14	30.7699833675766	3145	3.24493025222949	0.554201131911188	1	Astrocytes	ACGTTAGAGTCTAGAA-1
Rat_Amygdala_cocaine_high_ACGTTAGCAAACGACG-1	933000120138730	high	2019-11-14	39.0868302982317	1481	5.04057346162607	0.511979823455233	2	Microglia	ACGTTAGCAAACGACG-1
Rat_Amygdala_cocaine_high_ACGTTAGCAAGCAACG-1	933000120138730	high	2019-11-14	21.5326215895611	4538	3.35153568236271	0.571833892184679	7	ExNeuron	ACGTTAGCAAGCAACG-1
Rat_Amygdala_cocaine_high_ACGTTAGCACAAACAA-1	933000120138730	high	2019-11-14	38.3805031446541	2441	4.64424464424465	0.542159763313609	4	Oligodendrocytes	ACGTTAGCACAAACAA-1
Rat_Amygdala_cocaine_high_ACGTTAGCACAGTTAC-1	933000120138730	high	2019-11-14	31.6261488289357	4267	5.58593948424459	0.614766641162969	27	Astrocytes	ACGTTAGCACAGTTAC-1
Rat_Amygdala_cocaine_high_ACGTTAGCACCACCAG-1	933000120138730	high	2019-11-14	18.8478205455009	3697	2.92132110313926	1.33168112350268	11	Sst+	ACGTTAGCACCACCAG-1
Rat_Amygdala_cocaine_high_ACGTTAGCACGCGTTG-1	933000120138730	high	2019-11-14	26.8104776579353	696	3.46653346653347	0.546783625730994	35	Oligodendrocytes	ACGTTAGCACGCGTTG-1
Rat_Amygdala_cocaine_high_ACGTTAGCAGTAACCT-1	933000120138730	high	2019-11-14	22.6923671597176	4403	4.02808869962152	0.536351531291611	15	Astrocytes	ACGTTAGCAGTAACCT-1
Rat_Amygdala_cocaine_high_ACGTTAGCATCTGCAA-1	933000120138730	high	2019-11-14	20.4008620689655	4733	2.93484293484295	0.985607196401799	12	Sst+	ACGTTAGCATCTGCAA-1
Rat_Amygdala_cocaine_high_ACGTTAGCATGGGACA-1	933000120138730	high	2019-11-14	40.5178837555887	2175	4.21157789578839	0.628571428571429	5	OPC	ACGTTAGCATGGGACA-1
Rat_Amygdala_cocaine_high_ACGTTAGCATGGTATC-1	933000120138730	high	2019-11-14	26.8654738237243	2027	3.27248509066689	1.54125	28	ExNeuron	ACGTTAGCATGGTATC-1
Rat_Amygdala_cocaine_high_ACGTTAGGTAGCCATT-1	933000120138730	high	2019-11-14	22.8210417741104	3540	2.82498957995648	0.598176489742755	21	InhNeuron	ACGTTAGGTAGCCATT-1
Rat_Amygdala_cocaine_high_ACGTTAGGTAGTAACA-1	933000120138730	high	2019-11-14	21.2531149875401	3582	3.15593497411677	0.743257820927724	15	InhNeuron	ACGTTAGGTAGTAACA-1
Rat_Amygdala_cocaine_high_ACGTTAGGTGAATACA-1	933000120138730	high	2019-11-14	24.5617222272686	5408	3.3702146909694	0.679211004412146	16	ExNeuron	ACGTTAGGTGAATACA-1
Rat_Amygdala_cocaine_high_ACGTTAGTCCAACAAC-1	933000120138730	high	2019-11-14	18.645198965546	2235	3.24412429675585	0.552197802197802	15	ExNeuron	ACGTTAGTCCAACAAC-1
Rat_Amygdala_cocaine_high_ACGTTAGTCGCGCTGA-1	933000120138730	high	2019-11-14	22.6709573612229	2818	3.08763401546905	0.703358963982193	10	ExNeuron	ACGTTAGTCGCGCTGA-1
Rat_Amygdala_cocaine_high_ACGTTAGTCGTGGGTC-1	933000120138730	high	2019-11-14	18.5876797596051	866	2.29145854145854	1.41613588110403	8	ExNeuron	ACGTTAGTCGTGGGTC-1
Rat_Amygdala_cocaine_high_ACTAACGAGAGGAAGT-1	933000120138730	high	2019-11-14	27.2933635999466	2044	3.75939849624057	0.586999343401182	5	OPC	ACTAACGAGAGGAAGT-1
Rat_Amygdala_cocaine_high_ACTAACGAGGTTCGTT-1	933000120138730	high	2019-11-14	40.0556586270872	2159	4.74849825499174	0.561338289962825	4	Oligodendrocytes	ACTAACGAGGTTCGTT-1
Rat_Amygdala_cocaine_high_ACTAACGAGTCGTACT-1	933000120138730	high	2019-11-14	29.4260906395595	5558	3.19963055812114	0.611419068736142	21	InhNeuron	ACTAACGAGTCGTACT-1
Rat_Amygdala_cocaine_high_ACTAACGAGTCTCTAG-1	933000120138730	high	2019-11-14	24.8274048260898	3776	3.59640359640362	0.651873767258383	11	Cck+/Vip+	ACTAACGAGTCTCTAG-1
Rat_Amygdala_cocaine_high_ACTAACGAGTTGGAAT-1	933000120138730	high	2019-11-14	30.2032085561497	2824	4.34021424120436	0.58050619278406	1	Astrocytes	ACTAACGAGTTGGAAT-1
Rat_Amygdala_cocaine_high_ACTAACGCAACAACTC-1	933000120138730	high	2019-11-14	28.7151747804339	4937	2.9417184756991	0.680680359435173	17	InhNeuron	ACTAACGCAACAACTC-1
Rat_Amygdala_cocaine_high_ACTAACGCAACGCAAG-1	933000120138730	high	2019-11-14	24.1880606248067	6256	2.72505272505272	0.692953803079795	16	ExNeuron	ACTAACGCAACGCAAG-1
Rat_Amygdala_cocaine_high_ACTAACGCAACGCACC-1	933000120138730	high	2019-11-14	47.9328939484721	3200	6.13281455386718	0.925996204933586	4	Oligodendrocytes	ACTAACGCAACGCACC-1
Rat_Amygdala_cocaine_high_ACTAACGCAAGTAACA-1	933000120138730	high	2019-11-14	24.5907431397951	4176	2.98949171129618	0.911281070745698	18	ExNeuron	ACTAACGCAAGTAACA-1
Rat_Amygdala_cocaine_high_ACTAACGCAATTCTCT-1	933000120138730	high	2019-11-14	42.2465208747515	1700	6.32197990688563	0.602564102564103	2	Microglia	ACTAACGCAATTCTCT-1
Rat_Amygdala_cocaine_high_ACTAACGCACAGAAGC-1	933000120138730	high	2019-11-14	25.2518249663554	6192	3.31952311647742	0.81452380952381	18	ExNeuron	ACTAACGCACAGAAGC-1
Rat_Amygdala_cocaine_high_ACTAACGCACGTACAT-1	933000120138730	high	2019-11-14	27.0338243596982	5267	4.03896103896104	0.563494203289296	5	OPC	ACTAACGCACGTACAT-1
Rat_Amygdala_cocaine_high_ACTAACGCAGGACCTC-1	933000120138730	high	2019-11-14	22.5636284533391	4149	2.7022977022977	1.30843263061412	16	ExNeuron	ACTAACGCAGGACCTC-1
Rat_Amygdala_cocaine_high_ACTAACGCATCGGCCA-1	933000120138730	high	2019-11-14	25.8431703204047	613	5.11067879488931	0.751740139211137	3	Oligodendrocytes	ACTAACGCATCGGCCA-1
Rat_Amygdala_cocaine_high_ACTAACGCATGGTATC-1	933000120138730	high	2019-11-14	33.9722795635506	1152	4.02097902097902	1.11224489795918	1	ExNeuron	ACTAACGCATGGTATC-1
Rat_Amygdala_cocaine_high_ACTAACGGTACGGAGT-1	933000120138730	high	2019-11-14	23.0520355891076	3420	3.59074887376777	0.520695652173913	21	InhNeuron	ACTAACGGTACGGAGT-1
Rat_Amygdala_cocaine_high_ACTAACGGTAGCATGG-1	933000120138730	high	2019-11-14	25.4501478097286	1894	3.12354312354314	1.54060324825986	7	ExNeuron	ACTAACGGTAGCATGG-1
Rat_Amygdala_cocaine_high_ACTAACGGTCAGACGA-1	933000120138730	high	2019-11-14	28.0272108843537	1854	2.93732241784186	0.535094339622642	20	InhNeuron	ACTAACGGTCAGACGA-1
Rat_Amygdala_cocaine_high_ACTAACGGTCCGTAGC-1	933000120138730	high	2019-11-14	35.3730321697468	2584	4.50026164311876	0.782392026578073	1	Astrocytes	ACTAACGGTCCGTAGC-1
Rat_Amygdala_cocaine_high_ACTAACGGTGATGCGA-1	933000120138730	high	2019-11-14	21.8297421405864	3708	2.63147705008173	0.609726069559865	7	ExNeuron	ACTAACGGTGATGCGA-1
Rat_Amygdala_cocaine_high_ACTAACGGTTGCAGAG-1	933000120138730	high	2019-11-14	42.5945945945946	3152	5.70857713714851	0.594182825484765	2	Microglia	ACTAACGGTTGCAGAG-1
Rat_Amygdala_cocaine_high_ACTAACGGTTGGCTTA-1	933000120138730	high	2019-11-14	50.0231160425335	4328	6.91238585975421	0.787031150667514	4	Oligodendrocytes	ACTAACGGTTGGCTTA-1
Rat_Amygdala_cocaine_high_ACTAACGGTTTCGTTT-1	933000120138730	high	2019-11-14	30.8570041272153	3813	4.14223457701718	0.661818181818182	1	Astrocytes	ACTAACGGTTTCGTTT-1
Rat_Amygdala_cocaine_high_ACTAACGTCACGTCAA-1	933000120138730	high	2019-11-14	35.4282483746349	3760	4.06799083269675	0.636844891476972	1	Astrocytes	ACTAACGTCACGTCAA-1
Rat_Amygdala_cocaine_high_ACTAACGTCAGTGGTT-1	933000120138730	high	2019-11-14	20.1874087006093	5666	4.1413132322223	0.536427850655903	26	Cck+/Vip+	ACTAACGTCAGTGGTT-1
Rat_Amygdala_cocaine_high_ACTAACGTCTTGTGCC-1	933000120138730	high	2019-11-14	29.739252995067	422	3.60972360972362	0.990697674418605	3	ExNeuron	ACTAACGTCTTGTGCC-1
Rat_Amygdala_cocaine_high_ACTACCCAGCACCATT-1	933000120138730	high	2019-11-14	22.2439124627556	2165	3.59100359100355	0.84974958263773	15	Sst+	ACTACCCAGCACCATT-1
Rat_Amygdala_cocaine_high_ACTACCCAGCAGGAGG-1	933000120138730	high	2019-11-14	18.9649630343941	1180	2.98867798867798	0.529935275080906	11	Oligodendrocytes	ACTACCCAGCAGGAGG-1
Rat_Amygdala_cocaine_high_ACTACCCAGCGTCTGC-1	933000120138730	high	2019-11-14	29.7361016046848	3910	3.71361971361972	0.849557522123894	17	InhNeuron	ACTACCCAGCGTCTGC-1
Rat_Amygdala_cocaine_high_ACTACCCAGGAGAACA-1	933000120138730	high	2019-11-14	33.9837025134856	2961	3.99950926266713	0.669400630914826	5	OPC	ACTACCCAGGAGAACA-1
Rat_Amygdala_cocaine_high_ACTACCCAGGTCTTTG-1	933000120138730	high	2019-11-14	23.8261111885189	1710	3.02389917774531	1.66317169069463	7	ExNeuron	ACTACCCAGGTCTTTG-1
Rat_Amygdala_cocaine_high_ACTACCCCACAACGGA-1	933000120138730	high	2019-11-14	21.632096069869	3963	2.46510246510243	0.708304011259676	14	ExNeuron	ACTACCCCACAACGGA-1
Rat_Amygdala_cocaine_high_ACTACCCCACAGGAAC-1	933000120138730	high	2019-11-14	28.4762989573294	3250	3.68567602610154	0.802002224694105	18	ExNeuron	ACTACCCCACAGGAAC-1
Rat_Amygdala_cocaine_high_ACTACCCCACCACGAC-1	933000120138730	high	2019-11-14	28.9558150652189	4240	3.52783311363195	0.698713366690493	39	OPC	ACTACCCCACCACGAC-1
Rat_Amygdala_cocaine_high_ACTACCCGTGCCCGAT-1	933000120138730	high	2019-11-14	44.6614042376402	1075	4.17879992348076	0.569672131147541	0	Oligodendrocytes	ACTACCCGTGCCCGAT-1
Rat_Amygdala_cocaine_high_ACTACCCGTGCTTGAT-1	933000120138730	high	2019-11-14	39.7609273122434	3293	4.84920484920487	0.666666666666667	5	OPC	ACTACCCGTGCTTGAT-1
Rat_Amygdala_cocaine_high_ACTACCCTCACATCCC-1	933000120138730	high	2019-11-14	23.2639906240844	5558	2.44805699351153	0.960956175298805	19	ExNeuron	ACTACCCTCACATCCC-1
Rat_Amygdala_cocaine_high_ACTACCCTCTAAACGC-1	933000120138730	high	2019-11-14	37.7347301838308	1909	5.77576269883956	0.716500553709856	2	Microglia	ACTACCCTCTAAACGC-1
Rat_Amygdala_cocaine_high_ACTACCCTCTTCTTCC-1	933000120138730	high	2019-11-14	21.3583938487826	1000	3.8934038934039	0.474063400576369	1	ExNeuron	ACTACCCTCTTCTTCC-1
Rat_Amygdala_cocaine_high_ACTACGAAGAATACTG-1	933000120138730	high	2019-11-14	25.398406374502	1530	2.58333216079695	0.611216730038023	22	ExNeuron	ACTACGAAGAATACTG-1
Rat_Amygdala_cocaine_high_ACTACGAAGAGGAAGT-1	933000120138730	high	2019-11-14	26.5911596672346	2653	3.0923621832713	0.855414012738854	18	ExNeuron	ACTACGAAGAGGAAGT-1
Rat_Amygdala_cocaine_high_ACTACGAAGAGTGGAA-1	933000120138730	high	2019-11-14	23.7758620689655	2758	3.17631086861854	0.8671875	19	ExNeuron	ACTACGAAGAGTGGAA-1
Rat_Amygdala_cocaine_high_ACTACGAAGCCCATGC-1	933000120138730	high	2019-11-14	33.1318558316544	1480	5.11155511155513	0.594530321046373	0	Oligodendrocytes	ACTACGAAGCCCATGC-1
Rat_Amygdala_cocaine_high_ACTACGAAGCCTTTGA-1	933000120138730	high	2019-11-14	18.1267259895674	2363	3.20186142970952	0.562980030721966	34	ExNeuron	ACTACGAAGCCTTTGA-1
Rat_Amygdala_cocaine_high_ACTACGAAGGGTTCTT-1	933000120138730	high	2019-11-14	17.6894595872066	4491	2.74863258288672	0.715426105717368	26	Cck+/Vip+	ACTACGAAGGGTTCTT-1
Rat_Amygdala_cocaine_high_ACTACGAAGGTTGTTC-1	933000120138730	high	2019-11-14	21.5178436982382	1429	2.78630460448642	1.05414364640884	26	Reln+	ACTACGAAGGTTGTTC-1
Rat_Amygdala_cocaine_high_ACTACGACAAGCGACA-1	933000120138730	high	2019-11-14	24.0365682137834	3418	3.50274725274725	0.772430668841762	13	InhNeuron	ACTACGACAAGCGACA-1
Rat_Amygdala_cocaine_high_ACTACGACAAGCGTCC-1	933000120138730	high	2019-11-14	28.2720198089848	3197	3.9500322686163	0.670217917675545	1	Astrocytes	ACTACGACAAGCGTCC-1
Rat_Amygdala_cocaine_high_ACTACGACAGTGCGAA-1	933000120138730	high	2019-11-14	40.7327586206897	1134	4.86513486513487	0.56989247311828	0	Oligodendrocytes	ACTACGACAGTGCGAA-1
Rat_Amygdala_cocaine_high_ACTACGACATCCCTTG-1	933000120138730	high	2019-11-14	31.6796776630572	2516	5.20161656525294	0.539044289044289	2	Microglia	ACTACGACATCCCTTG-1
Rat_Amygdala_cocaine_high_ACTACGACATCGAGTT-1	933000120138730	high	2019-11-14	24.3666687725062	3857	3.32260332260334	0.857450473729544	19	ExNeuron	ACTACGACATCGAGTT-1
Rat_Amygdala_cocaine_high_ACTACGAGTAGCCATT-1	933000120138730	high	2019-11-14	33.4064281686611	5332	3.69285886527266	0.875525009545628	19	ExNeuron	ACTACGAGTAGCCATT-1
Rat_Amygdala_cocaine_high_ACTACGAGTGCTGTCG-1	933000120138730	high	2019-11-14	42.717206132879	1003	3.58391608391607	0.536382536382536	0	Oligodendrocytes	ACTACGAGTGCTGTCG-1
Rat_Amygdala_cocaine_high_ACTACGAGTGGACAGT-1	933000120138730	high	2019-11-14	29.6909492273731	3228	3.9006864694938	0.642201834862385	9	Oligodendrocytes	ACTACGAGTGGACAGT-1
Rat_Amygdala_cocaine_high_ACTACGATCAGCCGAC-1	933000120138730	high	2019-11-14	48.0181936322287	739	5.5574055574056	0.69921875	0	Oligodendrocytes	ACTACGATCAGCCGAC-1
Rat_Amygdala_cocaine_high_ACTACGATCCATGACA-1	933000120138730	high	2019-11-14	42.2542807064851	3134	5.99400599400599	0.588442565186751	2	Microglia	ACTACGATCCATGACA-1
Rat_Amygdala_cocaine_high_ACTACGATCCGGCTGA-1	933000120138730	high	2019-11-14	48.6142810564069	1491	6.12304362304365	0.565853658536585	0	Oligodendrocytes	ACTACGATCCGGCTGA-1
Rat_Amygdala_cocaine_high_ACTACGATCGAGGTCC-1	933000120138730	high	2019-11-14	28.1746031746032	1988	2.7972027972028	1.85692068429238	6	ExNeuron	ACTACGATCGAGGTCC-1
Rat_Amygdala_cocaine_high_ACTACGATCTTCCGTG-1	933000120138730	high	2019-11-14	22.4860488018383	2055	3.17754534622006	1.25379090183559	23	Chat+	ACTACGATCTTCCGTG-1
Rat_Amygdala_cocaine_high_ACTAGGTAGACTTGAA-1	933000120138730	high	2019-11-14	23.2521326180635	5288	2.95601834063373	1.02248229134586	11	ExNeuron	ACTAGGTAGACTTGAA-1
Rat_Amygdala_cocaine_high_ACTAGGTAGCAACGGT-1	933000120138730	high	2019-11-14	23.6920156602207	3994	3.03056943056941	0.755269320843091	28	ExNeuron	ACTAGGTAGCAACGGT-1
Rat_Amygdala_cocaine_high_ACTAGGTAGCGTATCT-1	933000120138730	high	2019-11-14	37.5980819529207	3450	4.37605872388485	0.897718910963944	16	Oligodendrocytes	ACTAGGTAGCGTATCT-1
Rat_Amygdala_cocaine_high_ACTAGGTAGCGTCAAG-1	933000120138730	high	2019-11-14	23.9204808136847	5174	2.90464252728406	0.622674545852484	22	Nos1+	ACTAGGTAGCGTCAAG-1
Rat_Amygdala_cocaine_high_ACTAGGTAGGAAGAAC-1	933000120138730	high	2019-11-14	25.3093418782351	5134	3.09861567004427	0.810991105463786	16	ExNeuron	ACTAGGTAGGAAGAAC-1
Rat_Amygdala_cocaine_high_ACTAGGTAGGGAAGCG-1	933000120138730	high	2019-11-14	22.1711798839458	4585	2.82449258059017	0.771411518949567	32	Sst+	ACTAGGTAGGGAAGCG-1
Rat_Amygdala_cocaine_high_ACTAGGTAGGGCTCTC-1	933000120138730	high	2019-11-14	23.497975708502	2902	2.79885403852347	1.02883970489604	17	InhNeuron	ACTAGGTAGGGCTCTC-1
Rat_Amygdala_cocaine_high_ACTAGGTAGTCATACC-1	933000120138730	high	2019-11-14	31.4008107586384	4880	4.22131060428934	0.558449612403101	38	Microglia	ACTAGGTAGTCATACC-1
Rat_Amygdala_cocaine_high_ACTAGGTAGTCTAGAA-1	933000120138730	high	2019-11-14	18.6368477103301	1925	3.24120324120327	0.55639431616341	32	ExNeuron	ACTAGGTAGTCTAGAA-1
Rat_Amygdala_cocaine_high_ACTAGGTCAAGTAATG-1	933000120138730	high	2019-11-14	34.738026760035	2778	3.85709528566674	0.64556135770235	5	OPC	ACTAGGTCAAGTAATG-1
Rat_Amygdala_cocaine_high_ACTAGGTCACTTACAG-1	933000120138730	high	2019-11-14	27.0169608067843	4715	3.30794205794206	1.09310479158551	28	Cck+/Vip+	ACTAGGTCACTTACAG-1
Rat_Amygdala_cocaine_high_ACTAGGTCAGAGAGAA-1	933000120138730	high	2019-11-14	32.6328623682134	4550	3.57927786499217	0.593709607927617	1	Astrocytes	ACTAGGTCAGAGAGAA-1
Rat_Amygdala_cocaine_high_ACTAGGTCATCGACCG-1	933000120138730	high	2019-11-14	27.5133404482391	1289	3.72185953581301	1.43086172344689	12	ExNeuron	ACTAGGTCATCGACCG-1
Rat_Amygdala_cocaine_high_ACTAGGTCATTAAGGA-1	933000120138730	high	2019-11-14	27.8442462475527	5120	3.15319198567928	0.767401791867677	22	Nos1+	ACTAGGTCATTAAGGA-1
Rat_Amygdala_cocaine_high_ACTAGGTGTATTCTCT-1	933000120138730	high	2019-11-14	23.1110109659006	3077	3.04922350376898	1.27168674698795	7	ExNeuron	ACTAGGTGTATTCTCT-1
Rat_Amygdala_cocaine_high_ACTAGGTGTTCCCGGA-1	933000120138730	high	2019-11-14	39.1105075538958	2304	4.73712334177451	0.462686567164179	4	Oligodendrocytes	ACTAGGTGTTCCCGGA-1
Rat_Amygdala_cocaine_high_ACTAGGTTCACAACAC-1	933000120138730	high	2019-11-14	20.8438620203326	3547	3.00899100899101	0.721501706484642	15	ExNeuron	ACTAGGTTCACAACAC-1
Rat_Amygdala_cocaine_high_ACTAGGTTCCAGAGAG-1	933000120138730	high	2019-11-14	17.4076158319265	2784	3.22534608248893	0.49143346659052	22	Cck+/Vip+	ACTAGGTTCCAGAGAG-1
Rat_Amygdala_cocaine_high_ACTAGGTTCCTATCCG-1	933000120138730	high	2019-11-14	31.2222405000823	3796	4.16936005171302	0.602256699576869	1	Astrocytes	ACTAGGTTCCTATCCG-1
Rat_Amygdala_cocaine_high_ACTAGGTTCGCAAGCC-1	933000120138730	high	2019-11-14	28.4487385936661	3180	3.02614052614054	1.36442006269592	19	ExNeuron	ACTAGGTTCGCAAGCC-1
Rat_Amygdala_cocaine_high_ACTAGGTTCGGCTATA-1	933000120138730	high	2019-11-14	23.6650063709024	2043	3.92179249322104	0.708578912901113	32	Sst+	ACTAGGTTCGGCTATA-1
Rat_Amygdala_cocaine_high_ACTAGGTTCGTCGCAG-1	933000120138730	high	2019-11-14	19.7418136020151	627	3.8036038036038	0.537610619469027	35	ExNeuron	ACTAGGTTCGTCGCAG-1
Rat_Amygdala_cocaine_high_ACTAGGTTCTCTTAAC-1	933000120138730	high	2019-11-14	41.7736289381564	716	8.46653346653347	0.628930817610063	3	Oligodendrocytes	ACTAGGTTCTCTTAAC-1
Rat_Amygdala_cocaine_high_ACTAGGTTCTGTTGCC-1	933000120138730	high	2019-11-14	20.660786365675	2764	2.15625958200215	1.34659433393611	7	ExNeuron	ACTAGGTTCTGTTGCC-1
Rat_Amygdala_cocaine_high_ACTATTCAGAAATACC-1	933000120138730	high	2019-11-14	24.2492819218383	2786	4.73173884938589	0.685939553219448	5	OPC	ACTATTCAGAAATACC-1
Rat_Amygdala_cocaine_high_ACTATTCAGAGTCCGA-1	933000120138730	high	2019-11-14	24.8052760247882	4363	3.38154995689246	0.765534682080925	9	InhNeuron	ACTATTCAGAGTCCGA-1
Rat_Amygdala_cocaine_high_ACTATTCAGATTCCGT-1	933000120138730	high	2019-11-14	20.1769992244879	4423	3.43105170691378	0.782024248813917	11	InhNeuron	ACTATTCAGATTCCGT-1
Rat_Amygdala_cocaine_high_ACTATTCAGTACCCAT-1	933000120138730	high	2019-11-14	51.3935340022297	922	5.46550223969575	0.721254355400697	0	Oligodendrocytes	ACTATTCAGTACCCAT-1
Rat_Amygdala_cocaine_high_ACTATTCAGTACCTCA-1	933000120138730	high	2019-11-14	22.9855041568962	4313	3.09220191573132	0.546328671328671	20	InhNeuron	ACTATTCAGTACCTCA-1
Rat_Amygdala_cocaine_high_ACTATTCAGTTGACAA-1	933000120138730	high	2019-11-14	38.2241758241758	4348	5.41786980143152	0.590887517797817	2	Microglia	ACTATTCAGTTGACAA-1
Rat_Amygdala_cocaine_high_ACTATTCCAAAGCTGG-1	933000120138730	high	2019-11-14	26.7457781834779	4102	3.71508191057059	0.799752781211372	9	InhNeuron	ACTATTCCAAAGCTGG-1
Rat_Amygdala_cocaine_high_ACTATTCCAACTGCGC-1	933000120138730	high	2019-11-14	22.589209855565	4254	2.81076947743617	1.0814371257485	8	InhNeuron	ACTATTCCAACTGCGC-1
Rat_Amygdala_cocaine_high_ACTATTCCAATGGTCT-1	933000120138730	high	2019-11-14	20.6106373282989	3166	3.0329045954046	0.783353733170135	11	Pvalb+	ACTATTCCAATGGTCT-1
Rat_Amygdala_cocaine_high_ACTATTCCACCACGAC-1	933000120138730	high	2019-11-14	29.6390350081625	1634	3.01626084758617	0.607843137254902	5	OPC	ACTATTCCACCACGAC-1
Rat_Amygdala_cocaine_high_ACTATTCCAGCGTGAA-1	933000120138730	high	2019-11-14	30.4888017001798	1865	4.33369447453954	0.675652906486942	5	OPC	ACTATTCCAGCGTGAA-1
Rat_Amygdala_cocaine_high_ACTATTCCAGGAGCAT-1	933000120138730	high	2019-11-14	49.4576446280992	3830	6.32628241323897	0.731951393852752	1	Astrocytes	ACTATTCCAGGAGCAT-1
Rat_Amygdala_cocaine_high_ACTATTCCAGTGCTCG-1	933000120138730	high	2019-11-14	51.4794782055361	1618	5.25576118796464	0.636217948717949	0	Oligodendrocytes	ACTATTCCAGTGCTCG-1
Rat_Amygdala_cocaine_high_ACTATTCCATATAGAG-1	933000120138730	high	2019-11-14	28.5055006526198	6115	3.94379489856876	0.794093292851228	18	ExNeuron	ACTATTCCATATAGAG-1
Rat_Amygdala_cocaine_high_ACTATTCCATGCACTA-1	933000120138730	high	2019-11-14	27.0338829498097	2984	3.98138446918939	0.640522875816993	21	InhNeuron	ACTATTCCATGCACTA-1
Rat_Amygdala_cocaine_high_ACTATTCCATTGCGAT-1	933000120138730	high	2019-11-14	20.8911356689396	3554	3.64556078841795	0.507923930269414	9	Astrocytes	ACTATTCCATTGCGAT-1
Rat_Amygdala_cocaine_high_ACTATTCGTGGAGTGT-1	933000120138730	high	2019-11-14	27.4290627687016	1276	3.57317101503146	0.635245901639344	17	ExNeuron	ACTATTCGTGGAGTGT-1
Rat_Amygdala_cocaine_high_ACTATTCGTTAAGTCC-1	933000120138730	high	2019-11-14	21.6327463983535	2838	3.77914768158675	0.747413793103448	20	InhNeuron	ACTATTCGTTAAGTCC-1
Rat_Amygdala_cocaine_high_ACTATTCGTTGGCTAT-1	933000120138730	high	2019-11-14	22.9571260160079	3700	3.1204906204906	0.878912071535022	10	InhNeuron	ACTATTCGTTGGCTAT-1
Rat_Amygdala_cocaine_high_ACTATTCTCCAGGTAT-1	933000120138730	high	2019-11-14	27.3610648918469	4111	3.32076682441643	0.739525691699605	22	Nos1+	ACTATTCTCCAGGTAT-1
Rat_Amygdala_cocaine_high_ACTATTCTCCCTATTA-1	933000120138730	high	2019-11-14	36.449864498645	3228	3.86333666333664	0.629411764705882	5	OPC	ACTATTCTCCCTATTA-1
Rat_Amygdala_cocaine_high_ACTATTCTCGGGAATG-1	933000120138730	high	2019-11-14	29.4078262163369	3953	3.61238761238759	1.09053916581892	17	InhNeuron	ACTATTCTCGGGAATG-1
Rat_Amygdala_cocaine_high_ACTATTCTCGGTACTA-1	933000120138730	high	2019-11-14	22.7106227106227	1054	2.95356817095947	0.502890173410405	14	ExNeuron	ACTATTCTCGGTACTA-1
Rat_Amygdala_cocaine_high_ACTATTCTCTATATCC-1	933000120138730	high	2019-11-14	22.025872025872	1907	2.90315744861197	0.685676392572944	12	ExNeuron	ACTATTCTCTATATCC-1
Rat_Amygdala_cocaine_high_ACTATTCTCTTGTACT-1	933000120138730	high	2019-11-14	41.3333333333333	558	4.40429136081309	0.579505300353357	3	Oligodendrocytes	ACTATTCTCTTGTACT-1
Rat_Amygdala_cocaine_high_ACTCGGGAGACCGCAA-1	933000120138730	high	2019-11-14	25.0652271704903	2786	3.74108649970717	0.641612742658039	20	ExNeuron	ACTCGGGAGACCGCAA-1
Rat_Amygdala_cocaine_high_ACTCGGGAGAGCTGTG-1	933000120138730	high	2019-11-14	30.2459016393443	2583	4.13446202919885	0.630859375	2	Microglia	ACTCGGGAGAGCTGTG-1
Rat_Amygdala_cocaine_high_ACTCGGGAGAGTCCGA-1	933000120138730	high	2019-11-14	30.4079110012361	1230	3.93399703744531	0.625441696113074	3	Oligodendrocytes	ACTCGGGAGAGTCCGA-1
Rat_Amygdala_cocaine_high_ACTCGGGAGCGCAATG-1	933000120138730	high	2019-11-14	34.9129353233831	2807	3.84006237664777	0.515842839036755	0	Oligodendrocytes	ACTCGGGAGCGCAATG-1
Rat_Amygdala_cocaine_high_ACTCGGGAGGATATCA-1	933000120138730	high	2019-11-14	32.0808080808081	794	4.27720427720428	0.540076335877863	3	Oligodendrocytes	ACTCGGGAGGATATCA-1
Rat_Amygdala_cocaine_high_ACTCGGGAGGATTGCG-1	933000120138730	high	2019-11-14	36.7436372829934	6540	4.66869375166321	0.670679012345679	38	Microglia	ACTCGGGAGGATTGCG-1
Rat_Amygdala_cocaine_high_ACTCGGGAGGATTTGA-1	933000120138730	high	2019-11-14	43.3975903614458	1801	5.36130536130534	0.461263408820024	0	Oligodendrocytes	ACTCGGGAGGATTTGA-1
Rat_Amygdala_cocaine_high_ACTCGGGAGGCTTTAC-1	933000120138730	high	2019-11-14	19.3260784056641	1474	3.09859631893531	0.52900069881202	1	ExNeuron	ACTCGGGAGGCTTTAC-1
Rat_Amygdala_cocaine_high_ACTCGGGAGTCGAAAT-1	933000120138730	high	2019-11-14	21.6882342925251	5095	2.96014664946708	1.1184375	10	InhNeuron	ACTCGGGAGTCGAAAT-1
Rat_Amygdala_cocaine_high_ACTCGGGAGTGAGCAC-1	933000120138730	high	2019-11-14	27.5619128949616	2582	3.45600345600341	1.15234042553191	8	InhNeuron	ACTCGGGAGTGAGCAC-1
Rat_Amygdala_cocaine_high_ACTCGGGCAACTCAAC-1	933000120138730	high	2019-11-14	27.4658203125	4500	3.23543123543124	1.00266075388027	25	InhNeuron	ACTCGGGCAACTCAAC-1
Rat_Amygdala_cocaine_high_ACTCGGGCAACTTGGT-1	933000120138730	high	2019-11-14	20.0341167551175	4228	2.91396914773536	0.703499079189687	10	InhNeuron	ACTCGGGCAACTTGGT-1
Rat_Amygdala_cocaine_high_ACTCGGGCAAGACACG-1	933000120138730	high	2019-11-14	27.0199907019991	2906	2.70818290620272	1.23340627279358	10	ExNeuron	ACTCGGGCAAGACACG-1
Rat_Amygdala_cocaine_high_ACTCGGGCATCAACTG-1	933000120138730	high	2019-11-14	24.2941978193146	4991	2.89464230350927	0.976524290837952	26	Reln+	ACTCGGGCATCAACTG-1
Rat_Amygdala_cocaine_high_ACTCGGGGTAGACACG-1	933000120138730	high	2019-11-14	35.2043010752688	1637	3.59077542176134	0.613849765258216	5	OPC	ACTCGGGGTAGACACG-1
Rat_Amygdala_cocaine_high_ACTCGGGGTGAGGTCA-1	933000120138730	high	2019-11-14	35.7942762339278	1726	4.10234926363956	0.846969696969697	1	Astrocytes	ACTCGGGGTGAGGTCA-1
Rat_Amygdala_cocaine_high_ACTCGGGGTTGCCTGG-1	933000120138730	high	2019-11-14	34.0641772296449	2983	4.21778221778222	0.679598662207358	1	Astrocytes	ACTCGGGGTTGCCTGG-1
Rat_Amygdala_cocaine_high_ACTCGGGTCACACGTA-1	933000120138730	high	2019-11-14	24.0802304964539	4346	3.35049565818794	1.13756405202996	23	Chat+	ACTCGGGTCACACGTA-1
Rat_Amygdala_cocaine_high_ACTCGGGTCCAGGGAA-1	933000120138730	high	2019-11-14	39.7624039133473	5121	4.83438130496958	0.500749063670412	2	Microglia	ACTCGGGTCCAGGGAA-1
Rat_Amygdala_cocaine_high_ACTCGGGTCCGTCAAA-1	933000120138730	high	2019-11-14	35.9791802212102	4424	4.37031323107272	0.690242863229655	39	OPC	ACTCGGGTCCGTCAAA-1
Rat_Amygdala_cocaine_high_ACTCGGGTCCTCCTGA-1	933000120138730	high	2019-11-14	18.4656478521697	4217	2.88961038961039	0.805766312594841	11	Sst+	ACTCGGGTCCTCCTGA-1
Rat_Amygdala_cocaine_high_ACTCGGGTCTACATCT-1	933000120138730	high	2019-11-14	22.4092040868893	2610	4.08358764523149	0.50834597875569	21	InhNeuron	ACTCGGGTCTACATCT-1
Rat_Amygdala_cocaine_high_ACTGCAAAGAGGCAGG-1	933000120138730	high	2019-11-14	28.8080785159131	5078	2.81926662294758	1.25883392226148	16	ExNeuron	ACTGCAAAGAGGCAGG-1
Rat_Amygdala_cocaine_high_ACTGCAAAGATCTAAG-1	933000120138730	high	2019-11-14	24.1276290630975	4038	2.87074037074035	1.47357926221336	12	ExNeuron	ACTGCAAAGATCTAAG-1
Rat_Amygdala_cocaine_high_ACTGCAAAGCACCATT-1	933000120138730	high	2019-11-14	27.9898105112621	6263	3.50760350760349	0.849174113187111	28	ExNeuron	ACTGCAAAGCACCATT-1
Rat_Amygdala_cocaine_high_ACTGCAAAGCAGAATT-1	933000120138730	high	2019-11-14	28.2995101469559	2022	4.81273112852059	0.669836956521739	26	Cck+/Vip+	ACTGCAAAGCAGAATT-1
Rat_Amygdala_cocaine_high_ACTGCAAAGGGAAATG-1	933000120138730	high	2019-11-14	38.5059962433174	2665	5.52256732032015	0.586438152011923	2	Microglia	ACTGCAAAGGGAAATG-1
Rat_Amygdala_cocaine_high_ACTGCAAAGGTAGGAA-1	933000120138730	high	2019-11-14	42.39335598339	2246	5.67019187708839	0.705156950672646	1	Astrocytes	ACTGCAAAGGTAGGAA-1
Rat_Amygdala_cocaine_high_ACTGCAAAGGTGTTGG-1	933000120138730	high	2019-11-14	21.2174524982407	1206	2.13511978217861	1.2962962962963	7	ExNeuron	ACTGCAAAGGTGTTGG-1
Rat_Amygdala_cocaine_high_ACTGCAAAGTGAACCG-1	933000120138730	high	2019-11-14	20.7455197132616	2894	3.00454262718416	0.873781902552204	10	InhNeuron	ACTGCAAAGTGAACCG-1
Rat_Amygdala_cocaine_high_ACTGCAACAAGTCTCA-1	933000120138730	high	2019-11-14	18.9605813697423	861	3.30383901812475	0.997041420118343	3	ExNeuron	ACTGCAACAAGTCTCA-1
Rat_Amygdala_cocaine_high_ACTGCAACAGTAAGCG-1	933000120138730	high	2019-11-14	30.6527909176916	648	3.88500388500388	0.493087557603687	0	Oligodendrocytes	ACTGCAACAGTAAGCG-1
Rat_Amygdala_cocaine_high_ACTGCAACATGGTAAA-1	933000120138730	high	2019-11-14	28.8492469659307	5919	3.63979454888544	0.712442396313364	20	InhNeuron	ACTGCAACATGGTAAA-1
Rat_Amygdala_cocaine_high_ACTGCAAGTATCATGC-1	933000120138730	high	2019-11-14	19.889315015292	4097	3.13296171284339	0.739023725115899	23	Chat+	ACTGCAAGTATCATGC-1
Rat_Amygdala_cocaine_high_ACTGCAAGTCAGGCTC-1	933000120138730	high	2019-11-14	21.7770183682187	2549	2.94098424939547	1.85756676557863	23	Chat+	ACTGCAAGTCAGGCTC-1
Rat_Amygdala_cocaine_high_ACTGCAAGTCATAGAA-1	933000120138730	high	2019-11-14	19.4387405886379	2556	2.94211283222271	0.735721200387222	6	ExNeuron	ACTGCAAGTCATAGAA-1
Rat_Amygdala_cocaine_high_ACTGCAAGTCATTGCA-1	933000120138730	high	2019-11-14	24.5880535530381	1910	2.98507462686569	0.514803625377643	9	ExNeuron	ACTGCAAGTCATTGCA-1
Rat_Amygdala_cocaine_high_ACTGCAAGTCGAGGAT-1	933000120138730	high	2019-11-14	27.1128384164416	4116	3.45589893976992	0.534059097978227	1	Astrocytes	ACTGCAAGTCGAGGAT-1
Rat_Amygdala_cocaine_high_ACTGCAAGTGTGTGTT-1	933000120138730	high	2019-11-14	20.5379676069386	6429	3.42841238363627	1.10247693054881	11	Sst+	ACTGCAAGTGTGTGTT-1
Rat_Amygdala_cocaine_high_ACTGCAAGTTCCCTTG-1	933000120138730	high	2019-11-14	50.4429530201342	1879	6.70995670995674	0.618384401114206	0	Oligodendrocytes	ACTGCAAGTTCCCTTG-1
Rat_Amygdala_cocaine_high_ACTGCAATCAGGTTTG-1	933000120138730	high	2019-11-14	27.2235836817068	3777	4.4715614963549	0.618811881188119	1	Astrocytes	ACTGCAATCAGGTTTG-1
Rat_Amygdala_cocaine_high_ACTGCAATCATACTTC-1	933000120138730	high	2019-11-14	19.5393073558329	4869	3.11253372477863	0.785007422068283	18	ExNeuron	ACTGCAATCATACTTC-1
Rat_Amygdala_cocaine_high_ACTGCAATCGGTACTA-1	933000120138730	high	2019-11-14	31.102877070619	1427	4.68377776070085	0.605485232067511	0	Oligodendrocytes	ACTGCAATCGGTACTA-1
Rat_Amygdala_cocaine_high_ACTGCAATCGTTGTAG-1	933000120138730	high	2019-11-14	31.4486421656815	3671	3.87272302165921	0.623148148148148	39	OPC	ACTGCAATCGTTGTAG-1
Rat_Amygdala_cocaine_high_ACTGCAATCTGAACGT-1	933000120138730	high	2019-11-14	24.641628440367	1719	2.85911271826765	1.02654867256637	10	ExNeuron	ACTGCAATCTGAACGT-1
Rat_Amygdala_cocaine_high_ACTGCAATCTTTCGAT-1	933000120138730	high	2019-11-14	36.8231046931408	2652	4.57133228217569	0.825369244135534	2	Microglia	ACTGCAATCTTTCGAT-1
Rat_Amygdala_cocaine_high_ACTGCGGAGAATCAGT-1	933000120138730	high	2019-11-14	19.3138810890001	1582	3.22030910266205	0.488587731811698	14	Microglia	ACTGCGGAGAATCAGT-1
Rat_Amygdala_cocaine_high_ACTGCGGAGCAATAAC-1	933000120138730	high	2019-11-14	31.3227914023293	3308	3.18728890157464	1.04864864864865	9	InhNeuron	ACTGCGGAGCAATAAC-1
Rat_Amygdala_cocaine_high_ACTGCGGAGCCCATTA-1	933000120138730	high	2019-11-14	24.4429608612201	2929	2.81147424004565	0.798701298701299	18	ExNeuron	ACTGCGGAGCCCATTA-1
Rat_Amygdala_cocaine_high_ACTGCGGAGCCTGTAT-1	933000120138730	high	2019-11-14	39.6688741721854	2995	5.05765421019662	0.637037037037037	2	Microglia	ACTGCGGAGCCTGTAT-1
Rat_Amygdala_cocaine_high_ACTGCGGAGCGTAGCA-1	933000120138730	high	2019-11-14	28.3210198464436	1955	3.66518727174461	0.985815602836879	10	ExNeuron	ACTGCGGAGCGTAGCA-1
Rat_Amygdala_cocaine_high_ACTGCGGAGGATTGAT-1	933000120138730	high	2019-11-14	24.8482549317147	655	3.07840307840307	0.649237472766884	3	ExNeuron	ACTGCGGAGGATTGAT-1
Rat_Amygdala_cocaine_high_ACTGCGGAGGCAGTGT-1	933000120138730	high	2019-11-14	18.3228029867892	319	4.30338891877352	0.669172932330827	27	Oligodendrocytes	ACTGCGGAGGCAGTGT-1
Rat_Amygdala_cocaine_high_ACTGCGGAGTGTGTAA-1	933000120138730	high	2019-11-14	36.1158021712907	1497	4.92160900324164	0.565375302663438	0	Oligodendrocytes	ACTGCGGAGTGTGTAA-1
Rat_Amygdala_cocaine_high_ACTGCGGCAAACCTAC-1	933000120138730	high	2019-11-14	20.0243742383051	2136	2.80570493336449	0.845508982035928	23	Chat+	ACTGCGGCAAACCTAC-1
Rat_Amygdala_cocaine_high_ACTGCGGCAAGAGCGT-1	933000120138730	high	2019-11-14	22.8826388335591	2872	2.41218635379219	0.533182503770739	18	ExNeuron	ACTGCGGCAAGAGCGT-1
Rat_Amygdala_cocaine_high_ACTGCGGCAAGCAATA-1	933000120138730	high	2019-11-14	20.4439778011099	1363	3.42324342324339	0.450288646568313	21	ExNeuron	ACTGCGGCAAGCAATA-1
Rat_Amygdala_cocaine_high_ACTGCGGCAAGGTTCT-1	933000120138730	high	2019-11-14	34.7878787878788	2009	3.78621378621379	0.555256064690027	1	Astrocytes	ACTGCGGCAAGGTTCT-1
Rat_Amygdala_cocaine_high_ACTGCGGCACTGAAGG-1	933000120138730	high	2019-11-14	30.7171221677178	2630	2.7146187146187	1.67073170731707	16	ExNeuron	ACTGCGGCACTGAAGG-1
Rat_Amygdala_cocaine_high_ACTGCGGCATAGCAGG-1	933000120138730	high	2019-11-14	24.4352380207926	3126	3.30516940686435	0.823229986117538	23	Chat+	ACTGCGGCATAGCAGG-1
Rat_Amygdala_cocaine_high_ACTGCGGGTATTCGCA-1	933000120138730	high	2019-11-14	28.2372664857097	3537	3.66193806193804	0.485034535686876	21	InhNeuron	ACTGCGGGTATTCGCA-1
Rat_Amygdala_cocaine_high_ACTGCGGGTTCCGCGA-1	933000120138730	high	2019-11-14	45.1517394522576	1220	7.35560735560744	0.747474747474748	1	Astrocytes	ACTGCGGGTTCCGCGA-1
Rat_Amygdala_cocaine_high_ACTGCGGGTTTCCGGG-1	933000120138730	high	2019-11-14	37.8739225959101	2241	5.07492507492508	0.444266238973537	4	Oligodendrocytes	ACTGCGGGTTTCCGGG-1
Rat_Amygdala_cocaine_high_ACTGCGGTCCAGGGAA-1	933000120138730	high	2019-11-14	50.1731947775113	1883	4.34565434565438	0.637636080870918	1	Astrocytes	ACTGCGGTCCAGGGAA-1
Rat_Amygdala_cocaine_high_ACTGCGGTCGCTCGGA-1	933000120138730	high	2019-11-14	35.8074534161491	3459	4.87625581965208	0.736811254396249	1	Astrocytes	ACTGCGGTCGCTCGGA-1
Rat_Amygdala_cocaine_high_ACTGCGGTCTGCTACC-1	933000120138730	high	2019-11-14	29.4557012316249	3707	3.33000333000336	0.678417884780739	1	Astrocytes	ACTGCGGTCTGCTACC-1
Rat_Amygdala_cocaine_high_ACTGCGGTCTGGCGCA-1	933000120138730	high	2019-11-14	24.1117820530824	3434	3.43208193675485	0.966729147141518	18	ExNeuron	ACTGCGGTCTGGCGCA-1
Rat_Amygdala_cocaine_high_ACTGCGGTCTTTCGAT-1	933000120138730	high	2019-11-14	24.8843521810605	6509	2.78458383721541	0.998995731860407	7	ExNeuron	ACTGCGGTCTTTCGAT-1
Rat_Amygdala_cocaine_high_ACTGTCCAGACACGGT-1	933000120138730	high	2019-11-14	17.5530179445351	4304	2.83178360101435	0.544071020925809	10	InhNeuron	ACTGTCCAGACACGGT-1
Rat_Amygdala_cocaine_high_ACTGTCCAGATATGAC-1	933000120138730	high	2019-11-14	19.6730051537231	3321	3.03215303215305	0.680752621838371	7	ExNeuron	ACTGTCCAGATATGAC-1
Rat_Amygdala_cocaine_high_ACTGTCCAGCGTGTTT-1	933000120138730	high	2019-11-14	38.7771456046158	4839	4.31493971866641	0.75024975024975	1	Astrocytes	ACTGTCCAGCGTGTTT-1
Rat_Amygdala_cocaine_high_ACTGTCCAGGAGTAGA-1	933000120138730	high	2019-11-14	41.4808632407297	3479	4.72570907353516	0.587465940054496	1	Astrocytes	ACTGTCCAGGAGTAGA-1
Rat_Amygdala_cocaine_high_ACTGTCCAGGATGTAT-1	933000120138730	high	2019-11-14	20.6349206349206	741	3.74025974025974	0.641337386018237	31	Oligodendrocytes	ACTGTCCAGGATGTAT-1
Rat_Amygdala_cocaine_high_ACTGTCCAGGTCACTT-1	933000120138730	high	2019-11-14	27.2632363907532	3656	3.780161444395	0.584882280049566	1	Astrocytes	ACTGTCCAGGTCACTT-1
Rat_Amygdala_cocaine_high_ACTGTCCAGGTTGTGG-1	933000120138730	high	2019-11-14	25.1167133520075	2959	2.80662733492924	0.863436123348018	10	InhNeuron	ACTGTCCAGGTTGTGG-1
Rat_Amygdala_cocaine_high_ACTGTCCCAACTCAAC-1	933000120138730	high	2019-11-14	25.0263289174658	4515	3.4776334776335	0.594111726220433	1	Astrocytes	ACTGTCCCAACTCAAC-1
Rat_Amygdala_cocaine_high_ACTGTCCCAAGAGCGT-1	933000120138730	high	2019-11-14	35.7230475671255	2621	4.07814407814404	0.50635103926097	1	Astrocytes	ACTGTCCCAAGAGCGT-1
Rat_Amygdala_cocaine_high_ACTGTCCCAATGATGA-1	933000120138730	high	2019-11-14	31.5295562182073	3595	4.28694112904636	0.979253112033195	11	Sst+	ACTGTCCCAATGATGA-1
Rat_Amygdala_cocaine_high_ACTGTCCCAGAAAGAG-1	933000120138730	high	2019-11-14	20.5081114172023	3350	3.87612387612384	0.546459412780656	9	InhNeuron	ACTGTCCCAGAAAGAG-1
Rat_Amygdala_cocaine_high_ACTGTCCCAGTATACC-1	933000120138730	high	2019-11-14	24.5693321990642	4621	3.15252928889294	0.867554309740715	1	Astrocytes	ACTGTCCCAGTATACC-1
Rat_Amygdala_cocaine_high_ACTGTCCCATGGATGG-1	933000120138730	high	2019-11-14	38.9332572732459	4095	5.67403610881877	0.589407191448008	2	Microglia	ACTGTCCCATGGATGG-1
Rat_Amygdala_cocaine_high_ACTGTCCCATGTCCCT-1	933000120138730	high	2019-11-14	31.5737799595726	5467	3.90198037256859	0.737720706260032	17	InhNeuron	ACTGTCCCATGTCCCT-1
Rat_Amygdala_cocaine_high_ACTGTCCCATTTGGCA-1	933000120138730	high	2019-11-14	48.3910139647845	3985	5.04712678625726	0.620405576679341	4	Oligodendrocytes	ACTGTCCCATTTGGCA-1
Rat_Amygdala_cocaine_high_ACTGTCCGTACGGATG-1	933000120138730	high	2019-11-14	39.5663956639566	292	11.022311022311	0.661971830985915	27	Oligodendrocytes	ACTGTCCGTACGGATG-1
Rat_Amygdala_cocaine_high_ACTGTCCGTATTCTTC-1	933000120138730	high	2019-11-14	46.3763352506163	2822	5.66874985479641	0.645414847161572	4	Oligodendrocytes	ACTGTCCGTATTCTTC-1
Rat_Amygdala_cocaine_high_ACTGTCCGTCATAGCT-1	933000120138730	high	2019-11-14	33.3076263924593	3887	4.14659966898776	0.647000495785821	1	Astrocytes	ACTGTCCGTCATAGCT-1
Rat_Amygdala_cocaine_high_ACTGTCCGTCATTGCA-1	933000120138730	high	2019-11-14	39.9912395970215	4565	5.93913129124389	0.596947935368043	37	Microglia	ACTGTCCGTCATTGCA-1
Rat_Amygdala_cocaine_high_ACTGTCCGTCTGATTG-1	933000120138730	high	2019-11-14	34.3598055105348	1696	4.53885736904605	0.53732912723449	1	Astrocytes	ACTGTCCGTCTGATTG-1
Rat_Amygdala_cocaine_high_ACTGTCCGTGCTAGTT-1	933000120138730	high	2019-11-14	19.0896684595007	2378	3.51648351648352	0.551443676291175	26	Cck+/Vip+	ACTGTCCGTGCTAGTT-1
Rat_Amygdala_cocaine_high_ACTGTCCGTGCTGAAG-1	933000120138730	high	2019-11-14	19.3225407970873	2972	2.77903914267553	0.952569169960474	12	ExNeuron	ACTGTCCGTGCTGAAG-1
Rat_Amygdala_cocaine_high_ACTGTCCTCAGGTCTA-1	933000120138730	high	2019-11-14	21.4938674261565	4679	2.7073597543396	0.949561403508772	7	ExNeuron	ACTGTCCTCAGGTCTA-1
Rat_Amygdala_cocaine_high_ACTGTCCTCCCGGGTA-1	933000120138730	high	2019-11-14	26.3473794938432	4258	3.31588940860466	0.794764795144158	13	InhNeuron	ACTGTCCTCCCGGGTA-1
Rat_Amygdala_cocaine_high_ACTGTCCTCCTGTAGA-1	933000120138730	high	2019-11-14	26.9520935496039	2858	3.58322995685632	0.941958887545345	10	InhNeuron	ACTGTCCTCCTGTAGA-1
Rat_Amygdala_cocaine_high_ACTGTCCTCGTATAGC-1	933000120138730	high	2019-11-14	26.4164827078734	359	3.6392179249322	1.34567901234568	3	ExNeuron	ACTGTCCTCGTATAGC-1
Rat_Amygdala_cocaine_high_ACTGTCCTCGTCAACA-1	933000120138730	high	2019-11-14	30.1420305102578	573	3.6311514572384	0.875	3	ExNeuron	ACTGTCCTCGTCAACA-1
Rat_Amygdala_cocaine_high_ACTGTCCTCTATCTTG-1	933000120138730	high	2019-11-14	25.1282521069989	2743	3.09374835690623	0.702496179317371	20	InhNeuron	ACTGTCCTCTATCTTG-1
Rat_Amygdala_cocaine_high_ACTTCCGAGACACAAT-1	933000120138730	high	2019-11-14	18.2020874398165	5633	2.06000895656067	0.618464961067853	14	ExNeuron	ACTTCCGAGACACAAT-1
Rat_Amygdala_cocaine_high_ACTTCCGAGAGAAGCA-1	933000120138730	high	2019-11-14	35.546875	1183	4.37162837162837	0.486068111455108	2	Microglia	ACTTCCGAGAGAAGCA-1
Rat_Amygdala_cocaine_high_ACTTCCGAGAGTTCGG-1	933000120138730	high	2019-11-14	28.2332155477032	4794	3.02078873507448	1.4434829637642	16	ExNeuron	ACTTCCGAGAGTTCGG-1
Rat_Amygdala_cocaine_high_ACTTCCGAGATTCCGT-1	933000120138730	high	2019-11-14	27.3916035788025	398	4.12920412920414	0.595394736842105	3	Oligodendrocytes	ACTTCCGAGATTCCGT-1
Rat_Amygdala_cocaine_high_ACTTCCGAGGAGGCGA-1	933000120138730	high	2019-11-14	28	2205	3.88741693089524	0.676572218382861	4	Oligodendrocytes	ACTTCCGAGGAGGCGA-1
Rat_Amygdala_cocaine_high_ACTTCCGAGTTGTCCA-1	933000120138730	high	2019-11-14	29.0941762639876	3562	3.55182008074572	0.665914221218962	9	InhNeuron	ACTTCCGAGTTGTCCA-1
Rat_Amygdala_cocaine_high_ACTTCCGCAAGCAACG-1	933000120138730	high	2019-11-14	39.5537876167416	2287	4.66930329944032	0.547291092745638	1	Astrocytes	ACTTCCGCAAGCAACG-1
Rat_Amygdala_cocaine_high_ACTTCCGCAATGTAAG-1	933000120138730	high	2019-11-14	25.8556181324091	6565	2.91310421180549	0.997603195739015	7	ExNeuron	ACTTCCGCAATGTAAG-1
Rat_Amygdala_cocaine_high_ACTTCCGCACTCGTGG-1	933000120138730	high	2019-11-14	26.7039371951945	2245	3.10069677158284	1.48565573770492	10	ExNeuron	ACTTCCGCACTCGTGG-1
Rat_Amygdala_cocaine_high_ACTTCCGCAGAGTCGA-1	933000120138730	high	2019-11-14	27.81179289232	4179	3.61345971102066	0.576763485477178	1	Astrocytes	ACTTCCGCAGAGTCGA-1
Rat_Amygdala_cocaine_high_ACTTCCGCAGGATGTG-1	933000120138730	high	2019-11-14	32.5347292128045	1616	3.83045525902665	0.578055307760928	4	Oligodendrocytes	ACTTCCGCAGGATGTG-1
Rat_Amygdala_cocaine_high_ACTTCCGCAGGCAGAT-1	933000120138730	high	2019-11-14	17.3239436619718	369	3.83616383616385	0.597156398104265	3	ExNeuron	ACTTCCGCAGGCAGAT-1
Rat_Amygdala_cocaine_high_ACTTCCGCATTTAGGC-1	933000120138730	high	2019-11-14	39.7324571696785	1693	4.76666190951903	0.871244635193133	5	OPC	ACTTCCGCATTTAGGC-1
Rat_Amygdala_cocaine_high_ACTTCCGGTGCCGGTT-1	933000120138730	high	2019-11-14	19.2108362779741	1631	2.62874380521441	0.613508442776735	14	ExNeuron	ACTTCCGGTGCCGGTT-1
Rat_Amygdala_cocaine_high_ACTTCCGGTGTCCTTC-1	933000120138730	high	2019-11-14	20.5554556893762	4574	2.73256155609096	1.08813559322034	10	InhNeuron	ACTTCCGGTGTCCTTC-1
Rat_Amygdala_cocaine_high_ACTTCCGGTTTCAGCA-1	933000120138730	high	2019-11-14	27.5142873976315	4670	4.42787981249518	0.688766114180479	9	InhNeuron	ACTTCCGGTTTCAGCA-1
Rat_Amygdala_cocaine_high_ACTTCCGTCCGTTTCG-1	933000120138730	high	2019-11-14	24.7424519466619	5548	3.10920606487106	0.870354847722828	22	Nos1+	ACTTCCGTCCGTTTCG-1
Rat_Amygdala_cocaine_high_ACTTCCGTCGCCGAAC-1	933000120138730	high	2019-11-14	26.4720374476472	2149	3.06851043693146	0.594921402660218	1	Astrocytes	ACTTCCGTCGCCGAAC-1
Rat_Amygdala_cocaine_high_ACTTCCGTCTCCTTAA-1	933000120138730	high	2019-11-14	25.5269661287978	1756	4.25029515938608	0.559016393442623	1	Astrocytes	ACTTCCGTCTCCTTAA-1
Rat_Amygdala_cocaine_high_ACTTTCAAGACTCTTG-1	933000120138730	high	2019-11-14	26.2346602813529	1753	4.62394748109033	0.561904761904762	2	Microglia	ACTTTCAAGACTCTTG-1
Rat_Amygdala_cocaine_high_ACTTTCAAGAGCTCCC-1	933000120138730	high	2019-11-14	33.5031347962382	2565	3.16590625868974	0.655938697318008	20	InhNeuron	ACTTTCAAGAGCTCCC-1
Rat_Amygdala_cocaine_high_ACTTTCAAGGATGTCG-1	933000120138730	high	2019-11-14	44.8200812536274	3089	7.56606031331298	0.775510204081633	27	Endothelial	ACTTTCAAGGATGTCG-1
Rat_Amygdala_cocaine_high_ACTTTCAAGTCCAGAG-1	933000120138730	high	2019-11-14	21.2951234958835	5380	2.54936320510089	1.12003722084367	7	ExNeuron	ACTTTCAAGTCCAGAG-1
Rat_Amygdala_cocaine_high_ACTTTCAAGTCTCGAT-1	933000120138730	high	2019-11-14	28.934795774174	4300	3.9728129013843	0.825192802056555	18	ExNeuron	ACTTTCAAGTCTCGAT-1
Rat_Amygdala_cocaine_high_ACTTTCAAGTGCCCTG-1	933000120138730	high	2019-11-14	20.4824375793483	1936	3.28452035769112	0.566840926064227	6	ExNeuron	ACTTTCAAGTGCCCTG-1
Rat_Amygdala_cocaine_high_ACTTTCACAACTGCGC-1	933000120138730	high	2019-11-14	22.7545766590389	3182	3.24917800645955	0.928866452501147	18	ExNeuron	ACTTTCACAACTGCGC-1
Rat_Amygdala_cocaine_high_ACTTTCACAATTAGGA-1	933000120138730	high	2019-11-14	48.4473922218872	1607	5.10675764913059	0.536127167630058	4	Oligodendrocytes	ACTTTCACAATTAGGA-1
Rat_Amygdala_cocaine_high_ACTTTCACACATGATC-1	933000120138730	high	2019-11-14	29.0325656796834	6089	3.05011444251949	1.10517358747447	22	Nos1+	ACTTTCACACATGATC-1
Rat_Amygdala_cocaine_high_ACTTTCACACCGATCG-1	933000120138730	high	2019-11-14	19.1349843041507	2743	3.34005617024487	0.573022312373225	26	Cck+/Vip+	ACTTTCACACCGATCG-1
Rat_Amygdala_cocaine_high_ACTTTCACATCGTACA-1	933000120138730	high	2019-11-14	28.6839514276337	874	3.28171828171828	0.651327433628319	3	Oligodendrocytes	ACTTTCACATCGTACA-1
Rat_Amygdala_cocaine_high_ACTTTCACATTATGGC-1	933000120138730	high	2019-11-14	20.9107862600012	3476	1.72494172494172	1.185546875	7	ExNeuron	ACTTTCACATTATGGC-1
Rat_Amygdala_cocaine_high_ACTTTCAGTCGTAATC-1	933000120138730	high	2019-11-14	22.6107689250944	2276	3.57334972719586	1.21150729335494	15	Sst+	ACTTTCAGTCGTAATC-1
Rat_Amygdala_cocaine_high_ACTTTCAGTCTCAAAC-1	933000120138730	high	2019-11-14	20.8921024492082	4103	3.03606168267818	0.728418744861606	8	InhNeuron	ACTTTCAGTCTCAAAC-1
Rat_Amygdala_cocaine_high_ACTTTCAGTCTCTGGG-1	933000120138730	high	2019-11-14	39.9464001158916	5515	5.54419402586938	0.43542817679558	2	Microglia	ACTTTCAGTCTCTGGG-1
Rat_Amygdala_cocaine_high_ACTTTCAGTGATGCGA-1	933000120138730	high	2019-11-14	17.910447761194	1872	2.48706517363235	0.575801052128168	16	ExNeuron	ACTTTCAGTGATGCGA-1
Rat_Amygdala_cocaine_high_ACTTTCAGTGGAAGCT-1	933000120138730	high	2019-11-14	43.3874470065143	4196	5.64952289090221	0.415006947660954	2	Microglia	ACTTTCAGTGGAAGCT-1
Rat_Amygdala_cocaine_high_ACTTTCAGTGTCCAGC-1	933000120138730	high	2019-11-14	19.8128914611908	2499	2.7903131351407	1.12628398791541	12	ExNeuron	ACTTTCAGTGTCCAGC-1
Rat_Amygdala_cocaine_high_ACTTTCAGTTACACTG-1	933000120138730	high	2019-11-14	43.0270984798414	1953	5.87594223957856	0.676729559748428	2	Microglia	ACTTTCAGTTACACTG-1
Rat_Amygdala_cocaine_high_ACTTTCAGTTAGGAGC-1	933000120138730	high	2019-11-14	18.4760223595175	628	2.53746253746254	0.820564516129032	19	ExNeuron	ACTTTCAGTTAGGAGC-1
Rat_Amygdala_cocaine_high_ACTTTCATCCAATCCC-1	933000120138730	high	2019-11-14	28.2298923369221	1783	3.8655788655789	0.662480376766091	4	Oligodendrocytes	ACTTTCATCCAATCCC-1
Rat_Amygdala_cocaine_high_ACTTTCATCCCGTAGG-1	933000120138730	high	2019-11-14	42.6011944260119	1926	8.31776918733447	0.558758314855876	0	Oligodendrocytes	ACTTTCATCCCGTAGG-1
Rat_Amygdala_cocaine_high_ACTTTCATCGAGTTAC-1	933000120138730	high	2019-11-14	22.4314730822323	4550	2.21671819304956	1.20413026211279	7	ExNeuron	ACTTTCATCGAGTTAC-1
Rat_Amygdala_cocaine_high_ACTTTCATCGCGGCAT-1	933000120138730	high	2019-11-14	31.9686411149826	4404	2.9835195479367	0.814527181361352	20	InhNeuron	ACTTTCATCGCGGCAT-1
Rat_Amygdala_cocaine_high_ACTTTCATCGGTTGTA-1	933000120138730	high	2019-11-14	24.656862745098	1006	2.52567944875636	1.81818181818182	7	ExNeuron	ACTTTCATCGGTTGTA-1
Rat_Amygdala_cocaine_high_ACTTTCATCTCGACCT-1	933000120138730	high	2019-11-14	36.9241672572644	521	7.7195531740986	0.535055350553506	3	Oligodendrocytes	ACTTTCATCTCGACCT-1
Rat_Amygdala_cocaine_high_ACTTTCATCTTACTCA-1	933000120138730	high	2019-11-14	45.2303961196443	1119	4.94211670682263	0.642701525054466	1	Astrocytes	ACTTTCATCTTACTCA-1
Rat_Amygdala_cocaine_high_AGACAAAAGAACCCGA-1	933000120138730	high	2019-11-14	29.2316056542225	1613	4.73757012218552	0.517647058823529	5	OPC	AGACAAAAGAACCCGA-1
Rat_Amygdala_cocaine_high_AGACAAAAGCAATAAC-1	933000120138730	high	2019-11-14	23.324264160277	4715	3.36963649847083	0.56374549819928	21	InhNeuron	AGACAAAAGCAATAAC-1
Rat_Amygdala_cocaine_high_AGACAAAAGCCTATAC-1	933000120138730	high	2019-11-14	33.0774883644974	4051	3.36604571898688	0.722962173681406	1	Astrocytes	AGACAAAAGCCTATAC-1
Rat_Amygdala_cocaine_high_AGACAAAAGGCGACTA-1	933000120138730	high	2019-11-14	27.2531979298897	2791	3.01745498595895	0.642898889538282	1	Astrocytes	AGACAAAAGGCGACTA-1
Rat_Amygdala_cocaine_high_AGACAAAAGTAGGTCG-1	933000120138730	high	2019-11-14	19.5808823529412	2663	3.26700326700323	0.757590361445783	16	ExNeuron	AGACAAAAGTAGGTCG-1
Rat_Amygdala_cocaine_high_AGACAAAAGTATGCTC-1	933000120138730	high	2019-11-14	32.4847814056447	587	3.52980352980352	0.736	3	Oligodendrocytes	AGACAAAAGTATGCTC-1
Rat_Amygdala_cocaine_high_AGACAAACAAGAGATT-1	933000120138730	high	2019-11-14	26.7789436557623	3037	3.83790122920556	0.475101438583549	1	Astrocytes	AGACAAACAAGAGATT-1
Rat_Amygdala_cocaine_high_AGACAAACAAGGTTCT-1	933000120138730	high	2019-11-14	18.426549083314	794	2.60915555033204	0.534216335540839	17	ExNeuron	AGACAAACAAGGTTCT-1
Rat_Amygdala_cocaine_high_AGACAAACAGAACGAC-1	933000120138730	high	2019-11-14	21.8023078332011	3571	3.14557237634161	0.911741835147745	18	ExNeuron	AGACAAACAGAACGAC-1
Rat_Amygdala_cocaine_high_AGACAAACAGTCAGCC-1	933000120138730	high	2019-11-14	35.8776946766388	1631	4.39910966226755	0.843165467625899	5	OPC	AGACAAACAGTCAGCC-1
Rat_Amygdala_cocaine_high_AGACAAACATGGGTGA-1	933000120138730	high	2019-11-14	25.3392330383481	3436	2.63045225451237	0.711856823266219	18	ExNeuron	AGACAAACATGGGTGA-1
Rat_Amygdala_cocaine_high_AGACAAAGTACTAGAA-1	933000120138730	high	2019-11-14	17.3460376481524	3732	2.96724552043703	0.880170316301703	23	Chat+	AGACAAAGTACTAGAA-1
Rat_Amygdala_cocaine_high_AGACAAAGTAGGTCTT-1	933000120138730	high	2019-11-14	23.2194434660092	3296	4.30907675002164	0.625956981407218	14	Microglia	AGACAAAGTAGGTCTT-1
Rat_Amygdala_cocaine_high_AGACAAAGTGAATGGC-1	933000120138730	high	2019-11-14	30.8160268512691	2938	2.88683279337485	1.07432950191571	17	InhNeuron	AGACAAAGTGAATGGC-1
Rat_Amygdala_cocaine_high_AGACAAAGTGGCGCTT-1	933000120138730	high	2019-11-14	38.0645161290323	1888	4.14909765559112	0.558333333333333	0	Oligodendrocytes	AGACAAAGTGGCGCTT-1
Rat_Amygdala_cocaine_high_AGACAAATCAAGTTGC-1	933000120138730	high	2019-11-14	22.0117975783918	2127	2.60550260550259	0.966738973246565	30	Oligodendrocytes	AGACAAATCAAGTTGC-1
Rat_Amygdala_cocaine_high_AGACAAATCAGTTGAC-1	933000120138730	high	2019-11-14	45.6748695003729	1225	5.91408591408593	0.72787610619469	1	Astrocytes	AGACAAATCAGTTGAC-1
Rat_Amygdala_cocaine_high_AGACAAATCGAGAACG-1	933000120138730	high	2019-11-14	41.5763135946622	997	6.04395604395604	0.504930966469428	2	Microglia	AGACAAATCGAGAACG-1
Rat_Amygdala_cocaine_high_AGATAGAAGCTTCAAC-1	933000120138730	high	2019-11-14	20.2772404900064	3774	3.07105481930655	1.10407079646018	11	Sst+	AGATAGAAGCTTCAAC-1
Rat_Amygdala_cocaine_high_AGATAGAAGGTAAGTT-1	933000120138730	high	2019-11-14	23.6334405144695	3381	2.95243218320138	1.00798004987531	10	InhNeuron	AGATAGAAGGTAAGTT-1
Rat_Amygdala_cocaine_high_AGATAGAAGTGTCCCG-1	933000120138730	high	2019-11-14	22.0977156445918	6133	3.21472249723369	0.778644672313865	10	InhNeuron	AGATAGAAGTGTCCCG-1
Rat_Amygdala_cocaine_high_AGATAGACAATAGTGA-1	933000120138730	high	2019-11-14	28.6835042323309	4168	3.46647217812859	0.806104901117799	25	Oligodendrocytes	AGATAGACAATAGTGA-1
Rat_Amygdala_cocaine_high_AGATAGACAATTGCCA-1	933000120138730	high	2019-11-14	52.3048836147878	2292	5.79710144927538	0.610714285714286	4	Oligodendrocytes	AGATAGACAATTGCCA-1
Rat_Amygdala_cocaine_high_AGATAGACACCGAAAG-1	933000120138730	high	2019-11-14	17.9975768256416	1634	2.79966946633614	0.423570595099183	14	Oligodendrocytes	AGATAGACACCGAAAG-1
Rat_Amygdala_cocaine_high_AGATAGACAGCCACGT-1	933000120138730	high	2019-11-14	21.7141863699583	1249	4.66644466644463	0.472109943411479	2	Microglia	AGATAGACAGCCACGT-1
Rat_Amygdala_cocaine_high_AGATAGACAGGTCTGC-1	933000120138730	high	2019-11-14	33.9870562855462	1733	4.80809513067573	0.665198237885463	0	Oligodendrocytes	AGATAGACAGGTCTGC-1
Rat_Amygdala_cocaine_high_AGATAGACAGTAGTTC-1	933000120138730	high	2019-11-14	26.790750141004	1425	4.38672438672435	0.841825902335457	1	Astrocytes	AGATAGACAGTAGTTC-1
Rat_Amygdala_cocaine_high_AGATAGAGTACAAGCG-1	933000120138730	high	2019-11-14	30.5469476293771	3943	4.23465423465426	0.787664783427495	21	InhNeuron	AGATAGAGTACAAGCG-1
Rat_Amygdala_cocaine_high_AGATAGAGTAGAAGCC-1	933000120138730	high	2019-11-14	28.0401010178312	3664	2.94607353430885	1.3411003236246	16	ExNeuron	AGATAGAGTAGAAGCC-1
Rat_Amygdala_cocaine_high_AGATAGAGTAGATGAT-1	933000120138730	high	2019-11-14	24.5683841381171	3643	3.20021858483397	0.817817014446228	22	Nos1+	AGATAGAGTAGATGAT-1
Rat_Amygdala_cocaine_high_AGATAGAGTCCCGAGT-1	933000120138730	high	2019-11-14	29.3850982215506	5056	3.04658844804827	1.43710230053842	7	ExNeuron	AGATAGAGTCCCGAGT-1
Rat_Amygdala_cocaine_high_AGATAGAGTTTCCTAT-1	933000120138730	high	2019-11-14	35.2219002592649	4619	3.46858110833265	0.572450131727512	20	InhNeuron	AGATAGAGTTTCCTAT-1
Rat_Amygdala_cocaine_high_AGATAGATCGGTTGTA-1	933000120138730	high	2019-11-14	28.5657686212361	721	3.04362304362303	1.09446254071661	3	ExNeuron	AGATAGATCGGTTGTA-1
Rat_Amygdala_cocaine_high_AGATTCGAGACAACGC-1	933000120138730	high	2019-11-14	37.0519262981575	1106	6.25374625374629	0.65625	0	Oligodendrocytes	AGATTCGAGACAACGC-1
Rat_Amygdala_cocaine_high_AGATTCGAGACACGGT-1	933000120138730	high	2019-11-14	42.5792811839324	1007	5.06921649778791	0.455337690631808	0	Oligodendrocytes	AGATTCGAGACACGGT-1
Rat_Amygdala_cocaine_high_AGATTCGAGAGGCGGA-1	933000120138730	high	2019-11-14	39.0302569945563	3083	4.69290709290711	0.515380150899594	2	Microglia	AGATTCGAGAGGCGGA-1
Rat_Amygdala_cocaine_high_AGATTCGAGCCATCAT-1	933000120138730	high	2019-11-14	25.4758491125723	5153	3.24209124209125	1.10188261351052	19	ExNeuron	AGATTCGAGCCATCAT-1
Rat_Amygdala_cocaine_high_AGATTCGAGGCCAGTA-1	933000120138730	high	2019-11-14	25.6965639460471	2610	4.07179027868681	0.759634225996081	15	Oligodendrocytes	AGATTCGAGGCCAGTA-1
Rat_Amygdala_cocaine_high_AGATTCGAGTACAGAT-1	933000120138730	high	2019-11-14	22.5554729801465	4249	2.48972584301924	0.919808087731323	18	ExNeuron	AGATTCGAGTACAGAT-1
Rat_Amygdala_cocaine_high_AGATTCGAGTGGACGT-1	933000120138730	high	2019-11-14	20.5675872574343	6211	2.73628810214179	0.854526534859521	24	Sst+	AGATTCGAGTGGACGT-1
Rat_Amygdala_cocaine_high_AGATTCGAGTTAGCGG-1	933000120138730	high	2019-11-14	19.257111433285	3852	2.60885611204083	0.787491361437457	15	InhNeuron	AGATTCGAGTTAGCGG-1
Rat_Amygdala_cocaine_high_AGATTCGCAATTGGCT-1	933000120138730	high	2019-11-14	39.7435897435897	1612	4.56962392446259	0.648721399730821	0	Oligodendrocytes	AGATTCGCAATTGGCT-1
Rat_Amygdala_cocaine_high_AGATTCGCAATTGTGC-1	933000120138730	high	2019-11-14	26.547866805411	4082	3.1168831168831	0.990145471609573	27	ExNeuron	AGATTCGCAATTGTGC-1
Rat_Amygdala_cocaine_high_AGATTCGCAGAATGCG-1	933000120138730	high	2019-11-14	34.6856174698795	3685	4.26085542364613	0.809304997128087	0	Oligodendrocytes	AGATTCGCAGAATGCG-1
Rat_Amygdala_cocaine_high_AGATTCGCAGTAAGAT-1	933000120138730	high	2019-11-14	35.5962011959198	3036	4.42498677792799	0.731493943472409	1	Astrocytes	AGATTCGCAGTAAGAT-1
Rat_Amygdala_cocaine_high_AGATTCGCATCAGAAA-1	933000120138730	high	2019-11-14	29.9819494584838	1661	3.66556520402672	1.07665505226481	28	Oligodendrocytes	AGATTCGCATCAGAAA-1
Rat_Amygdala_cocaine_high_AGATTCGCATCATAGC-1	933000120138730	high	2019-11-14	25.1542977570375	1671	3.18469409378498	0.790744466800805	15	ExNeuron	AGATTCGCATCATAGC-1
Rat_Amygdala_cocaine_high_AGATTCGGTAAACGAT-1	933000120138730	high	2019-11-14	39.8090341535072	2168	4.53874483725232	0.559701492537313	1	Astrocytes	AGATTCGGTAAACGAT-1
Rat_Amygdala_cocaine_high_AGATTCGGTAACTGAA-1	933000120138730	high	2019-11-14	22.5928772738919	4409	2.90027432884578	0.912662337662338	7	ExNeuron	AGATTCGGTAACTGAA-1
Rat_Amygdala_cocaine_high_AGATTCGGTAGGTAAT-1	933000120138730	high	2019-11-14	51.5231995000781	3298	5.33900881726972	0.662581699346405	0	Oligodendrocytes	AGATTCGGTAGGTAAT-1
Rat_Amygdala_cocaine_high_AGATTCGGTATGTCCA-1	933000120138730	high	2019-11-14	22.1093815033713	2656	3.35786662317273	0.851773425092642	23	Chat+	AGATTCGGTATGTCCA-1
Rat_Amygdala_cocaine_high_AGATTCGGTCTCGGGT-1	933000120138730	high	2019-11-14	26.4217590957259	748	3.72127872127872	0.786692759295499	3	Oligodendrocytes	AGATTCGGTCTCGGGT-1
Rat_Amygdala_cocaine_high_AGATTCGGTGATAAGT-1	933000120138730	high	2019-11-14	31.8490245971162	4506	4.94878256072289	0.64346190028222	1	Astrocytes	AGATTCGGTGATAAGT-1
Rat_Amygdala_cocaine_high_AGATTCGGTGCACTTA-1	933000120138730	high	2019-11-14	41.0410248094698	2531	5.05494505494509	0.486421725239617	0	Oligodendrocytes	AGATTCGGTGCACTTA-1
Rat_Amygdala_cocaine_high_AGATTCGGTGCCGGTT-1	933000120138730	high	2019-11-14	30.1268092737287	2352	3.37662337662338	0.814126394052045	18	ExNeuron	AGATTCGGTGCCGGTT-1
Rat_Amygdala_cocaine_high_AGATTCGGTTGCAGCC-1	933000120138730	high	2019-11-14	25.0720461095101	1827	3.11926879091061	1.07675438596491	22	ExNeuron	AGATTCGGTTGCAGCC-1
Rat_Amygdala_cocaine_high_AGATTCGTCATCATGG-1	933000120138730	high	2019-11-14	38.7003610108303	1072	4.74025974025974	0.596116504854369	0	Oligodendrocytes	AGATTCGTCATCATGG-1
Rat_Amygdala_cocaine_high_AGATTCGTCCACTAGA-1	933000120138730	high	2019-11-14	21.9581705355091	4777	2.69222303120613	0.845294117647059	7	ExNeuron	AGATTCGTCCACTAGA-1
Rat_Amygdala_cocaine_high_AGATTCGTCCTTTGAT-1	933000120138730	high	2019-11-14	21.4045307443366	3307	2.64913657770799	0.779527559055118	7	ExNeuron	AGATTCGTCCTTTGAT-1
Rat_Amygdala_cocaine_high_AGATTCGTCGAGGTAG-1	933000120138730	high	2019-11-14	22.0286423094272	3907	2.77302315518876	0.734894259818731	13	ExNeuron	AGATTCGTCGAGGTAG-1
Rat_Amygdala_cocaine_high_AGATTCGTCGATCGCG-1	933000120138730	high	2019-11-14	18.7084632123743	3181	2.96342313149033	0.578439481665288	13	InhNeuron	AGATTCGTCGATCGCG-1
Rat_Amygdala_cocaine_high_AGATTCGTCGCGATGC-1	933000120138730	high	2019-11-14	38.5786802030457	608	4.01198801198801	0.547945205479452	3	Oligodendrocytes	AGATTCGTCGCGATGC-1
Rat_Amygdala_cocaine_high_AGCCAGCAGAACGCCA-1	933000120138730	high	2019-11-14	38.9704974694482	6314	4.59744337295363	0.760208166533227	1	Astrocytes	AGCCAGCAGAACGCCA-1
Rat_Amygdala_cocaine_high_AGCCAGCAGAGTCCGA-1	933000120138730	high	2019-11-14	21.400386535674	5315	2.85264473746147	0.957162726008345	28	ExNeuron	AGCCAGCAGAGTCCGA-1
Rat_Amygdala_cocaine_high_AGCCAGCAGGAACCGT-1	933000120138730	high	2019-11-14	26.3297872340426	4356	2.9871968522275	0.839314194577352	22	Nos1+	AGCCAGCAGGAACCGT-1
Rat_Amygdala_cocaine_high_AGCCAGCAGGCAATTA-1	933000120138730	high	2019-11-14	40.3482587064677	1622	4.72027972027974	0.591104734576757	1	Astrocytes	AGCCAGCAGGCAATTA-1
Rat_Amygdala_cocaine_high_AGCCAGCAGGCTTCGC-1	933000120138730	high	2019-11-14	21.8235793044953	2573	2.80325734871187	0.831064044377206	28	Cck+/Vip+	AGCCAGCAGGCTTCGC-1
Rat_Amygdala_cocaine_high_AGCCAGCCAAATGTCC-1	933000120138730	high	2019-11-14	21.176051318603	2971	2.9546724461979	0.98893166506256	11	Pvalb+	AGCCAGCCAAATGTCC-1
Rat_Amygdala_cocaine_high_AGCCAGCCAACCTCCT-1	933000120138730	high	2019-11-14	54.2813455657492	1775	5.88300588300584	0.784200385356455	1	Astrocytes	AGCCAGCCAACCTCCT-1
Rat_Amygdala_cocaine_high_AGCCAGCCAACTCGTA-1	933000120138730	high	2019-11-14	31.7947287686515	2280	4.40598362676282	0.552790854068595	5	OPC	AGCCAGCCAACTCGTA-1
Rat_Amygdala_cocaine_high_AGCCAGCCAACTGCGC-1	933000120138730	high	2019-11-14	48.1856815952926	1474	4.3783802404492	0.771317829457364	4	Oligodendrocytes	AGCCAGCCAACTGCGC-1
Rat_Amygdala_cocaine_high_AGCCAGCCAAGGAACC-1	933000120138730	high	2019-11-14	36.9147157190635	3532	4.53719508837619	0.60979020979021	4	Oligodendrocytes	AGCCAGCCAAGGAACC-1
Rat_Amygdala_cocaine_high_AGCCAGCCACACATGT-1	933000120138730	high	2019-11-14	30.7083647324793	4075	3.68593155478399	0.669240146281999	2	Microglia	AGCCAGCCACACATGT-1
Rat_Amygdala_cocaine_high_AGCCAGCCAGTCCTGG-1	933000120138730	high	2019-11-14	24.8365563278508	3609	2.9643559055324	0.548887122416534	21	InhNeuron	AGCCAGCCAGTCCTGG-1
Rat_Amygdala_cocaine_high_AGCCAGCCATGTATCG-1	933000120138730	high	2019-11-14	25.7567211881933	2740	3.68861907323445	1.05054151624549	15	Oligodendrocytes	AGCCAGCCATGTATCG-1
Rat_Amygdala_cocaine_high_AGCCAGCGTAATGTGA-1	933000120138730	high	2019-11-14	24.3567753001715	4118	2.91756436334752	0.984879444217409	15	Sst+	AGCCAGCGTAATGTGA-1
Rat_Amygdala_cocaine_high_AGCCAGCGTACAAATG-1	933000120138730	high	2019-11-14	21.1016716908742	5390	2.29871138962047	0.811881188118812	7	ExNeuron	AGCCAGCGTACAAATG-1
Rat_Amygdala_cocaine_high_AGCCAGCGTCAGACGA-1	933000120138730	high	2019-11-14	27.4138767588549	1130	4.75200475200473	0.599700149925038	14	Oligodendrocytes	AGCCAGCGTCAGACGA-1
Rat_Amygdala_cocaine_high_AGCCAGCGTCCTATTT-1	933000120138730	high	2019-11-14	36.1375274323336	1482	3.87331966279335	0.737523105360444	5	OPC	AGCCAGCGTCCTATTT-1
Rat_Amygdala_cocaine_high_AGCCAGCGTCTCTGCT-1	933000120138730	high	2019-11-14	26.843853820598	3232	3.3214785214785	0.695748449955713	22	Nos1+	AGCCAGCGTCTCTGCT-1
Rat_Amygdala_cocaine_high_AGCCAGCGTGAGTAAT-1	933000120138730	high	2019-11-14	22.089139698261	1918	3.26015447966671	0.526430517711172	5	OPC	AGCCAGCGTGAGTAAT-1
Rat_Amygdala_cocaine_high_AGCCAGCGTTACGCTA-1	933000120138730	high	2019-11-14	24.819734345351	1962	3.16584823627077	0.694706308919507	11	ExNeuron	AGCCAGCGTTACGCTA-1
Rat_Amygdala_cocaine_high_AGCCAGCGTTTCACCC-1	933000120138730	high	2019-11-14	21.9894695125403	3884	3.09612867752405	0.724278544542033	26	Cck+/Vip+	AGCCAGCGTTTCACCC-1
Rat_Amygdala_cocaine_high_AGCCAGCGTTTGATCG-1	933000120138730	high	2019-11-14	22.383978717115	3029	2.60648442466622	0.692579505300353	15	ExNeuron	AGCCAGCGTTTGATCG-1
Rat_Amygdala_cocaine_high_AGCCAGCGTTTGCCAA-1	933000120138730	high	2019-11-14	24.4401791426743	382	2.62090850326145	0.397984886649874	3	ExNeuron	AGCCAGCGTTTGCCAA-1
Rat_Amygdala_cocaine_high_AGCCAGCTCCATTGAG-1	933000120138730	high	2019-11-14	38.0845969672785	2386	4.88667958547481	0.459811730629978	0	Oligodendrocytes	AGCCAGCTCCATTGAG-1
Rat_Amygdala_cocaine_high_AGCCAGCTCGTTACAG-1	933000120138730	high	2019-11-14	33.3734867192676	5541	4.22832980972516	0.775719353567205	9	InhNeuron	AGCCAGCTCGTTACAG-1
Rat_Amygdala_cocaine_high_AGCCAGCTCTAGCAGT-1	933000120138730	high	2019-11-14	22.0386388356555	4255	3.38082969661914	0.825830487426265	28	Cck+/Vip+	AGCCAGCTCTAGCAGT-1
Rat_Amygdala_cocaine_high_AGCCAGCTCTTGGCCT-1	933000120138730	high	2019-11-14	29.347302504817	2437	4.43859937530822	0.567836257309941	1	Astrocytes	AGCCAGCTCTTGGCCT-1
Rat_Amygdala_cocaine_high_AGCCAGCTCTTGTACT-1	933000120138730	high	2019-11-14	17.5178370259106	933	3.81118881118881	0.52557127312296	14	Oligodendrocytes	AGCCAGCTCTTGTACT-1
Rat_Amygdala_cocaine_high_AGCCCGAAGAGCAGCT-1	933000120138730	high	2019-11-14	22.9045704927795	3077	4.23288052154028	0.678527099710385	32	Sst+	AGCCCGAAGAGCAGCT-1
Rat_Amygdala_cocaine_high_AGCCCGAAGATCACCT-1	933000120138730	high	2019-11-14	22.9809358752166	3315	3.45808038115731	0.71101791841403	15	Cck+/Vip+	AGCCCGAAGATCACCT-1
Rat_Amygdala_cocaine_high_AGCCCGAAGATGCGCA-1	933000120138730	high	2019-11-14	23.2510360950728	6564	2.92268118355076	0.716575370257659	16	ExNeuron	AGCCCGAAGATGCGCA-1
Rat_Amygdala_cocaine_high_AGCCCGAAGGCAAGGG-1	933000120138730	high	2019-11-14	36.2027556566806	2864	4.19765419765422	0.651019147621989	5	OPC	AGCCCGAAGGCAAGGG-1
Rat_Amygdala_cocaine_high_AGCCCGAAGGGAAGCG-1	933000120138730	high	2019-11-14	22.0446533490012	2814	3.45678417967577	0.697664891437935	16	ExNeuron	AGCCCGAAGGGAAGCG-1
Rat_Amygdala_cocaine_high_AGCCCGAAGGGTTCCC-1	933000120138730	high	2019-11-14	25.0161755190871	4253	3.10395486866075	0.963770938839112	31	InhNeuron	AGCCCGAAGGGTTCCC-1
Rat_Amygdala_cocaine_high_AGCCCGAAGTGATTAG-1	933000120138730	high	2019-11-14	27.047878375312	2384	2.59569490338721	1.10722610722611	11	Pvalb+	AGCCCGAAGTGATTAG-1
Rat_Amygdala_cocaine_high_AGCCCGACAACGAGGT-1	933000120138730	high	2019-11-14	25.1768404506157	961	2.1675294402567	0.889267461669506	7	ExNeuron	AGCCCGACAACGAGGT-1
Rat_Amygdala_cocaine_high_AGCCCGACAAGCCAGA-1	933000120138730	high	2019-11-14	40.5057471264368	881	4.17915417915421	0.516898608349901	0	Oligodendrocytes	AGCCCGACAAGCCAGA-1
Rat_Amygdala_cocaine_high_AGCCCGACAGCAATGG-1	933000120138730	high	2019-11-14	28.3110290724504	2454	4.2793027867655	0.733144073811214	17	InhNeuron	AGCCCGACAGCAATGG-1
Rat_Amygdala_cocaine_high_AGCCCGACATCTCACC-1	933000120138730	high	2019-11-14	21.7353884672561	2778	2.89948147091002	0.671742051052396	16	ExNeuron	AGCCCGACATCTCACC-1
Rat_Amygdala_cocaine_high_AGCCCGAGTAACGGTG-1	933000120138730	high	2019-11-14	31.2849162011173	2912	3.91683787910206	0.551351351351351	1	Astrocytes	AGCCCGAGTAACGGTG-1
Rat_Amygdala_cocaine_high_AGCCCGAGTAAGCCTT-1	933000120138730	high	2019-11-14	25.3963615109228	3476	3.40373911802481	0.673994193280796	18	ExNeuron	AGCCCGAGTAAGCCTT-1
Rat_Amygdala_cocaine_high_AGCCCGAGTAGCAGGT-1	933000120138730	high	2019-11-14	20.1519792648445	3421	2.55809764006484	0.817664770826363	7	ExNeuron	AGCCCGAGTAGCAGGT-1
Rat_Amygdala_cocaine_high_AGCCCGAGTCTGTCCT-1	933000120138730	high	2019-11-14	43.6553349040727	1297	6.14385614385614	0.648464163822526	0	Oligodendrocytes	AGCCCGAGTCTGTCCT-1
Rat_Amygdala_cocaine_high_AGCCCGAGTGGTAGAC-1	933000120138730	high	2019-11-14	27.742946708464	708	4.06593406593407	1.13356164383562	11	ExNeuron	AGCCCGAGTGGTAGAC-1
Rat_Amygdala_cocaine_high_AGCCCGAGTGGTCGAA-1	933000120138730	high	2019-11-14	32.3029705140853	5894	4.94384842210933	0.742370703501446	37	Microglia	AGCCCGAGTGGTCGAA-1
Rat_Amygdala_cocaine_high_AGCCCGAGTGTTGGTT-1	933000120138730	high	2019-11-14	38.1862545750305	939	3.42857142857143	0.631130063965885	0	Oligodendrocytes	AGCCCGAGTGTTGGTT-1
Rat_Amygdala_cocaine_high_AGCCCGATCCTCATTA-1	933000120138730	high	2019-11-14	24.1661117501059	3992	3.27396741189844	0.718811881188119	15	ExNeuron	AGCCCGATCCTCATTA-1
Rat_Amygdala_cocaine_high_AGCCCGATCGCAAGCC-1	933000120138730	high	2019-11-14	28.1967001804589	4375	3.14312553118526	1.11463046757164	16	ExNeuron	AGCCCGATCGCAAGCC-1
Rat_Amygdala_cocaine_high_AGCCCGATCGTGGAAG-1	933000120138730	high	2019-11-14	23.3232074834852	4837	3.02727575454846	1.16333333333333	16	ExNeuron	AGCCCGATCGTGGAAG-1
Rat_Amygdala_cocaine_high_AGCCCGATCTCGCGTT-1	933000120138730	high	2019-11-14	22.7772614622057	2941	3.43023313320346	0.554782608695652	9	InhNeuron	AGCCCGATCTCGCGTT-1
Rat_Amygdala_cocaine_high_AGCCCGATCTGCCGAG-1	933000120138730	high	2019-11-14	22.4611161939616	982	3.48401598401598	0.796940194714882	22	ExNeuron	AGCCCGATCTGCCGAG-1
Rat_Amygdala_cocaine_high_AGCCGCAAGAGCTACG-1	933000120138730	high	2019-11-14	35.8947368421053	341	3.29670329670329	0.882352941176471	3	ExNeuron	AGCCGCAAGAGCTACG-1
Rat_Amygdala_cocaine_high_AGCCGCAAGCAATAAC-1	933000120138730	high	2019-11-14	49.7661730319563	1277	7.44104380468012	0.554890219560878	0	Oligodendrocytes	AGCCGCAAGCAATAAC-1
Rat_Amygdala_cocaine_high_AGCCGCAAGTCTGGGA-1	933000120138730	high	2019-11-14	26.0624925176583	2177	3.75468687156995	0.67574931880109	5	OPC	AGCCGCAAGTCTGGGA-1
Rat_Amygdala_cocaine_high_AGCCGCAAGTGTCCCG-1	933000120138730	high	2019-11-14	48.080991236023	1591	5.83166833166836	0.746031746031746	4	Oligodendrocytes	AGCCGCAAGTGTCCCG-1
Rat_Amygdala_cocaine_high_AGCCGCAAGTGTCGGA-1	933000120138730	high	2019-11-14	24.3913314902345	2735	4.16215363583782	0.604842615012107	1	Astrocytes	AGCCGCAAGTGTCGGA-1
Rat_Amygdala_cocaine_high_AGCCGCACACGTTGTA-1	933000120138730	high	2019-11-14	33.7222664191638	3815	4.72636607090391	0.649382716049383	1	Astrocytes	AGCCGCACACGTTGTA-1
Rat_Amygdala_cocaine_high_AGCCGCACACTACACA-1	933000120138730	high	2019-11-14	44.0082079343365	3217	4.56630747892887	0.836538461538462	1	Astrocytes	AGCCGCACACTACACA-1
Rat_Amygdala_cocaine_high_AGCCGCACACTCGCAG-1	933000120138730	high	2019-11-14	27.7946845201867	4110	3.56865356865354	0.777872703972661	32	Sst+	AGCCGCACACTCGCAG-1
Rat_Amygdala_cocaine_high_AGCCGCACAGATACAA-1	933000120138730	high	2019-11-14	28.5234899328859	1105	2.26115348066569	0.919499105545617	16	ExNeuron	AGCCGCACAGATACAA-1
Rat_Amygdala_cocaine_high_AGCCGCACAGTAGTTC-1	933000120138730	high	2019-11-14	26.2867169222771	4045	3.09551559551557	1.01394268009295	9	InhNeuron	AGCCGCACAGTAGTTC-1
Rat_Amygdala_cocaine_high_AGCCGCACATTTCACT-1	933000120138730	high	2019-11-14	37.8247358607831	3043	4.36921568997044	0.706276150627615	1	Astrocytes	AGCCGCACATTTCACT-1
Rat_Amygdala_cocaine_high_AGCCGCAGTAAACGAT-1	933000120138730	high	2019-11-14	28.1821851453175	4189	3.18335510643206	0.940471092077088	16	ExNeuron	AGCCGCAGTAAACGAT-1
Rat_Amygdala_cocaine_high_AGCCGCAGTAAGTGCG-1	933000120138730	high	2019-11-14	30.6432748538012	786	5.59440559440559	0.584362139917695	27	Endothelial	AGCCGCAGTAAGTGCG-1
Rat_Amygdala_cocaine_high_AGCCGCAGTAGGTGAC-1	933000120138730	high	2019-11-14	28.5799808429119	2387	2.9780745570219	1.11974977658624	11	InhNeuron	AGCCGCAGTAGGTGAC-1
Rat_Amygdala_cocaine_high_AGCCGCAGTCCGGTAC-1	933000120138730	high	2019-11-14	39.0564347566438	1308	5.64935064935065	0.838403041825095	0	Oligodendrocytes	AGCCGCAGTCCGGTAC-1
Rat_Amygdala_cocaine_high_AGCCGCAGTCTCGGGT-1	933000120138730	high	2019-11-14	24.7545944350137	3354	2.62620262620264	1.08189158016148	7	ExNeuron	AGCCGCAGTCTCGGGT-1
Rat_Amygdala_cocaine_high_AGCCGCAGTCTGATTG-1	933000120138730	high	2019-11-14	23.9146613743488	3856	3.32755479814306	0.825011047282369	13	InhNeuron	AGCCGCAGTCTGATTG-1
Rat_Amygdala_cocaine_high_AGCCGCAGTGCACATT-1	933000120138730	high	2019-11-14	41.9794761004591	3109	5.35378599894726	0.672610556348074	5	OPC	AGCCGCAGTGCACATT-1
Rat_Amygdala_cocaine_high_AGCCGCAGTGCACCCA-1	933000120138730	high	2019-11-14	27.9153812252093	3167	3.78686733826922	0.841845140032949	26	Cck+/Vip+	AGCCGCAGTGCACCCA-1
Rat_Amygdala_cocaine_high_AGCCGCAGTGCCCGAT-1	933000120138730	high	2019-11-14	30.2842565597668	4986	4.10009152524122	1.04631217838765	23	Chat+	AGCCGCAGTGCCCGAT-1
Rat_Amygdala_cocaine_high_AGCCGCAGTGGAAGCT-1	933000120138730	high	2019-11-14	22.0063719014686	2832	3.17785662613247	0.649076517150396	32	ExNeuron	AGCCGCAGTGGAAGCT-1
Rat_Amygdala_cocaine_high_AGCCGCATCGACTGGC-1	933000120138730	high	2019-11-14	45.8307078344886	2182	5.2038870220688	0.958041958041958	1	Astrocytes	AGCCGCATCGACTGGC-1
Rat_Amygdala_cocaine_high_AGCCGCATCTCAGATG-1	933000120138730	high	2019-11-14	22.2144539299382	6037	2.59149717277794	1.16010781671159	7	ExNeuron	AGCCGCATCTCAGATG-1
Rat_Amygdala_cocaine_high_AGCCGCATCTCATATC-1	933000120138730	high	2019-11-14	18.2929590219606	808	2.34527377384521	0.791304347826087	3	ExNeuron	AGCCGCATCTCATATC-1
Rat_Amygdala_cocaine_high_AGCCGCATCTCATCCG-1	933000120138730	high	2019-11-14	43.4819653507526	1531	5.82599218962861	0.646551724137931	4	Oligodendrocytes	AGCCGCATCTCATCCG-1
Rat_Amygdala_cocaine_high_AGCCGCATCTTCTTCC-1	933000120138730	high	2019-11-14	27.3659036556201	5607	3.12472337788792	1.27147487844408	16	ExNeuron	AGCCGCATCTTCTTCC-1
Rat_Amygdala_cocaine_high_AGCCTCTAGAAATTCG-1	933000120138730	high	2019-11-14	35.7950827334767	3829	5.85188007868416	0.630228136882129	1	Astrocytes	AGCCTCTAGAAATTCG-1
Rat_Amygdala_cocaine_high_AGCCTCTAGACTTCCA-1	933000120138730	high	2019-11-14	27.1072031263878	3052	4.25221836986542	1.1894873458793	12	ExNeuron	AGCCTCTAGACTTCCA-1
Rat_Amygdala_cocaine_high_AGCCTCTAGAGAGGTA-1	933000120138730	high	2019-11-14	18.4350080527949	4693	2.38785604639264	0.787359263050154	19	ExNeuron	AGCCTCTAGAGAGGTA-1
Rat_Amygdala_cocaine_high_AGCCTCTAGAGGTACC-1	933000120138730	high	2019-11-14	23.8386179290003	2263	3.58966875820809	0.67517112632234	1	Astrocytes	AGCCTCTAGAGGTACC-1
Rat_Amygdala_cocaine_high_AGCCTCTAGAGTTTGA-1	933000120138730	high	2019-11-14	35.5367231638418	629	9.21935207649495	0.590529247910863	3	Oligodendrocytes	AGCCTCTAGAGTTTGA-1
Rat_Amygdala_cocaine_high_AGCCTCTAGCGTTGCC-1	933000120138730	high	2019-11-14	23.2083425782117	4184	2.85179301572742	0.790431464631641	1	Astrocytes	AGCCTCTAGCGTTGCC-1
Rat_Amygdala_cocaine_high_AGCCTCTAGTACAACA-1	933000120138730	high	2019-11-14	23.1087470449173	391	7.84215784215784	0.588815789473684	3	Oligodendrocytes	AGCCTCTAGTACAACA-1
Rat_Amygdala_cocaine_high_AGCCTCTAGTACAGAT-1	933000120138730	high	2019-11-14	41.7994166479695	1863	9.73897896974814	0.530852994555354	27	Endothelial	AGCCTCTAGTACAGAT-1
Rat_Amygdala_cocaine_high_AGCCTCTAGTGCTCGC-1	933000120138730	high	2019-11-14	41.4831130690162	1130	4.32176519133041	0.531802120141343	0	Oligodendrocytes	AGCCTCTAGTGCTCGC-1
Rat_Amygdala_cocaine_high_AGCCTCTCAGATTAAG-1	933000120138730	high	2019-11-14	20.3055473153367	2738	3.18015318015319	0.406969309462916	9	InhNeuron	AGCCTCTCAGATTAAG-1
Rat_Amygdala_cocaine_high_AGCCTCTCATGGAGGT-1	933000120138730	high	2019-11-14	18.3523793279891	2152	3.46853146853146	0.47092084006462	22	Nos1+	AGCCTCTCATGGAGGT-1
Rat_Amygdala_cocaine_high_AGCCTCTGTAAGCCTT-1	933000120138730	high	2019-11-14	32.1498829039813	3432	3.83168233635524	0.658959537572254	9	InhNeuron	AGCCTCTGTAAGCCTT-1
Rat_Amygdala_cocaine_high_AGCCTCTGTACAACGG-1	933000120138730	high	2019-11-14	23.9237513545464	4857	2.79036032460692	1.13156100886162	16	ExNeuron	AGCCTCTGTACAACGG-1
Rat_Amygdala_cocaine_high_AGCCTCTGTCAGTGTT-1	933000120138730	high	2019-11-14	38.2501648714003	3480	5.19004804719089	0.514652956298201	2	Microglia	AGCCTCTGTCAGTGTT-1
Rat_Amygdala_cocaine_high_AGCCTCTGTCCGAGCT-1	933000120138730	high	2019-11-14	39.8050682261209	2042	5.71781160016459	0.572380952380952	2	Microglia	AGCCTCTGTCCGAGCT-1
Rat_Amygdala_cocaine_high_AGCCTCTGTGCGTAGA-1	933000120138730	high	2019-11-14	23.701724784402	5057	3.16444119261018	0.718897856944058	16	ExNeuron	AGCCTCTGTGCGTAGA-1
Rat_Amygdala_cocaine_high_AGCCTCTGTGCGTTTA-1	933000120138730	high	2019-11-14	24.4401229533906	3896	2.705955461861	0.994989561586639	18	ExNeuron	AGCCTCTGTGCGTTTA-1
Rat_Amygdala_cocaine_high_AGCCTCTGTGCTGAAG-1	933000120138730	high	2019-11-14	36.3735070575461	1340	4.90759240759242	0.525896414342629	0	Oligodendrocytes	AGCCTCTGTGCTGAAG-1
Rat_Amygdala_cocaine_high_AGCCTCTGTTCCCGGA-1	933000120138730	high	2019-11-14	26.6290221385677	2971	3.62830446864057	0.799216454456415	33	Oligodendrocytes	AGCCTCTGTTCCCGGA-1
Rat_Amygdala_cocaine_high_AGCCTCTGTTCCGCGA-1	933000120138730	high	2019-11-14	30.810517428537	5109	3.37762795863352	0.841669800676946	9	InhNeuron	AGCCTCTGTTCCGCGA-1
Rat_Amygdala_cocaine_high_AGCCTCTGTTTCCTAT-1	933000120138730	high	2019-11-14	35.9530862704794	5947	4.61538461538457	0.395332050048123	5	OPC	AGCCTCTGTTTCCTAT-1
Rat_Amygdala_cocaine_high_AGCCTCTTCGGGACAA-1	933000120138730	high	2019-11-14	27.0012706480305	3400	3.8523976023976	0.568521031207598	1	Astrocytes	AGCCTCTTCGGGACAA-1
Rat_Amygdala_cocaine_high_AGCCTCTTCTATCTTG-1	933000120138730	high	2019-11-14	23.3983286908078	5880	2.8225742511457	1.0194898251648	7	ExNeuron	AGCCTCTTCTATCTTG-1
Rat_Amygdala_cocaine_high_AGCCTGGAGACTCTTG-1	933000120138730	high	2019-11-14	48.7012987012987	2325	5.79967977228256	0.609988109393579	0	Oligodendrocytes	AGCCTGGAGACTCTTG-1
Rat_Amygdala_cocaine_high_AGCCTGGAGCATGTGG-1	933000120138730	high	2019-11-14	32.2471324296142	1237	4.41911030146328	1.06959706959707	17	Oligodendrocytes	AGCCTGGAGCATGTGG-1
Rat_Amygdala_cocaine_high_AGCCTGGAGCGTAGCA-1	933000120138730	high	2019-11-14	21.9312085831493	695	3.90323961752535	0.431593794076164	3	Oligodendrocytes	AGCCTGGAGCGTAGCA-1
Rat_Amygdala_cocaine_high_AGCCTGGAGGTTTCTG-1	933000120138730	high	2019-11-14	42.221623078997	1566	6.04284604284599	0.588588588588589	0	Oligodendrocytes	AGCCTGGAGGTTTCTG-1
Rat_Amygdala_cocaine_high_AGCCTGGAGTGATAAC-1	933000120138730	high	2019-11-14	23.4432599382286	2353	3.60166149639831	0.736328125	26	Reln+	AGCCTGGAGTGATAAC-1
Rat_Amygdala_cocaine_high_AGCCTGGAGTGTCGGA-1	933000120138730	high	2019-11-14	22.7699530516432	1843	2.73726273726273	0.613349368610944	20	InhNeuron	AGCCTGGAGTGTCGGA-1
Rat_Amygdala_cocaine_high_AGCCTGGCACCTGGTG-1	933000120138730	high	2019-11-14	21.0904833584211	2522	3.20479520479519	0.820324005891016	19	ExNeuron	AGCCTGGCACCTGGTG-1
Rat_Amygdala_cocaine_high_AGCCTGGCAGTAGGCA-1	933000120138730	high	2019-11-14	23.8207094918504	4969	3.0263521788946	1.03665922856232	10	InhNeuron	AGCCTGGCAGTAGGCA-1
Rat_Amygdala_cocaine_high_AGCCTGGCATTACTCT-1	933000120138730	high	2019-11-14	20.3288299770584	1595	3.64714650428939	0.589101620029455	5	OPC	AGCCTGGCATTACTCT-1
Rat_Amygdala_cocaine_high_AGCCTGGCATTTCTTG-1	933000120138730	high	2019-11-14	42.4940428911835	1605	4.50933681702907	0.57103825136612	0	Oligodendrocytes	AGCCTGGCATTTCTTG-1
Rat_Amygdala_cocaine_high_AGCCTGGGTACGACCC-1	933000120138730	high	2019-11-14	33.294930875576	867	3.94477317554238	0.555555555555556	2	Microglia	AGCCTGGGTACGACCC-1
Rat_Amygdala_cocaine_high_AGCCTGGGTATGTCCA-1	933000120138730	high	2019-11-14	22.7249561130302	4013	2.91870291870288	0.999606918238994	28	Cck+/Vip+	AGCCTGGGTATGTCCA-1
Rat_Amygdala_cocaine_high_AGCCTGGGTATTGTCG-1	933000120138730	high	2019-11-14	18.4162648958428	4049	2.32190170078368	0.912880966072455	12	ExNeuron	AGCCTGGGTATTGTCG-1
Rat_Amygdala_cocaine_high_AGCCTGGGTCAATACC-1	933000120138730	high	2019-11-14	43.5815776580108	1779	5.954045954046	0.598984771573604	2	Microglia	AGCCTGGGTCAATACC-1
Rat_Amygdala_cocaine_high_AGCCTGGGTGTGTGTT-1	933000120138730	high	2019-11-14	25.8306111066847	6484	3.30090961669908	0.970976253298153	16	ExNeuron	AGCCTGGGTGTGTGTT-1
Rat_Amygdala_cocaine_high_AGCCTGGGTTGCAGAG-1	933000120138730	high	2019-11-14	51.9098922624878	530	4.55544455544456	0.390756302521008	3	ExNeuron	AGCCTGGGTTGCAGAG-1
Rat_Amygdala_cocaine_high_AGCCTGGTCAGTTGAC-1	933000120138730	high	2019-11-14	32.6951951951952	3484	3.28485074247789	1.0990099009901	30	Cck+/Vip+	AGCCTGGTCAGTTGAC-1
Rat_Amygdala_cocaine_high_AGCCTGGTCCGATGCG-1	933000120138730	high	2019-11-14	20.5278111681783	3757	2.44065326938254	0.762910035725885	23	Chat+	AGCCTGGTCCGATGCG-1
Rat_Amygdala_cocaine_high_AGCCTGGTCGCTATAG-1	933000120138730	high	2019-11-14	17.9323702687434	4444	2.7235921972764	0.839948783610755	12	ExNeuron	AGCCTGGTCGCTATAG-1
Rat_Amygdala_cocaine_high_AGCCTGGTCGGGAAAC-1	933000120138730	high	2019-11-14	21.8009478672986	3726	2.93165953543311	1.1127129750983	32	Sst+	AGCCTGGTCGGGAAAC-1
Rat_Amygdala_cocaine_high_AGCCTGGTCTCCACTG-1	933000120138730	high	2019-11-14	20.1573043366141	4690	3.33276191264359	0.610266159695818	15	Cck+/Vip+	AGCCTGGTCTCCACTG-1
Rat_Amygdala_cocaine_high_AGCCTGGTCTCTGTTA-1	933000120138730	high	2019-11-14	27.638940693771	1482	5.26382708200894	0.488922841864018	2	Microglia	AGCCTGGTCTCTGTTA-1
Rat_Amygdala_cocaine_high_AGCCTTCAGGACCGAT-1	933000120138730	high	2019-11-14	19.7967632668423	2104	4.44243256743257	0.514328808446455	1	Astrocytes	AGCCTTCAGGACCGAT-1
Rat_Amygdala_cocaine_high_AGCCTTCAGGATGCCA-1	933000120138730	high	2019-11-14	45.4401268834259	1146	3.62795099637205	0.556569343065693	0	Oligodendrocytes	AGCCTTCAGGATGCCA-1
Rat_Amygdala_cocaine_high_AGCCTTCAGGGTATCG-1	933000120138730	high	2019-11-14	52.701289647961	1512	4.83726799516271	0.620553359683794	0	Oligodendrocytes	AGCCTTCAGGGTATCG-1
Rat_Amygdala_cocaine_high_AGCCTTCAGGGTTCCC-1	933000120138730	high	2019-11-14	19.7732577525842	1779	3.36197136197135	0.611708482676225	14	Astrocytes	AGCCTTCAGGGTTCCC-1
Rat_Amygdala_cocaine_high_AGCCTTCAGGTTGACG-1	933000120138730	high	2019-11-14	28.1952326901249	6210	3.25151039436754	0.779069767441861	32	Chat+	AGCCTTCAGGTTGACG-1
Rat_Amygdala_cocaine_high_AGCCTTCAGTAATCAG-1	933000120138730	high	2019-11-14	27.3369782637685	4100	3.57114150217595	0.305731096099368	1	Astrocytes	AGCCTTCAGTAATCAG-1
Rat_Amygdala_cocaine_high_AGCCTTCAGTACGCGA-1	933000120138730	high	2019-11-14	27.7058926385732	3169	4.33050095971445	0.884210526315789	12	ExNeuron	AGCCTTCAGTACGCGA-1
Rat_Amygdala_cocaine_high_AGCCTTCAGTGTCGCC-1	933000120138730	high	2019-11-14	24.3771845021194	3278	3.03333030605756	1.19064124783362	32	Sst+	AGCCTTCAGTGTCGCC-1
Rat_Amygdala_cocaine_high_AGCCTTCAGTGTGTAA-1	933000120138730	high	2019-11-14	25.5289914811761	2787	2.76953815415351	0.903708133971292	32	Sst+	AGCCTTCAGTGTGTAA-1
Rat_Amygdala_cocaine_high_AGCCTTCCAACGAGGT-1	933000120138730	high	2019-11-14	31.9639842431064	3408	4.14500753483807	0.537659876835623	1	Astrocytes	AGCCTTCCAACGAGGT-1
Rat_Amygdala_cocaine_high_AGCCTTCCAACGCACC-1	933000120138730	high	2019-11-14	45.0219619326501	1845	4.81547438069178	0.592777085927771	0	Oligodendrocytes	AGCCTTCCAACGCACC-1
Rat_Amygdala_cocaine_high_AGCCTTCCAAGTTGCT-1	933000120138730	high	2019-11-14	25.4032770227359	2000	2.87331715903143	0.541059602649007	20	InhNeuron	AGCCTTCCAAGTTGCT-1
Rat_Amygdala_cocaine_high_AGCCTTCCACCGATCG-1	933000120138730	high	2019-11-14	24.7453724205119	2794	3.9439726939727	0.578619615983394	1	Astrocytes	AGCCTTCCACCGATCG-1
Rat_Amygdala_cocaine_high_AGCCTTCCAGAGATGC-1	933000120138730	high	2019-11-14	29.1022090116868	4308	3.37628473221699	0.647597977243995	1	Astrocytes	AGCCTTCCAGAGATGC-1
Rat_Amygdala_cocaine_high_AGCCTTCCAGCGTGAA-1	933000120138730	high	2019-11-14	29.3639053254438	3176	4.31436695172958	0.63554667998003	9	InhNeuron	AGCCTTCCAGCGTGAA-1
Rat_Amygdala_cocaine_high_AGCCTTCCAGGATGTG-1	933000120138730	high	2019-11-14	33.566115075148	2211	3.74252613058585	0.72718253968254	20	ExNeuron	AGCCTTCCAGGATGTG-1
Rat_Amygdala_cocaine_high_AGCCTTCCAGTTCGGC-1	933000120138730	high	2019-11-14	24.5547073791349	3281	3.39492440332774	0.824186046511628	33	ExNeuron	AGCCTTCCAGTTCGGC-1
Rat_Amygdala_cocaine_high_AGCCTTCCATCCGTAA-1	933000120138730	high	2019-11-14	25.6064690026954	285	13.3866133866134	0.611428571428571	27	Oligodendrocytes	AGCCTTCCATCCGTAA-1
Rat_Amygdala_cocaine_high_AGCCTTCCATGACTGT-1	933000120138730	high	2019-11-14	27.9829028737723	3077	3.58509415113191	0.534618755477651	17	InhNeuron	AGCCTTCCATGACTGT-1
Rat_Amygdala_cocaine_high_AGCCTTCCATGCCCTT-1	933000120138730	high	2019-11-14	50.3129890453834	1929	6.24547865927172	0.722139673105498	4	Oligodendrocytes	AGCCTTCCATGCCCTT-1
Rat_Amygdala_cocaine_high_AGCCTTCCATTCCCGT-1	933000120138730	high	2019-11-14	25.4232622161046	3694	3.09429700734046	0.685988323603003	7	ExNeuron	AGCCTTCCATTCCCGT-1
Rat_Amygdala_cocaine_high_AGCCTTCGTAGATTAG-1	933000120138730	high	2019-11-14	26.0296645235216	4089	3.41456296512477	0.615409105380452	5	OPC	AGCCTTCGTAGATTAG-1
Rat_Amygdala_cocaine_high_AGCCTTCGTCAGACGA-1	933000120138730	high	2019-11-14	28.2899246058945	1651	3.16154433801496	0.526552655265527	1	Astrocytes	AGCCTTCGTCAGACGA-1
Rat_Amygdala_cocaine_high_AGCCTTCGTGATAAGT-1	933000120138730	high	2019-11-14	43.9918533604888	2160	4.57895046130339	0.544015825914936	4	Oligodendrocytes	AGCCTTCGTGATAAGT-1
Rat_Amygdala_cocaine_high_AGCCTTCGTGCTGTGC-1	933000120138730	high	2019-11-14	25.5425935973956	1883	3.12610466456618	0.887578616352201	10	ExNeuron	AGCCTTCGTGCTGTGC-1
Rat_Amygdala_cocaine_high_AGCCTTCGTTGTGACT-1	933000120138730	high	2019-11-14	36.4657940232156	5906	3.75596625596623	0.940860215053763	16	ExNeuron	AGCCTTCGTTGTGACT-1
Rat_Amygdala_cocaine_high_AGCCTTCTCAGCCGGT-1	933000120138730	high	2019-11-14	36.6998950682057	1399	4.00301452933032	0.625165562913907	4	Oligodendrocytes	AGCCTTCTCAGCCGGT-1
Rat_Amygdala_cocaine_high_AGCCTTCTCATTGCCC-1	933000120138730	high	2019-11-14	21.7561116736583	1504	2.80014103543518	0.587697423108894	1	ExNeuron	AGCCTTCTCATTGCCC-1
Rat_Amygdala_cocaine_high_AGCCTTCTCCAGTTAG-1	933000120138730	high	2019-11-14	28.0853728539373	5382	3.82728382728381	1.11522478277295	30	ExNeuron	AGCCTTCTCCAGTTAG-1
Rat_Amygdala_cocaine_high_AGCCTTCTCCCGAAGC-1	933000120138730	high	2019-11-14	34.9164926931106	2676	5.85664335664336	0.492813141683778	5	OPC	AGCCTTCTCCCGAAGC-1
Rat_Amygdala_cocaine_high_AGCCTTCTCGCCAGAC-1	933000120138730	high	2019-11-14	19.4945210321668	2206	2.60290168547049	0.888137676705593	15	ExNeuron	AGCCTTCTCGCCAGAC-1
Rat_Amygdala_cocaine_high_AGCCTTCTCGCGGCAT-1	933000120138730	high	2019-11-14	26.1173587081892	3623	3.71665371665373	1.32261904761905	12	ExNeuron	AGCCTTCTCGCGGCAT-1
Rat_Amygdala_cocaine_high_AGCCTTCTCGTCCCAT-1	933000120138730	high	2019-11-14	25.2535189950053	3337	3.147280070357	0.494675369288904	9	InhNeuron	AGCCTTCTCGTCCCAT-1
Rat_Amygdala_cocaine_high_AGCCTTCTCGTGATAC-1	933000120138730	high	2019-11-14	30.7819318315839	2610	3.93816709606181	0.80791788856305	17	InhNeuron	AGCCTTCTCGTGATAC-1
Rat_Amygdala_cocaine_high_AGCCTTCTCGTTCAGA-1	933000120138730	high	2019-11-14	24.8526290969111	1054	3.22604225043253	0.808888888888889	11	Oligodendrocytes	AGCCTTCTCGTTCAGA-1
Rat_Amygdala_cocaine_high_AGCCTTCTCTAGCTGA-1	933000120138730	high	2019-11-14	23.8519618764699	5781	3.13148390071469	0.665354330708661	24	ExNeuron	AGCCTTCTCTAGCTGA-1
Rat_Amygdala_cocaine_high_AGCCTTCTCTCTTCTC-1	933000120138730	high	2019-11-14	27.3351311595979	1115	3.62304362304361	0.996545768566494	19	ExNeuron	AGCCTTCTCTCTTCTC-1
Rat_Amygdala_cocaine_high_AGCCTTCTCTGATCCC-1	933000120138730	high	2019-11-14	22.0639764892054	3904	2.96414112203583	0.933935166187936	12	ExNeuron	AGCCTTCTCTGATCCC-1
Rat_Amygdala_cocaine_high_AGCCTTCTCTGGCGCA-1	933000120138730	high	2019-11-14	19.014225606091	949	3.17904317904315	0.692307692307692	14	Oligodendrocytes	AGCCTTCTCTGGCGCA-1
Rat_Amygdala_cocaine_high_AGCGATTAGATGTTCC-1	933000120138730	high	2019-11-14	26.7263854535731	3998	3.0862470862471	0.688461538461538	22	Cck+/Vip+	AGCGATTAGATGTTCC-1
Rat_Amygdala_cocaine_high_AGCGATTAGTACGACG-1	933000120138730	high	2019-11-14	32.7185368877867	2111	4.20127817388093	0.664522058823529	1	Astrocytes	AGCGATTAGTACGACG-1
Rat_Amygdala_cocaine_high_AGCGATTAGTAGTTCC-1	933000120138730	high	2019-11-14	19.2721020203468	1345	3.1670457202372	0.544655929721816	15	Oligodendrocytes	AGCGATTAGTAGTTCC-1
Rat_Amygdala_cocaine_high_AGCGATTAGTCAGGAC-1	933000120138730	high	2019-11-14	40.6779661016949	768	5.5278055278055	0.669642857142857	3	Oligodendrocytes	AGCGATTAGTCAGGAC-1
Rat_Amygdala_cocaine_high_AGCGATTAGTCGGGAT-1	933000120138730	high	2019-11-14	23.3755047106326	4342	2.96094882561044	0.764392324093817	19	ExNeuron	AGCGATTAGTCGGGAT-1
Rat_Amygdala_cocaine_high_AGCGATTCAAAGGCCA-1	933000120138730	high	2019-11-14	30.6726980884284	2102	4.31949003377578	0.842881944444444	15	Reln+	AGCGATTCAAAGGCCA-1
Rat_Amygdala_cocaine_high_AGCGATTCAAGCAACG-1	933000120138730	high	2019-11-14	36.4035890862479	1988	5.62865705722848	0.62720156555773	27	Endothelial	AGCGATTCAAGCAACG-1
Rat_Amygdala_cocaine_high_AGCGATTCAATGAAAC-1	933000120138730	high	2019-11-14	31.1705945107167	6428	4.05251314342222	0.836140888208269	18	ExNeuron	AGCGATTCAATGAAAC-1
Rat_Amygdala_cocaine_high_AGCGATTCACACATTG-1	933000120138730	high	2019-11-14	24.5179550681054	1386	3.68687915857725	0.80082135523614	15	ExNeuron	AGCGATTCACACATTG-1
Rat_Amygdala_cocaine_high_AGCGATTCAGCGTACC-1	933000120138730	high	2019-11-14	25.0069340433794	4508	3.10096407657386	1.11631599841207	7	ExNeuron	AGCGATTCAGCGTACC-1
Rat_Amygdala_cocaine_high_AGCGATTCAGTAAGAT-1	933000120138730	high	2019-11-14	25.0498603909055	5652	2.78712113574498	1.23719676549865	25	InhNeuron	AGCGATTCAGTAAGAT-1
Rat_Amygdala_cocaine_high_AGCGATTCAGTATACC-1	933000120138730	high	2019-11-14	28.5602503912363	2190	3.67074785679434	0.591736694677871	5	OPC	AGCGATTCAGTATACC-1
Rat_Amygdala_cocaine_high_AGCGATTGTATGGATA-1	933000120138730	high	2019-11-14	22.7334955886827	2989	2.22454710643689	0.819748486259897	16	ExNeuron	AGCGATTGTATGGATA-1
Rat_Amygdala_cocaine_high_AGCGATTGTCATGAGG-1	933000120138730	high	2019-11-14	24.4420176097195	3581	3.74888269625109	0.571872840359364	29	InhNeuron	AGCGATTGTCATGAGG-1
Rat_Amygdala_cocaine_high_AGCGATTGTGCGACCT-1	933000120138730	high	2019-11-14	18.3775436046512	4046	2.67070207898611	0.547909816815406	8	InhNeuron	AGCGATTGTGCGACCT-1
Rat_Amygdala_cocaine_high_AGCGATTTCCATCTAT-1	933000120138730	high	2019-11-14	21.3890724446145	6150	3.02278366794495	0.801302931596091	31	InhNeuron	AGCGATTTCCATCTAT-1
Rat_Amygdala_cocaine_high_AGCGATTTCGCCCTTA-1	933000120138730	high	2019-11-14	18.7710774507002	3284	2.21432702635707	0.752408134141991	8	InhNeuron	AGCGATTTCGCCCTTA-1
Rat_Amygdala_cocaine_high_AGCGTATAGACCGCAA-1	933000120138730	high	2019-11-14	27.3827655310621	3416	3.74303116238597	0.582413399314808	1	Astrocytes	AGCGTATAGACCGCAA-1
Rat_Amygdala_cocaine_high_AGCGTATAGATACCAA-1	933000120138730	high	2019-11-14	22.6338509116681	3513	2.33901436908953	0.741013071895425	16	ExNeuron	AGCGTATAGATACCAA-1
Rat_Amygdala_cocaine_high_AGCGTATAGCATGTGG-1	933000120138730	high	2019-11-14	19.8992259383672	2725	2.77392510402219	1.4135166093929	10	InhNeuron	AGCGTATAGCATGTGG-1
Rat_Amygdala_cocaine_high_AGCGTATAGGCCTCTG-1	933000120138730	high	2019-11-14	19.0255435538454	4104	2.69730269730267	0.917665615141956	7	ExNeuron	AGCGTATAGGCCTCTG-1
Rat_Amygdala_cocaine_high_AGCGTATAGTCTGTGT-1	933000120138730	high	2019-11-14	24.5249770150169	3201	3.29848722705863	0.628830384117393	21	InhNeuron	AGCGTATAGTCTGTGT-1
Rat_Amygdala_cocaine_high_AGCGTATAGTTGAATG-1	933000120138730	high	2019-11-14	22.1603384565951	4138	2.95853215107872	0.655561993047509	8	ExNeuron	AGCGTATAGTTGAATG-1
Rat_Amygdala_cocaine_high_AGCGTATAGTTGCCGC-1	933000120138730	high	2019-11-14	26.2970553338367	2438	3.26015447966671	0.877750611246944	17	InhNeuron	AGCGTATAGTTGCCGC-1
Rat_Amygdala_cocaine_high_AGCGTATCAATGACTC-1	933000120138730	high	2019-11-14	39.6086956521739	1822	5.0298907441765	0.686732186732187	0	Oligodendrocytes	AGCGTATCAATGACTC-1
Rat_Amygdala_cocaine_high_AGCGTATGTAAGCCTT-1	933000120138730	high	2019-11-14	25.6528925619835	5432	3.08956580143025	0.964912280701754	16	ExNeuron	AGCGTATGTAAGCCTT-1
Rat_Amygdala_cocaine_high_AGCGTATGTCATAGAA-1	933000120138730	high	2019-11-14	31.1046038718074	1912	2.68822087003903	0.857768052516411	26	Reln+	AGCGTATGTCATAGAA-1
Rat_Amygdala_cocaine_high_AGCGTATGTTCTTATC-1	933000120138730	high	2019-11-14	35.9460694698355	1573	4.18043494966569	0.726907630522088	2	Microglia	AGCGTATGTTCTTATC-1
Rat_Amygdala_cocaine_high_AGCGTATGTTGCTTGA-1	933000120138730	high	2019-11-14	26.5653698447153	3182	3.71561211897343	0.57119341563786	1	Astrocytes	AGCGTATGTTGCTTGA-1
Rat_Amygdala_cocaine_high_AGCGTATTCCAATCCC-1	933000120138730	high	2019-11-14	44.00474871389	2224	5.45300852993155	0.822784810126582	5	OPC	AGCGTATTCCAATCCC-1
Rat_Amygdala_cocaine_high_AGCGTATTCCCGGGTA-1	933000120138730	high	2019-11-14	32.3179066588557	3310	4.12444698158982	0.79324644549763	21	InhNeuron	AGCGTATTCCCGGGTA-1
Rat_Amygdala_cocaine_high_AGCGTATTCCTTACGC-1	933000120138730	high	2019-11-14	29.4695170229612	1861	3.67346938775507	0.618421052631579	5	OPC	AGCGTATTCCTTACGC-1
Rat_Amygdala_cocaine_high_AGCGTATTCTCCTTGG-1	933000120138730	high	2019-11-14	40.9461294703486	1809	6.20533312841011	0.527936145952109	0	Oligodendrocytes	AGCGTATTCTCCTTGG-1
Rat_Amygdala_cocaine_high_AGCGTATTCTTCATAC-1	933000120138730	high	2019-11-14	24.2665240927621	3631	3.29257519340166	0.873631386861314	13	InhNeuron	AGCGTATTCTTCATAC-1
Rat_Amygdala_cocaine_high_AGCGTGCAGCCTATAC-1	933000120138730	high	2019-11-14	20.9668077522834	4706	2.67958991363249	0.593611357586513	7	ExNeuron	AGCGTGCAGCCTATAC-1
Rat_Amygdala_cocaine_high_AGCGTGCAGGAACCGT-1	933000120138730	high	2019-11-14	25.4861668003208	5085	3.46896346896349	0.68898606176551	22	Cck+/Vip+	AGCGTGCAGGAACCGT-1
Rat_Amygdala_cocaine_high_AGCGTGCAGGCTTCGC-1	933000120138730	high	2019-11-14	36.0342812621737	3700	3.81273898515278	0.711819389110226	1	Astrocytes	AGCGTGCAGGCTTCGC-1
Rat_Amygdala_cocaine_high_AGCGTGCAGGGCTCTC-1	933000120138730	high	2019-11-14	19.9612163221521	4838	2.80092578229223	0.884507829977629	16	ExNeuron	AGCGTGCAGGGCTCTC-1
Rat_Amygdala_cocaine_high_AGCGTGCAGGGTCTGA-1	933000120138730	high	2019-11-14	19.6111665004985	1967	3.89736845433046	0.53330044400592	14	Oligodendrocytes	AGCGTGCAGGGTCTGA-1
Rat_Amygdala_cocaine_high_AGCGTGCAGTCAACTC-1	933000120138730	high	2019-11-14	26.3933036660309	4982	2.63480362002527	1.35408745247148	10	InhNeuron	AGCGTGCAGTCAACTC-1
Rat_Amygdala_cocaine_high_AGCGTGCAGTGGGACT-1	933000120138730	high	2019-11-14	31.480989098644	3552	4.25774225774226	0.676699029126214	9	InhNeuron	AGCGTGCAGTGGGACT-1
Rat_Amygdala_cocaine_high_AGCGTGCCAACTAGAA-1	933000120138730	high	2019-11-14	23.3774517620794	2932	3.11952198744654	0.762871287128713	10	InhNeuron	AGCGTGCCAACTAGAA-1
Rat_Amygdala_cocaine_high_AGCGTGCCAATTAGGA-1	933000120138730	high	2019-11-14	28.5240630965538	2839	3.70865089966214	0.642898550724638	17	InhNeuron	AGCGTGCCAATTAGGA-1
Rat_Amygdala_cocaine_high_AGCGTGCCATCCCTCA-1	933000120138730	high	2019-11-14	51.642292016303	2154	5.74649231365653	0.672566371681416	4	Oligodendrocytes	AGCGTGCCATCCCTCA-1
Rat_Amygdala_cocaine_high_AGCGTGCGTAGGTCTT-1	933000120138730	high	2019-11-14	28.8239453217063	1223	6.28089858859086	0.64047619047619	27	Endothelial	AGCGTGCGTAGGTCTT-1
Rat_Amygdala_cocaine_high_AGCGTGCGTGACCAGA-1	933000120138730	high	2019-11-14	21.9337160751566	5043	2.97105491910685	0.873144777373285	7	ExNeuron	AGCGTGCGTGACCAGA-1
Rat_Amygdala_cocaine_high_AGCGTGCGTGCGACCT-1	933000120138730	high	2019-11-14	23.2990230286113	2671	3.21805853720745	0.882684715172025	12	ExNeuron	AGCGTGCGTGCGACCT-1
Rat_Amygdala_cocaine_high_AGCGTGCGTGGTAGAC-1	933000120138730	high	2019-11-14	23.0806948725133	3295	2.82090790565369	1.2741273100616	10	InhNeuron	AGCGTGCGTGGTAGAC-1
Rat_Amygdala_cocaine_high_AGCGTGCGTTTCTACT-1	933000120138730	high	2019-11-14	20.8724054367295	5943	3.14171425282539	0.97018779342723	12	ExNeuron	AGCGTGCGTTTCTACT-1
Rat_Amygdala_cocaine_high_AGCGTGCTCACCGCGA-1	933000120138730	high	2019-11-14	51.5145476285373	2585	5.33355533355529	0.798256537982565	1	Astrocytes	AGCGTGCTCACCGCGA-1
Rat_Amygdala_cocaine_high_AGCGTGCTCGATAGGG-1	933000120138730	high	2019-11-14	35.2016250376166	4679	3.97962693044659	0.902484763244257	19	ExNeuron	AGCGTGCTCGATAGGG-1
Rat_Amygdala_cocaine_high_AGCGTGCTCGCGCTGA-1	933000120138730	high	2019-11-14	24.6424447010749	2774	4.44740444740446	0.886363636363636	25	ExNeuron	AGCGTGCTCGCGCTGA-1
Rat_Amygdala_cocaine_high_AGCGTGCTCGGGAATG-1	933000120138730	high	2019-11-14	28.597414409147	4402	5.20729270729271	0.563321577428663	27	Endothelial	AGCGTGCTCGGGAATG-1
Rat_Amygdala_cocaine_high_AGCGTGCTCGTGATAC-1	933000120138730	high	2019-11-14	32.9744146991998	3338	4.14634870080417	0.808074897600936	20	InhNeuron	AGCGTGCTCGTGATAC-1
Rat_Amygdala_cocaine_high_AGCGTGCTCTCTGACC-1	933000120138730	high	2019-11-14	45.5229731848832	2903	5.72933559946545	0.668141592920354	1	Astrocytes	AGCGTGCTCTCTGACC-1
Rat_Amygdala_cocaine_high_AGCGTGCTCTTCTTCC-1	933000120138730	high	2019-11-14	18.4408347789518	3508	2.64247031164321	1.27616050354052	11	Cck+/Vip+	AGCGTGCTCTTCTTCC-1
Rat_Amygdala_cocaine_high_AGCTATGAGAGCTACG-1	933000120138730	high	2019-11-14	32.5627696051322	2944	3.91411866821703	0.587962962962963	0	Oligodendrocytes	AGCTATGAGAGCTACG-1
Rat_Amygdala_cocaine_high_AGCTATGAGAGTTCGG-1	933000120138730	high	2019-11-14	18.0747846942113	3316	2.68398268398268	0.993303571428571	10	InhNeuron	AGCTATGAGAGTTCGG-1
Rat_Amygdala_cocaine_high_AGCTATGAGATGCGCA-1	933000120138730	high	2019-11-14	39.969512195122	1311	4.07192807192807	0.627009646302251	5	OPC	AGCTATGAGATGCGCA-1
Rat_Amygdala_cocaine_high_AGCTATGAGCAGAATT-1	933000120138730	high	2019-11-14	21.4907815857935	1900	2.87010287010284	0.808022922636103	10	ExNeuron	AGCTATGAGCAGAATT-1
Rat_Amygdala_cocaine_high_AGCTATGAGTTGAATG-1	933000120138730	high	2019-11-14	22.7285700694511	2389	3.18751016425432	0.687327061427781	12	ExNeuron	AGCTATGAGTTGAATG-1
Rat_Amygdala_cocaine_high_AGCTATGCACTTTGGA-1	933000120138730	high	2019-11-14	31.4481044126787	2530	5.52780552780554	0.775280898876405	17	Microglia	AGCTATGCACTTTGGA-1
Rat_Amygdala_cocaine_high_AGCTATGCATGGTAAA-1	933000120138730	high	2019-11-14	39.1304347826087	1251	3.75457875457874	0.622837370242215	5	OPC	AGCTATGCATGGTAAA-1
Rat_Amygdala_cocaine_high_AGCTATGGTATCTAGC-1	933000120138730	high	2019-11-14	29.698429079234	2590	3.42789740380104	0.714483714483715	9	InhNeuron	AGCTATGGTATCTAGC-1
Rat_Amygdala_cocaine_high_AGCTATGGTATGGTTC-1	933000120138730	high	2019-11-14	18.8314987298899	2224	2.4801285670851	1.38197097020626	26	Cck+/Vip+	AGCTATGGTATGGTTC-1
Rat_Amygdala_cocaine_high_AGCTATGTCAGTCAAC-1	933000120138730	high	2019-11-14	30.1661246374264	3432	3.42718505983811	1.05187835420394	28	ExNeuron	AGCTATGTCAGTCAAC-1
Rat_Amygdala_cocaine_high_AGCTATGTCCAAGTCA-1	933000120138730	high	2019-11-14	39.0700902151284	1689	4.91254776969067	0.538083538083538	2	Microglia	AGCTATGTCCAAGTCA-1
Rat_Amygdala_cocaine_high_AGCTATGTCCTGTAGA-1	933000120138730	high	2019-11-14	24.623740348122	3763	4.23048026353813	0.563897763578275	1	Astrocytes	AGCTATGTCCTGTAGA-1
Rat_Amygdala_cocaine_high_AGCTATGTCCTTTGAT-1	933000120138730	high	2019-11-14	21.8558925788275	1823	2.4257432708137	0.669753086419753	7	ExNeuron	AGCTATGTCCTTTGAT-1
Rat_Amygdala_cocaine_high_AGCTATGTCGATTACG-1	933000120138730	high	2019-11-14	21.1626934337097	1012	2.88211788211788	1.41459074733096	11	Oligodendrocytes	AGCTATGTCGATTACG-1
Rat_Amygdala_cocaine_high_AGCTATGTCTAGCTGA-1	933000120138730	high	2019-11-14	24.6269951422623	2839	2.87522001807718	0.752513164193394	18	ExNeuron	AGCTATGTCTAGCTGA-1
Rat_Amygdala_cocaine_high_AGCTGATAGAAACGCC-1	933000120138730	high	2019-11-14	22.2584400465658	1912	2.94968189705029	1.42191142191142	15	ExNeuron	AGCTGATAGAAACGCC-1
Rat_Amygdala_cocaine_high_AGCTGATAGACCGCAA-1	933000120138730	high	2019-11-14	18.1803394241718	3353	3.2354200421427	0.621916385354453	10	InhNeuron	AGCTGATAGACCGCAA-1
Rat_Amygdala_cocaine_high_AGCTGATAGAGCTGTG-1	933000120138730	high	2019-11-14	20.6233940341861	1846	2.70443841872414	0.81056338028169	7	ExNeuron	AGCTGATAGAGCTGTG-1
Rat_Amygdala_cocaine_high_AGCTGATAGGTTCGAG-1	933000120138730	high	2019-11-14	35.9307359307359	2490	3.03084012761429	0.685403445149592	5	OPC	AGCTGATAGGTTCGAG-1
Rat_Amygdala_cocaine_high_AGCTGATCAAACCTAC-1	933000120138730	high	2019-11-14	25.0813625515296	2312	3.56155472434538	0.737417943107221	1	Astrocytes	AGCTGATCAAACCTAC-1
Rat_Amygdala_cocaine_high_AGCTGATCAACGCACC-1	933000120138730	high	2019-11-14	43.5162374020157	1943	6.56380656380659	0.649942987457241	0	Oligodendrocytes	AGCTGATCAACGCACC-1
Rat_Amygdala_cocaine_high_AGCTGATCAAGTCTCA-1	933000120138730	high	2019-11-14	23.4505549320364	3761	3.3891481652676	0.800386847195358	11	Sst+	AGCTGATCAAGTCTCA-1
Rat_Amygdala_cocaine_high_AGCTGATCAGAACTTC-1	933000120138730	high	2019-11-14	18.5143838557321	4312	2.67537340708072	0.570089475926715	25	InhNeuron	AGCTGATCAGAACTTC-1
Rat_Amygdala_cocaine_high_AGCTGATCAGCCACGT-1	933000120138730	high	2019-11-14	34.5139412207988	458	4.89510489510493	0.52	3	Oligodendrocytes	AGCTGATCAGCCACGT-1
Rat_Amygdala_cocaine_high_AGCTGATCATGCCTTC-1	933000120138730	high	2019-11-14	30.0570237292293	4902	3.44624319779598	0.885636221701795	20	InhNeuron	AGCTGATCATGCCTTC-1
Rat_Amygdala_cocaine_high_AGCTGATGTACAACGG-1	933000120138730	high	2019-11-14	26.9065794256634	3701	2.92115292115293	1.11989664082687	7	ExNeuron	AGCTGATGTACAACGG-1
Rat_Amygdala_cocaine_high_AGCTGATGTGATGTGG-1	933000120138730	high	2019-11-14	20.2668962548429	2354	2.79470529470529	1.10262529832936	11	Sst+	AGCTGATGTGATGTGG-1
Rat_Amygdala_cocaine_high_AGCTGATTCAGTGTGT-1	933000120138730	high	2019-11-14	39.3198229676217	1688	5.63436563436568	0.572881355932203	0	Oligodendrocytes	AGCTGATTCAGTGTGT-1
Rat_Amygdala_cocaine_high_AGCTGATTCCAATCCC-1	933000120138730	high	2019-11-14	31.4353334261451	2258	5.31881911192252	0.739966555183946	27	Endothelial	AGCTGATTCCAATCCC-1
Rat_Amygdala_cocaine_high_AGCTGATTCCCGCAAG-1	933000120138730	high	2019-11-14	51.2950094756791	1624	4.94022106925328	0.631849315068493	4	Oligodendrocytes	AGCTGATTCCCGCAAG-1
Rat_Amygdala_cocaine_high_AGCTGATTCCGTTAGA-1	933000120138730	high	2019-11-14	26.1307657859382	3501	3.53544760324424	0.677792612372052	16	ExNeuron	AGCTGATTCCGTTAGA-1
Rat_Amygdala_cocaine_high_AGCTGATTCGTCTAGA-1	933000120138730	high	2019-11-14	40.0301204819277	1329	4.88191054228793	0.562893081761006	2	Microglia	AGCTGATTCGTCTAGA-1
Rat_Amygdala_cocaine_high_AGCTGATTCTTAATCC-1	933000120138730	high	2019-11-14	18.3968727331345	4565	2.94007668309342	1.27139124755062	23	Chat+	AGCTGATTCTTAATCC-1
Rat_Amygdala_cocaine_high_AGCTGGCAGAGGCCTA-1	933000120138730	high	2019-11-14	31.6367032453887	5420	5.3923604485402	0.593417983933662	27	Endothelial	AGCTGGCAGAGGCCTA-1
Rat_Amygdala_cocaine_high_AGCTGGCAGTGAATAC-1	933000120138730	high	2019-11-14	22.3156125236394	2124	3.25896325896323	0.562136435748281	1	Astrocytes	AGCTGGCAGTGAATAC-1
Rat_Amygdala_cocaine_high_AGCTGGCCAAGCAACG-1	933000120138730	high	2019-11-14	20.5222426368242	3686	2.99989865207257	0.581039755351682	26	Reln+	AGCTGGCCAAGCAACG-1
Rat_Amygdala_cocaine_high_AGCTGGCCAAGTCTCA-1	933000120138730	high	2019-11-14	40.1875202069188	2486	4.8857808857809	0.764600179694519	1	Astrocytes	AGCTGGCCAAGTCTCA-1
Rat_Amygdala_cocaine_high_AGCTGGCCACAGAAGC-1	933000120138730	high	2019-11-14	26.8779477740711	4673	3.59995034551249	0.987727632620744	10	InhNeuron	AGCTGGCCACAGAAGC-1
Rat_Amygdala_cocaine_high_AGCTGGCCAGGTAACG-1	933000120138730	high	2019-11-14	25.234930093972	3303	2.62162080343897	0.944102850754612	25	ExNeuron	AGCTGGCCAGGTAACG-1
Rat_Amygdala_cocaine_high_AGCTGGCCATCGTGAT-1	933000120138730	high	2019-11-14	38.5520894643908	1965	7.66624679668166	0.542743538767396	0	Oligodendrocytes	AGCTGGCCATCGTGAT-1
Rat_Amygdala_cocaine_high_AGCTGGCCATTGCACA-1	933000120138730	high	2019-11-14	46.7798486805684	2535	8.14185814185814	0.566379310344828	27	Endothelial	AGCTGGCCATTGCACA-1
Rat_Amygdala_cocaine_high_AGCTGGCGTCAAGACG-1	933000120138730	high	2019-11-14	30.0270071200589	3669	4.31955141632562	0.446332366348943	2	Microglia	AGCTGGCGTCAAGACG-1
Rat_Amygdala_cocaine_high_AGCTGGCGTGCCCTAG-1	933000120138730	high	2019-11-14	21.2844653665097	633	3.19680319680319	0.411392405063291	3	ExNeuron	AGCTGGCGTGCCCTAG-1
Rat_Amygdala_cocaine_high_AGCTGGCGTGGTAAGC-1	933000120138730	high	2019-11-14	30.0675675675676	178	2.41187384044527	0.725490196078431	3	Oligodendrocytes	AGCTGGCGTGGTAAGC-1
Rat_Amygdala_cocaine_high_AGCTGGCTCATTCTTG-1	933000120138730	high	2019-11-14	19.6934268641205	4548	3.3864869307907	0.604343105320304	15	InhNeuron	AGCTGGCTCATTCTTG-1
Rat_Amygdala_cocaine_high_AGCTGGCTCCATAGGT-1	933000120138730	high	2019-11-14	38.9203824350622	4600	5.26017192683859	0.562829525483304	2	Microglia	AGCTGGCTCCATAGGT-1
Rat_Amygdala_cocaine_high_AGCTGGCTCGCTCTAC-1	933000120138730	high	2019-11-14	29.4676161410648	6083	4.14983246841655	0.563037249283668	5	OPC	AGCTGGCTCGCTCTAC-1
Rat_Amygdala_cocaine_high_AGCTGGCTCTCGACAA-1	933000120138730	high	2019-11-14	33.5180055401662	3872	3.2813340505648	0.712765957446808	17	InhNeuron	AGCTGGCTCTCGACAA-1
Rat_Amygdala_cocaine_high_AGCTGGCTCTCTTAAC-1	933000120138730	high	2019-11-14	22.9559017282802	5924	2.49055757077146	1.21414004078858	16	ExNeuron	AGCTGGCTCTCTTAAC-1
Rat_Amygdala_cocaine_high_AGCTGGCTCTTCTCTC-1	933000120138730	high	2019-11-14	23.226559460511	3582	2.77453043410492	1.09376443418014	8	ExNeuron	AGCTGGCTCTTCTCTC-1
Rat_Amygdala_cocaine_high_AGCTGTAAGATTACGA-1	933000120138730	high	2019-11-14	26.0290082320659	1328	3.35742688683867	0.59521094640821	21	ExNeuron	AGCTGTAAGATTACGA-1
Rat_Amygdala_cocaine_high_AGCTGTAAGGCTAAAT-1	933000120138730	high	2019-11-14	23.7117340847223	4965	3.94871400788562	0.647755303404045	23	Astrocytes	AGCTGTAAGGCTAAAT-1
Rat_Amygdala_cocaine_high_AGCTGTACACTAGCCG-1	933000120138730	high	2019-11-14	31.0104529616725	1869	3.79620379620381	0.658428949691086	1	Astrocytes	AGCTGTACACTAGCCG-1
Rat_Amygdala_cocaine_high_AGCTGTACAGGTGTCC-1	933000120138730	high	2019-11-14	30.2373228615332	1771	4.23213150485876	0.9275	9	InhNeuron	AGCTGTACAGGTGTCC-1
Rat_Amygdala_cocaine_high_AGCTGTACATTACTTC-1	933000120138730	high	2019-11-14	22.3369679178025	4261	2.4064824064824	1.03105590062112	7	ExNeuron	AGCTGTACATTACTTC-1
Rat_Amygdala_cocaine_high_AGCTGTAGTCCAAGAG-1	933000120138730	high	2019-11-14	41.4571948998178	2276	5.02452093361186	0.624293785310734	2	Microglia	AGCTGTAGTCCAAGAG-1
Rat_Amygdala_cocaine_high_AGCTGTAGTTCGGGAA-1	933000120138730	high	2019-11-14	41.4458235491446	2471	5.04782573748087	0.578099838969404	0	Oligodendrocytes	AGCTGTAGTTCGGGAA-1
Rat_Amygdala_cocaine_high_AGCTGTATCACTTACT-1	933000120138730	high	2019-11-14	19.7379725085911	3676	2.88979313369559	1.07776475185619	8	InhNeuron	AGCTGTATCACTTACT-1
Rat_Amygdala_cocaine_high_AGCTGTATCAGTGTAC-1	933000120138730	high	2019-11-14	26.0155791942374	3106	3.86406046783408	0.68295065950171	1	Astrocytes	AGCTGTATCAGTGTAC-1
Rat_Amygdala_cocaine_high_AGCTGTATCATCGCTC-1	933000120138730	high	2019-11-14	29.3817718291906	1844	3.49962537462537	0.86159169550173	20	Oligodendrocytes	AGCTGTATCATCGCTC-1
Rat_Amygdala_cocaine_high_AGCTGTATCGCGTTCT-1	933000120138730	high	2019-11-14	29.3566845847061	1693	5.39876789876793	0.872586872586873	14	Oligodendrocytes	AGCTGTATCGCGTTCT-1
Rat_Amygdala_cocaine_high_AGCTGTATCTATTTCG-1	933000120138730	high	2019-11-14	34.141848326681	3336	4.07683919134296	0.541519879214897	4	Oligodendrocytes	AGCTGTATCTATTTCG-1
Rat_Amygdala_cocaine_high_AGGACGAAGACTAATG-1	933000120138730	high	2019-11-14	34.8101265822785	495	4.46220446220448	0.58029197080292	35	ExNeuron	AGGACGAAGACTAATG-1
Rat_Amygdala_cocaine_high_AGGACGAAGATCGCCC-1	933000120138730	high	2019-11-14	22.4355877616747	5573	2.93537308462682	0.887046632124352	12	ExNeuron	AGGACGAAGATCGCCC-1
Rat_Amygdala_cocaine_high_AGGACGAAGGTAGGCT-1	933000120138730	high	2019-11-14	23.6625181832875	1464	3.3691798397681	0.615789473684211	14	Oligodendrocytes	AGGACGAAGGTAGGCT-1
Rat_Amygdala_cocaine_high_AGGACGACAAAGAGAG-1	933000120138730	high	2019-11-14	23.879815246893	5015	3.76514677032814	0.699246020664619	10	ExNeuron	AGGACGACAAAGAGAG-1
Rat_Amygdala_cocaine_high_AGGACGACAAGAAACT-1	933000120138730	high	2019-11-14	24.5637583892617	1281	3.91332805125911	0.827981651376147	28	ExNeuron	AGGACGACAAGAAACT-1
Rat_Amygdala_cocaine_high_AGGACGACAATGACTC-1	933000120138730	high	2019-11-14	28.7947306331105	2929	4.02097902097906	0.665610142630745	1	Astrocytes	AGGACGACAATGACTC-1
Rat_Amygdala_cocaine_high_AGGACGACAATGGCAG-1	933000120138730	high	2019-11-14	31.861600509446	3002	3.36867433641627	1.47564216120461	28	ExNeuron	AGGACGACAATGGCAG-1
Rat_Amygdala_cocaine_high_AGGACGACAGCAACAG-1	933000120138730	high	2019-11-14	25.9185640284303	4303	2.71633128775988	1.09697508896797	16	ExNeuron	AGGACGACAGCAACAG-1
Rat_Amygdala_cocaine_high_AGGACGACAGTATACC-1	933000120138730	high	2019-11-14	23.7351619223234	4119	3.41795608971177	0.816706938211943	13	InhNeuron	AGGACGACAGTATACC-1
Rat_Amygdala_cocaine_high_AGGACGACAGTCAGCC-1	933000120138730	high	2019-11-14	40.010460251046	765	4.43841872413303	0.866666666666667	3	Oligodendrocytes	AGGACGACAGTCAGCC-1
Rat_Amygdala_cocaine_high_AGGACGACATTACACG-1	933000120138730	high	2019-11-14	20.1978394933985	4880	2.38686045137656	0.941728254690165	8	InhNeuron	AGGACGACATTACACG-1
Rat_Amygdala_cocaine_high_AGGACGAGTATCTAGC-1	933000120138730	high	2019-11-14	47.9987393633785	1523	5.80643845949966	0.565674255691769	0	Oligodendrocytes	AGGACGAGTATCTAGC-1
Rat_Amygdala_cocaine_high_AGGACGAGTCATAAGA-1	933000120138730	high	2019-11-14	21.7905301397697	3539	2.88544788544788	1.35823754789272	12	ExNeuron	AGGACGAGTCATAAGA-1
Rat_Amygdala_cocaine_high_AGGACGAGTCGATTAC-1	933000120138730	high	2019-11-14	20.7740597822957	3607	3.23582667332667	0.922114608555286	23	Chat+	AGGACGAGTCGATTAC-1
Rat_Amygdala_cocaine_high_AGGACGAGTGGTAAGC-1	933000120138730	high	2019-11-14	23.9754964089565	2270	3.14319826514952	0.798816568047337	26	Reln+	AGGACGAGTGGTAAGC-1
Rat_Amygdala_cocaine_high_AGGACGAGTGTTAGAA-1	933000120138730	high	2019-11-14	17.3453474267891	3003	2.88818324532608	0.767927927927928	12	ExNeuron	AGGACGAGTGTTAGAA-1
Rat_Amygdala_cocaine_high_AGGACGAGTTGGACGA-1	933000120138730	high	2019-11-14	21.7086633069354	4523	2.64544198970427	0.673935617860852	22	Nos1+	AGGACGAGTTGGACGA-1
Rat_Amygdala_cocaine_high_AGGACGATCCAATCCC-1	933000120138730	high	2019-11-14	26.9842878864673	2662	3.86005746830486	0.695250659630607	1	Astrocytes	AGGACGATCCAATCCC-1
Rat_Amygdala_cocaine_high_AGGACGATCCTCAAGA-1	933000120138730	high	2019-11-14	23.9785791858593	6403	3.1185404457294	0.900531511009871	8	InhNeuron	AGGACGATCCTCAAGA-1
Rat_Amygdala_cocaine_high_AGGACGATCGAGGTCC-1	933000120138730	high	2019-11-14	30.5603038936372	3218	2.98516298516296	0.902942694889004	1	Astrocytes	AGGACGATCGAGGTCC-1
Rat_Amygdala_cocaine_high_AGGACGATCGGATCGC-1	933000120138730	high	2019-11-14	32.5413533834586	3246	4.22460422460424	0.631840796019901	5	OPC	AGGACGATCGGATCGC-1
Rat_Amygdala_cocaine_high_AGGACGATCTCCCTTT-1	933000120138730	high	2019-11-14	35.8870255957635	2033	4.86180486180488	0.481288981288981	0	Oligodendrocytes	AGGACGATCTCCCTTT-1
Rat_Amygdala_cocaine_high_AGGACGATCTGGTACA-1	933000120138730	high	2019-11-14	31.0936591041303	2138	2.81718281718284	0.569423929098966	5	OPC	AGGACGATCTGGTACA-1
Rat_Amygdala_cocaine_high_AGGCCCAAGACGCCCT-1	933000120138730	high	2019-11-14	42.7551748750892	1797	6.19764850534086	0.576413959085439	0	Oligodendrocytes	AGGCCCAAGACGCCCT-1
Rat_Amygdala_cocaine_high_AGGCCCAAGACTCGGA-1	933000120138730	high	2019-11-14	33.6	1218	4.65134865134865	0.642857142857143	2	Microglia	AGGCCCAAGACTCGGA-1
Rat_Amygdala_cocaine_high_AGGCCCAAGAGGAAGT-1	933000120138730	high	2019-11-14	35.4731965585705	1072	4.51855836471219	0.651851851851852	0	Oligodendrocytes	AGGCCCAAGAGGAAGT-1
Rat_Amygdala_cocaine_high_AGGCCCAAGCAACGGT-1	933000120138730	high	2019-11-14	21.1602184160172	4534	2.97770411406776	0.652848279751833	9	InhNeuron	AGGCCCAAGCAACGGT-1
Rat_Amygdala_cocaine_high_AGGCCCAAGCCGCTGT-1	933000120138730	high	2019-11-14	34.2757674860217	3249	3.90602774708735	0.550839091806515	2	Microglia	AGGCCCAAGCCGCTGT-1
Rat_Amygdala_cocaine_high_AGGCCCAAGCTGAAAT-1	933000120138730	high	2019-11-14	27.0648600179336	5433	3.13516270963081	0.722702702702703	16	ExNeuron	AGGCCCAAGCTGAAAT-1
Rat_Amygdala_cocaine_high_AGGCCCAAGGATGCCA-1	933000120138730	high	2019-11-14	42.3875029144323	1818	4.950604950605	0.529481132075472	0	Oligodendrocytes	AGGCCCAAGGATGCCA-1
Rat_Amygdala_cocaine_high_AGGCCCAAGGCCTCTG-1	933000120138730	high	2019-11-14	23.6835689907362	1943	3.13879668718376	0.712824547600315	18	ExNeuron	AGGCCCAAGGCCTCTG-1
Rat_Amygdala_cocaine_high_AGGCCCAAGGCTGGAT-1	933000120138730	high	2019-11-14	25.6722967801194	5031	3.82791811363242	0.836392405063291	19	ExNeuron	AGGCCCAAGGCTGGAT-1
Rat_Amygdala_cocaine_high_AGGCCCACAACGTAGG-1	933000120138730	high	2019-11-14	21.7831187954211	4586	2.64905162864346	1.07605531295488	16	ExNeuron	AGGCCCACAACGTAGG-1
Rat_Amygdala_cocaine_high_AGGCCCACACCGAATT-1	933000120138730	high	2019-11-14	20.0798668885191	3017	2.83918979571154	0.640949554896142	1	Astrocytes	AGGCCCACACCGAATT-1
Rat_Amygdala_cocaine_high_AGGCCCACACTCCACT-1	933000120138730	high	2019-11-14	22.0822357118314	3856	2.83200670297446	1.07817047817048	11	Sst+	AGGCCCACACTCCACT-1
Rat_Amygdala_cocaine_high_AGGCCCACACTCCCAT-1	933000120138730	high	2019-11-14	23.2763207905739	3062	3.52927072927071	0.555907650520598	1	Astrocytes	AGGCCCACACTCCCAT-1
Rat_Amygdala_cocaine_high_AGGCCCACAGGTAGCA-1	933000120138730	high	2019-11-14	38.0402010050251	3028	5.03990391630844	0.696143617021277	1	Astrocytes	AGGCCCACAGGTAGCA-1
Rat_Amygdala_cocaine_high_AGGCCCACAGTAGTTC-1	933000120138730	high	2019-11-14	20.5770277626565	3402	2.30626516340801	1.1169373549884	1	ExNeuron	AGGCCCACAGTAGTTC-1
Rat_Amygdala_cocaine_high_AGGCCCACATGGCCTG-1	933000120138730	high	2019-11-14	34.8685038379263	2771	6.6495302450359	0.636610169491525	27	Endothelial	AGGCCCACATGGCCTG-1
Rat_Amygdala_cocaine_high_AGGCCCAGTAACTCCA-1	933000120138730	high	2019-11-14	20.1491085899514	3108	4.15947688674964	0.703755703755704	11	Sst+	AGGCCCAGTAACTCCA-1
Rat_Amygdala_cocaine_high_AGGCCCAGTATCCTTT-1	933000120138730	high	2019-11-14	28.5584494245912	943	2.73817091998909	0.473557692307692	1	ExNeuron	AGGCCCAGTATCCTTT-1
Rat_Amygdala_cocaine_high_AGGCCCAGTATTCTCT-1	933000120138730	high	2019-11-14	22.2240746915639	2666	3.90077212507121	0.550134288272158	4	Oligodendrocytes	AGGCCCAGTATTCTCT-1
Rat_Amygdala_cocaine_high_AGGCCCAGTCACTCTC-1	933000120138730	high	2019-11-14	22.4225815291861	4091	2.65688509963317	1.09327036599764	7	ExNeuron	AGGCCCAGTCACTCTC-1
Rat_Amygdala_cocaine_high_AGGCCCAGTCAGCAAG-1	933000120138730	high	2019-11-14	27.2727272727273	1326	3.560076287349	0.623303167420814	17	ExNeuron	AGGCCCAGTCAGCAAG-1
Rat_Amygdala_cocaine_high_AGGCCCAGTGGACTGA-1	933000120138730	high	2019-11-14	20.4838452968327	3861	3.4792793413483	0.808503732554365	23	Chat+	AGGCCCAGTGGACTGA-1
Rat_Amygdala_cocaine_high_AGGCCCAGTTGTCGGC-1	933000120138730	high	2019-11-14	22.9936023310319	3630	3.43099523427392	0.753149472250596	34	ExNeuron	AGGCCCAGTTGTCGGC-1
Rat_Amygdala_cocaine_high_AGGCCCAGTTGTGACT-1	933000120138730	high	2019-11-14	20.1180869907499	5111	2.83865071099115	1.21726010863005	11	Sst+	AGGCCCAGTTGTGACT-1
Rat_Amygdala_cocaine_high_AGGCCCATCAAGGCCC-1	933000120138730	high	2019-11-14	21.0115627438462	5924	2.43392970665699	1.26969782547303	8	InhNeuron	AGGCCCATCAAGGCCC-1
Rat_Amygdala_cocaine_high_AGGCCCATCACTACCC-1	933000120138730	high	2019-11-14	26.5524459260408	3425	3.47606938516032	1.44201457919152	7	ExNeuron	AGGCCCATCACTACCC-1
Rat_Amygdala_cocaine_high_AGGCCCATCAGCCGGT-1	933000120138730	high	2019-11-14	17.4464710547185	880	3.13156231523577	0.718085106382979	27	Endothelial	AGGCCCATCAGCCGGT-1
Rat_Amygdala_cocaine_high_AGGCCCATCCCGATTC-1	933000120138730	high	2019-11-14	20.253164556962	1584	2.63326417172569	0.874487284659557	23	ExNeuron	AGGCCCATCCCGATTC-1
Rat_Amygdala_cocaine_high_AGGCCCATCGGGTCCA-1	933000120138730	high	2019-11-14	29.4061757719715	1857	3.49018070537056	0.59808963997061	5	OPC	AGGCCCATCGGGTCCA-1
Rat_Amygdala_cocaine_high_AGGCCTGAGAATACTG-1	933000120138730	high	2019-11-14	30.6973815395917	5850	3.39460539460539	1.02384557153671	22	Nos1+	AGGCCTGAGAATACTG-1
Rat_Amygdala_cocaine_high_AGGCCTGAGACCTATC-1	933000120138730	high	2019-11-14	31.6203143893591	523	3.4881784881785	0.729452054794521	3	Oligodendrocytes	AGGCCTGAGACCTATC-1
Rat_Amygdala_cocaine_high_AGGCCTGAGACTCGGA-1	933000120138730	high	2019-11-14	19.8571670047329	4699	2.59958620614357	0.85409794468409	12	ExNeuron	AGGCCTGAGACTCGGA-1
Rat_Amygdala_cocaine_high_AGGCCTGAGCTGAGGT-1	933000120138730	high	2019-11-14	37.4963353855174	1279	4.35120435120432	0.523022432113341	1	Astrocytes	AGGCCTGAGCTGAGGT-1
Rat_Amygdala_cocaine_high_AGGCCTGAGGAGTAGA-1	933000120138730	high	2019-11-14	33.1048821808101	4299	4.51722190852627	0.567622123536536	1	Astrocytes	AGGCCTGAGGAGTAGA-1
Rat_Amygdala_cocaine_high_AGGCCTGAGGCTTAAA-1	933000120138730	high	2019-11-14	45.1111433967747	3105	5.15654558207752	0.675697865353038	1	Astrocytes	AGGCCTGAGGCTTAAA-1
Rat_Amygdala_cocaine_high_AGGCCTGAGGGCGAAG-1	933000120138730	high	2019-11-14	27.3589164785553	1818	4.46753246753247	0.671334431630972	9	ExNeuron	AGGCCTGAGGGCGAAG-1
Rat_Amygdala_cocaine_high_AGGCCTGAGTACAACA-1	933000120138730	high	2019-11-14	41.7893328235519	2186	5.77009197698848	0.784994400895857	5	OPC	AGGCCTGAGTACAACA-1
Rat_Amygdala_cocaine_high_AGGCCTGAGTATGCTC-1	933000120138730	high	2019-11-14	24.4397663995654	3599	3.97301813231013	0.741228070175439	9	InhNeuron	AGGCCTGAGTATGCTC-1
Rat_Amygdala_cocaine_high_AGGCCTGAGTCAACTC-1	933000120138730	high	2019-11-14	22.1717715868863	2881	2.52676616312978	0.998257839721254	16	ExNeuron	AGGCCTGAGTCAACTC-1
Rat_Amygdala_cocaine_high_AGGCCTGCAATTGCCA-1	933000120138730	high	2019-11-14	26.819233736179	1043	4.16135588549385	0.846428571428571	9	ExNeuron	AGGCCTGCAATTGCCA-1
Rat_Amygdala_cocaine_high_AGGCCTGCACCGAATT-1	933000120138730	high	2019-11-14	32.7444956477215	1279	3.5346471710108	0.610407876230661	5	OPC	AGGCCTGCACCGAATT-1
Rat_Amygdala_cocaine_high_AGGCCTGCACTTATGG-1	933000120138730	high	2019-11-14	22.5723637763943	3517	2.96472758011217	0.879077859939104	31	Sst+	AGGCCTGCACTTATGG-1
Rat_Amygdala_cocaine_high_AGGCCTGCAGTAAGCG-1	933000120138730	high	2019-11-14	27.5417237765057	3416	3.66871224014084	0.556773345024112	21	InhNeuron	AGGCCTGCAGTAAGCG-1
Rat_Amygdala_cocaine_high_AGGCCTGGTAGGGTCA-1	933000120138730	high	2019-11-14	47.9585080556169	2173	6.55031243266542	1.02572347266881	1	Astrocytes	AGGCCTGGTAGGGTCA-1
Rat_Amygdala_cocaine_high_AGGCCTGGTAGGTAAT-1	933000120138730	high	2019-11-14	23.8994624437019	3290	3.32025697879359	0.928535732133933	32	Sst+	AGGCCTGGTAGGTAAT-1
Rat_Amygdala_cocaine_high_AGGCCTGGTGCACATT-1	933000120138730	high	2019-11-14	30.8398731006846	1847	6.26706626706623	0.76593625498008	27	Endothelial	AGGCCTGGTGCACATT-1
Rat_Amygdala_cocaine_high_AGGCCTGGTTCACGTA-1	933000120138730	high	2019-11-14	20.0539204673107	4463	2.8697492983207	0.66397146254459	25	InhNeuron	AGGCCTGGTTCACGTA-1
Rat_Amygdala_cocaine_high_AGGCCTGGTTCCCGGA-1	933000120138730	high	2019-11-14	37.6518218623482	1023	4.34232434232431	0.515859766277129	2	Microglia	AGGCCTGGTTCCCGGA-1
Rat_Amygdala_cocaine_high_AGGCCTGGTTTCCACC-1	933000120138730	high	2019-11-14	33.9393330654881	3379	4.7972027972028	0.722469764481222	1	Astrocytes	AGGCCTGGTTTCCACC-1
Rat_Amygdala_cocaine_high_AGGCCTGTCGGATAGG-1	933000120138730	high	2019-11-14	24.3764345830145	3186	3.25980325980327	0.73997296079315	22	Nos1+	AGGCCTGTCGGATAGG-1
Rat_Amygdala_cocaine_high_AGGCCTGTCGTCGCAG-1	933000120138730	high	2019-11-14	41.3131900058106	711	4.86436640282792	0.628205128205128	3	Oligodendrocytes	AGGCCTGTCGTCGCAG-1
Rat_Amygdala_cocaine_high_AGGCCTGTCTCTGACC-1	933000120138730	high	2019-11-14	46.6311904557549	5433	3.9307034428986	0.717936354869817	1	Astrocytes	AGGCCTGTCTCTGACC-1
Rat_Amygdala_cocaine_high_AGGCGAAAGAAGACTT-1	933000120138730	high	2019-11-14	26.6759222530742	4035	3.00301202556838	0.684941013185288	18	ExNeuron	AGGCGAAAGAAGACTT-1
Rat_Amygdala_cocaine_high_AGGCGAAAGCTAACAA-1	933000120138730	high	2019-11-14	25.0908074881252	4490	3.6423346768174	0.480809282951503	1	Astrocytes	AGGCGAAAGCTAACAA-1
Rat_Amygdala_cocaine_high_AGGCGAAAGGGCGAAG-1	933000120138730	high	2019-11-14	26.0174856798312	1726	3.69183055750223	0.618301731244847	26	Oligodendrocytes	AGGCGAAAGGGCGAAG-1
Rat_Amygdala_cocaine_high_AGGCGAAAGTCGAGCA-1	933000120138730	high	2019-11-14	27.5487633219385	2740	5.10398692216876	0.540605478135512	33	Oligodendrocytes	AGGCGAAAGTCGAGCA-1
Rat_Amygdala_cocaine_high_AGGCGAACAACTCGAT-1	933000120138730	high	2019-11-14	35.7168079096045	4046	4.19314019314019	0.689281641961231	36	Astrocytes	AGGCGAACAACTCGAT-1
Rat_Amygdala_cocaine_high_AGGCGAACAATTGTGC-1	933000120138730	high	2019-11-14	28.099294947121	1913	2.92648527942646	0.878932316491897	1	Astrocytes	AGGCGAACAATTGTGC-1
Rat_Amygdala_cocaine_high_AGGCGAACACATCATG-1	933000120138730	high	2019-11-14	39.9571505088377	1492	4.61020461020463	0.533527696793003	0	Oligodendrocytes	AGGCGAACACATCATG-1
Rat_Amygdala_cocaine_high_AGGCGAACACGCCGAT-1	933000120138730	high	2019-11-14	31.6476345840131	582	5.48340548340552	0.549180327868853	3	Oligodendrocytes	AGGCGAACACGCCGAT-1
Rat_Amygdala_cocaine_high_AGGCGAACAGAATGCG-1	933000120138730	high	2019-11-14	19.9318739668387	3979	3.06508306508304	0.729667812142039	12	ExNeuron	AGGCGAACAGAATGCG-1
Rat_Amygdala_cocaine_high_AGGCGAACATGTGAGG-1	933000120138730	high	2019-11-14	21.746285917623	4889	2.2781815885264	1.0147412755716	7	ExNeuron	AGGCGAACATGTGAGG-1
Rat_Amygdala_cocaine_high_AGGCGAAGTAACGTAA-1	933000120138730	high	2019-11-14	28.0750307503075	3652	3.76175548589342	0.574914220358368	38	Astrocytes	AGGCGAAGTAACGTAA-1
Rat_Amygdala_cocaine_high_AGGCGAAGTAGCATGG-1	933000120138730	high	2019-11-14	25.5207406088659	2867	3.40808616670683	0.854385964912281	18	ExNeuron	AGGCGAAGTAGCATGG-1
Rat_Amygdala_cocaine_high_AGGCGAAGTCAATACC-1	933000120138730	high	2019-11-14	49.5221546481321	1710	4.80471909043342	0.491379310344828	0	Oligodendrocytes	AGGCGAAGTCAATACC-1
Rat_Amygdala_cocaine_high_AGGCGAAGTCCTTCAC-1	933000120138730	high	2019-11-14	23.4545712528969	4959	2.39523789819649	0.946743761412051	16	ExNeuron	AGGCGAAGTCCTTCAC-1
Rat_Amygdala_cocaine_high_AGGCGAAGTGCACTTA-1	933000120138730	high	2019-11-14	22.1064060803474	1018	3.9118775960881	0.524651162790698	3	OPC	AGGCGAAGTGCACTTA-1
Rat_Amygdala_cocaine_high_AGGCGAAGTTCTGATG-1	933000120138730	high	2019-11-14	32.7615780445969	1910	3.25341325341327	0.78816199376947	7	Oligodendrocytes	AGGCGAAGTTCTGATG-1
Rat_Amygdala_cocaine_high_AGGCGAAGTTGTGACT-1	933000120138730	high	2019-11-14	27.715951245363	1046	4.45708138015828	0.642960812772134	9	ExNeuron	AGGCGAAGTTGTGACT-1
Rat_Amygdala_cocaine_high_AGGCGAATCAGTGTAC-1	933000120138730	high	2019-11-14	26.7851994233542	2787	3.43474707111073	0.713595166163142	1	Astrocytes	AGGCGAATCAGTGTAC-1
Rat_Amygdala_cocaine_high_AGGCGAATCGCCACTT-1	933000120138730	high	2019-11-14	32.2670207629165	2673	4.01649632418861	0.664924885695624	9	InhNeuron	AGGCGAATCGCCACTT-1
Rat_Amygdala_cocaine_high_AGGCGAATCTCAGATG-1	933000120138730	high	2019-11-14	34.0123203285421	4141	3.688499000999	0.754957507082153	9	InhNeuron	AGGCGAATCTCAGATG-1
Rat_Amygdala_cocaine_high_AGGCGTCAGCTCGTTA-1	933000120138730	high	2019-11-14	47.4289364420313	1485	7.23487039276508	0.564860426929392	0	Oligodendrocytes	AGGCGTCAGCTCGTTA-1
Rat_Amygdala_cocaine_high_AGGCGTCAGGTTCTCA-1	933000120138730	high	2019-11-14	33.2561728395062	3448	4.28311184613704	0.513608428446005	1	Astrocytes	AGGCGTCAGGTTCTCA-1
Rat_Amygdala_cocaine_high_AGGCGTCAGTTCAACC-1	933000120138730	high	2019-11-14	22.976204711228	3843	2.61072261072261	0.851295531355614	12	ExNeuron	AGGCGTCAGTTCAACC-1
Rat_Amygdala_cocaine_high_AGGCGTCCAAGTTGCT-1	933000120138730	high	2019-11-14	21.8621187139324	4243	2.63820686355896	0.770241368774824	19	ExNeuron	AGGCGTCCAAGTTGCT-1
Rat_Amygdala_cocaine_high_AGGCGTCCACCTACCT-1	933000120138730	high	2019-11-14	24.4610799195952	3529	4.43604015032585	1.0828056502679	18	ExNeuron	AGGCGTCCACCTACCT-1
Rat_Amygdala_cocaine_high_AGGCGTCCAGGTAGGT-1	933000120138730	high	2019-11-14	35.3589196872779	4975	3.85949454272434	0.648305084745763	17	InhNeuron	AGGCGTCCAGGTAGGT-1
Rat_Amygdala_cocaine_high_AGGCGTCCATCGGCCA-1	933000120138730	high	2019-11-14	39.1220142027114	606	4.23422731115037	0.540350877192982	3	Oligodendrocytes	AGGCGTCCATCGGCCA-1
Rat_Amygdala_cocaine_high_AGGCGTCCATGCTATG-1	933000120138730	high	2019-11-14	24.3424166610318	3600	2.89916979572152	0.962083142987666	10	InhNeuron	AGGCGTCCATGCTATG-1
Rat_Amygdala_cocaine_high_AGGCGTCGTAGAAGCC-1	933000120138730	high	2019-11-14	32.5625235641573	2591	4.17604373648329	0.7339514978602	1	Astrocytes	AGGCGTCGTAGAAGCC-1
Rat_Amygdala_cocaine_high_AGGCGTCGTATCACAC-1	933000120138730	high	2019-11-14	37.5843454790823	5013	3.91057218643426	0.683538919608677	20	InhNeuron	AGGCGTCGTATCACAC-1
Rat_Amygdala_cocaine_high_AGGCGTCGTATGAAGT-1	933000120138730	high	2019-11-14	37.3263088574251	5668	5.23048380191233	0.585895117540687	39	OPC	AGGCGTCGTATGAAGT-1
Rat_Amygdala_cocaine_high_AGGCGTCGTCTAACCA-1	933000120138730	high	2019-11-14	28.2885364232121	5957	2.76865991151707	0.917224589166159	16	ExNeuron	AGGCGTCGTCTAACCA-1
Rat_Amygdala_cocaine_high_AGGCGTCGTGAGCTAG-1	933000120138730	high	2019-11-14	27.4032825322392	4675	2.92663311531236	0.902654867256637	29	InhNeuron	AGGCGTCGTGAGCTAG-1
Rat_Amygdala_cocaine_high_AGGCGTCGTGATAACA-1	933000120138730	high	2019-11-14	38.7482252721249	3275	5.70032377261298	0.672455089820359	1	Astrocytes	AGGCGTCGTGATAACA-1
Rat_Amygdala_cocaine_high_AGGCGTCGTGATGCGA-1	933000120138730	high	2019-11-14	44.0140845070423	1250	8.37782906748424	0.528268551236749	0	Oligodendrocytes	AGGCGTCGTGATGCGA-1
Rat_Amygdala_cocaine_high_AGGCGTCGTTAGGAAT-1	933000120138730	high	2019-11-14	19.5956740813568	3189	2.46194483482621	0.49800584950811	30	ExNeuron	AGGCGTCGTTAGGAAT-1
Rat_Amygdala_cocaine_high_AGGCGTCTCAGGTTTG-1	933000120138730	high	2019-11-14	27.736801242236	4287	2.87813452370413	0.713147410358566	7	OPC	AGGCGTCTCAGGTTTG-1
Rat_Amygdala_cocaine_high_AGGCGTCTCTCGACAA-1	933000120138730	high	2019-11-14	24.1964042495233	3553	3.34623359833441	1.21637971149372	11	Sst+	AGGCGTCTCTCGACAA-1
Rat_Amygdala_cocaine_high_AGTCAACAGATCGCCC-1	933000120138730	high	2019-11-14	24.5329249617152	2403	2.79720279720281	0.793559516963772	18	ExNeuron	AGTCAACAGATCGCCC-1
Rat_Amygdala_cocaine_high_AGTCAACAGATTAGAC-1	933000120138730	high	2019-11-14	38.8286000153929	5045	4.94474850303069	0.659247268312424	38	Microglia	AGTCAACAGATTAGAC-1
Rat_Amygdala_cocaine_high_AGTCAACAGCTGATTC-1	933000120138730	high	2019-11-14	36.5360696517413	1175	7.15042533224346	0.765625	27	Endothelial	AGTCAACAGCTGATTC-1
Rat_Amygdala_cocaine_high_AGTCAACAGTACCCAT-1	933000120138730	high	2019-11-14	41.5695145293196	4778	4.76172476172478	0.540734487125369	0	Oligodendrocytes	AGTCAACAGTACCCAT-1
Rat_Amygdala_cocaine_high_AGTCAACAGTCGCCTG-1	933000120138730	high	2019-11-14	26.0802261407996	3875	3.43205181914856	0.733606557377049	18	ExNeuron	AGTCAACAGTCGCCTG-1
Rat_Amygdala_cocaine_high_AGTCAACAGTGAACCG-1	933000120138730	high	2019-11-14	21.1758562165455	4866	3.07141134727341	0.68605359317905	19	ExNeuron	AGTCAACAGTGAACCG-1
Rat_Amygdala_cocaine_high_AGTCAACAGTTTACGC-1	933000120138730	high	2019-11-14	32.7274293590627	3799	3.64215936735016	1.33966101694915	21	InhNeuron	AGTCAACAGTTTACGC-1
Rat_Amygdala_cocaine_high_AGTCAACCACGTGAAG-1	933000120138730	high	2019-11-14	24.7339512530038	1441	4.11114309419396	0.463704630788486	0	Oligodendrocytes	AGTCAACCACGTGAAG-1
Rat_Amygdala_cocaine_high_AGTCAACCATGGTATC-1	933000120138730	high	2019-11-14	23.932240043251	2656	2.51914751914751	1.47708674304419	10	InhNeuron	AGTCAACCATGGTATC-1
Rat_Amygdala_cocaine_high_AGTCAACCATGTATCG-1	933000120138730	high	2019-11-14	26.2117410938284	5224	3.11786978453649	0.986951794128307	18	ExNeuron	AGTCAACCATGTATCG-1
Rat_Amygdala_cocaine_high_AGTCAACCATTACACG-1	933000120138730	high	2019-11-14	26.5182896861616	3777	3.627358556936	0.532436162870946	1	Astrocytes	AGTCAACCATTACACG-1
Rat_Amygdala_cocaine_high_AGTCAACCATTCTTTG-1	933000120138730	high	2019-11-14	38.6685270081722	1940	5.31468531468526	0.531372549019608	0	Oligodendrocytes	AGTCAACCATTCTTTG-1
Rat_Amygdala_cocaine_high_AGTCAACCATTGAACC-1	933000120138730	high	2019-11-14	33.0444925845692	1983	4.68762007223541	0.630266552020636	5	OPC	AGTCAACCATTGAACC-1
Rat_Amygdala_cocaine_high_AGTCAACCATTGCACA-1	933000120138730	high	2019-11-14	24.1903102390242	6386	2.6332411982636	0.69673310047257	16	ExNeuron	AGTCAACCATTGCACA-1
Rat_Amygdala_cocaine_high_AGTCAACGTATCTGCA-1	933000120138730	high	2019-11-14	30.7582014223446	5363	2.88872417904677	1.26841858282496	7	ExNeuron	AGTCAACGTATCTGCA-1
Rat_Amygdala_cocaine_high_AGTCAACGTCTGGTCG-1	933000120138730	high	2019-11-14	32.8929810515079	4930	4.0786029612845	0.737849215461156	1	Astrocytes	AGTCAACGTCTGGTCG-1
Rat_Amygdala_cocaine_high_AGTCAACGTCTTAGCA-1	933000120138730	high	2019-11-14	24.035322451164	4491	3.15209266258215	0.742912371134021	18	ExNeuron	AGTCAACGTCTTAGCA-1
Rat_Amygdala_cocaine_high_AGTCAACGTGGACGAT-1	933000120138730	high	2019-11-14	28.3336645468998	5703	3.05694305694306	1.22983870967742	8	Cck+/Vip+	AGTCAACGTGGACGAT-1
Rat_Amygdala_cocaine_high_AGTCAACGTTTCTTAC-1	933000120138730	high	2019-11-14	30.7149321266968	1697	3.14939297990146	0.828781512605042	17	InhNeuron	AGTCAACGTTTCTTAC-1
Rat_Amygdala_cocaine_high_AGTCAACTCGATGCAT-1	933000120138730	high	2019-11-14	19.7227763285765	3856	2.57669160108184	0.626082251082251	22	Nos1+	AGTCAACTCGATGCAT-1
Rat_Amygdala_cocaine_high_AGTCAACTCTCGTGAA-1	933000120138730	high	2019-11-14	28.3990345937249	2118	3.47344962729576	0.689978370583994	15	ExNeuron	AGTCAACTCTCGTGAA-1
Rat_Amygdala_cocaine_high_AGTCAACTCTTATCAC-1	933000120138730	high	2019-11-14	19.4390280485976	1296	3.81157304234225	0.512	21	ExNeuron	AGTCAACTCTTATCAC-1
Rat_Amygdala_cocaine_high_AGTCCGGAGGTTCGTT-1	933000120138730	high	2019-11-14	46.4618378979564	3342	5.25724275724279	0.637226277372263	4	Oligodendrocytes	AGTCCGGAGGTTCGTT-1
Rat_Amygdala_cocaine_high_AGTCCGGAGTGAAGGA-1	933000120138730	high	2019-11-14	28.9362090191966	6346	4.64767790349187	0.697164641410531	9	InhNeuron	AGTCCGGAGTGAAGGA-1
Rat_Amygdala_cocaine_high_AGTCCGGAGTTCAGGG-1	933000120138730	high	2019-11-14	35.8728201514885	4073	4.44735120994113	0.575396825396825	1	Astrocytes	AGTCCGGAGTTCAGGG-1
Rat_Amygdala_cocaine_high_AGTCCGGCAGAGAGAA-1	933000120138730	high	2019-11-14	32.6266653700282	3355	4.48480091337234	0.713995943204868	1	Astrocytes	AGTCCGGCAGAGAGAA-1
Rat_Amygdala_cocaine_high_AGTCCGGCAGGACTGA-1	933000120138730	high	2019-11-14	20.4703446235764	2768	3.26340326340329	1.32306725329981	23	Chat+	AGTCCGGCAGGACTGA-1
Rat_Amygdala_cocaine_high_AGTCCGGCAGTAAGAT-1	933000120138730	high	2019-11-14	49.3166287015945	3031	5.87464483568377	0.856171039844509	1	Astrocytes	AGTCCGGCAGTAAGAT-1
Rat_Amygdala_cocaine_high_AGTCCGGCAGTTGCAT-1	933000120138730	high	2019-11-14	17.6811475072952	4302	3.11152262371773	0.559556786703601	26	Cck+/Vip+	AGTCCGGCAGTTGCAT-1
Rat_Amygdala_cocaine_high_AGTCCGGCATCCATAG-1	933000120138730	high	2019-11-14	23.2685777461897	5893	2.90841234237462	0.845347967074083	22	Nos1+	AGTCCGGCATCCATAG-1
Rat_Amygdala_cocaine_high_AGTCCGGCATGGTAAA-1	933000120138730	high	2019-11-14	48.4365419987738	790	4.45009535918624	0.316417910447761	0	Oligodendrocytes	AGTCCGGCATGGTAAA-1
Rat_Amygdala_cocaine_high_AGTCCGGCATTACTTC-1	933000120138730	high	2019-11-14	22.4626431205123	2315	3.11639579932266	1.1992673992674	13	InhNeuron	AGTCCGGCATTACTTC-1
Rat_Amygdala_cocaine_high_AGTCCGGGTACTTCGA-1	933000120138730	high	2019-11-14	23.3322379231022	3550	3.33330036300336	1.03680430879713	7	ExNeuron	AGTCCGGGTACTTCGA-1
Rat_Amygdala_cocaine_high_AGTCCGGGTAGGTAAT-1	933000120138730	high	2019-11-14	27.202052985131	3604	3.39523490208425	0.647058823529412	1	Astrocytes	AGTCCGGGTAGGTAAT-1
Rat_Amygdala_cocaine_high_AGTCCGGGTCAACAGG-1	933000120138730	high	2019-11-14	21.7301293900185	2939	2.33290519004806	0.785370548604427	7	ExNeuron	AGTCCGGGTCAACAGG-1
Rat_Amygdala_cocaine_high_AGTCCGGGTGGACGAT-1	933000120138730	high	2019-11-14	26.9261799112545	2670	3.45236159189644	0.734444444444444	18	ExNeuron	AGTCCGGGTGGACGAT-1
Rat_Amygdala_cocaine_high_AGTCCGGGTTCACGTA-1	933000120138730	high	2019-11-14	32.7242949997441	6394	4.35170210954962	0.775727244291523	20	Microglia	AGTCCGGGTTCACGTA-1
Rat_Amygdala_cocaine_high_AGTCCGGGTTCCTATT-1	933000120138730	high	2019-11-14	38.1256384065373	1493	4.02674248828092	0.588785046728972	0	Oligodendrocytes	AGTCCGGGTTCCTATT-1
Rat_Amygdala_cocaine_high_AGTCCGGGTTTAGACC-1	933000120138730	high	2019-11-14	19.7093151288262	1790	3.25828018135708	0.643456790123457	33	OPC	AGTCCGGGTTTAGACC-1
Rat_Amygdala_cocaine_high_AGTCCGGTCAAGAGGC-1	933000120138730	high	2019-11-14	22.7259601501588	787	3.07260307260308	0.653136531365314	3	Oligodendrocytes	AGTCCGGTCAAGAGGC-1
Rat_Amygdala_cocaine_high_AGTCCGGTCCAACCTC-1	933000120138730	high	2019-11-14	35.9544612126026	1358	4.1565577279863	0.904059040590406	2	Microglia	AGTCCGGTCCAACCTC-1
Rat_Amygdala_cocaine_high_AGTCCGGTCCACTAGA-1	933000120138730	high	2019-11-14	21.5800374790413	4376	2.93780293780297	0.803324968632371	12	ExNeuron	AGTCCGGTCCACTAGA-1
Rat_Amygdala_cocaine_high_AGTCCGGTCCGGCGAT-1	933000120138730	high	2019-11-14	31.6324200913242	2771	3.82913789507195	1.16057091882248	15	Oligodendrocytes	AGTCCGGTCCGGCGAT-1
Rat_Amygdala_cocaine_high_AGTCCGGTCGCTGATA-1	933000120138730	high	2019-11-14	27.2749937671404	5470	3.06612818461159	0.807286673058485	19	ExNeuron	AGTCCGGTCGCTGATA-1
Rat_Amygdala_cocaine_high_AGTCCGGTCGTCTAGA-1	933000120138730	high	2019-11-14	32.2778073443321	1213	5.69733297006021	0.546734955185659	5	OPC	AGTCCGGTCGTCTAGA-1
Rat_Amygdala_cocaine_high_AGTCCGGTCTACTTTG-1	933000120138730	high	2019-11-14	20.653662991715	3166	2.69870974096324	1.0909484625379	23	Chat+	AGTCCGGTCTACTTTG-1
Rat_Amygdala_cocaine_high_AGTCCGGTCTAGCTGA-1	933000120138730	high	2019-11-14	18.1460909662545	3463	2.9344701100426	0.550094517958412	13	InhNeuron	AGTCCGGTCTAGCTGA-1
Rat_Amygdala_cocaine_high_AGTCCGGTCTCATCCG-1	933000120138730	high	2019-11-14	25.5219464080224	3105	3.46690346690349	0.695528068506185	21	InhNeuron	AGTCCGGTCTCATCCG-1
Rat_Amygdala_cocaine_high_AGTCCGGTCTCTGCAC-1	933000120138730	high	2019-11-14	20.1917695780323	5412	2.50978967556506	0.769846716998399	7	ExNeuron	AGTCCGGTCTCTGCAC-1
Rat_Amygdala_cocaine_high_AGTCCGGTCTGACTTT-1	933000120138730	high	2019-11-14	20.6358808899644	6140	3.23738761238761	1.14541995107366	12	ExNeuron	AGTCCGGTCTGACTTT-1
Rat_Amygdala_cocaine_high_AGTCCGGTCTTGCGCT-1	933000120138730	high	2019-11-14	23.5731300619343	2474	3.22116907482765	0.867334905660377	10	InhNeuron	AGTCCGGTCTTGCGCT-1
Rat_Amygdala_cocaine_high_AGTGCCGAGCAGAATT-1	933000120138730	high	2019-11-14	30.939621293319	866	5.16626230911945	0.767772511848341	10	Oligodendrocytes	AGTGCCGAGCAGAATT-1
Rat_Amygdala_cocaine_high_AGTGCCGAGGCCAGTA-1	933000120138730	high	2019-11-14	43.7875288683603	948	4.28321678321678	0.757660167130919	1	Oligodendrocytes	AGTGCCGAGGCCAGTA-1
Rat_Amygdala_cocaine_high_AGTGCCGAGGCCTCGT-1	933000120138730	high	2019-11-14	23.8022581629539	2340	3.23620041929901	0.852386934673367	18	ExNeuron	AGTGCCGAGGCCTCGT-1
Rat_Amygdala_cocaine_high_AGTGCCGAGGTACACG-1	933000120138730	high	2019-11-14	28.3159163987138	1409	3.57755452095073	0.758620689655172	11	Oligodendrocytes	AGTGCCGAGGTACACG-1
Rat_Amygdala_cocaine_high_AGTGCCGAGTCGTACT-1	933000120138730	high	2019-11-14	18.9252728799328	3381	2.36832133383857	0.702548625083836	16	ExNeuron	AGTGCCGAGTCGTACT-1
Rat_Amygdala_cocaine_high_AGTGCCGAGTGCTCGC-1	933000120138730	high	2019-11-14	26.250595521677	551	3.88307344829083	0.629268292682927	3	Oligodendrocytes	AGTGCCGAGTGCTCGC-1
Rat_Amygdala_cocaine_high_AGTGCCGCAAGCCCTG-1	933000120138730	high	2019-11-14	20.3954117317915	2187	2.58109237701073	0.727618014107434	11	Pvalb+	AGTGCCGCAAGCCCTG-1
Rat_Amygdala_cocaine_high_AGTGCCGCAAGGGAGG-1	933000120138730	high	2019-11-14	42.671130952381	1147	5.48201798201798	0.83010752688172	1	Astrocytes	AGTGCCGCAAGGGAGG-1
Rat_Amygdala_cocaine_high_AGTGCCGCACACATTG-1	933000120138730	high	2019-11-14	38.3230163196398	681	5.89410589410589	0.503957783641161	0	Oligodendrocytes	AGTGCCGCACACATTG-1
Rat_Amygdala_cocaine_high_AGTGCCGCACGATATC-1	933000120138730	high	2019-11-14	22.3226973259269	1728	2.55017709563165	0.988695652173913	19	ExNeuron	AGTGCCGCACGATATC-1
Rat_Amygdala_cocaine_high_AGTGCCGCAGCGTGAA-1	933000120138730	high	2019-11-14	20.7307098064164	2281	3.2533123442214	0.574351978171896	33	Oligodendrocytes	AGTGCCGCAGCGTGAA-1
Rat_Amygdala_cocaine_high_AGTGCCGCAGTCAGCC-1	933000120138730	high	2019-11-14	46.1840228245364	1295	4.52880452880451	0.987834549878346	1	Astrocytes	AGTGCCGCAGTCAGCC-1
Rat_Amygdala_cocaine_high_AGTGCCGGTAACGGCA-1	933000120138730	high	2019-11-14	31.5141270224583	1305	3.31842070972505	0.780254777070064	9	ExNeuron	AGTGCCGGTAACGGCA-1
Rat_Amygdala_cocaine_high_AGTGCCGGTATTCGCA-1	933000120138730	high	2019-11-14	21.8042646254784	3988	3.14387599155812	0.756121773659828	11	Sst+	AGTGCCGGTATTCGCA-1
Rat_Amygdala_cocaine_high_AGTGCCGGTCAGGTGA-1	933000120138730	high	2019-11-14	31.6876803888805	2086	3.31878647668119	0.643604183427192	4	ExNeuron	AGTGCCGGTCAGGTGA-1
Rat_Amygdala_cocaine_high_AGTGCCGGTGAATACA-1	933000120138730	high	2019-11-14	27.8733543332526	3451	3.3502729154903	0.605519480519481	21	ExNeuron	AGTGCCGGTGAATACA-1
Rat_Amygdala_cocaine_high_AGTGCCGGTGCTGTCG-1	933000120138730	high	2019-11-14	26.3553408480945	982	3.39054884509428	0.786689419795222	22	ExNeuron	AGTGCCGGTGCTGTCG-1
Rat_Amygdala_cocaine_high_AGTGCCGGTGTCCTTC-1	933000120138730	high	2019-11-14	20.9527038481098	1236	2.84498110585066	0.779441117764471	26	Reln+	AGTGCCGGTGTCCTTC-1
Rat_Amygdala_cocaine_high_AGTGCCGGTTCCAGTA-1	933000120138730	high	2019-11-14	21.2841854934602	179	3.75180375180375	0.823529411764706	3	ExNeuron	AGTGCCGGTTCCAGTA-1
Rat_Amygdala_cocaine_high_AGTGCCGGTTCTCGAA-1	933000120138730	high	2019-11-14	26.1417322834646	3154	3.72277295354219	0.551263001485884	1	Astrocytes	AGTGCCGGTTCTCGAA-1
Rat_Amygdala_cocaine_high_AGTGCCGGTTTGACCA-1	933000120138730	high	2019-11-14	36.0004319187993	3334	3.91134289439376	0.673927392739274	1	Astrocytes	AGTGCCGGTTTGACCA-1
Rat_Amygdala_cocaine_high_AGTGCCGTCACTAGGT-1	933000120138730	high	2019-11-14	25.8937388899862	1311	4.14687353462862	0.62877030162413	1	Astrocytes	AGTGCCGTCACTAGGT-1
Rat_Amygdala_cocaine_high_AGTGCCGTCCCTACGT-1	933000120138730	high	2019-11-14	50.2645502645503	1330	6.13745229129841	0.650759219088937	0	Oligodendrocytes	AGTGCCGTCCCTACGT-1
Rat_Amygdala_cocaine_high_AGTGCCGTCCGCTATC-1	933000120138730	high	2019-11-14	39.8553999096249	882	5.13771942343371	0.741144414168937	3	Oligodendrocytes	AGTGCCGTCCGCTATC-1
Rat_Amygdala_cocaine_high_AGTGCCGTCGTGGTAT-1	933000120138730	high	2019-11-14	39.1003460207612	452	3.29235981409894	0.639810426540284	3	ExNeuron	AGTGCCGTCGTGGTAT-1
Rat_Amygdala_cocaine_high_AGTGCCGTCTACTGCC-1	933000120138730	high	2019-11-14	38.9954947438678	2337	4.94445313722427	0.709270927092709	0	Oligodendrocytes	AGTGCCGTCTACTGCC-1
Rat_Amygdala_cocaine_high_AGTGCCGTCTGATCTT-1	933000120138730	high	2019-11-14	31.781557743957	1775	3.66730044149396	0.573873873873874	20	Oligodendrocytes	AGTGCCGTCTGATCTT-1
Rat_Amygdala_cocaine_high_AGTGCGCAGAACAGGA-1	933000120138730	high	2019-11-14	39.9792853443811	772	6.12720612720619	1.032	27	Endothelial	AGTGCGCAGAACAGGA-1
Rat_Amygdala_cocaine_high_AGTGCGCAGAGGCGGA-1	933000120138730	high	2019-11-14	21.0397069841006	5055	2.77583379187655	0.771470588235294	18	ExNeuron	AGTGCGCAGAGGCGGA-1
Rat_Amygdala_cocaine_high_AGTGCGCAGCGATACG-1	933000120138730	high	2019-11-14	27.7828054298643	921	4.3309631544926	0.516431924882629	4	Oligodendrocytes	AGTGCGCAGCGATACG-1
Rat_Amygdala_cocaine_high_AGTGCGCAGTCGTGAG-1	933000120138730	high	2019-11-14	19.4562556371602	6040	3.37557179662439	0.503241106719368	12	ExNeuron	AGTGCGCAGTCGTGAG-1
Rat_Amygdala_cocaine_high_AGTGCGCCAATTGCCA-1	933000120138730	high	2019-11-14	50.6285147204763	3061	6.57946704458336	0.605442176870748	4	Oligodendrocytes	AGTGCGCCAATTGCCA-1
Rat_Amygdala_cocaine_high_AGTGCGCCACGATATC-1	933000120138730	high	2019-11-14	20.8862667413117	4850	2.44627167704089	1.12561334641806	7	ExNeuron	AGTGCGCCACGATATC-1
Rat_Amygdala_cocaine_high_AGTGCGCCACTAAACC-1	933000120138730	high	2019-11-14	41.1804460464068	1828	4.85321130482416	0.68798955613577	1	Oligodendrocytes	AGTGCGCCACTAAACC-1
Rat_Amygdala_cocaine_high_AGTGCGCCAGGCACAA-1	933000120138730	high	2019-11-14	24.0719542109567	2944	3.30558330558328	0.558948261238338	18	ExNeuron	AGTGCGCCAGGCACAA-1
Rat_Amygdala_cocaine_high_AGTGCGCCATAGCAGG-1	933000120138730	high	2019-11-14	49.7669214991609	2669	4.89825963510173	0.6841046277666	4	Oligodendrocytes	AGTGCGCCATAGCAGG-1
Rat_Amygdala_cocaine_high_AGTGCGCCATTAACGC-1	933000120138730	high	2019-11-14	20.1114538760076	6063	2.86564264464817	0.843450479233227	19	ExNeuron	AGTGCGCCATTAACGC-1
Rat_Amygdala_cocaine_high_AGTGCGCCATTTCACT-1	933000120138730	high	2019-11-14	38.2581967213115	5601	4.50343307486167	0.614457831325301	1	Astrocytes	AGTGCGCCATTTCACT-1
Rat_Amygdala_cocaine_high_AGTGCGCGTACGGAGT-1	933000120138730	high	2019-11-14	39.8992890995261	1347	4.44198658484372	0.556618819776715	0	Oligodendrocytes	AGTGCGCGTACGGAGT-1
Rat_Amygdala_cocaine_high_AGTGCGCGTCAGTGCC-1	933000120138730	high	2019-11-14	26.1819803746655	587	4.5002616431188	0.923611111111111	3	Oligodendrocytes	AGTGCGCGTCAGTGCC-1
Rat_Amygdala_cocaine_high_AGTGCGCGTGGAAGCT-1	933000120138730	high	2019-11-14	19.6307770120756	3105	2.81042486924842	0.667448876969494	11	Sst+	AGTGCGCGTGGAAGCT-1
Rat_Amygdala_cocaine_high_AGTGCGCGTTCAGTAC-1	933000120138730	high	2019-11-14	18.1818181818182	166	3.62494648208933	0.449612403100775	3	ExNeuron	AGTGCGCGTTCAGTAC-1
Rat_Amygdala_cocaine_high_AGTGCGCGTTGTCGGC-1	933000120138730	high	2019-11-14	40.0905536118543	1948	4.99500499500496	0.589686098654709	0	Oligodendrocytes	AGTGCGCGTTGTCGGC-1
Rat_Amygdala_cocaine_high_AGTGCGCTCACTACCC-1	933000120138730	high	2019-11-14	33.5234590616375	1822	6.31291785137945	0.538144329896907	2	Microglia	AGTGCGCTCACTACCC-1
Rat_Amygdala_cocaine_high_AGTGCGCTCAGTACAC-1	933000120138730	high	2019-11-14	23.8383712215838	3817	2.84630623613677	1.06602186711522	7	ExNeuron	AGTGCGCTCAGTACAC-1
Rat_Amygdala_cocaine_high_AGTGCGCTCCGGCTGA-1	933000120138730	high	2019-11-14	34.0123456790123	1102	3.7397385223472	0.674216027874564	5	OPC	AGTGCGCTCCGGCTGA-1
Rat_Amygdala_cocaine_high_AGTGCGCTCCTTACGC-1	933000120138730	high	2019-11-14	31.1064718162839	3129	4.44338270425231	0.771601208459215	9	InhNeuron	AGTGCGCTCCTTACGC-1
Rat_Amygdala_cocaine_high_AGTGCGCTCGCTACCT-1	933000120138730	high	2019-11-14	34.251968503937	2871	4.05748098055794	0.788079470198676	1	Astrocytes	AGTGCGCTCGCTACCT-1
Rat_Amygdala_cocaine_high_AGTGCGCTCTCCACTG-1	933000120138730	high	2019-11-14	26.1189044756179	2737	4.27939407531244	0.618860510805501	33	Oligodendrocytes	AGTGCGCTCTCCACTG-1
Rat_Amygdala_cocaine_high_AGTGCGCTCTTAACGG-1	933000120138730	high	2019-11-14	29.5837563451777	4371	3.88370753334254	0.623029472241261	9	InhNeuron	AGTGCGCTCTTAACGG-1
Rat_Amygdala_cocaine_high_AGTGTACAGACCCTAT-1	933000120138730	high	2019-11-14	39.6914862058736	1338	5.31740986286444	0.624810892586989	0	Oligodendrocytes	AGTGTACAGACCCTAT-1
Rat_Amygdala_cocaine_high_AGTGTACAGGAGAACA-1	933000120138730	high	2019-11-14	18.6135268723018	2975	2.97789167354382	0.632573057733428	11	Pvalb+	AGTGTACAGGAGAACA-1
Rat_Amygdala_cocaine_high_AGTGTACAGGTTTCTG-1	933000120138730	high	2019-11-14	26.4389552062404	2237	3.3404095904096	0.533884297520661	5	OPC	AGTGTACAGGTTTCTG-1
Rat_Amygdala_cocaine_high_AGTGTACCAATAGTGA-1	933000120138730	high	2019-11-14	24.5612629217085	3065	3.11878597592885	0.737894736842105	17	InhNeuron	AGTGTACCAATAGTGA-1
Rat_Amygdala_cocaine_high_AGTGTACCAGCAAACG-1	933000120138730	high	2019-11-14	43.2323232323232	1926	7.24382000977742	0.476139978791092	4	Oligodendrocytes	AGTGTACCAGCAAACG-1
Rat_Amygdala_cocaine_high_AGTGTACCAGTAAGCG-1	933000120138730	high	2019-11-14	36.9430693069307	1791	5.3980502256364	0.555555555555556	4	Oligodendrocytes	AGTGTACCAGTAAGCG-1
Rat_Amygdala_cocaine_high_AGTGTACCATGCCCTT-1	933000120138730	high	2019-11-14	26.331846984276	2244	5.28994814709105	0.555122494432071	1	Astrocytes	AGTGTACCATGCCCTT-1
Rat_Amygdala_cocaine_high_AGTGTACCATGCCTTC-1	933000120138730	high	2019-11-14	28.147004919456	2918	2.36329327238416	1.35053235053235	7	ExNeuron	AGTGTACCATGCCTTC-1
Rat_Amygdala_cocaine_high_AGTGTACGTAGCAGCA-1	933000120138730	high	2019-11-14	24.3072435585805	5000	2.8377028377028	0.897099236641221	7	ExNeuron	AGTGTACGTAGCAGCA-1
Rat_Amygdala_cocaine_high_AGTGTACGTATCACAC-1	933000120138730	high	2019-11-14	21.990330764444	4594	2.70309400744183	1.00707785642063	7	ExNeuron	AGTGTACGTATCACAC-1
Rat_Amygdala_cocaine_high_AGTGTACGTATGAAGT-1	933000120138730	high	2019-11-14	49.9536034642747	1615	6.99300699300694	0.676375404530744	0	Oligodendrocytes	AGTGTACGTATGAAGT-1
Rat_Amygdala_cocaine_high_AGTGTACGTCCGTGCA-1	933000120138730	high	2019-11-14	22.3463021102412	5623	3.69492258893182	0.707440936189004	33	Oligodendrocytes	AGTGTACGTCCGTGCA-1
Rat_Amygdala_cocaine_high_AGTGTACGTGAATCAA-1	933000120138730	high	2019-11-14	25.5825908156271	4479	3.58037024703694	0.726069246435845	11	Sst+	AGTGTACGTGAATCAA-1
Rat_Amygdala_cocaine_high_AGTGTACGTTCCAGTA-1	933000120138730	high	2019-11-14	19.6000712567917	4401	2.85021101347631	1.00526641883519	11	Sst+	AGTGTACGTTCCAGTA-1
Rat_Amygdala_cocaine_high_AGTGTACTCCAAACCA-1	933000120138730	high	2019-11-14	37.280487804878	6114	4.15904849867116	0.5434603783932	1	Astrocytes	AGTGTACTCCAAACCA-1
Rat_Amygdala_cocaine_high_AGTGTACTCGGGAATG-1	933000120138730	high	2019-11-14	27.8554704802886	4402	3.4640855832909	0.920751259734311	9	InhNeuron	AGTGTACTCGGGAATG-1
Rat_Amygdala_cocaine_high_AGTGTACTCTCTTCCT-1	933000120138730	high	2019-11-14	23.0635440682765	5702	3.20811264207492	1.22927421803826	11	Pvalb+	AGTGTACTCTCTTCCT-1
Rat_Amygdala_cocaine_high_AGTTACGAGACGCCCT-1	933000120138730	high	2019-11-14	29.2929292929293	3973	2.98431727003158	0.864185596906718	30	ExNeuron	AGTTACGAGACGCCCT-1
Rat_Amygdala_cocaine_high_AGTTACGAGGATGTCG-1	933000120138730	high	2019-11-14	39.4143484626647	1346	3.68247137477903	0.588045234248788	0	Oligodendrocytes	AGTTACGAGGATGTCG-1
Rat_Amygdala_cocaine_high_AGTTACGAGGTTGACG-1	933000120138730	high	2019-11-14	20.6270928462709	3388	3.42514628228911	0.966101694915254	11	Sst+	AGTTACGAGGTTGACG-1
Rat_Amygdala_cocaine_high_AGTTACGAGTATACGA-1	933000120138730	high	2019-11-14	40.2153558052434	859	7.9604605920395	0.603448275862069	0	Oligodendrocytes	AGTTACGAGTATACGA-1
Rat_Amygdala_cocaine_high_AGTTACGAGTCTCGAT-1	933000120138730	high	2019-11-14	37.2542134831461	3183	4.36804574735607	0.609364977549711	5	OPC	AGTTACGAGTCTCGAT-1
Rat_Amygdala_cocaine_high_AGTTACGAGTCTCTAG-1	933000120138730	high	2019-11-14	42.6870115370301	1147	5.81982120443655	0.46031746031746	0	Oligodendrocytes	AGTTACGAGTCTCTAG-1
Rat_Amygdala_cocaine_high_AGTTACGCAAGCAATA-1	933000120138730	high	2019-11-14	41.5257375632638	3364	5.3390088172697	0.528864059590317	37	Microglia	AGTTACGCAAGCAATA-1
Rat_Amygdala_cocaine_high_AGTTACGCAGCCACGT-1	933000120138730	high	2019-11-14	17.3459028281363	2392	2.73752221804168	0.849979781641731	7	ExNeuron	AGTTACGCAGCCACGT-1
Rat_Amygdala_cocaine_high_AGTTACGCAGCTATAC-1	933000120138730	high	2019-11-14	43.040157674304	1747	4.6548046548046	0.486002239641657	2	Microglia	AGTTACGCAGCTATAC-1
Rat_Amygdala_cocaine_high_AGTTACGCATTACACG-1	933000120138730	high	2019-11-14	22.5313404050145	4673	2.61229453776037	0.785310734463277	16	ExNeuron	AGTTACGCATTACACG-1
Rat_Amygdala_cocaine_high_AGTTACGGTTACCACA-1	933000120138730	high	2019-11-14	23.1464174454829	5201	3.15061282803217	0.958333333333333	25	Cck+/Vip+	AGTTACGGTTACCACA-1
Rat_Amygdala_cocaine_high_AGTTACGGTTCATTTC-1	933000120138730	high	2019-11-14	30.0575979520728	4227	4.05076405076404	0.610926049300466	20	InhNeuron	AGTTACGGTTCATTTC-1
Rat_Amygdala_cocaine_high_AGTTACGTCAGAGTGG-1	933000120138730	high	2019-11-14	34.934725848564	4014	3.65441010602298	0.824544582933845	16	ExNeuron	AGTTACGTCAGAGTGG-1
Rat_Amygdala_cocaine_high_AGTTACGTCCGAGAGA-1	933000120138730	high	2019-11-14	27.2139102304893	1346	3.47044260087737	0.990291262135922	11	ExNeuron	AGTTACGTCCGAGAGA-1
Rat_Amygdala_cocaine_high_AGTTACGTCCGCTCTA-1	933000120138730	high	2019-11-14	38.7982555322242	2402	5.02592645449785	0.542139384116694	4	Oligodendrocytes	AGTTACGTCCGCTCTA-1
Rat_Amygdala_cocaine_high_AGTTACGTCCGGCTGA-1	933000120138730	high	2019-11-14	38.6095321381723	1766	4.82110482110484	0.767543859649123	1	Astrocytes	AGTTACGTCCGGCTGA-1
Rat_Amygdala_cocaine_high_AGTTACGTCGGATCGC-1	933000120138730	high	2019-11-14	31.0237311623073	3582	3.66380607344465	1.72788542544229	16	ExNeuron	AGTTACGTCGGATCGC-1
Rat_Amygdala_cocaine_high_AGTTACGTCGTGCTGG-1	933000120138730	high	2019-11-14	34.1415423675024	5379	4.36512639902476	0.612789203084833	1	Astrocytes	AGTTACGTCGTGCTGG-1
Rat_Amygdala_cocaine_high_AGTTACGTCTACCCGT-1	933000120138730	high	2019-11-14	32.6064516129032	2527	3.77022977022977	0.624313186813187	33	Oligodendrocytes	AGTTACGTCTACCCGT-1
Rat_Amygdala_cocaine_high_AGTTACGTCTGGGCGT-1	933000120138730	high	2019-11-14	18.8918373004872	4770	2.67341354297878	0.705260739719733	18	ExNeuron	AGTTACGTCTGGGCGT-1
Rat_Amygdala_cocaine_high_AGTTTGGAGAAGCCGT-1	933000120138730	high	2019-11-14	44.937343358396	1793	4.9232017982018	0.637146371463715	0	Oligodendrocytes	AGTTTGGAGAAGCCGT-1
Rat_Amygdala_cocaine_high_AGTTTGGAGCCGCAAA-1	933000120138730	high	2019-11-14	28.1946448613115	3517	3.93452701145006	1.39378881987578	7	ExNeuron	AGTTTGGAGCCGCAAA-1
Rat_Amygdala_cocaine_high_AGTTTGGAGGAACCGT-1	933000120138730	high	2019-11-14	34.2030807922037	1088	5.0002628949997	0.65704584040747	0	Oligodendrocytes	AGTTTGGAGGAACCGT-1
Rat_Amygdala_cocaine_high_AGTTTGGAGGAGTAGA-1	933000120138730	high	2019-11-14	18.0334394904459	3171	3.08874798670716	0.544257979598552	34	ExNeuron	AGTTTGGAGGAGTAGA-1
Rat_Amygdala_cocaine_high_AGTTTGGAGGCTTCGC-1	933000120138730	high	2019-11-14	29.6727611505765	2548	3.71057513914655	0.821564160971906	9	Oligodendrocytes	AGTTTGGAGGCTTCGC-1
Rat_Amygdala_cocaine_high_AGTTTGGAGGTCACTT-1	933000120138730	high	2019-11-14	18.5043249753641	1690	3.04989128518543	0.573894282632147	8	ExNeuron	AGTTTGGAGGTCACTT-1
Rat_Amygdala_cocaine_high_AGTTTGGAGTAGACCG-1	933000120138730	high	2019-11-14	36.2520914668154	1300	5.57391326622093	0.614803625377644	4	Oligodendrocytes	AGTTTGGAGTAGACCG-1
Rat_Amygdala_cocaine_high_AGTTTGGCAACTCCCT-1	933000120138730	high	2019-11-14	39.4052796601598	3896	3.98520398520395	0.67574931880109	1	Astrocytes	AGTTTGGCAACTCCCT-1
Rat_Amygdala_cocaine_high_AGTTTGGCAATGACTC-1	933000120138730	high	2019-11-14	37.871033776868	740	3.95362213544029	0.797546012269939	0	Oligodendrocytes	AGTTTGGCAATGACTC-1
Rat_Amygdala_cocaine_high_AGTTTGGCACCTGGTG-1	933000120138730	high	2019-11-14	28.2254662053835	3345	3.4352202419429	0.653115333627928	21	InhNeuron	AGTTTGGCACCTGGTG-1
Rat_Amygdala_cocaine_high_AGTTTGGCATTGAACC-1	933000120138730	high	2019-11-14	22.2960348764791	5370	3.13515056372201	0.862574687669745	18	ExNeuron	AGTTTGGCATTGAACC-1
Rat_Amygdala_cocaine_high_AGTTTGGGTAACCGAG-1	933000120138730	high	2019-11-14	23.148061653433	4956	3.22985285391296	1.1001652892562	16	ExNeuron	AGTTTGGGTAACCGAG-1
Rat_Amygdala_cocaine_high_AGTTTGGGTAACGGCA-1	933000120138730	high	2019-11-14	29.373576309795	2579	4.31196710266476	0.555555555555556	5	OPC	AGTTTGGGTAACGGCA-1
Rat_Amygdala_cocaine_high_AGTTTGGGTAGTATCC-1	933000120138730	high	2019-11-14	30.3114186851211	3066	3.05673707735561	0.968956406869221	16	ExNeuron	AGTTTGGGTAGTATCC-1
Rat_Amygdala_cocaine_high_AGTTTGGGTCAAGACG-1	933000120138730	high	2019-11-14	19.370954922221	3412	2.5421387123515	0.503157290470723	30	ExNeuron	AGTTTGGGTCAAGACG-1
Rat_Amygdala_cocaine_high_AGTTTGGGTCCTCAGG-1	933000120138730	high	2019-11-14	35.1735598227474	1905	4.49550449550447	0.634533898305085	2	Microglia	AGTTTGGGTCCTCAGG-1
Rat_Amygdala_cocaine_high_AGTTTGGGTCGAGGTA-1	933000120138730	high	2019-11-14	20.6802881776308	1751	3.83878416665298	0.633879781420765	23	ExNeuron	AGTTTGGGTCGAGGTA-1
Rat_Amygdala_cocaine_high_AGTTTGGGTCGCTACG-1	933000120138730	high	2019-11-14	46.7322791109145	4226	5.36796536796536	0.572067039106145	4	Oligodendrocytes	AGTTTGGGTCGCTACG-1
Rat_Amygdala_cocaine_high_AGTTTGGGTGCCAAGA-1	933000120138730	high	2019-11-14	35.9730848861284	1390	4.67532467532468	0.677285318559557	4	Oligodendrocytes	AGTTTGGGTGCCAAGA-1
Rat_Amygdala_cocaine_high_AGTTTGGGTTTCTTAC-1	933000120138730	high	2019-11-14	26.364543252102	3700	2.65984015984014	1.34660684240045	7	ExNeuron	AGTTTGGGTTTCTTAC-1
Rat_Amygdala_cocaine_high_AGTTTGGTCATTCATC-1	933000120138730	high	2019-11-14	32.1586625143419	1962	4.56082379159302	1.03091557669441	9	InhNeuron	AGTTTGGTCATTCATC-1
Rat_Amygdala_cocaine_high_AGTTTGGTCCATAGGT-1	933000120138730	high	2019-11-14	25.3076852949221	5552	3.32488024795715	1.04669260700389	16	ExNeuron	AGTTTGGTCCATAGGT-1
Rat_Amygdala_cocaine_high_AGTTTGGTCCTGGAAT-1	933000120138730	high	2019-11-14	19.7495284007546	3769	2.53810705423609	0.646190906353508	18	ExNeuron	AGTTTGGTCCTGGAAT-1
Rat_Amygdala_cocaine_high_AGTTTGGTCGGATCGC-1	933000120138730	high	2019-11-14	29.4400219599231	2145	3.19236319236316	1.05803571428571	1	Astrocytes	AGTTTGGTCGGATCGC-1
Rat_Amygdala_cocaine_high_AGTTTGGTCGGGAAAC-1	933000120138730	high	2019-11-14	29.8037917046113	3600	3.41003534280842	0.88931718061674	20	InhNeuron	AGTTTGGTCGGGAAAC-1
Rat_Amygdala_cocaine_high_AGTTTGGTCTGGTACA-1	933000120138730	high	2019-11-14	21.7045290117204	1500	2.99121168686384	0.559148936170213	14	Astrocytes	AGTTTGGTCTGGTACA-1
Rat_Amygdala_cocaine_high_ATAGGCTAGACACTTC-1	933000120138730	high	2019-11-14	27.9378183734411	3181	2.90800108981929	0.868700265251989	7	ExNeuron	ATAGGCTAGACACTTC-1
Rat_Amygdala_cocaine_high_ATAGGCTAGATCCGAG-1	933000120138730	high	2019-11-14	22.7298817586959	3960	3.67109525988031	0.698552770914225	8	InhNeuron	ATAGGCTAGATCCGAG-1
Rat_Amygdala_cocaine_high_ATAGGCTAGCGCCTAC-1	933000120138730	high	2019-11-14	30.6027243888785	3280	4.39126091300008	0.748941318814277	20	InhNeuron	ATAGGCTAGCGCCTAC-1
Rat_Amygdala_cocaine_high_ATAGGCTAGCTAGTTC-1	933000120138730	high	2019-11-14	22.1099732447643	4793	2.40884115884116	1.42145748987854	7	ExNeuron	ATAGGCTAGCTAGTTC-1
Rat_Amygdala_cocaine_high_ATAGGCTAGGCTTAAA-1	933000120138730	high	2019-11-14	21.8289533647273	4311	2.62376512376512	0.988209285187915	7	ExNeuron	ATAGGCTAGGCTTAAA-1
Rat_Amygdala_cocaine_high_ATAGGCTAGTGATCTC-1	933000120138730	high	2019-11-14	35.4325259515571	1536	6.26350393792249	0.804097311139565	0	Oligodendrocytes	ATAGGCTAGTGATCTC-1
Rat_Amygdala_cocaine_high_ATAGGCTAGTTACCAC-1	933000120138730	high	2019-11-14	24.6909379607576	4354	2.64630474420682	0.845944897167249	7	ExNeuron	ATAGGCTAGTTACCAC-1
Rat_Amygdala_cocaine_high_ATAGGCTAGTTAGCGG-1	933000120138730	high	2019-11-14	37.5016540955406	2834	5.03235082674338	0.574646074646075	2	Microglia	ATAGGCTAGTTAGCGG-1
Rat_Amygdala_cocaine_high_ATAGGCTAGTTGCTTG-1	933000120138730	high	2019-11-14	31.3289236319904	6252	3.84700045716996	0.848608070065687	26	Cck+/Vip+	ATAGGCTAGTTGCTTG-1
Rat_Amygdala_cocaine_high_ATAGGCTCAAAGAAGG-1	933000120138730	high	2019-11-14	24.8394573849603	6537	2.92910214785215	0.66539081385979	17	InhNeuron	ATAGGCTCAAAGAAGG-1
Rat_Amygdala_cocaine_high_ATAGGCTCAAGATGCG-1	933000120138730	high	2019-11-14	29.4757665677547	894	6.12187812187812	0.622889305816135	4	Oligodendrocytes	ATAGGCTCAAGATGCG-1
Rat_Amygdala_cocaine_high_ATAGGCTCAATGGTCT-1	933000120138730	high	2019-11-14	17.675931038714	2881	1.89259559338301	0.63344407530454	16	ExNeuron	ATAGGCTCAATGGTCT-1
Rat_Amygdala_cocaine_high_ATAGGCTCACAGTTCA-1	933000120138730	high	2019-11-14	21.8570023879758	3112	2.87745041843402	0.679156908665105	13	InhNeuron	ATAGGCTCACAGTTCA-1
Rat_Amygdala_cocaine_high_ATAGGCTCAGTGCTCG-1	933000120138730	high	2019-11-14	23.1833021532592	6320	2.94016328499084	0.827715355805243	10	InhNeuron	ATAGGCTCAGTGCTCG-1
Rat_Amygdala_cocaine_high_ATAGGCTCATCCCGGA-1	933000120138730	high	2019-11-14	23.6075949367089	2611	3.02897102897103	0.62279843444227	25	InhNeuron	ATAGGCTCATCCCGGA-1
Rat_Amygdala_cocaine_high_ATAGGCTGTAGAAGCC-1	933000120138730	high	2019-11-14	24.1092967155316	5197	2.79720279720276	1.07642695904547	7	ExNeuron	ATAGGCTGTAGAAGCC-1
Rat_Amygdala_cocaine_high_ATAGGCTGTATCGCGC-1	933000120138730	high	2019-11-14	38.5208383522043	1599	3.14550314550311	0.8176	1	Astrocytes	ATAGGCTGTATCGCGC-1
Rat_Amygdala_cocaine_high_ATAGGCTGTTAGCTCA-1	933000120138730	high	2019-11-14	35.1792730844794	2865	3.80554025413839	0.647444298820446	1	Astrocytes	ATAGGCTGTTAGCTCA-1
Rat_Amygdala_cocaine_high_ATAGGCTGTTGTCGGC-1	933000120138730	high	2019-11-14	29.6563011456629	1812	4.06577549434695	0.597539543057997	1	Astrocytes	ATAGGCTGTTGTCGGC-1
Rat_Amygdala_cocaine_high_ATAGGCTGTTTCGACA-1	933000120138730	high	2019-11-14	27.4781192753918	2700	4.10440623206579	0.598343685300207	1	Astrocytes	ATAGGCTGTTTCGACA-1
Rat_Amygdala_cocaine_high_ATAGGCTTCTGATCTT-1	933000120138730	high	2019-11-14	21.1552587646077	3168	2.71346300758068	0.783164389598942	10	InhNeuron	ATAGGCTTCTGATCTT-1
Rat_Amygdala_cocaine_high_ATAGTCGAGAGTCCGA-1	933000120138730	high	2019-11-14	24.6973087737419	4304	2.96636696636697	0.728781709990604	18	ExNeuron	ATAGTCGAGAGTCCGA-1
Rat_Amygdala_cocaine_high_ATAGTCGAGGCCTAAG-1	933000120138730	high	2019-11-14	35.9014166504949	1850	4.43167943167944	0.509532062391681	4	Oligodendrocytes	ATAGTCGAGGCCTAAG-1
Rat_Amygdala_cocaine_high_ATAGTCGAGGTTCGAG-1	933000120138730	high	2019-11-14	26.479200757902	6149	3.04695304695305	0.998783824870781	7	ExNeuron	ATAGTCGAGGTTCGAG-1
Rat_Amygdala_cocaine_high_ATAGTCGCAAACCGAG-1	933000120138730	high	2019-11-14	31.3752030319437	4636	3.98562476484552	0.569058641975309	20	InhNeuron	ATAGTCGCAAACCGAG-1
Rat_Amygdala_cocaine_high_ATAGTCGCAAACGTTC-1	933000120138730	high	2019-11-14	23.0225080385852	3222	3.49730269730268	1.11291224147568	1	Astrocytes	ATAGTCGCAAACGTTC-1
Rat_Amygdala_cocaine_high_ATAGTCGCACCTGGTG-1	933000120138730	high	2019-11-14	22.6564432352214	2748	3.37579087579089	0.634913400182315	22	Nos1+	ATAGTCGCACCTGGTG-1
Rat_Amygdala_cocaine_high_ATAGTCGCAGAGCCAA-1	933000120138730	high	2019-11-14	20.2465383316447	5995	2.83366823290775	0.437805623471883	9	InhNeuron	ATAGTCGCAGAGCCAA-1
Rat_Amygdala_cocaine_high_ATAGTCGCAGGATAGC-1	933000120138730	high	2019-11-14	21.3463705134396	5305	2.55880483153211	1.20237732398659	7	ExNeuron	ATAGTCGCAGGATAGC-1
Rat_Amygdala_cocaine_high_ATAGTCGCAGGTAGCA-1	933000120138730	high	2019-11-14	33.7131719019417	4497	4.42252782678314	0.702333773667988	9	ExNeuron	ATAGTCGCAGGTAGCA-1
Rat_Amygdala_cocaine_high_ATAGTCGCAGTGCGAA-1	933000120138730	high	2019-11-14	28.9670084397015	4153	4.47583912150842	0.673588342440801	26	Reln+	ATAGTCGCAGTGCGAA-1
Rat_Amygdala_cocaine_high_ATAGTCGCATCAGCTA-1	933000120138730	high	2019-11-14	21.7998125195292	4186	3.01904991560164	0.929100116867939	10	InhNeuron	ATAGTCGCATCAGCTA-1
Rat_Amygdala_cocaine_high_ATAGTCGCATGCCTTC-1	933000120138730	high	2019-11-14	24.5452883648661	5371	2.73138626079802	0.873706634205721	7	ExNeuron	ATAGTCGCATGCCTTC-1
Rat_Amygdala_cocaine_high_ATAGTCGGTAACCCAT-1	933000120138730	high	2019-11-14	20.4378884868726	4406	2.89001321259387	0.679031037093111	18	ExNeuron	ATAGTCGGTAACCCAT-1
Rat_Amygdala_cocaine_high_ATAGTCGGTACCCACG-1	933000120138730	high	2019-11-14	17.3291129096883	4325	2.94612220078057	0.749209694415174	13	InhNeuron	ATAGTCGGTACCCACG-1
Rat_Amygdala_cocaine_high_ATAGTCGGTCAACGGA-1	933000120138730	high	2019-11-14	33.0021020447162	5181	4.18331668331669	0.910979228486647	26	Cck+/Vip+	ATAGTCGGTCAACGGA-1
Rat_Amygdala_cocaine_high_ATAGTCGGTGGACGAT-1	933000120138730	high	2019-11-14	25.2194051682106	2069	3.37343815604682	0.602827763496144	22	Oligodendrocytes	ATAGTCGGTGGACGAT-1
Rat_Amygdala_cocaine_high_ATAGTCGGTTCTGAGT-1	933000120138730	high	2019-11-14	21.9329645297755	5392	2.40070810018997	0.999422299248989	7	ExNeuron	ATAGTCGGTTCTGAGT-1
Rat_Amygdala_cocaine_high_ATAGTCGGTTTCGTTT-1	933000120138730	high	2019-11-14	20.6753802502442	4445	2.34353881412704	0.801153612629023	7	ExNeuron	ATAGTCGGTTTCGTTT-1
Rat_Amygdala_cocaine_high_ATAGTCGGTTTCTTAC-1	933000120138730	high	2019-11-14	23.4312844860772	1826	3.04252709315999	0.734819369715603	23	ExNeuron	ATAGTCGGTTTCTTAC-1
Rat_Amygdala_cocaine_high_ATAGTCGTCACCACAA-1	933000120138730	high	2019-11-14	40.4061334438458	975	8.47485847485846	0.627329192546584	27	Endothelial	ATAGTCGTCACCACAA-1
Rat_Amygdala_cocaine_high_ATAGTCGTCGAACCGC-1	933000120138730	high	2019-11-14	28.8040075140889	460	11.3600685029257	1.21698113207547	3	Oligodendrocytes	ATAGTCGTCGAACCGC-1
Rat_Amygdala_cocaine_high_ATAGTCGTCGTTCCGT-1	933000120138730	high	2019-11-14	23.7185132992778	5386	3.14589868729996	0.624527042065435	16	ExNeuron	ATAGTCGTCGTTCCGT-1
Rat_Amygdala_cocaine_high_ATAGTCGTCTCCCTTT-1	933000120138730	high	2019-11-14	18.7945791726106	527	4.62037962037962	0.549514563106796	3	Oligodendrocytes	ATAGTCGTCTCCCTTT-1
Rat_Amygdala_cocaine_high_ATAGTCGTCTCTGTTA-1	933000120138730	high	2019-11-14	24.11421425594	2314	3.1947644192542	0.631471040492055	15	Astrocytes	ATAGTCGTCTCTGTTA-1
Rat_Amygdala_cocaine_high_ATATTCCAGGTAAGCC-1	933000120138730	high	2019-11-14	35.2499352499352	1361	4.6418697581488	1.1731843575419	1	Astrocytes	ATATTCCAGGTAAGCC-1
Rat_Amygdala_cocaine_high_ATATTCCAGTCATCTG-1	933000120138730	high	2019-11-14	24.3395165823496	2165	3.35871025526198	0.693864229765013	28	ExNeuron	ATATTCCAGTCATCTG-1
Rat_Amygdala_cocaine_high_ATATTCCAGTCTCCAA-1	933000120138730	high	2019-11-14	42.0721615359153	1271	6.31939489082341	0.536209553158706	0	Oligodendrocytes	ATATTCCAGTCTCCAA-1
Rat_Amygdala_cocaine_high_ATATTCCAGTTCAGGG-1	933000120138730	high	2019-11-14	20.6241956241956	2564	2.74037888716787	0.641535615171138	22	ExNeuron	ATATTCCAGTTCAGGG-1
Rat_Amygdala_cocaine_high_ATATTCCCAAAGAAGG-1	933000120138730	high	2019-11-14	29.9070118120131	5950	3.89108098605302	0.687399893219434	17	InhNeuron	ATATTCCCAAAGAAGG-1
Rat_Amygdala_cocaine_high_ATATTCCCAAGCGGTA-1	933000120138730	high	2019-11-14	18.8420427553444	3173	3.0382316096602	0.828499820981024	23	Chat+	ATATTCCCAAGCGGTA-1
Rat_Amygdala_cocaine_high_ATATTCCCAAGGGAGG-1	933000120138730	high	2019-11-14	26.6133290013402	6553	3.06041784302654	0.679370150616157	20	InhNeuron	ATATTCCCAAGGGAGG-1
Rat_Amygdala_cocaine_high_ATATTCCCAAGTAACA-1	933000120138730	high	2019-11-14	25.8294967455152	1627	5.35934653581717	0.459568733153639	4	Oligodendrocytes	ATATTCCCAAGTAACA-1
Rat_Amygdala_cocaine_high_ATATTCCCACATAAAG-1	933000120138730	high	2019-11-14	17.6475910427505	3901	2.43645243645243	0.607159904534606	7	ExNeuron	ATATTCCCACATAAAG-1
Rat_Amygdala_cocaine_high_ATATTCCCAGGGTAAC-1	933000120138730	high	2019-11-14	25.0750404063727	2172	3.31097473954616	0.963355048859935	32	Sst+	ATATTCCCAGGGTAAC-1
Rat_Amygdala_cocaine_high_ATATTCCCATATTGGC-1	933000120138730	high	2019-11-14	20.5315955187816	2804	3.59850675640146	0.882247992863515	26	Cck+/Vip+	ATATTCCCATATTGGC-1
Rat_Amygdala_cocaine_high_ATATTCCCATTATGGC-1	933000120138730	high	2019-11-14	34.0836012861736	530	2.60989010989011	0.664150943396226	3	Oligodendrocytes	ATATTCCCATTATGGC-1
Rat_Amygdala_cocaine_high_ATATTCCGTAACTCCA-1	933000120138730	high	2019-11-14	25.3322159703101	2116	3.59952547452547	0.727336122733612	18	ExNeuron	ATATTCCGTAACTCCA-1
Rat_Amygdala_cocaine_high_ATATTCCGTAGCGAGT-1	933000120138730	high	2019-11-14	22.9385693671408	4451	2.94943152086006	1.33569182389937	10	InhNeuron	ATATTCCGTAGCGAGT-1
Rat_Amygdala_cocaine_high_ATATTCCGTATGGTTC-1	933000120138730	high	2019-11-14	26.3272153147819	2668	3.02329249697669	1.19175911251981	10	ExNeuron	ATATTCCGTATGGTTC-1
Rat_Amygdala_cocaine_high_ATATTCCGTCATAGAA-1	933000120138730	high	2019-11-14	37.9820721284136	1822	5.24393639147739	0.529236868186323	0	Oligodendrocytes	ATATTCCGTCATAGAA-1
Rat_Amygdala_cocaine_high_ATATTCCGTCGACTGC-1	933000120138730	high	2019-11-14	48.9795918367347	840	4.86610164029517	0.856140350877193	0	Oligodendrocytes	ATATTCCGTCGACTGC-1
Rat_Amygdala_cocaine_high_ATATTCCGTGAATACA-1	933000120138730	high	2019-11-14	30.5374980180752	1926	3.2967032967033	0.743217054263566	26	Cck+/Vip+	ATATTCCGTGAATACA-1
Rat_Amygdala_cocaine_high_ATATTCCGTTAACCAC-1	933000120138730	high	2019-11-14	42.1179665107859	2792	4.87684358652097	0.792486583184258	5	OPC	ATATTCCGTTAACCAC-1
Rat_Amygdala_cocaine_high_ATATTCCGTTGGAGGT-1	933000120138730	high	2019-11-14	39.190251572327	3988	5.05765421019661	0.587051618547682	1	Astrocytes	ATATTCCGTTGGAGGT-1
Rat_Amygdala_cocaine_high_ATATTCCGTTTCAGCA-1	933000120138730	high	2019-11-14	27.907204385278	2851	4.19093102019935	0.682306387789712	21	InhNeuron	ATATTCCGTTTCAGCA-1
Rat_Amygdala_cocaine_high_ATATTCCTCAACACGT-1	933000120138730	high	2019-11-14	25.3958201393287	2807	3.34155640278088	0.78	15	ExNeuron	ATATTCCTCAACACGT-1
Rat_Amygdala_cocaine_high_ATATTCCTCCTGTAGA-1	933000120138730	high	2019-11-14	37.8006872852234	1540	4.50928381962864	0.464159811985899	0	Oligodendrocytes	ATATTCCTCCTGTAGA-1
Rat_Amygdala_cocaine_high_ATATTCCTCGGCAATT-1	933000120138730	high	2019-11-14	40.4151404151404	993	6.03534396637844	0.580357142857143	0	Oligodendrocytes	ATATTCCTCGGCAATT-1
Rat_Amygdala_cocaine_high_ATATTCCTCGTGCTGG-1	933000120138730	high	2019-11-14	27.7098358942197	2651	4.67865467865466	0.441626794258373	0	Oligodendrocytes	ATATTCCTCGTGCTGG-1
Rat_Amygdala_cocaine_high_ATATTCCTCTACTTTG-1	933000120138730	high	2019-11-14	50.2335609054977	2796	5.70733614211877	0.571552471812663	0	Oligodendrocytes	ATATTCCTCTACTTTG-1
Rat_Amygdala_cocaine_high_ATATTCCTCTAGCAAC-1	933000120138730	high	2019-11-14	28.5430134261561	2296	3.91004344492713	0.566195372750643	5	OPC	ATATTCCTCTAGCAAC-1
Rat_Amygdala_cocaine_high_ATATTCCTCTGGTACA-1	933000120138730	high	2019-11-14	23.4738499212874	1342	2.95396910781524	0.557512953367876	3	Astrocytes	ATATTCCTCTGGTACA-1
Rat_Amygdala_cocaine_high_ATCCAGAAGACCCTAT-1	933000120138730	high	2019-11-14	24.8457291328353	765	4.08076771713133	0.550600343053173	2	ExNeuron	ATCCAGAAGACCCTAT-1
Rat_Amygdala_cocaine_high_ATCCAGAAGAGCCACA-1	933000120138730	high	2019-11-14	25.0028483536516	4389	2.8349603152753	0.697201865423051	6	ExNeuron	ATCCAGAAGAGCCACA-1
Rat_Amygdala_cocaine_high_ATCCAGAAGATGCGAC-1	933000120138730	high	2019-11-14	30.8932564434506	2625	4.47734084097723	0.506380510440835	5	OPC	ATCCAGAAGATGCGAC-1
Rat_Amygdala_cocaine_high_ATCCAGAAGGAGACTC-1	933000120138730	high	2019-11-14	41.1554496724241	691	4.04756533788794	0.60586319218241	0	Oligodendrocytes	ATCCAGAAGGAGACTC-1
Rat_Amygdala_cocaine_high_ATCCAGAAGGCCTCTG-1	933000120138730	high	2019-11-14	24.402884182064	2166	4.49865923550133	0.725524475524476	27	Endothelial	ATCCAGAAGGCCTCTG-1
Rat_Amygdala_cocaine_high_ATCCAGAAGGCGTCCT-1	933000120138730	high	2019-11-14	41.0171496156121	3468	5.92740592740586	0.570165745856354	0	Oligodendrocytes	ATCCAGAAGGCGTCCT-1
Rat_Amygdala_cocaine_high_ATCCAGACACAGTTCA-1	933000120138730	high	2019-11-14	21.747465437788	5899	2.54245754245754	0.772791590863149	7	ExNeuron	ATCCAGACACAGTTCA-1
[truncated: 79,913 more rows]
