# Supplementary material for: Single-nucleus genomics in outbred rats with divergent cocaine addiction-like behaviors reveals changes in amygdala GABAergic inhibition
Source: Nat Neurosci. 2023 Oct 5;26(11):1868–79. doi: 10.1038/s41593-023-01452-y (PMC10620093; doi:10.1038/s41593-023-01452-y)
Supplement: Supplementary file 7 — All cell-type-specific differential gene expression analysis results, obtained using the negative binomial test. [file 41593_2023_1452_MOESM7_ESM.txt]

gene	p_val	avg_log2FC	pct.1	pct.2	p_val_adj	celltype	q_val	zscore
Pld5	6.37552844862752e-66	0.088773143910874	0.212	0.129	1.1027751557591e-61	Astrocytes	1.00019290302069e-61	6.93979611470089
Zbtb16	7.46836762215417e-27	0.144795524731526	0.285	0.2	1.29180354760401e-22	Astrocytes	5.85818756281773e-23	11.2249136416131
Rabep1	1.95992328301659e-21	-0.150799779065702	0.509	0.593	3.39007930263379e-17	Astrocytes	1.02490921546548e-17	-11.3849897330666
Lix1	1.05248304388695e-18	-0.156279881321521	0.625	0.69	1.82047992101126e-14	Astrocytes	3.62125949594032e-15	-11.8041593913654
Mtss2	1.15414950788511e-18	-0.0751781632822868	0.299	0.353	1.99633240378887e-14	Astrocytes	3.62125949594032e-15	-5.6007387522964
Grm3	4.46872546355919e-17	-0.110658738591353	0.831	0.863	7.72955443431832e-13	Astrocytes	1.16842275120528e-13	-8.31462618254575
Sfxn5	1.73270912173316e-16	-0.124827833317026	0.684	0.74	2.99706696786185e-12	Astrocytes	3.88324867167854e-13	-9.39841154225468
Etv4	2.41901102707552e-16	-0.063254531420013	0.073	0.111	4.18416337353252e-12	Astrocytes	4.74368062409509e-13	-4.68870746892325
Micu1	8.16598367322318e-16	0.139275910092497	0.35	0.267	1.41247019595741e-11	Astrocytes	1.3039294925746e-12	10.8027217053721
LOC108348175	8.31163623517719e-16	-0.103236859131676	0.925	0.946	1.4376637195986e-11	Astrocytes	1.3039294925746e-12	-7.74693117763143
Col11a2	1.24184881982351e-15	-0.0760503713375973	0.428	0.47	2.14802590364872e-11	Astrocytes	1.77110220776284e-12	-5.66745341115552
Gpr37l1	2.77432862096035e-15	-0.123654473010558	0.438	0.501	4.79875621567512e-11	Astrocytes	3.62697228380216e-12	-9.30866193252771
Slc15a2	3.59025738713268e-15	-0.0914946756656552	0.34	0.382	6.21006820252339e-11	Astrocytes	4.33261214533365e-12	-6.84877877072914
AABR07053749.2	3.38287764881822e-14	-0.0757268491332861	0.161	0.207	5.85136346916088e-10	Astrocytes	3.79075603961859e-11	-5.64270739629982
Cpe	1.52072210725988e-13	-0.0584721826864434	0.922	0.929	2.63039302892741e-09	Astrocytes	1.5904725612462e-10	-4.32290854931591
Scara3	6.61181168060042e-13	-0.0703847934306643	0.081	0.125	1.14364506639345e-08	Astrocytes	6.48288135282871e-10	-5.23409683413307
Rgs20	7.47134672621766e-13	-0.112840854671463	0.59	0.637	1.29231884323387e-08	Astrocytes	6.89473455534721e-10	-8.48153490230493
Atp1b2	1.50743721980457e-12	-0.132263479962686	0.6	0.658	2.60741415909596e-08	Astrocytes	1.31381528357189e-09	-9.96715959077564
Ca3	4.47514816823026e-12	0.0145013783833376	0.015	0.005	7.74066378658789e-08	Astrocytes	3.69505918227349e-09	1.2587943515727
Plpp3	5.87486733941137e-12	-0.125902456420712	0.894	0.926	1.01617580369799e-07	Astrocytes	4.60824594103428e-09	-9.48060880393786
Gpm6a	8.27754179135385e-12	-0.104184912039984	0.973	0.979	1.43176640365048e-07	Astrocytes	6.18371788679806e-09	-7.81944716274881
Vgll4	8.93573731398849e-12	-0.097719691839954	0.416	0.479	1.54561448320059e-07	Astrocytes	6.37199304462961e-09	-7.3249264374839
Grin2c	6.41238368532228e-11	-0.0845934930649855	0.385	0.435	1.10915000605019e-06	Astrocytes	4.37380327197113e-08	-6.32091154899818
Pou2f1	1.37064881716503e-10	-0.0945689962712152	0.445	0.495	2.37081125905035e-06	Astrocytes	8.95947443486875e-08	-7.08393166707617
Sema3d	1.43089014705846e-10	-0.0242117027278047	0.013	0.028	2.47501068736702e-06	Astrocytes	8.97912185082125e-08	-1.70234546362376
Fut9	3.08412683881862e-10	-0.0757842525656738	0.739	0.777	5.33461419310457e-06	Astrocytes	1.85894307807976e-07	-5.64709814961352
Ctnnd2	3.19935384422192e-10	-0.070199773952885	0.949	0.962	5.53392234435065e-06	Astrocytes	1.85894307807976e-07	-5.2199448078279
Nxpe1	3.81400644090303e-10	0.0205749734318785	0.038	0.025	6.59708694082998e-06	Astrocytes	2.13693332303167e-07	1.72335990934842
Rnf212	4.86618283152095e-10	0.0175331013928414	0.017	0.005	8.41703644368178e-06	Astrocytes	2.63243711244485e-07	1.49068898394039
Wwc1	7.37692120171676e-10	-0.081230833404545	0.389	0.441	1.27598606026095e-05	Astrocytes	3.85763799375108e-07	-6.06370377530281
Acss2	9.09709751276164e-10	-0.0645524030732287	0.149	0.191	1.57352495678238e-05	Astrocytes	4.60371825097434e-07	-4.78798087514784
AABR07033249.1	1.01326670039178e-09	0.0346321381082232	0.201	0.185	1.75264741166766e-05	Astrocytes	4.9675399986707e-07	2.79858380827795
Tac1	1.18070489970146e-09	0.0511126006457535	0.078	0.059	2.04226526501362e-05	Astrocytes	5.61299953530803e-07	4.05916427338303
Rorb	1.72914472052516e-09	-0.106198243195046	0.82	0.851	2.99090162309237e-05	Astrocytes	7.97847716929374e-07	-7.97344562717777
Msi2	1.83098955351119e-09	-0.0542549726477719	0.88	0.896	3.16706263070831e-05	Astrocytes	8.20701831870959e-07	-4.00033674164436
Msmo1	2.2538640013e-09	-0.107021985341582	0.282	0.343	3.8985085630486e-05	Astrocytes	9.82183845899844e-07	-8.03645315841922
Sox9	2.47261791086648e-09	-0.0815938212139551	0.253	0.303	4.27688720042575e-05	Astrocytes	1.04838999420739e-06	-6.09146849007168
Slc1a4	3.63988023356315e-09	-0.0783355541811714	0.209	0.257	6.29590083999418e-05	Astrocytes	1.50269581852997e-06	-5.84224564439793
Vegfa	3.97342968957724e-09	-0.067038486237285	0.338	0.371	6.87284133406174e-05	Astrocytes	1.59833756333558e-06	-4.97813985060737
Ptch1	4.18919358771933e-09	-0.0645637148384269	0.323	0.367	7.24604814867813e-05	Astrocytes	1.64300172510352e-06	-4.78884610512559
AABR07054400.1	4.51458951218159e-09	0.0408552359915889	0.11	0.085	7.80888547922049e-05	Astrocytes	1.70387394252665e-06	3.27458474613653
Clu	4.56162070283779e-09	-0.152974575355765	0.761	0.822	7.89023532969852e-05	Astrocytes	1.70387394252665e-06	-11.5513385665774
Mlc1	4.84045586303022e-09	-0.0976419139622134	0.416	0.46	8.37253650628337e-05	Astrocytes	1.76597840881903e-06	-7.31897725534937
Prex2	7.83180697421207e-09	-0.0488403951930962	0.889	0.902	0.000135466765232946	Astrocytes	2.7923951775327e-06	-3.58617903517107
Dazap2	8.26350842686089e-09	-0.0481335477718988	0.08	0.11	0.000142933905259413	Astrocytes	2.8808426711243e-06	-3.53211270973013
Lifr	8.95017597139166e-09	0.0749176581617951	0.173	0.127	0.000154811193777162	Astrocytes	3.05239914433027e-06	5.87999851314351
Sel1l3	1.39776286881252e-08	-0.0706228547428647	0.187	0.232	0.000241771043418501	Astrocytes	4.66555401828315e-06	-5.25230599780028
Cabp4	2.40059891897719e-08	0.0452035841990018	0.112	0.082	0.000415231595015484	Astrocytes	7.84595746685711e-06	3.60718723185298
Crot	2.47326385068177e-08	-0.0471663972619516	0.063	0.094	0.000427800448252426	Astrocytes	7.9184823039787e-06	-3.45813596078394
Dab1	2.6582317371529e-08	-0.0952652012417883	0.414	0.47	0.000459794343575338	Astrocytes	8.34046789849094e-06	-7.13718395800035
Uchl1	3.23213138430694e-08	-0.052922935629907	0.491	0.513	0.000559061765543571	Astrocytes	9.94228963862888e-06	-3.89845004764573
Fchsd2	3.76055017408326e-08	-0.0480182642439073	0.562	0.595	0.000650462363611181	Astrocytes	1.11393340515463e-05	-3.52329474342587
Pla2g7	3.7632885309278e-08	-0.0618868620257309	0.118	0.157	0.000650936017194581	Astrocytes	1.11393340515463e-05	-4.58409527632077
Pnp	6.04465362700855e-08	-0.0961929975458515	0.255	0.31	0.00104554373786367	Astrocytes	1.75608381667611e-05	-7.20815052789093
Prodh1	6.91609838642142e-08	-0.0520081478607294	0.331	0.367	0.00119627753789931	Astrocytes	1.97272275429417e-05	-3.82847849260494
Hlcs	7.90464263979124e-08	-0.0645290408258795	0.532	0.57	0.00136726603740469	Astrocytes	2.21442917380437e-05	-4.78619391118598
Jazf1	1.24944855347394e-07	-0.0891714529457887	0.242	0.285	0.00216117116294387	Astrocytes	3.43883314156126e-05	-6.67107689069496
Scg3	1.34684094457618e-07	-0.117449660067703	0.499	0.562	0.00232963078183341	Astrocytes	3.64297254112261e-05	-8.83405959854696
Atp1a2	1.72863817434147e-07	-0.0640404387682825	0.793	0.814	0.00299002545015844	Astrocytes	4.59641960662186e-05	-4.74882103966527
Nfib	1.78885233335583e-07	-0.0516817694465577	0.527	0.56	0.00309417788100557	Astrocytes	4.67725256761438e-05	-3.80351400800993
Pld2	1.96326776601297e-07	-0.0642598864322041	0.332	0.373	0.00339586425487263	Astrocytes	5.04913847757565e-05	-4.7656064567992
Nek5	2.06787269606825e-07	-0.0112594684372296	0.016	0.023	0.00357679940238925	Astrocytes	5.23238497676108e-05	-0.711637011783795
Colgalt2	2.72560062948678e-07	-0.057185619341994	0.094	0.133	0.00471447140882329	Astrocytes	6.78717820244264e-05	-4.22450010868872
Gabrg1	3.29639979311345e-07	-0.0854593066625454	0.463	0.52	0.00570178272214833	Astrocytes	8.08029999286935e-05	-6.38713709970836
Phlpp1	3.53086168746384e-07	-0.0661009530926211	0.659	0.688	0.0061073314608062	Astrocytes	8.52187048506657e-05	-4.90642851575494
Cox8a	3.60119975963579e-07	0.0194724391565004	0.623	0.609	0.00622899522424202	Astrocytes	8.55994270138883e-05	1.63902773927216
Capn13	4.02030379228214e-07	-0.0222645402411826	0.399	0.411	0.00695391946951041	Astrocytes	9.41351132736152e-05	-1.55340820003473
Plce1	4.41446653389e-07	0.0474274878293817	0.146	0.12	0.00763570276366952	Astrocytes	0.000101844339681862	3.77729225568645
Prkca	6.89641677977728e-07	-0.0804495752176595	0.471	0.517	0.0119287321039808	Astrocytes	0.000156798531074125	-6.00394581606176
Ccdc136	7.65539294527452e-07	-0.0314994754150829	0.174	0.196	0.0132415331774413	Astrocytes	0.000171568292179238	-2.25978272382131
Retsat	8.73924404360642e-07	-0.0462634971385914	0.104	0.136	0.015116270422226	Astrocytes	0.000193100366980419	-3.38907368447605
Gabarapl2	8.8907866815128e-07	0.0311445818460693	0.316	0.304	0.0153783937230127	Astrocytes	0.000193720363138296	2.53182277016907
Mfge8	9.79044188780364e-07	-0.117417881391751	0.59	0.637	0.016934527333334	Astrocytes	0.000210400619638169	-8.8316288671266
Gpt2	1.0046084682103e-06	0.0606727845862563	0.294	0.26	0.0173767126746336	Astrocytes	0.000212976995260584	4.79041687571535
Heyl	1.13808470262985e-06	-0.0790393281265753	0.252	0.297	0.0196854511013885	Astrocytes	0.000238056970864761	-5.89607688156168
Nrarp	1.2379084919423e-06	-0.063613697760269	0.129	0.163	0.021412103185126	Astrocytes	0.0002555303739683	-4.71617988186184
Tsga10ip	1.2662750485898e-06	0.0120958959817445	0.017	0.009	0.0219027595154578	Astrocytes	0.000257991207302296	1.07480047896767
Fkbp5	1.32260728686681e-06	0.0527367495359288	0.104	0.074	0.0228771382409352	Astrocytes	0.000266013629697007	4.18339442521977
Per3	1.35663276987659e-06	-0.0747884766736031	0.54	0.583	0.0234656770205555	Astrocytes	0.000269403226504101	-5.57093186275668
Nfia	1.37815076259602e-06	-0.0330641317334117	0.887	0.9	0.0238378737406234	Astrocytes	0.00027025536454508	-2.3794623253493
Kcnip1	1.39787623155771e-06	0.103867276013444	0.29	0.245	0.0241790651772536	Astrocytes	0.000270739287909597	8.09433701565467
Hint1	1.42327316924235e-06	0.0359074935598189	0.401	0.38	0.024618356008385	Astrocytes	0.000272296457061878	2.89613496405927
Tnfrsf19	1.54142237335779e-06	-0.0920099726372537	0.408	0.459	0.0266619827919696	Astrocytes	0.000291347399918518	-6.88819351983862
Macf1	1.69428260279206e-06	-0.0643757053043292	0.881	0.903	0.0293060061804943	Astrocytes	0.000316427446102403	-4.77446537124768
Mphosph6	1.76737720115209e-06	0.0244343869473143	0.067	0.051	0.0305703234483278	Astrocytes	0.000326195453313812	2.01856408054457
Slc4a4	2.00059810316663e-06	0.121852554683562	0.844	0.828	0.0346043453904732	Astrocytes	0.000360818481572346	9.47001994320553
Sycp3	2.00096939678698e-06	0.0127740876141384	0.047	0.038	0.0346107676562243	Astrocytes	0.000360818481572346	1.12667494070966
Azin1	2.06427085071543e-06	0.0393859302417817	0.138	0.11	0.0357056929048248	Astrocytes	0.000368003194386633	3.1621984510762
Pde10a	2.61004168289097e-06	0.106680791006462	0.098	0.077	0.0451458909889651	Astrocytes	0.00046007116765386	8.30954105076
Caln1	2.82606921363164e-06	-0.072663592398055	0.294	0.344	0.0488825191881865	Astrocytes	0.000492615264705035	-5.40840076860413
S100b	3.14496162876255e-06	-0.102245562502789	0.761	0.798	0.0543984012927059	Astrocytes	0.000542177560791504	-7.6711075068665
Rev3l	3.61178102365827e-06	-0.0627933490810647	0.415	0.452	0.0624729763662171	Astrocytes	0.00061588718151251	-4.65343191485395
Fgf2	4.29048052849019e-06	0.0464513094554561	0.128	0.1	0.0742124417012949	Astrocytes	0.000723753317537141	3.70262497096514
P22k15	5.06486299787098e-06	-0.0447903715134204	0.039	0.066	0.0876069352741744	Astrocytes	0.000845293305431914	-3.27639520949348
Ppp1r1b	5.56668383485092e-06	0.028763234316061	0.179	0.165	0.0962869302914164	Astrocytes	0.000919264589485697	2.3496749590795
AABR07072400.1	5.67111836524016e-06	0.038475388933184	0.192	0.174	0.0980933343635591	Astrocytes	0.000926755259519663	3.09255170519904
Vbp1	5.93454784310777e-06	-0.0476688533816307	0.146	0.177	0.102649874042235	Astrocytes	0.000959806047037883	-3.49656852101079
Wwtr1	6.05608173511369e-06	-0.0563656676689661	0.208	0.234	0.104752045772261	Astrocytes	0.000969467451637383	-4.16178250843961
Pdilt	6.46869078143676e-06	-0.00496984168343827	0.004	0.007	0.111888944446512	Astrocytes	0.00102409176760037	-0.230547321456462
Slc27a1	6.56190320736367e-06	-0.0405891525046724	0.283	0.307	0.113501239777769	Astrocytes	0.00102409176760037	-2.95504654588676
Zbtb20	6.59314562261839e-06	-0.0517979877620132	0.964	0.973	0.11404163983443	Astrocytes	0.00102409176760037	-3.81240347563361
Acap2	7.3512622134191e-06	0.0802930181356686	0.377	0.331	0.12715478250551	Astrocytes	0.00113065295690313	6.2911564985788
S1pr1	7.98267093897264e-06	-0.0625229313121011	0.202	0.24	0.13807625923141	Astrocytes	0.0012158460358311	-4.63274782566674
AABR07001519.1	8.33382005697374e-06	-0.0664786794177825	0.622	0.65	0.144150085525475	Astrocytes	0.00125712470244042	-4.93532057054831
Ppp2r2b	9.09998414195782e-06	-0.0484968415488509	0.632	0.664	0.157402425703444	Astrocytes	0.00135385757697992	-3.55990082776851
Pcp4	9.14768633094542e-06	0.0274816037083178	0.335	0.322	0.158227530466363	Astrocytes	0.00135385757697992	2.25164382045565
Arhgef12	9.51427400391835e-06	-0.0507574649371756	0.617	0.652	0.164568397445776	Astrocytes	0.00138839155130164	-3.73281452335152
Sox2	9.55802444802252e-06	-0.102083883153065	0.399	0.452	0.165325148877446	Astrocytes	0.00138839155130164	-7.65874075263197
Spag9	1.00739400938431e-05	-0.0427599479488263	0.628	0.652	0.174248941803203	Astrocytes	0.0014499080017634	-3.12108935714936
Kcnq3	1.02045499085741e-05	0.0506376529983287	0.216	0.209	0.176508099768606	Astrocytes	0.00145535435423373	4.02283581931641
Cachd1	1.12393681936861e-05	-0.028172141402683	0.116	0.137	0.194407351646188	Astrocytes	0.0015884973713743	-2.0052769872645
Fdft1	1.21035179724822e-05	-0.0581762233237715	0.182	0.22	0.209354550370025	Astrocytes	0.00169535705314554	-4.30027079930133
Gabrb1	1.27957146291223e-05	-0.039143582796902	0.956	0.964	0.221327475939929	Astrocytes	0.0017764528416077	-2.84447580611455
Nim1k	1.42143758346246e-05	-0.0486530758512429	0.405	0.431	0.245866058811502	Astrocytes	0.00195609761485606	-3.57185109367435
Glis3	1.43416076062786e-05	-0.0525967987543374	0.636	0.655	0.2480667867658	Astrocytes	0.00195644469675912	-3.87350403819015
Gdi1	1.65445529929897e-05	-0.0220925264078622	0.211	0.228	0.286171133119743	Astrocytes	0.00223750816684502	-1.5402509674924
Zfp36l2	1.67927722611489e-05	-0.0829087876658147	0.328	0.384	0.290464581801092	Astrocytes	0.00224491403315431	-6.19204946695312
Zfp608	1.69280941908366e-05	-0.02916871794819	0.275	0.296	0.292805245218901	Astrocytes	0.00224491403315431	-2.08150451561131
Gpr108	1.70428272302797e-05	-0.020449007318193	0.039	0.052	0.294789782602148	Astrocytes	0.00224491403315431	-1.41453920098425
Iqsec2	1.71717034662492e-05	-0.0472707407267689	0.118	0.144	0.297018954855713	Astrocytes	0.00224491403315431	-3.46611712837014
Mt-nd2	1.74038872221271e-05	-0.0854623498189868	0.29	0.307	0.301035037281132	Astrocytes	0.00225646432017132	-6.38736986887691
RGD1565616	1.77583284742944e-05	-0.0133562972226158	0.642	0.657	0.307165807619871	Astrocytes	0.00228354636971091	-0.872022158712079
Sesn3	2.00184905475642e-05	-0.044575412951669	0.224	0.254	0.346259831001218	Astrocytes	0.00255325268057063	-3.2599531610295
Negr1	2.02517509498046e-05	-0.0398794170929229	0.868	0.882	0.35029453617877	Astrocytes	0.00256217313629463	-2.90075931982091
Kcnj6	2.0617202649618e-05	-0.0137949412567924	0.034	0.042	0.356615754230443	Astrocytes	0.00258754140133766	-0.9055737716816
Cap2	2.2806627980615e-05	-0.0388482658835632	0.277	0.3	0.394486244180697	Astrocytes	0.00283960618857054	-2.82188719665518
Luzp2	2.35515774981272e-05	-0.0883839177319659	0.772	0.804	0.407371635985106	Astrocytes	0.0029092688802411	-6.61083880551582
Adam11	2.38685796580056e-05	-0.0192634593981194	0.384	0.392	0.412854822344523	Astrocytes	0.00292539279433431	-1.32385736817237
Mt-co3	2.41844386534595e-05	-0.0637272357744489	0.577	0.589	0.418318235388888	Astrocytes	0.00294112770229049	-4.7248643348859
Camk1d	2.64510237749632e-05	-0.0483042341705793	0.523	0.557	0.457523358235539	Astrocytes	0.0031920281613971	-3.54516840761153
Lama2	2.78102765757187e-05	0.0685124680037235	0.087	0.063	0.481034353930207	Astrocytes	0.00333043983908302	5.39006944894636
Ugp2	3.11430870121497e-05	-0.0550325326125417	0.274	0.304	0.538681976049153	Astrocytes	0.00370130870489852	-4.05981182614545
Ctsb	3.29633339730535e-05	-0.049280858621193	0.211	0.237	0.570166787731906	Astrocytes	0.00386150265296425	-3.61986981246494
Calm1	3.29832582545391e-05	-0.0319664536637012	0.624	0.64	0.570511418028762	Astrocytes	0.00386150265296425	-2.2955016034642
Maml2	3.6919678374861e-05	-0.0337696723733234	0.699	0.725	0.638599676849971	Astrocytes	0.00429034010625792	-2.4334286958917
Glul	3.98827925675058e-05	0.00511958615349484	0.47	0.46	0.689852663040148	Astrocytes	0.00460059742499288	0.541186821706202
Dpf3	4.14278322872745e-05	-0.0298389926290903	0.273	0.29	0.716577215072987	Astrocytes	0.00472110545747763	-2.13277341459235
Arid1b	4.15293570328858e-05	-0.0230993016064601	0.382	0.394	0.718333288597826	Astrocytes	0.00472110545747763	-1.61725858455501
AABR07048271.1	4.20297371226002e-05	0.0305174351628946	0.247	0.231	0.726988363009616	Astrocytes	0.00474361522287304	2.48385270526554
Flrt3	4.38742589056e-05	0.0213966065971348	0.05	0.037	0.758893056290163	Astrocytes	0.00488346662354932	1.78620612590611
Wsb1	4.38914325548479e-05	-0.0461076155042655	0.269	0.299	0.759190108901205	Astrocytes	0.00488346662354932	-3.37715039393415
Pfkfb3	4.61696906546665e-05	-0.0558188992015201	0.144	0.176	0.798597139253766	Astrocytes	0.0051007754013409	-4.11996052392745
Jarid2	4.79435545904883e-05	-0.0653761465173043	0.209	0.244	0.829279663751676	Astrocytes	0.00525970968122783	-4.8509885056373
Cebpd	4.8301715201927e-05	0.0154223780581582	0.1	0.091	0.835474767847732	Astrocytes	0.00526220352838771	1.32924105146374
Veph1	4.94342144744907e-05	-0.0214194372621369	0.022	0.036	0.855063607765265	Astrocytes	0.00534844108052283	-1.48876679182419
Sbds	5.12605461716225e-05	0.0174060330822524	0.119	0.109	0.886653667130554	Astrocytes	0.00550805101603023	1.48096960684781
Tlcd1	5.30667717919777e-05	-0.0495713968713655	0.161	0.198	0.917895951685838	Astrocytes	0.00566334364539147	-3.64209290491148
Slc25a4	5.35014699642597e-05	-0.0153392644960326	0.635	0.641	0.9254149259718	Astrocytes	0.00567115581621153	-1.02369810846892
Rrp8	5.49311806562167e-05	0.0187659289241033	0.106	0.094	0.95014463181058	Astrocytes	0.00578362659150824	1.58498720519561
Fam227b	5.57327506326416e-05	-0.0281332232368246	0.073	0.09	0.964009387692801	Astrocytes	0.00582890261283254	-2.00230016064285
Cnksr3	5.65473955360681e-05	0.0335070028152024	0.092	0.071	0.97810030058737	Astrocytes	0.00585729334110739	2.7125229002329
Gramd2b	5.67509298730446e-05	0.100208918742473	0.702	0.663	0.981620834014053	Astrocytes	0.00585729334110739	7.81451151320537
Hspb1	5.71842135139434e-05	0.0132604825526794	0.043	0.037	0.989115341150679	Astrocytes	0.00586343752684147	1.16387899104833
Gadd45g	6.34544310910085e-05	0.0122038630357729	0.038	0.03	1	Astrocytes	0.00646411113607624	1.08305881266875
RGD1563349	6.39198044018595e-05	-0.0162187696135305	0.032	0.042	1	Astrocytes	0.00646950897713788	-1.09097091513639
Fam49a	6.51552704533997e-05	0.0662445028776003	0.251	0.216	1	Astrocytes	0.00655228130046753	5.21659418834491
Ifi27	6.73059269430144e-05	-0.0335329931313469	0.09	0.11	1	Astrocytes	0.0067254482922421	-2.41532524592771
Nfyc	6.8291933540257e-05	-0.0382967029372144	0.337	0.365	1	Astrocytes	0.00678078388214906	-2.77969848539421
Akt3	6.88994764710329e-05	-0.0642931094984676	0.591	0.629	1	Astrocytes	0.00679808167847525	-4.76814766874803
Nfkbia	7.5078204485871e-05	0.0232710437165831	0.07	0.055	1	Astrocytes	0.00736141794983965	1.92958067079303
Asrgl1	7.72116948662212e-05	-0.0527577466175863	0.261	0.291	1	Astrocytes	0.00752358427988372	-3.88581484147313
Phyhipl	8.08797924414562e-05	-0.0410594664721204	0.327	0.36	1	Astrocytes	0.00783235915939238	-2.99102057261574
Cspg5	8.36877530470835e-05	-0.0861645858773723	0.323	0.388	1	Astrocytes	0.00805177269109442	-6.44108347400646
Cfap206	8.42630073087643e-05	-0.0399151316737298	0.092	0.116	1	Astrocytes	0.00805177269109442	-2.90349110618807
Gys1	8.46852686149018e-05	-0.0328710219501215	0.131	0.153	1	Astrocytes	0.00805177269109442	-2.36469147654078
Pabpn1	8.60802634202376e-05	-0.0159657492202308	0.263	0.272	1	Astrocytes	0.00806017765297317	-1.07161754053659
Zfp385d	8.63616777924878e-05	0.0399371477220276	0.038	0.03	1	Astrocytes	0.00806017765297317	3.20436073784698
Atxn7l3b	8.67710034651928e-05	0.0142332054962797	0.295	0.284	1	Astrocytes	0.00806017765297317	1.23828197202472
Tnrc6a	8.68287878220592e-05	-0.049273537595248	0.47	0.496	1	Astrocytes	0.00806017765297317	-3.61930983168347
RGD735065	8.74572349602776e-05	-0.0240054122271401	0.047	0.065	1	Astrocytes	0.00807075942386374	-1.68656642983255
Uqcrb.1	9.06257536733083e-05	0.0279881692777487	0.179	0.158	1	Astrocytes	0.00831425043056644	2.29039070997196
Shroom3	9.65556972623392e-05	-0.0426548219868725	0.126	0.153	1	Astrocytes	0.00879757311395324	-3.11304833683743
Prpf4b	9.70155627686072e-05	0.0309627536779626	0.623	0.622	1	Astrocytes	0.00879757311395324	2.51791484518218
Echdc2	9.95281769497387e-05	-0.0186096771964936	0.035	0.046	1	Astrocytes	0.00897355195395115	-1.27384996880927
Pitpnm2	0.000100646469191437	0.0866849785458177	0.422	0.369	1	Astrocytes	0.00902252462100151	6.78007362747672
Rgma	0.000103749601647885	-0.0466894327564147	0.472	0.497	1	Astrocytes	0.00920451996306584	-3.42165323847811
Sox5	0.000103881334542127	-0.0410494589097649	0.41	0.442	1	Astrocytes	0.00920451996306584	-2.99025510031301
AABR07051515.1	0.000104436802232644	-0.0127652500679464	0.014	0.022	1	Astrocytes	0.00920451996306584	-0.826813324588917
Ifnar2	0.000113140666653708	-0.0313839877112365	0.063	0.084	1	Astrocytes	0.00991592613666688	-2.25094914023122
Ndrg2	0.000114639081640566	-0.0768163844983852	0.587	0.614	1	Astrocytes	0.00999143284876222	-5.72604528770653
AABR07013154.2	0.000128384627701877	-0.00451460285145459	0	0.004	1	Astrocytes	0.0111276134772765	-0.195726382587238
Purb	0.000131432350686191	0.00917473029675722	0.101	0.095	1	Astrocytes	0.0113291797668405	0.851362308500998
Tmem120b	0.000132643667539006	-0.0114651862976007	0.013	0.021	1	Astrocytes	0.0113711139691362	-0.727372244670401
Faim2	0.000135795460690023	-0.0388657130225274	0.26	0.275	1	Astrocytes	0.0115780390614407	-2.82322171760689
Gpc6	0.000137004315824336	-0.0779170841079017	0.443	0.481	1	Astrocytes	0.0116179659819037	-5.81023712531701
Mastl	0.00013932892595968	0.0122766839566399	0.037	0.029	1	Astrocytes	0.0117515709164272	1.08862884021421
Cpt1a	0.000141315582643597	-0.0360638095710212	0.14	0.165	1	Astrocytes	0.0118052861198229	-2.60890584218556
Rnf213	0.000141470792358918	-0.0127566746693801	0.028	0.036	1	Astrocytes	0.0118052861198229	-0.826157397615475
Slc1a3	0.000146118158670501	-0.0496334747686591	0.941	0.954	1	Astrocytes	0.012101182473368	-3.64684120517702
Tctn1	0.000146559451169041	-0.0180642794440675	0.07	0.081	1	Astrocytes	0.012101182473368	-1.23213282944774
Ptprz1	0.000148393582282392	-0.0870008229905181	0.879	0.908	1	Astrocytes	0.0121884739206606	-6.50504673757548
MGC109340	0.000156485504848694	-0.055118160061407	0.158	0.192	1	Astrocytes	0.012786169792012	-4.06636141715787
Cplx2	0.000164725214629368	0.0157691709996021	0.102	0.097	1	Astrocytes	0.0133720428956913	1.355767030721
Ncam2	0.000165360550851868	0.0458977843323331	0.221	0.196	1	Astrocytes	0.0133720428956913	3.66028617400694
Ermard	0.000166286558045069	-0.0293402233251527	0.089	0.112	1	Astrocytes	0.0133779667826207	-2.09462285663889
Calm2	0.000173059546959565	-0.0142462044938847	0.267	0.268	1	Astrocytes	0.0138518274117431	-0.940090619737485
Wac	0.000176398522053783	-0.0382142555883012	0.267	0.293	1	Astrocytes	0.0140001862716368	-2.77339213827543
Mfhas1	0.00017698039322383	0.0574963440939972	0.213	0.18	1	Astrocytes	0.0140001862716368	4.54745289190772
Tanc1	0.000177590328152455	0.0181567426366279	0.035	0.026	1	Astrocytes	0.0140001862716368	1.53839091993647
Creb5	0.000179698266342647	-0.0338145735835166	0.056	0.078	1	Astrocytes	0.0140955320119172	-2.4368631619026
Rpl30	0.000188183519371205	0.00832801800648819	0.238	0.231	1	Astrocytes	0.0146876768751018	0.786597805062645
Slc2a10	0.000190619505080224	-0.00721180214216048	0.007	0.012	1	Astrocytes	0.0148041524539532	-0.402033501007997
Ppm1k	0.000197999648703877	-0.0307897237826492	0.055	0.075	1	Astrocytes	0.015301568910672	-2.20549425704528
Scarb2	0.000201463125069203	-0.0298346091432823	0.21	0.23	1	Astrocytes	0.0154929093435571	-2.13243812445313
Cxcl17	0.00021625011933792	-0.00847895731532384	0.008	0.014	1	Astrocytes	0.0165489359618209	-0.498957422524701
Scd2	0.000224285043718242	-0.0890590557338483	0.549	0.602	1	Astrocytes	0.0170805037177271	-6.66247969693407
Agbl4	0.000234191271375495	-0.0169660371224837	0.019	0.031	1	Astrocytes	0.0177487568373853	-1.14812894828315
Ccnl2	0.000235333756683297	-0.0375782203724209	0.348	0.368	1	Astrocytes	0.017749596032921	-2.72474219496032
Tnrc6b	0.000244484350562837	-0.0339313727703953	0.499	0.523	1	Astrocytes	0.018162592240289	-2.44579706002495
Cdh7	0.000244597074352574	0.0148857339631885	0.018	0.012	1	Astrocytes	0.018162592240289	1.28819347398876
Hscb	0.000244840493924102	-0.023826094798045	0.052	0.067	1	Astrocytes	0.018162592240289	-1.67285054973177
LOC499643	0.000245440435679581	0.0102088990223895	0.031	0.024	1	Astrocytes	0.018162592240289	0.930465239634509
Slc6a1	0.000250779412789832	-0.034462778670708	0.275	0.296	1	Astrocytes	0.0184705513044455	-2.4864439712054
Ldha	0.000252852909243506	-0.0512352725103095	0.261	0.284	1	Astrocytes	0.0185362450477202	-3.76936173138044
AABR07004228.1	0.000256544668493853	-0.0351892388145166	0.262	0.286	1	Astrocytes	0.0186541902094068	-2.54201046176215
Gpbp1l1	0.000256839946789385	-0.0260956797406337	0.148	0.17	1	Astrocytes	0.0186541902094068	-1.84644970910055
Spred1	0.000266553669862716	-0.0376512591176337	0.328	0.356	1	Astrocytes	0.0192704791373562	-2.73032888375631
Sptan1	0.000271010248787146	-0.0311288621166224	0.348	0.372	1	Astrocytes	0.0195027925824438	-2.23143474007489
Usp54	0.000274143306749558	0.0824937817234863	0.483	0.437	1	Astrocytes	0.0196381744122697	6.4594915547582
Cab39l	0.000276176766587171	-0.0269140700199132	0.096	0.113	1	Astrocytes	0.0196939141555434	-1.9090478793001
Mfsd2a	0.000284930564493629	0.0136057007998469	0.105	0.097	1	Astrocytes	0.0200905610332728	1.1902845229068
Ccng1	0.00028511863700386	0.0106565108479245	0.074	0.066	1	Astrocytes	0.0200905610332728	0.964702793461321
Mxi1	0.000285581024376583	-0.0556579846747181	0.3	0.331	1	Astrocytes	0.0200905610332728	-4.10765227052884
Frem2	0.000296046837485026	-0.0199916160615823	0.091	0.105	1	Astrocytes	0.0207338517252906	-1.37955362447629
Niban2	0.000303019137054673	-0.0221368245842975	0.04	0.055	1	Astrocytes	0.0210888895238253	-1.54363930782125
Zfpm2	0.000303804757291211	-0.0312464448846781	0.479	0.501	1	Astrocytes	0.0210888895238253	-2.24042857384056
Slc16a10	0.000308412707744038	0.00750626019800263	0.006	0.002	1	Astrocytes	0.0213144429915792	0.723742054620843
Ncan	0.000309985514292112	-0.0424387184879922	0.189	0.214	1	Astrocytes	0.0213291787202397	-3.09651871283513
Gigyf1	0.00031770587890329	-0.0132064793484867	0.034	0.042	1	Astrocytes	0.0217649337477503	-0.86056268146618
AABR07043525.1	0.00032238423388679	-0.00864241074525444	0.003	0.008	1	Astrocytes	0.0219894080922433	-0.511459875065443
Fam120b	0.000329738481161189	-0.0188162244071165	0.12	0.131	1	Astrocytes	0.0223014968022882	-1.28964863818765
Rps29	0.00032980285939131	0.0237843922045599	0.153	0.139	1	Astrocytes	0.0223014968022882	1.96884638158611
Frs2	0.000340509210590924	-0.0291191461968984	0.13	0.151	1	Astrocytes	0.0229266459045082	-2.07771280277819
Atp5mc1	0.000348575299568022	0.00469493679083333	0.372	0.37	1	Astrocytes	0.0233694414513809	0.508705652572059
Lamb1	0.000353735458897837	0.0109069602348754	0.015	0.008	1	Astrocytes	0.0235204055592577	0.98385951336338
Cdo1	0.000353825580825141	-0.022407176521784	0.062	0.077	1	Astrocytes	0.0235204055592577	-1.56431836159919
Gstz1	0.000373684662373018	-0.0275317381124653	0.084	0.104	1	Astrocytes	0.0246031325144561	-1.9562929326241
Ptprt	0.000375012898250714	0.0493630533029892	0.366	0.342	1	Astrocytes	0.0246031325144561	3.92534247086731
Paqr8	0.00037554689432998	0.0526344647514642	0.134	0.102	1	Astrocytes	0.0246031325144561	4.1755707248303
Pc	0.000376386524953434	-0.0253343705184444	0.164	0.186	1	Astrocytes	0.0246031325144561	-1.78821763392604
Ak3	0.000381049701905434	-0.0360095663895773	0.267	0.287	1	Astrocytes	0.0247605996403178	-2.60475681452705
Dhx40	0.000381952136216019	-0.0268245043863259	0.103	0.12	1	Astrocytes	0.0247605996403178	-1.90219705895523
Nrn1	0.000390835776751721	-0.0177150715326877	0.032	0.043	1	Astrocytes	0.0252322290768765	-1.20542213062221
Slc13a5	0.000393007879682983	-0.0219181577766662	0.057	0.071	1	Astrocytes	0.025268473837978	-1.52691361790574
Ndufc1	0.000394940071490948	0.0128516069882356	0.08	0.073	1	Astrocytes	0.0252890605777551	1.13260435005916
Tpi1	0.00041010442594832	-0.016018461164463	0.029	0.039	1	Astrocytes	0.0261224283959201	-1.07564944480053
Tubb2b	0.000411285046774112	-0.0579325938131272	0.217	0.248	1	Astrocytes	0.0261224283959201	-4.28163572755247
Gba2	0.000413810423883726	-0.0276302542880963	0.088	0.105	1	Astrocytes	0.0261768464914834	-1.96382837443677
Il12rb2	0.000425290349190959	0.0121022019320384	0.047	0.042	1	Astrocytes	0.0267949999924007	1.07528281723556
Spidr	0.0004292047956388	-0.0217538853313428	0.099	0.111	1	Astrocytes	0.0269240592432092	-1.51434851938025
Srebf2	0.000430771218131406	-0.0264718966670961	0.279	0.292	1	Astrocytes	0.0269240592432092	-1.87522631091378
Eva1a	0.000434476865752142	0.0339468265018648	0.213	0.195	1	Astrocytes	0.0270479090076175	2.74616474409708
Sat1	0.000444970326279784	-0.0937646263626224	0.553	0.598	1	Astrocytes	0.027591677781333	-7.02240590642587
Cdc42ep4	0.000449576421686669	-0.053581010317391	0.234	0.269	1	Astrocytes	0.0277675389898443	-3.94878577661773
Plcd4	0.000454341855123442	0.0492262572000936	0.317	0.285	1	Astrocytes	0.0279518236203002	3.91487902091134
Fam20a	0.000469269313283816	-0.0200844443988278	0.026	0.038	1	Astrocytes	0.0287574101046739	-1.38665400702158
Fnbp1l	0.00047131478068953	0.0199114108001337	0.138	0.127	1	Astrocytes	0.0287703746282387	1.67260441088796
Camk2g	0.000473322970584569	0.124713038868568	0.789	0.759	1	Astrocytes	0.0287809719477935	9.68881662298008
Actg1	0.000477827821029904	0.00365858406026993	0.004	0.001	1	Astrocytes	0.0288547796886747	0.429435668241734
Insyn2a	0.000478559380734081	-0.00405958283392957	0.125	0.124	1	Astrocytes	0.0288547796886747	-0.160922180701666
Dpf2	0.000480054659532387	-0.0143838460961297	0.049	0.059	1	Astrocytes	0.0288547796886747	-0.950618741419791
Pdzrn3	0.000493760680739368	-0.0255063223807588	0.563	0.582	1	Astrocytes	0.0295337846605594	-1.80137012634416
LOC100359907	0.000495129038480866	-0.00443944954249683	0.005	0.008	1	Astrocytes	0.0295337846605594	-0.189977952108153
Mapk10	0.000496998925955359	0.0841247251336322	0.235	0.195	1	Astrocytes	0.0295337846605594	6.58424141525756
Pnisr	0.000500260186094004	-0.00936056710662703	0.487	0.49	1	Astrocytes	0.029615403016765	-0.56639121439986
Rpl11	0.000504157540863178	0.00686127982290324	0.189	0.183	1	Astrocytes	0.0297339229363216	0.674407901566891
Ikbke	0.000512686992033902	-0.0112388465809483	0.025	0.033	1	Astrocytes	0.030123721089992	-0.710059658652886
Tor1aip2.1	0.000518483761370014	-0.0222031551990023	0.039	0.053	1	Astrocytes	0.0303506464491522	-1.54871289583159
Wnt9a	0.00052208317658919	-0.00855976133822696	0.004	0.009	1	Astrocytes	0.0304477355923093	-0.50513807264551
Mdm2	0.000538928645053378	-0.0251757886132948	0.113	0.131	1	Astrocytes	0.03131375030962	-1.77608780132604
Mia2	0.000546501079061685	-0.0307125658148284	0.175	0.195	1	Astrocytes	0.0315860140741128	-2.19959249144006
Vamp3	0.00054764124350833	-0.0345309941551309	0.07	0.093	1	Astrocytes	0.0315860140741128	-2.49166173174369
Miga1	0.000559348015713724	-0.0185362328085898	0.065	0.075	1	Astrocytes	0.0320441231499158	-1.2682322526528
Elovl4	0.000559669157513827	-0.0146108873206405	0.069	0.08	1	Astrocytes	0.0320441231499158	-0.967984985342866
Mat2b	0.000571560574553702	-0.037117353754487	0.127	0.152	1	Astrocytes	0.0326059719767217	-2.68949079019765
Arhgap42	0.000582753322242556	-0.0256911823149714	0.2	0.218	1	Astrocytes	0.032860524858094	-1.81550994925983
Spp1	0.000584619421966633	0.00776373104122744	0.011	0.006	1	Astrocytes	0.032860524858094	0.743435841404085
RT1-Db2	0.000585393171592871	0.00624788944446693	0.005	0.001	1	Astrocytes	0.032860524858094	0.627490047970284
Mt-nd4	0.000586054184889511	-0.0472666008659932	0.415	0.407	1	Astrocytes	0.032860524858094	-3.46580047296012
Tril	0.000587656348522509	-0.0499738252435591	0.389	0.416	1	Astrocytes	0.032860524858094	-3.6728744041222
Mt-co2	0.000588590482223637	-0.0451733917427064	0.624	0.611	1	Astrocytes	0.032860524858094	-3.30569219176436
Fasn	0.000617072231142474	-0.0287093402764527	0.079	0.1	1	Astrocytes	0.0342775535296401	-2.04636699942942
Ccdc77	0.000618341895008169	0.0101395616737088	0.069	0.063	1	Astrocytes	0.0342775535296401	0.925161668387645
Rbm33	0.000631489172856184	-0.0194335295646301	0.113	0.129	1	Astrocytes	0.0348831061400275	-1.3368659308333
Mrpl21	0.000637904337957032	0.0127460398950883	0.062	0.054	1	Astrocytes	0.034998307142847	1.12452958789297
Atg9a	0.000638036450972351	-0.0375158897904654	0.119	0.147	1	Astrocytes	0.034998307142847	-2.71997456700007
Hsd11b1	0.000650348376384145	-0.0699247291681082	0.311	0.35	1	Astrocytes	0.0354321006142143	-5.19890680104083
Rnls	0.000650461816477163	-0.0242053470990518	0.095	0.111	1	Astrocytes	0.0354321006142143	-1.70185932548103
Smlr1	0.00065660373761459	0.0084334335857796	0.016	0.01	1	Astrocytes	0.0356429046217913	0.794660978026988
Dnase1l1	0.000666045745529499	-0.0247633553311131	0.08	0.098	1	Astrocytes	0.0360307781236786	-1.74454103269055
Lsamp	0.000670827933282535	-0.0172377653806794	0.827	0.844	1	Astrocytes	0.0361647718808811	-1.16891327598746
Scarb1	0.000675151758459987	-0.0234424168574104	0.124	0.141	1	Astrocytes	0.036189832302478	-1.64350325952348
Ccdc9b	0.000675906480407066	-0.00357337469356527	0.001	0.003	1	Astrocytes	0.036189832302478	-0.123732418440894
Smarcd2	0.000683398512376964	0.0277222819912867	0.159	0.144	1	Astrocytes	0.0364665165379926	2.27005315461085
Cox7b	0.000687825458464617	0.0168900511011961	0.313	0.3	1	Astrocytes	0.0365675424007864	1.44150246178531
Cartpt	0.000689953630203516	0.0145859412264637	0.032	0.024	1	Astrocytes	0.0365675424007864	1.2652625115455
Slc25a5	0.000693473197933223	-0.00584449064460024	0.383	0.395	1	Astrocytes	0.0366303283810653	-0.297448683706121
Pygb	0.000698635534118982	-0.0385964322430629	0.252	0.273	1	Astrocytes	0.0367791753666396	-2.80262459604867
Srsf7	0.000703025137039258	-0.0247467602957687	0.334	0.353	1	Astrocytes	0.0368864827754912	-1.74327168862176
Errfi1	0.000711192547021954	0.020949346487288	0.095	0.08	1	Astrocytes	0.0371906289256014	1.75199547459643
Uqcr11	0.000721182259292262	0.013718407612028	0.466	0.449	1	Astrocytes	0.0375877318397907	1.1989053978001
Ncoa1	0.000726078516402829	-0.037299664033563	0.612	0.623	1	Astrocytes	0.0377176151169787	-2.7034355915567
Foxp4	0.00074135125253248	-0.0114414229762017	0.037	0.044	1	Astrocytes	0.0383838892730348	-0.725554602800619
Gng8	0.000759383834244211	0.0097407195120768	0.022	0.016	1	Astrocytes	0.0391882026040236	0.894654476221852
Myo5c	0.00076519958296413	0.00993088965618243	0.009	0.003	1	Astrocytes	0.0393588559263648	0.909200473833258
Mmd2	0.00077008107621659	-0.0587253527001883	0.589	0.606	1	Astrocytes	0.0394804964826335	-4.34227336829174
Hbb	0.000787404475690991	0.0346117223179461	0.062	0.053	1	Astrocytes	0.0402371381584373	2.79702221700923
AABR07043564.1	0.000792052377175581	-0.0186582132090011	0.025	0.038	1	Astrocytes	0.0402469398076185	-1.27756245861844
Tsc22d1	0.000793438585150097	0.0348355196830982	0.361	0.342	1	Astrocytes	0.0402469398076185	2.81414034012078
Cxcl16	0.000795292665754827	0.0050142468891836	0.004	0	1	Astrocytes	0.0402469398076185	0.533129486027856
LOC679894	0.000805157490391035	-0.0491042201096912	0.209	0.236	1	Astrocytes	0.0405365662865271	-3.60635884112677
Dnm1	0.000806183623240468	-0.00427275499061464	0.209	0.21	1	Astrocytes	0.0405365662865271	-0.177227588138476
Sf3b5	0.000828514427044308	0.00620724847868659	0.108	0.102	1	Astrocytes	0.0415164959801899	0.624381445439922
Sept11	0.000832463682821749	-0.039897237586616	0.22	0.244	1	Astrocytes	0.0415164959801899	-2.9021223984467
RGD1359290	0.000836229534339522	0.019401308149672	0.237	0.223	1	Astrocytes	0.0415164959801899	1.63358697221438
RGD1562402	0.000836257823160378	0.0140499572989571	0.176	0.166	1	Astrocytes	0.0415164959801899	1.22426542987461
Rhbdf1	0.000841633381742662	-0.0197615186033063	0.039	0.051	1	Astrocytes	0.041651559914129	-1.36195361110819
LOC685680	0.000845262800673794	-0.00877561166830361	0.013	0.019	1	Astrocytes	0.0416996314999072	-0.521648331921394
Als2cl	0.000849814899073071	-0.00994228571868134	0.01	0.017	1	Astrocytes	0.0417927778578631	-0.610886514023508
Myh14	0.000852482322629684	-0.020875732072505	0.075	0.09	1	Astrocytes	0.0417929458669203	-1.44717911555203
Arfip2	0.000864930960481452	-0.0139115260809188	0.096	0.104	1	Astrocytes	0.0422711430156792	-0.914491273328582
Tbc1d4	0.000881933187936739	0.0101770228171154	0.012	0.007	1	Astrocytes	0.0428879037250087	0.92802704825616
NEWGENE-6497122	0.000883018415551875	0.00894695051250568	0.017	0.011	1	Astrocytes	0.0428879037250087	0.833939572596622
Ccdc28b	0.000905118575492263	-0.0289940002954509	0.101	0.118	1	Astrocytes	0.0438256179392673	-2.06814046958102
Sirpa	0.000913709028404914	-0.0402305117371693	0.265	0.286	1	Astrocytes	0.044000670145534	-2.92761433368549
Rtel1	0.000914343349531112	-0.0262186091218617	0.04	0.058	1	Astrocytes	0.044000670145534	-1.85585250202645
Ndufb10	0.000938016657273205	0.0103616173193027	0.227	0.219	1	Astrocytes	0.045001851129364	0.942146568439116
Tnfsf13	0.000946014305186765	-0.0372844541735898	0.077	0.102	1	Astrocytes	0.0452471720114938	-2.70227219870194
LOC100364769	0.000958184621432618	0.00691729174993382	0.033	0.027	1	Astrocytes	0.0456899706414435	0.678692219489817
Dusp10	0.000962734355931039	-0.0118964373976691	0.022	0.029	1	Astrocytes	0.0457678078055944	-0.760358376647178
Tspan5	0.000976579259753453	0.0559890284021887	0.251	0.217	1	Astrocytes	0.0462857263655957	4.43215923971118
Acly	0.000980698524741962	-0.0267928807219522	0.158	0.175	1	Astrocytes	0.0463409592052768	-1.89977818427537
Ybx1-ps3	0.00099843722246177	0.00929925127268862	0.055	0.048	1	Astrocytes	0.0470374869248656	0.860886841528968
Kitlg	0.0010018456613343	0.0159255611710367	0.021	0.014	1	Astrocytes	0.0470567507036302	1.36772921895424
Pkd1l3	0.00101956757200689	0.00775190597299931	0.008	0.003	1	Astrocytes	0.0477461972228182	0.742531349192597
LOC103693780	0.00103644938438596	-0.0153799608992676	0.255	0.264	1	Astrocytes	0.0483923153043064	-1.02681095137616
Pigt	0.00104152533577454	-0.0262693072724127	0.126	0.14	1	Astrocytes	0.0484850132570652	-1.85973037244762
Cyp51	0.0010468881495985	-0.0538818154965504	0.163	0.199	1	Astrocytes	0.0485904771920156	-3.97179418016146
Pde4b	0.00105436938138918	-0.0485231230929232	0.33	0.364	1	Astrocytes	0.0487933535552609	-3.56191108694509
Adgrg1	0.00107880184732599	-0.0404440752153729	0.507	0.535	1	Astrocytes	0.0497771864142651	-2.94394967306509
Tfap4	0.00108515673070033	-0.00644523059645011	0.009	0.013	1	Astrocytes	0.0499235741678205	-0.343398913936952
Slc1a2	0.00109457962546208	-0.0290444957316207	0.732	0.746	1	Astrocytes	0.0502098396615471	-2.07200283450359
AC094217.1	0.00110194667514601	0.0137979828471207	0.145	0.134	1	Astrocytes	0.0504004065297102	1.20499205869543
Cep120	0.0011111934164963	-0.0253139610843789	0.082	0.096	1	Astrocytes	0.0506755881337034	-1.78665652884005
Htr2b	0.00114802327992085	-0.0251391608441426	0.047	0.064	1	Astrocytes	0.0522034470011545	-1.77328616574279
Pde4dip	0.00116221975949	-0.0269011054206157	0.232	0.257	1	Astrocytes	0.0526962531412691	-1.90805622505647
Isoc2b	0.00116748867468115	-0.0200608717396759	0.085	0.097	1	Astrocytes	0.0527826003700227	-1.38485094879007
Kcng4	0.00117310316365412	-0.0183442811004855	0.046	0.057	1	Astrocytes	0.0528840299753041	-1.25354998430452
Notch1	0.00118509364658294	-0.0279636225954292	0.276	0.289	1	Astrocytes	0.0532294136230256	-1.98932751166984
Clta	0.00118755066089106	0.00813487866165025	0.323	0.316	1	Astrocytes	0.0532294136230256	0.771824695109483
Wdr83os	0.00119358786823342	0.013455939694399	0.124	0.119	1	Astrocytes	0.0533475968001308	1.17882938786249
Ptch2	0.00119859899687525	-0.0242956694106584	0.038	0.051	1	Astrocytes	0.0534193780198265	-1.7087680236632
Nsmaf	0.00120897367822541	-0.0221156731568846	0.09	0.106	1	Astrocytes	0.0537291191614737	-1.5420214481195
Dnajb14	0.00122457469153222	-0.0122588663200587	0.4	0.413	1	Astrocytes	0.0542687224880154	-0.788080342490855
Atf2	0.00123070916666445	-0.0302511147143223	0.218	0.241	1	Astrocytes	0.0543869448074138	-2.16429637996415
Abcg3l3	0.00124124555589589	0.00410211882253814	0.061	0.058	1	Astrocytes	0.0546984839350975	0.463361370001445
Cx3cl1	0.0012476182103658	-0.0178858237117983	0.103	0.111	1	Astrocytes	0.0548253066784837	-1.21848286000834
Tti1	0.00125932969814663	-0.0209178026401207	0.077	0.092	1	Astrocytes	0.0551853751523026	-1.4503970674494
Med31	0.0012917598037802	-0.0385064962266602	0.113	0.137	1	Astrocytes	0.0564488239601776	-2.79574544534956
Ndufa4	0.00130322990756554	-0.00947184383505084	0.553	0.561	1	Astrocytes	0.056791863305245	-0.574902703064236
Nudt6	0.00132879349179474	-0.0140537266266547	0.023	0.032	1	Astrocytes	0.0577454634328972	-0.925368105800592
Tspan12	0.00133314030051171	-0.0417913377671779	0.225	0.252	1	Astrocytes	0.057774323299524	-3.04700095881059
Igsf11	0.00134558936181553	0.0499015040246427	0.804	0.788	1	Astrocytes	0.0581531843200056	3.96652823610857
Tmod2	0.0013892067301563	0.0377684387114745	0.125	0.104	1	Astrocytes	0.0596687235991397	3.03847751661002
Pcdh7	0.00139096949674326	-0.026603580501488	0.16	0.179	1	Astrocytes	0.0596687235991397	-1.8852987265894
Fgfbp3	0.00139206736596667	-0.0198989901400141	0.023	0.037	1	Astrocytes	0.0596687235991397	-1.37246872458193
Dnm3	0.00140983544834405	0.0410916397491343	0.077	0.065	1	Astrocytes	0.0601771398242753	3.29266712446545
Plekhh3	0.00141243011607242	0.008064232979747	0.017	0.012	1	Astrocytes	0.0601771398242753	0.766421050257376
Fxyd7	0.00141663430872802	-0.0311372767675809	0.122	0.14	1	Astrocytes	0.0601771398242753	-2.23207837156246
Hs6st2	0.00141927216566687	0.0283168251520986	0.028	0.02	1	Astrocytes	0.0601771398242753	2.31552939609828
Rnpc3	0.00142745425913162	-0.0237520772032406	0.185	0.203	1	Astrocytes	0.0603609229575656	-1.66718898933126
AABR07031612.1	0.00146208717644264	0.010827983148014	0.014	0.009	1	Astrocytes	0.0615559138484358	0.977818604459175
Rpusd1	0.00146498851305361	-0.0105658652109632	0.025	0.033	1	Astrocytes	0.0615559138484358	-0.658583726684898
Stxbp1	0.00146894615860577	-0.011053335853678	0.178	0.181	1	Astrocytes	0.0615559138484358	-0.695870056975637
MGC94207	0.00147328713098133	0.00475304131827107	0.007	0.004	1	Astrocytes	0.0615559138484358	0.513150032215857
Fkbp8	0.00147533296832049	-0.0237369351021025	0.181	0.197	1	Astrocytes	0.0615559138484358	-1.66603077930822
Klf7	0.00150335766493956	-0.0130924940045336	0.088	0.099	1	Astrocytes	0.0625588197548324	-0.8518440124623
Itfg1	0.00151177838961782	-0.0375279858159961	0.332	0.35	1	Astrocytes	0.0627023525521614	-2.72089978456934
Psap	0.00151480058753628	-0.0536766555261821	0.68	0.697	1	Astrocytes	0.0627023525521614	-3.95610161993878
Gabra2	0.00152142723589392	-0.0495686884582303	0.37	0.409	1	Astrocytes	0.0628109223071153	-3.64188574005298
RGD1308147	0.00152940419327857	0.0104154901377358	0.044	0.036	1	Astrocytes	0.0629745222681213	0.946267267258234
Myo10	0.00154529582194251	-0.0384862125032419	0.189	0.213	1	Astrocytes	0.0634623059021835	-2.79419395579383
Polr2b	0.00156243372720408	-0.0227792710044582	0.091	0.107	1	Astrocytes	0.0639528924710496	-1.59277964021708
Tbck	0.00156915041768727	-0.0205420456625346	0.099	0.114	1	Astrocytes	0.0639528924710496	-1.42165564684344
Ppp2r5a	0.00156947116275842	-0.0236056779145078	0.285	0.296	1	Astrocytes	0.0639528924710496	-1.65599099758427
Pkia	0.00158170570637251	0.0166268858850999	0.039	0.029	1	Astrocytes	0.0642844536828289	1.42137311591589
Gabrg2	0.00158641774703415	0.016261552688637	0.112	0.1	1	Astrocytes	0.0643093581795136	1.39342900393075
Kdm4c	0.00159835791502696	-0.0306636456721597	0.283	0.302	1	Astrocytes	0.0646263891003684	-2.19585061975061
Fdps	0.00161778567234244	-0.0512725722521628	0.25	0.284	1	Astrocytes	0.0652437573977075	-3.7722147657432
Rfx2	0.00163404292258535	-0.0135313491449865	0.038	0.047	1	Astrocytes	0.0657304240244076	-0.885411772821335
Gpm6b	0.00164735704399513	-0.0509953636337481	0.555	0.578	1	Astrocytes	0.0658919803781061	-3.75101124864915
Ap1m1	0.00164818973742915	-0.0156285527617857	0.047	0.058	1	Astrocytes	0.0658919803781061	-1.04582559037436
Bcl2	0.00165131833952768	-0.0367346473176934	0.451	0.47	1	Astrocytes	0.0658919803781061	-2.66021780972193
Ndufb5	0.00165548020948153	0.0141855367750077	0.177	0.17	1	Astrocytes	0.0658919803781061	1.23463582078988
Mertk	0.00165905993430341	0.1101495025316	0.568	0.507	1	Astrocytes	0.0658919803781061	8.57486066649993
Nr2f1	0.00166543150280372	-0.0372591199659225	0.184	0.211	1	Astrocytes	0.0659780035757191	-2.70033440070558
Rps7	0.00168344203642717	0.0072438074665746	0.188	0.186	1	Astrocytes	0.0665235230918626	0.703667206266422
Psmd1	0.0017363490507822	-0.0195878633238658	0.192	0.202	1	Astrocytes	0.0684418188660079	-1.34867082535951
Slc35g3	0.00174163912298127	0.00343115518916172	0.004	0.002	1	Astrocytes	0.0684782821085969	0.41203977346833
Pdlim3	0.00175126683551168	0.0508808079894053	0.135	0.106	1	Astrocytes	0.0686846852887681	4.04143459535477
Galr2	0.0017627633745651	0.0232667229140238	0.163	0.147	1	Astrocytes	0.0689631716213897	1.92925017525704
Clybl	0.0017721550954447	-0.0602719907564859	0.417	0.44	1	Astrocytes	0.069158132182429	-4.46057476401513
Sntb1	0.00182750920650487	-0.00857741722763916	0.292	0.308	1	Astrocytes	0.0711413509470184	-0.506488560790876
Tenm3	0.00184782383760542	-0.0268551742252334	0.356	0.377	1	Astrocytes	0.0716814092255108	-1.90454297611057
AABR07065190.1	0.00185052082715017	-0.0171141115532587	0.03	0.04	1	Astrocytes	0.0716814092255108	-1.15945507061688
Eif3j	0.00186547614956649	0.00598503230826264	0.232	0.228	1	Astrocytes	0.0720827335822638	0.607384266942717
Noct	0.00188686591169323	0.0192143035887823	0.056	0.044	1	Astrocytes	0.072730104232539	1.61928310812038
Ptpn13	0.00191954569386039	-0.0327269052155359	0.17	0.191	1	Astrocytes	0.073808413836475	-2.35366807595966
Rab2b	0.00193131232198217	-0.0218429385547302	0.157	0.169	1	Astrocytes	0.0740792853478149	-1.5211601457834
Ogt	0.00194471111192779	-0.0226733801356676	0.414	0.428	1	Astrocytes	0.0744112876193248	-1.58468011265064
Gfpt1	0.00197802952135994	-0.0155081133345189	0.12	0.133	1	Astrocytes	0.0754941824100701	-1.03661325249881
Icoslg	0.00198670571885126	-0.00943758403896026	0.004	0.01	1	Astrocytes	0.0754941824100701	-0.572282192287192
Ccdc180	0.0019874488357572	-0.0119598543269157	0.012	0.019	1	Astrocytes	0.0754941824100701	-0.765209098645008
Efna4	0.0019982179499796	-0.00435813924423592	0.003	0.006	1	Astrocytes	0.0757199111093719	-0.183758577295938
Mef2b	0.00203127806284653	-0.00443628287667616	0.002	0.005	1	Astrocytes	0.0766597592116936	-0.189735735782976
Tob1	0.00203279320704134	-0.0330761947393935	0.116	0.136	1	Astrocytes	0.0766597592116936	-2.38038501727354
Trmt10a	0.0020625594384256	-0.0149638040960174	0.038	0.048	1	Astrocytes	0.0775957613189947	-0.994979372899337
Snrnp35	0.0020793944689049	0.00930674006267498	0.092	0.087	1	Astrocytes	0.0778934936068524	0.861459654479005
Egfl6	0.002080403736695	-0.0213203452302015	0.032	0.046	1	Astrocytes	0.0778934936068524	-1.48118730311622
Ist1	0.00211247194919882	-0.0248464454007013	0.125	0.14	1	Astrocytes	0.0787828755755882	-1.7508965411193
Manf	0.00211420133970695	0.00529949884127373	0.189	0.186	1	Astrocytes	0.0787828755755882	0.554948232778382
Slc25a42	0.00212296568155734	-0.0212551288037955	0.086	0.1	1	Astrocytes	0.0789220038205487	-1.47619893868505
Hopx	0.00213713371891531	0.00390243632133705	0.129	0.128	1	Astrocytes	0.0792370555076875	0.448087778033732
Znrf2	0.00214154204074831	-0.021505705716166	0.112	0.132	1	Astrocytes	0.0792370555076875	-1.49536541292819
Siglec15	0.00215379283800619	-0.00165057471844055	0.006	0.007	1	Astrocytes	0.0795028283356261	0.0233413715954622
Htr4	0.00216143483478075	0.0180870215585709	0.028	0.024	1	Astrocytes	0.0795976283756817	1.53305799746512
Neto2	0.00218455331400917	-0.0246364886516675	0.049	0.064	1	Astrocytes	0.0802605910776952	-1.73483707824038
Aplp2	0.00218971104528661	-0.0290134731901284	0.161	0.179	1	Astrocytes	0.080262118874898	-2.069629939344
St7l	0.00220206792019031	-0.0295634423517178	0.22	0.24	1	Astrocytes	0.0804282181984225	-2.11169674298686
Rprd1a	0.00220449603680021	-0.0175673687014603	0.102	0.112	1	Astrocytes	0.0804282181984225	-1.19412443170982
Ndufaf8	0.00221608743527177	0.0138555041644082	0.062	0.054	1	Astrocytes	0.080663525950217	1.20939182895276
Entpd2	0.0022300342120872	-0.0553123046539128	0.172	0.207	1	Astrocytes	0.0807796759281261	-4.08121141788821
Cntn4	0.00223265792111467	-0.0393196291969762	0.378	0.412	1	Astrocytes	0.0807796759281261	-2.85794148721301
Sorcs1	0.0022347258638964	0.127380031104227	0.475	0.419	1	Astrocytes	0.0807796759281261	9.89281322229898
Ubash3b	0.00224033173467612	-0.016631531996536	0.069	0.081	1	Astrocytes	0.0807865547826237	-1.12254285649192
Cadm2	0.00224521531649821	-0.0362632169017494	0.446	0.47	1	Astrocytes	0.0807865547826237	-2.62415838653268
Enpp5	0.00229327852002499	0.0100927557080181	0.058	0.051	1	Astrocytes	0.082327124535817	0.921581508797723
Psip1	0.00235868117497574	0.0129387199481417	0.208	0.202	1	Astrocytes	0.0844817129520991	1.13926756689941
Nckap5	0.00238867205226496	-0.0595312731794498	0.529	0.552	1	Astrocytes	0.0851949824380876	-4.40391773114088
Efemp2	0.00239483899030826	-0.0204728156720258	0.108	0.121	1	Astrocytes	0.0851949824380876	-1.41636028735725
Atp5if1	0.00239488699994879	0.0167633948543922	0.365	0.345	1	Astrocytes	0.0851949824380876	1.43181460319876
Usp2	0.00241073792951253	0.0156478964803528	0.112	0.1	1	Astrocytes	0.0855648340230601	1.34649081717223
Lef1	0.00242590154105424	0.00502391069929003	0.003	0	1	Astrocytes	0.085747096020066	0.533868664932022
AABR07001555.1	0.00242709681006704	0.00994226648417696	0.015	0.008	1	Astrocytes	0.085747096020066	0.910070680424372
AABR07028769.1	0.00243447511618449	-0.0177049780918626	0.076	0.088	1	Astrocytes	0.085747096020066	-1.20465008952804
Nop16	0.0024377361566133	0.013127384467954	0.066	0.058	1	Astrocytes	0.085747096020066	1.15369840023265
Mt-co1	0.00249885834451795	-0.0781289221720767	0.572	0.569	1	Astrocytes	0.0874163228968096	-5.82644048883648
Nf1	0.00250025672448776	-0.0198147009831476	0.505	0.53	1	Astrocytes	0.0874163228968096	-1.36602149870315
Slc6a6	0.00250190776266366	0.0208551440869924	0.046	0.035	1	Astrocytes	0.0874163228968096	1.74478999081173
Zfp36l1	0.00250970904080234	-0.0429837394901741	0.128	0.158	1	Astrocytes	0.0874940342935714	-3.1382070348017
Tbc1d25	0.00251535001508523	-0.0181549698688176	0.045	0.056	1	Astrocytes	0.0874962550701931	-1.23906968437835
Lyn	0.00253668751205271	-0.0179261445349311	0.042	0.056	1	Astrocytes	0.0880432603740772	-1.22156697502407
Asap1	0.00256788106285711	-0.011575413448085	0.42	0.437	1	Astrocytes	0.0889291790598286	-0.735803451762331
Dach1	0.00258561842736106	0.0226644979729771	0.016	0.012	1	Astrocytes	0.0893462156133046	1.88318635911391
Ush2a	0.00259819059859241	-0.00128419920324968	0.085	0.083	1	Astrocytes	0.0894819548711253	0.0513652099004053
Ccdc141	0.00260095432312807	-0.0148367229427978	0.437	0.445	1	Astrocytes	0.0894819548711253	-0.985259013481824
Ephb3	0.00261886726197454	-0.0314547403643697	0.152	0.173	1	Astrocytes	0.0894824931253782	-2.25636096724706
AABR07021704.1	0.00261892690601108	-0.022255814481953	0.189	0.208	1	Astrocytes	0.0894824931253782	-1.55274077206643
Atp2b1	0.00262339903029409	0.0441001405938748	0.249	0.25	1	Astrocytes	0.0894824931253782	3.5227855077023
RGD1562310	0.00262378549449732	-0.021898808062017	0.091	0.106	1	Astrocytes	0.0894824931253782	-1.52543357010753
Cdc14b	0.00267307569955641	-0.0290913360123076	0.135	0.152	1	Astrocytes	0.090965751788809	-2.07558561882651
Bfsp2	0.00269825367717986	0.00316393932142736	0.003	0.001	1	Astrocytes	0.0916238175056226	0.391600595741069
Slc25a12	0.00271586005495641	-0.0256338295983933	0.22	0.24	1	Astrocytes	0.0916700581616261	-1.81112307516728
Ska2	0.00271757305543764	-0.025599313572151	0.084	0.1	1	Astrocytes	0.0916700581616261	-1.80848296550319
Plekhd1	0.00271795497105377	-0.00374883082130709	0.062	0.065	1	Astrocytes	0.0916700581616261	-0.137152949970919
Moxd1	0.00272298872407686	-0.0343164453567121	0.193	0.215	1	Astrocytes	0.0916700581616261	-2.47525102582554
Hps4	0.00277500379691446	-0.0156914223500736	0.068	0.078	1	Astrocytes	0.0932211125610151	-1.05063444659817
Ptprb	0.00280817560112494	0.0039744962212987	0.005	0.002	1	Astrocytes	0.0941338863898463	0.453599595557192
Plekha7	0.00282421418152231	-0.0274072308031941	0.143	0.156	1	Astrocytes	0.0943231935864301	-1.94676944495058
Boc	0.00282584784457051	-0.0292276502193789	0.192	0.21	1	Astrocytes	0.0943231935864301	-2.08601220886663
Nudt12	0.00285274050877199	-0.0198390763111933	0.021	0.036	1	Astrocytes	0.095018669005552	-1.36788595258574
Armcx5	0.00293390940821982	-0.0105731194638675	0.013	0.02	1	Astrocytes	0.0973786777089853	-0.659138600037467
Dnmbp	0.00294192847703692	0.0142250091355317	0.06	0.049	1	Astrocytes	0.0973786777089853	1.23765503742138
AABR07002774.3	0.00294221654985078	0.0102394912676934	0.02	0.013	1	Astrocytes	0.0973786777089853	0.932805221702729
Pcdh17	0.00296442196382609	-0.0265040403899318	0.166	0.184	1	Astrocytes	0.0979070563547446	-1.87768496454623
Hspa5	0.00300921729566748	0.0241733061015034	0.388	0.373	1	Astrocytes	0.0991271248178088	1.99859416687905
Hes7	0.0030140004167577	-0.00269789234425546	0	0.002	1	Astrocytes	0.0991271248178088	-0.0567673108432746
Prrt1	0.00303157300148111	-0.0121624601336568	0.109	0.118	1	Astrocytes	0.0994964795967273	-0.780706292459385
Add3	0.00305870641980779	-0.0510563082221416	0.58	0.606	1	Astrocytes	0.100014413908675	-3.75567286281245
Sp2	0.00306010445411551	-0.0129764635414355	0.038	0.048	1	Astrocytes	0.100014413908675	-0.84296891355015
Etv5	0.00313118337453606	-0.0160072472856018	0.058	0.072	1	Astrocytes	0.102124750061791	-1.07479170208862
Syndig1l	0.00314051995999078	0.00653017689850017	0.01	0.006	1	Astrocytes	0.102216757535965	0.64908204208381
Psma3	0.00315322714318832	-0.026274382176422	0.179	0.196	1	Astrocytes	0.10241786215805	-1.86011854874072
Osbpl6	0.00318066804002433	-0.01666363062016	0.18	0.195	1	Astrocytes	0.103095702917152	-1.12499806051335
Nr2e1	0.00320082801078404	-0.0257289495199886	0.111	0.127	1	Astrocytes	0.103246659986591	-1.8183987395931
Tp53inp2	0.00320406571111736	-0.0237421670595073	0.057	0.073	1	Astrocytes	0.103246659986591	-1.66643096851916
Fgfr1	0.003214225867951	-0.0148866266236883	0.154	0.167	1	Astrocytes	0.103246659986591	-0.989076115406248
Babam2	0.00321923521579992	-0.0305945276444642	0.268	0.294	1	Astrocytes	0.103246659986591	-2.1905638242313
Cpq	0.00322333091021884	-0.0558024204559106	0.432	0.455	1	Astrocytes	0.103246659986591	-4.11870007478911
Pcmtd1	0.00322481281192184	-0.0464618143820255	0.255	0.289	1	Astrocytes	0.103246659986591	-3.40424284871505
Irs1	0.00326487383146229	-0.0200066428435611	0.07	0.079	1	Astrocytes	0.104299688205182	-1.38070301380761
Rpain	0.00327099991056537	-0.0126464475921001	0.027	0.035	1	Astrocytes	0.104299688205182	-0.817726196122897
Usp9x	0.00328684763720554	-0.0355733336228721	0.415	0.435	1	Astrocytes	0.104592425420853	-2.57138963792657
Pop5	0.00334828014869144	-0.0167968215444612	0.019	0.03	1	Astrocytes	0.105934165585608	-1.13518575257121
Rpl29	0.00335078058890327	-0.008829201434013	0.367	0.373	1	Astrocytes	0.105934165585608	-0.52574738021139
Vash2	0.00335267710644479	-0.00240542909590223	0.001	0.003	1	Astrocytes	0.105934165585608	-0.034396976467301
Sgcd	0.0033560224564028	-0.030498059654777	0.161	0.176	1	Astrocytes	0.105934165585608	-2.18318504690446
Kank2	0.00338306164437432	-0.0204067561708874	0.056	0.068	1	Astrocytes	0.106520025956105	-1.41130743665722
Stag1	0.00339495133207328	-0.0311034335045397	0.389	0.414	1	Astrocytes	0.106520025956105	-2.22948972114273
Dkc1	0.00339495238258876	-0.0088555848064286	0.071	0.077	1	Astrocytes	0.106520025956105	-0.527765428175455
Gli3	0.00349252190809286	-0.0365805524041467	0.563	0.59	1	Astrocytes	0.109286001492809	-2.64843118435588
Zfp532	0.00349704058830891	-0.0301631814486738	0.185	0.202	1	Astrocytes	0.109286001492809	-2.15757041844111
Zfp706	0.00350702020550475	0.0121052569429764	0.174	0.166	1	Astrocytes	0.109379986051607	1.07551649314729
Nkd1	0.00355270359002848	-0.00993034657551134	0.01	0.016	1	Astrocytes	0.110584948254696	-0.609973296289726
Tle4	0.00357311354265514	-0.0355657617185936	0.315	0.338	1	Astrocytes	0.111000010410245	-2.57081046761534
Bmpr1a	0.0035845016204928	0.0299397711935069	0.166	0.15	1	Astrocytes	0.111133718225872	2.43966754277105
Vps29	0.00360815365391264	0.00927457977630858	0.197	0.187	1	Astrocytes	0.111397740833676	0.858999733912252
AC095390.2	0.00360895941039669	-0.0245140776317869	0.186	0.203	1	Astrocytes	0.111397740833676	-1.72547393445581
Gabbr1	0.00362129344383234	-0.0339231096247941	0.627	0.658	1	Astrocytes	0.111397740833676	-2.44516501708917
AABR07032097.1	0.0036214206925787	-0.00867995943174329	0.009	0.015	1	Astrocytes	0.111397740833676	-0.514331951050592
Csnk1e	0.00363030169774683	-0.0162428576639304	0.063	0.072	1	Astrocytes	0.11145239341341	-1.09281339532816
Galnt12	0.00364912377344939	-0.00314129946951684	0.001	0.003	1	Astrocytes	0.111509759753932	-0.090683249726666
Epm2a	0.00365280264323507	-0.0224207086037087	0.066	0.082	1	Astrocytes	0.111509759753932	-1.5653534222407
Crtc3	0.00365349416837845	0.0337566353420234	0.206	0.187	1	Astrocytes	0.111509759753932	2.73161713900494
Tmeff2	0.0036666009695735	0.0625793888558182	0.129	0.112	1	Astrocytes	0.111692497108095	4.93625186617283
Spon1	0.00372640321064315	0.0489061841114224	0.226	0.2	1	Astrocytes	0.113175930294114	3.89039682679416
Slc25a20	0.00373291800341882	-0.0244710391228427	0.101	0.113	1	Astrocytes	0.113175930294114	-1.72218194532027
Adra1d	0.00373694109461698	-0.00383875966478924	0.004	0.006	1	Astrocytes	0.113175930294114	-0.144031552017733
Prkag1	0.00374648521106712	-0.014808991331111	0.156	0.163	1	Astrocytes	0.113246358364588	-0.983137839523348
Ctnnal1	0.00376971542212409	0.0235816361203771	0.13	0.118	1	Astrocytes	0.11372941450439	1.95333769314244
Fat4	0.00378120000556971	-0.00957393339051629	0.015	0.02	1	Astrocytes	0.113856939898997	-0.582711470507379
Ninl	0.00381216002743748	0.00849719743909788	0.009	0.003	1	Astrocytes	0.114569284502757	0.799538236034147
Hnrnpu	0.00384717598332968	-0.0238665279884714	0.276	0.3	1	Astrocytes	0.115192068696354	-1.67594325965282
Dusp6	0.00384756782234125	-0.0115388876475375	0.02	0.029	1	Astrocytes	0.115192068696354	-0.733009615695069
Dbndd2	0.00390747483844095	-0.0513843334916469	0.177	0.204	1	Astrocytes	0.116537613677713	-3.78076331436122
LOC100909913	0.00390943809086622	-0.0177278910983868	0.034	0.047	1	Astrocytes	0.116537613677713	-1.20640269133491
Slc7a7	0.00391954061251986	0.00732496604363503	0.016	0.011	1	Astrocytes	0.116537613677713	0.709874976017127
Col13a1	0.00392343142019308	-0.00266516248800407	0.001	0.003	1	Astrocytes	0.116537613677713	-0.0542638242255754
Xpo4	0.00392965308742415	-0.0268319510845221	0.102	0.119	1	Astrocytes	0.116537613677713	-1.90276665233007
Ca11	0.0039606454513221	-0.0366867930235413	0.176	0.194	1	Astrocytes	0.117235105359134	-2.65655746413138
Strn4	0.00397161340454514	-0.021814920090774	0.098	0.11	1	Astrocytes	0.117338363635601	-1.51901703067089
Dcakd	0.00398696566972586	-0.0219520433456191	0.094	0.11	1	Astrocytes	0.117570521478683	-1.5295055042787
Rasa1	0.00405132242789405	-0.029332301731885	0.14	0.161	1	Astrocytes	0.11924417682702	-2.09401693883149
Pcmtd2	0.00408622957887959	-0.0254328898461976	0.159	0.175	1	Astrocytes	0.120046385081391	-1.79575331684259
LOC498555	0.00411222042675142	0.00443405497723481	0.127	0.122	1	Astrocytes	0.120580985503442	0.488750962758313
Cdc16	0.00411979909675196	-0.0175095890905259	0.059	0.07	1	Astrocytes	0.120580985503442	-1.18970490472995
Angptl4	0.00415495079026797	-0.023025983736915	0.086	0.1	1	Astrocytes	0.121383366848648	-1.61165054571015
AC108595.1	0.0041891427281707	0.00456865823704333	0.004	0.001	1	Astrocytes	0.122154779032606	0.499046683492345
Cpeb4	0.00421685479687192	-0.0219787724612318	0.378	0.397	1	Astrocytes	0.122734691745308	-1.53154999792772
Haghl	0.00422467704885686	-0.0107808308897996	0.028	0.035	1	Astrocytes	0.122734691745308	-0.675026319530343
AABR07031533.1	0.0042369737880716	0.018903452884528	0.037	0.028	1	Astrocytes	0.122864408109551	1.59550632852729
Fstl4	0.00425324894274407	0.0388376195905303	0.041	0.032	1	Astrocytes	0.1231087996564	3.12025850587123
Il17d	0.00429894943701164	-0.0121536748856673	0.021	0.028	1	Astrocytes	0.123981783244156	-0.780034314232351
Ldlr	0.00429921532922112	-0.0179375794214885	0.049	0.06	1	Astrocytes	0.123981783244156	-1.22244162247902
Arl8a	0.00431210444894456	-0.034755578323279	0.184	0.205	1	Astrocytes	0.124125311183564	-2.50884003693353
Fastk	0.004376963375075	-0.0149642378699087	0.069	0.079	1	Astrocytes	0.125665399709571	-0.995012551998067
Utp20	0.0043816275905874	0.0212350424403569	0.057	0.044	1	Astrocytes	0.125665399709571	1.77384818270933
Mapk9	0.00441091880597192	0.0183132291031737	0.092	0.081	1	Astrocytes	0.126201735443944	1.55036047372368
Yjefn3	0.00441641718247865	-0.00836183430076061	0.01	0.014	1	Astrocytes	0.126201735443944	-0.489998755021505
Arid5a	0.00442861258473074	-0.0226168755135193	0.07	0.082	1	Astrocytes	0.126320134962283	-1.58035810878054
AABR07052523.1	0.00444853452710686	-0.0843390517002256	0.106	0.154	1	Astrocytes	0.126658093759079	-6.30144948516347
Arhgap26	0.00446254637077274	0.0515272562838066	0.521	0.498	1	Astrocytes	0.126826861349063	4.09088102865523
Baz2b	0.0044729485867392	-0.0179546925090709	0.238	0.248	1	Astrocytes	0.12683127135774	-1.22375059204556
Cuedc1	0.00447887075039445	-0.0207485032111756	0.07	0.082	1	Astrocytes	0.12683127135774	-1.43744745803185
Klf13	0.00450663125886133	0.0156305948016671	0.07	0.058	1	Astrocytes	0.127096397313206	1.34516742238794
Bmp7	0.00451071489158858	-0.00685845338457543	0.003	0.007	1	Astrocytes	0.127096397313206	-0.37500607139754
RGD1311745	0.00451253781893523	0.00633477592804365	0.037	0.033	1	Astrocytes	0.127096397313206	0.634135941775088
Mgll	0.00454179102512366	-0.0432925640254113	0.327	0.36	1	Astrocytes	0.127678239388448	-3.16182883397018
Mis18a	0.00454947321635277	0.00562467237111884	0.01	0.006	1	Astrocytes	0.127678239388448	0.579820556510713
Elp3	0.00458270778502203	-0.0142537147482179	0.155	0.167	1	Astrocytes	0.128375662567872	-0.940665074482237
Rps8	0.00459069012624786	0.00692199314137899	0.071	0.065	1	Astrocytes	0.128375662567872	0.679051826036119
Scn4b	0.00463052976603521	0.00724668544818033	0.009	0.005	1	Astrocytes	0.129259343362207	0.703887341313169
Irak2	0.00465527961750973	0.0178408507625943	0.112	0.103	1	Astrocytes	0.129719407885422	1.51422854436082
Csmd2	0.00471000156173767	0.0407918735721338	0.084	0.069	1	Astrocytes	0.130818367251048	3.2697381935592
Pcca	0.00471139581188436	-0.0273794305555881	0.299	0.323	1	Astrocytes	0.130818367251048	-1.94464302107277
Nfil3	0.00472266395704867	0.00481103394998153	0.008	0.004	1	Astrocytes	0.130899562116925	0.517585853024149
Epc1	0.00479569676903773	-0.0310091049811908	0.344	0.362	1	Astrocytes	0.13268940196237	-2.22227459028308
Rft1	0.0048296816038806	-0.014647497246915	0.026	0.035	1	Astrocytes	0.132947974537046	-0.970785256135356
Trim14	0.00483041567743293	0.00468111769988629	0.01	0.006	1	Astrocytes	0.132947974537046	0.507648638786574
Copz1	0.00483046567351581	-0.0291902561826229	0.151	0.168	1	Astrocytes	0.132947974537046	-2.08315196194463
Sorbs1	0.00487838915684818	-0.00186980957741989	0.597	0.604	1	Astrocytes	0.133848494913833	0.00657223178096527
Zfp189	0.00488606721285859	0.0132406960213798	0.03	0.02	1	Astrocytes	0.133848494913833	1.16236553141261
Rpl28	0.00488878044273499	0.001144311299177	0.144	0.144	1	Astrocytes	0.133848494913833	0.237120487805389
LOC100361025	0.00491874741175105	0.00604608216450572	0.128	0.124	1	Astrocytes	0.134434336926046	0.612053932979228
Shtn1	0.00493277391742543	0.014936305964693	0.037	0.029	1	Astrocytes	0.134557715869959	1.29206169534679
LOC100360057	0.00494041588099797	0.0168181356606542	0.101	0.087	1	Astrocytes	0.134557715869959	1.43600169387421
LOC294154	0.00497451706848597	-0.0158404803963592	0.102	0.114	1	Astrocytes	0.134961655475996	-1.06203580507864
Cdh12	0.00497742774573253	0.0255226410090199	0.037	0.025	1	Astrocytes	0.134961655475996	2.10180396584108
Dcbld2	0.00498105548958449	-0.0342135259597617	0.093	0.112	1	Astrocytes	0.134961655475996	-2.46737878431651
Khsrp	0.00499887592508231	0.0108713179585543	0.043	0.037	1	Astrocytes	0.135210975021882	0.981133257521959
Taf1b	0.00506714335158845	0.0123683998212041	0.046	0.039	1	Astrocytes	0.136753904454005	1.09564413040686
Lsm14b	0.0050733536711009	-0.00793192048600961	0.037	0.042	1	Astrocytes	0.136753904454005	-0.457114911177937
Kpna4	0.00511254941664591	-0.0374663910943746	0.223	0.247	1	Astrocytes	0.137574057029744	-2.71618844211443
Sult1d1	0.00518117525266062	0.0150458782173573	0.11	0.098	1	Astrocytes	0.138852347979576	1.30044280970639
Carmil1	0.0051842729883514	-0.0257503622109281	0.599	0.608	1	Astrocytes	0.138852347979576	-1.82003658318167
Thbs3	0.00519283864176495	-0.0138655132647409	0.043	0.052	1	Astrocytes	0.138852347979576	-0.910971781258123
Hsp90ab1	0.00519545692656878	-0.021056303623197	0.763	0.762	1	Astrocytes	0.138852347979576	-1.46099092264407
Kmt2e	0.0052239560493887	-0.0289705452353949	0.358	0.371	1	Astrocytes	0.139145251432908	-2.06634640643218
Dlg2	0.00522415560262511	0.0887992859812234	0.131	0.123	1	Astrocytes	0.139145251432908	6.941795705618
Sgip1	0.0052369507697548	-0.01536514488999	0.367	0.386	1	Astrocytes	0.139249633349006	-1.0256776839194
Rpsa	0.00525883593886587	-0.00257821193718671	0.237	0.241	1	Astrocytes	0.139594954668237	-0.0476130299568536
Clec1a	0.005286373163984	0.00193538987681952	0.002	0	1	Astrocytes	0.140088888845576	0.297629602708466
Mrps10	0.00530587475390657	0.00476793897802829	0.011	0.008	1	Astrocytes	0.140368571904361	0.514289545067694
Abcc5	0.00534107886889749	-0.013495800455368	0.25	0.262	1	Astrocytes	0.140868830617168	-0.882692675369361
Hs3st5	0.00534452269083062	0.0239562621875049	0.025	0.021	1	Astrocytes	0.140868830617168	1.98199261110151
Slc14a1	0.005351722529821	-0.0272270691617315	0.191	0.209	1	Astrocytes	0.140868830617168	-1.93298899156393
Tcf4	0.00537001084196487	0.00445683416039966	0.839	0.85	1	Astrocytes	0.141113450734916	0.490493328498551
Psme4	0.00538178816223744	-0.00507711347435025	0.42	0.432	1	Astrocytes	0.141186442624048	-0.238752474908469
Gtf3c6	0.0053976895206413	-0.0215515062857308	0.047	0.063	1	Astrocytes	0.14136720066748	-1.49886867038547
Lpar1	0.00544209838321739	0.00774965255029805	0.027	0.021	1	Astrocytes	0.142260927240837	0.742358986273149
Shc3	0.00544995010656189	-0.0211322853240695	0.162	0.181	1	Astrocytes	0.142260927240837	-1.46680271631232
LOC102551549	0.00546481079558513	-0.00573891804403933	0.002	0.006	1	Astrocytes	0.142411880001893	-0.28937350028124
LOC100360841	0.00551526048865631	0.0141158591544678	0.141	0.133	1	Astrocytes	0.14348823639476	1.22930622235734
Adcy2	0.00553568448234329	0.0273976564995281	0.275	0.257	1	Astrocytes	0.143781155892387	2.24522274997541
Dbi	0.00557329764337868	-0.0227029502007871	0.38	0.395	1	Astrocytes	0.144518832114586	-1.58694190878389
Syt1	0.00564134770330033	0.117392580959944	0.274	0.255	1	Astrocytes	0.146042017771247	9.12887929026137
Stk4	0.00569230621850566	-0.0191884590013097	0.06	0.071	1	Astrocytes	0.147118451327705	-1.31812063384965
Kat6a	0.00571164966535226	-0.0253996345363108	0.148	0.166	1	Astrocytes	0.14725691716795	-1.7932096385988
Fdxacb1	0.0057164369298369	-0.00886901804538567	0.009	0.015	1	Astrocytes	0.14725691716795	-0.528792928379033
Ddhd1	0.00573509347968444	-0.0275980304292146	0.389	0.412	1	Astrocytes	0.147495322146376	-1.96136359124733
Nrxn3	0.00575524731248376	0.137873569907567	0.45	0.43	1	Astrocytes	0.147771390897292	10.6954575652711
Zwint	0.0058479597384324	-0.00543294849056442	0.589	0.58	1	Astrocytes	0.149851127027201	-0.2659700769156
Fut8	0.00585535064174364	-0.0275892804224252	0.192	0.214	1	Astrocytes	0.149851127027201	-1.96069430859807
Vsir	0.00587393976422354	-0.0222917541144014	0.078	0.094	1	Astrocytes	0.149883860330096	-1.55548977249554
Bag3	0.00587573776791236	0.0178739371475692	0.122	0.111	1	Astrocytes	0.149883860330096	1.51675930164178
Taf1a	0.00589233176281802	0.00816467888377495	0.022	0.017	1	Astrocytes	0.150063150479041	0.774104095810807
Scaf8	0.00591452593631145	-0.0261786769035217	0.151	0.167	1	Astrocytes	0.15038425103542	-1.85279811115283
Btbd17	0.00594218528788741	-0.0472259981161756	0.222	0.25	1	Astrocytes	0.15084304659608	-3.4626947935453
Tuba1b	0.00600541139253376	-0.0431588964091235	0.345	0.364	1	Astrocytes	0.152201767247285	-3.15160468003482
Smc1a	0.00602709514960131	0.0141818849695615	0.115	0.107	1	Astrocytes	0.152504949527331	1.23435649643249
Sp3	0.00604920659968028	-0.0308701079610174	0.145	0.165	1	Astrocytes	0.152817959961005	-2.21164279351528
Rora	0.0060739988861492	-0.00770577524121413	0.235	0.234	1	Astrocytes	0.153053801733097	-0.439817200193406
Rpl18a	0.00610645264909821	0.0144560553994319	0.144	0.132	1	Astrocytes	0.153053801733097	1.25532762434938
Rpap3	0.00610677669032559	-0.00742293981180003	0.136	0.138	1	Astrocytes	0.153053801733097	-0.4181832917793
Cbx5	0.00610721098286828	0.0154972591000268	0.105	0.096	1	Astrocytes	0.153053801733097	1.33496865640027
Kif5b	0.00610732278715697	-0.0258340664044287	0.247	0.263	1	Astrocytes	0.153053801733097	-1.82643906557158
Foxn2	0.00618164407186657	-0.0136577689275544	0.047	0.056	1	Astrocytes	0.154669269855571	-0.895081544403596
Ddhd2	0.00626567180648869	-0.0179524707879835	0.093	0.104	1	Astrocytes	0.156522068949354	-1.2235806539631
Slc17a7	0.00628607454285742	-0.00181915793298612	0.103	0.108	1	Astrocytes	0.156782094480679	0.0104465449777736
Dpp7	0.00631005567050943	-0.021334892377873	0.152	0.168	1	Astrocytes	0.156931112978282	-1.48230000551373
St8sia4	0.00631205585729831	0.00722818788285023	0.009	0.005	1	Astrocytes	0.156931112978282	0.702472473893397
Tmem170b	0.00634368898514114	-0.0315217583528218	0.127	0.148	1	Astrocytes	0.157468026580529	-2.26148713205348
Adcy5	0.00636536602945892	0.024796026949976	0.061	0.051	1	Astrocytes	0.157651333931548	2.04622570240244
Ddx6	0.00637117196026273	-0.0253734473825179	0.219	0.239	1	Astrocytes	0.157651333931548	-1.79120659927676
Slc25a10	0.0064165185064733	-0.0131099803232261	0.029	0.038	1	Astrocytes	0.158523373747328	-0.853181530247385
Zwilch	0.00643689506137197	-0.00904584409615415	0.016	0.021	1	Astrocytes	0.158571671311126	-0.542318244480617
Pebp1	0.00643868910155453	-0.01734221813058	0.602	0.606	1	Astrocytes	0.158571671311126	-1.17690280272261
Smurf1	0.00647385289763001	-0.0271477817160075	0.111	0.129	1	Astrocytes	0.158862233853538	-1.92692434350079
Tcea2	0.00647985869783594	-0.00709770791692467	0.028	0.032	1	Astrocytes	0.158862233853538	-0.393306503741625
Slc25a43	0.0064908910378899	-0.0189575615460358	0.069	0.082	1	Astrocytes	0.158862233853538	-1.30045942920215
Msrb2	0.00649099259944659	-0.0147818757273698	0.033	0.044	1	Astrocytes	0.158862233853538	-0.981063783634573
Sfr1	0.00651678835809918	-0.00118799678312537	0.111	0.114	1	Astrocytes	0.159192119111801	0.0587236739743579
Btd	0.0065258021154023	-0.0292563318080469	0.137	0.151	1	Astrocytes	0.159192119111801	-2.08820604598138
Sap25	0.00653491360963792	-0.00682597975725817	0.01	0.014	1	Astrocytes	0.159192119111801	-0.37252218357376
Luc7l2	0.00654683716716804	-0.0363763589468613	0.527	0.547	1	Astrocytes	0.159235320121755	-2.63281255212575
Gucy1b2	0.00656968697401661	-0.0214937578170079	0.043	0.056	1	Astrocytes	0.159543729486645	-1.49445152545425
Adam17	0.00659180918588529	-0.0144365042369705	0.053	0.063	1	Astrocytes	0.159740030295083	-0.954646530295346
Stoml1	0.00659813485665563	-0.0147274104838209	0.037	0.046	1	Astrocytes	0.159740030295083	-0.976897770581931
Blvrb	0.00662330586279118	-0.0392416301497296	0.175	0.198	1	Astrocytes	0.160102345724912	-2.8519753879587
Cecr2	0.00664716460904905	-0.0237168716690653	0.234	0.247	1	Astrocytes	0.160431874441172	-1.66449613962854
Mars	0.00669761052868722	0.0168920557816649	0.088	0.075	1	Astrocytes	0.161401096734324	1.44165579856406
Glmp	0.0067271602473309	-0.0292527366695501	0.097	0.116	1	Astrocytes	0.161864555153569	-2.08793105604417
Cnnm2	0.0067798950570166	0.0341074011732419	0.185	0.168	1	Astrocytes	0.162883604371327	2.75844700216282
Dnajc15	0.00681404414434875	-0.0295789219394565	0.103	0.12	1	Astrocytes	0.163395170821192	-2.11288076715286
Gtf3c2	0.00682201917949265	-0.0270002344342079	0.257	0.272	1	Astrocytes	0.163395170821192	-1.91563854246867
Ildr2	0.00689596098560685	-0.0315314694637014	0.199	0.214	1	Astrocytes	0.164882840411719	-2.26222992896475
Nubpl	0.00690515210036329	-0.0205499257385795	0.151	0.163	1	Astrocytes	0.164882840411719	-1.42225838902395
Nfat5	0.0069315830348184	-0.0430377146305252	0.331	0.358	1	Astrocytes	0.165262423480594	-3.14233556016153
Ctf2	0.00695721892574545	-0.0062345028194256	0.005	0.009	1	Astrocytes	0.165621927931858	-0.327280475600213
Mogat1	0.00698630705857197	0.014576146320338	0.041	0.031	1	Astrocytes	0.166062401719511	1.26451330518728
Irx1	0.00700257458002776	0.00316393932142736	0.003	0.001	1	Astrocytes	0.16619726174202	0.391600595741069
Fbh1	0.00704062917739715	-0.0122408306736909	0.097	0.106	1	Astrocytes	0.166848021956203	-0.78670080696902
Zranb3	0.00708599359411793	-0.0139070593118939	0.035	0.043	1	Astrocytes	0.167669785074694	-0.914149612907213
Lrrc42	0.00711776340743679	-0.0435609971024613	0.156	0.185	1	Astrocytes	0.168167880023898	-3.18236111529096
Ube4a	0.00715226132000059	-0.0260841873562196	0.162	0.177	1	Astrocytes	0.168728835470931	-1.84557066366982
AC128960.1	0.00720271847704282	0.000851328574650589	0.219	0.216	1	Astrocytes	0.169529839650571	0.214710419015741
Slc41a3	0.00720787649105947	-0.00646011780790469	0.005	0.009	1	Astrocytes	0.169529839650571	-0.344537627604533
Rab1a	0.00721863417176068	-0.0228865013828627	0.164	0.177	1	Astrocytes	0.169529839650571	-1.60098162605181
Eef1akmt1	0.00723388293869066	-0.0147497012105236	0.03	0.041	1	Astrocytes	0.169634014263347	-0.978602774587154
Ehbp1	0.00725162256316737	-0.000114146955846994	0.383	0.386	1	Astrocytes	0.169796201150701	0.140861788219691
Herpud2	0.00726847103878778	0.0332854304725577	0.155	0.137	1	Astrocytes	0.169797213678801	2.6955749677274
Hacd4	0.00727331256961716	0.00370793233581361	0.004	0.002	1	Astrocytes	0.169797213678801	0.433210287552043
Pex11a	0.007301809767406	-0.0078493383181043	0.036	0.04	1	Astrocytes	0.170128349733494	-0.450798251837193
C2cd2l	0.00731716650050973	-0.0121825792262606	0.07	0.075	1	Astrocytes	0.170128349733494	-0.782245189505159
Naa40	0.00732003034613134	0.0188975465725164	0.096	0.087	1	Astrocytes	0.170128349733494	1.59505455834634
Pcid2	0.0073510369505047	-0.0145497254246469	0.05	0.059	1	Astrocytes	0.170596253963784	-0.963306749454599
Lgi1	0.00738746910796583	0.00393835164923995	0.388	0.379	1	Astrocytes	0.17118850127883	0.450834919423067
Abhd13	0.00741606500646058	-0.0128174578705563	0.028	0.036	1	Astrocytes	0.171337412265152	-0.830806667369572
Bzw2	0.00742715829087465	-0.017838348563845	0.109	0.12	1	Astrocytes	0.171337412265152	-1.21485151507784
RGD1561796	0.00742775970673999	0.00757187295808342	0.02	0.016	1	Astrocytes	0.171337412265152	0.728760734371555
Glod4	0.00744476932247122	-0.0152872477603684	0.08	0.091	1	Astrocytes	0.171337412265152	-1.01971938028168
Cep131	0.00744850300642742	-0.0123483293342797	0.02	0.028	1	Astrocytes	0.171337412265152	-0.794923313543372
Efna2	0.00748602715677358	0.00461341674610152	0.009	0.005	1	Astrocytes	0.171948453931865	0.502470234381011
Gnai1	0.00754813834112109	-0.0326125559474365	0.058	0.077	1	Astrocytes	0.173121629087	-2.34492157062118
Ppil6	0.00758740768295529	0.0119823219532385	0.021	0.015	1	Astrocytes	0.173511582941656	1.06611327122991
Xirp2	0.00759097160014087	-0.00431356468500036	0.003	0.006	1	Astrocytes	0.173511582941656	-0.180349096616311
Sds	0.00759832084911512	-0.00573780324013842	0.006	0.01	1	Astrocytes	0.173511582941656	-0.289288229615037
Uba5	0.0076329278036724	0.0138654424688247	0.068	0.058	1	Astrocytes	0.173944384375141	1.21015200375824
Stxbp3	0.00764929618337057	-0.0371260092524887	0.149	0.173	1	Astrocytes	0.173944384375141	-2.69015284392775
Ppargc1a	0.00765053704862616	-0.0264220828293724	0.258	0.273	1	Astrocytes	0.173944384375141	-1.87141608103805
Acsl6	0.00768653821254215	-0.0473869173929706	0.581	0.6	1	Astrocytes	0.174384075626717	-3.47500341026795
Bmp3	0.00769961138737976	0.00739010267183141	0.008	0.004	1	Astrocytes	0.174384075626717	0.714857236732212
AABR07061240.1	0.00771493461718572	0.00637996213283374	0.006	0.003	1	Astrocytes	0.174384075626717	0.637592206847801
C1r	0.00771571904168611	-0.0101064231224266	0.011	0.017	1	Astrocytes	0.174384075626717	-0.623441283301564
Tmem132b	0.00772545465072463	0.0147711496550301	0.036	0.031	1	Astrocytes	0.174384075626717	1.27942899058042
Fbxl8	0.0078177185876574	0.00393521788821586	0.005	0.002	1	Astrocytes	0.176153200756796	0.450595219965586
Hdx	0.00782629514133029	-0.00746760948634786	0.018	0.024	1	Astrocytes	0.176153200756796	-0.421600047770788
Zfp791	0.00783751492403387	0.00386531445306227	0.007	0.005	1	Astrocytes	0.176153200756796	0.445248349111829
Srrm2	0.00796081900098797	0.0542145416969902	0.4	0.378	1	Astrocytes	0.178668567221029	4.29642984066865
Art3	0.00800079311567272	0.00815364839838126	0.015	0.009	1	Astrocytes	0.179309203426677	0.773260380752674
Trat1	0.00811896260068032	0.00273906105115561	0.004	0.002	1	Astrocytes	0.181697981853742	0.359101917604305
Rpl17	0.00818742141795174	0.00529542713902648	0.086	0.084	1	Astrocytes	0.182969041602318	0.554636790772375
Nts	0.00823917760652591	0.0220526623651377	0.054	0.042	1	Astrocytes	0.183844380765487	1.83638742896606
Ddx58	0.00826131905840752	-0.00961750543429192	0.019	0.025	1	Astrocytes	0.183844380765487	-0.58604426939474
Washc2c	0.00826285856828887	-0.0179617499309417	0.19	0.195	1	Astrocytes	0.183844380765487	-1.22429040991317
Gldc	0.00827346588605517	-0.0317258796788509	0.46	0.49	1	Astrocytes	0.183844380765487	-2.27710024700809
Cdk5rap2	0.00832704448214353	0.0243124798153234	0.109	0.093	1	Astrocytes	0.184773230319473	2.00923947883544
Sgms1	0.00839046389300682	0.018064070375301	0.155	0.148	1	Astrocytes	0.185917510668773	1.5313024755424
Penk	0.00845554213305355	0.0324812949054177	0.366	0.336	1	Astrocytes	0.186360821164082	2.634067131711
Nox1	0.00845580291200594	0.00634971563332035	0.015	0.011	1	Astrocytes	0.186360821164082	0.635278670662906
Synm	0.00846042545902458	-0.011548154438906	0.036	0.043	1	Astrocytes	0.186360821164082	-0.73371842687963
Adra2a	0.00846868853244146	-0.00554517722891044	0.012	0.015	1	Astrocytes	0.186360821164082	-0.274554384234658
Eef1a2	0.00846986648967303	-0.0123579713568791	0.121	0.124	1	Astrocytes	0.186360821164082	-0.795660825934498
Angpt4	0.00855625794407601	0.00337161691433827	0.003	0.001	1	Astrocytes	0.187998003678802	0.407485727366918
Dvl2	0.00859604359240516	-0.00853039844222358	0.017	0.023	1	Astrocytes	0.188002208901347	-0.502892122750811
Lonrf3	0.00859839522945898	0.0333563349005073	0.144	0.124	1	Astrocytes	0.188002208901347	2.70099840390579
Samd15	0.00860081437773192	0.00715917817277677	0.013	0.008	1	Astrocytes	0.188002208901347	0.697193963522522
Cs	0.00861443238902763	-0.0183746096048157	0.129	0.141	1	Astrocytes	0.188002208901347	-1.25586979298753
Ireb2	0.00861636844722517	-0.0175668913824293	0.104	0.121	1	Astrocytes	0.188002208901347	-1.19408792187007
Smpd3	0.00867140027155694	-0.0332437944491444	0.22	0.247	1	Astrocytes	0.188940177028035	-2.39320461621308
Pld3	0.00869938163398321	-0.0132163154404715	0.235	0.238	1	Astrocytes	0.189286961267585	-0.86131503810549
Ubr3	0.00872402109751333	-0.0230133702367906	0.326	0.344	1	Astrocytes	0.189312647774049	-1.61068574682679
Slc35e4	0.00872469686006104	-0.0259883695132177	0.135	0.152	1	Astrocytes	0.189312647774049	-1.83824161566394
Stard6	0.00875852417731145	-0.0163974594000112	0.046	0.057	1	Astrocytes	0.189729537592035	-1.10463878723879
Bhlhe40	0.00876809757484865	-0.0208777976497111	0.059	0.074	1	Astrocytes	0.189729537592035	-1.44733711028484
Snx31	0.00882734405877652	-0.0114971554000902	0.01	0.018	1	Astrocytes	0.19066878918411	-0.729817541699743
Zfp326	0.00884614940544015	-0.0118663799074158	0.148	0.159	1	Astrocytes	0.19066878918411	-0.758059297664588
Snx25	0.00884796522985926	-0.0078682175456629	0.069	0.074	1	Astrocytes	0.19066878918411	-0.45224231236659
LOC108348061	0.00886086125437214	0.0028956174263588	0.476	0.474	1	Astrocytes	0.190684761808766	0.371076818661807
Zfp142	0.00888239375348828	0.0268479195414406	0.181	0.166	1	Astrocytes	0.190765486663132	2.2031737074359
Ints6l	0.0088924707784549	-0.0169613370584245	0.058	0.067	1	Astrocytes	0.190765486663132	-1.14776944326779
Gorab	0.00890477058859962	-0.00856199072210601	0.035	0.041	1	Astrocytes	0.190765486663132	-0.505308596850201
Gsta6	0.00891325227715934	-0.0175185011239067	0.131	0.14	1	Astrocytes	0.190765486663132	-1.19038658069375
Zdhhc3	0.00896512802873854	-0.0123018906251881	0.04	0.047	1	Astrocytes	0.191614344025682	-0.791371245185324
Slc25a16	0.00898812565654086	-0.0148650623136712	0.092	0.102	1	Astrocytes	0.19184451061199	-0.98742667456749
Sh3bgrl	0.00902984390049371	-0.0423354676384115	0.198	0.222	1	Astrocytes	0.19215339699694	-3.08862111871782
Mcm9	0.00903169747209125	-0.0174604970911708	0.117	0.127	1	Astrocytes	0.19215339699694	-1.18594988782802
Akap11	0.00903934261752561	-0.0332488387725391	0.296	0.317	1	Astrocytes	0.19215339699694	-2.39359045341374
Kcne2	0.00913485053805144	-0.00587251277276169	0.007	0.011	1	Astrocytes	0.193920886658932	-0.299592079091447
Ppp1r2	0.00914750014255759	0.00910750477958516	0.12	0.12	1	Astrocytes	0.193927003022221	0.846220269950156
Rtn4rl1	0.00916473317069154	-0.0343050490736802	0.101	0.124	1	Astrocytes	0.194030140326328	-2.47437933113056
Cd226	0.00921522280607403	0.00404140572538941	0.01	0.008	1	Astrocytes	0.194836139328422	0.458717462461385
Sncb	0.00923831359466618	-0.0269061889971052	0.338	0.341	1	Astrocytes	0.19506145851026	-1.90844506470226
Reln	0.00926008657564194	0.0147644383390329	0.016	0.013	1	Astrocytes	0.195141982124636	1.27891564613866
Pptc7	0.00926721745372493	0.0217439736169263	0.096	0.085	1	Astrocytes	0.195141982124636	1.81277601606385
Rab11a	0.00927944407604401	-0.0269163851319744	0.082	0.102	1	Astrocytes	0.195141982124636	-1.90922496080083
Ttc14	0.00933693657430762	-0.0149632471462761	0.142	0.151	1	Astrocytes	0.196088167306209	-0.994936772155437
Dlgap3	0.00936576579460877	0.014758162286426	0.053	0.043	1	Astrocytes	0.196430660141474	1.2784355947265
AABR07056686.1	0.00941452179420228	-0.00392351746105062	0.073	0.075	1	Astrocytes	0.197136488905488	-0.150514623836205
Otub1	0.00944141936466365	0.0247678268958554	0.138	0.12	1	Astrocytes	0.197136488905488	2.0440686975697
LOC108348323	0.00944794941361985	-0.0135377481583417	0.089	0.096	1	Astrocytes	0.197136488905488	-0.885901229425672
Zeb2	0.00946071225589615	-0.0241140862304461	0.369	0.383	1	Astrocytes	0.197136488905488	-1.69487883765
LOC100125362	0.00946224988180982	-0.0135449839994993	0.055	0.06	1	Astrocytes	0.197136488905488	-0.886454694475036
Smpd1	0.00949399233262422	-0.0302256214663089	0.121	0.141	1	Astrocytes	0.197535479727067	-2.16234641706932
Bspry	0.00953597234728474	0.00543393256392574	0.007	0.003	1	Astrocytes	0.198146137992322	0.565230985719361
Mettl16	0.00955166941918035	0.0195254868783775	0.107	0.095	1	Astrocytes	0.198209774931351	1.64308532696209
Cln8	0.00956868218318399	-0.00977077191072673	0.018	0.025	1	Astrocytes	0.198300510026143	-0.597767528114526
Dse	0.00963503475160647	0.00653017689850017	0.009	0.006	1	Astrocytes	0.199412170426388	0.64908204208381
Rasa3	0.00967381179077145	-0.022243833760053	0.274	0.29	1	Astrocytes	0.199711133741094	-1.55182437400111
Abcb6	0.00968654824426818	-0.00841785488169818	0.024	0.03	1	Astrocytes	0.199711133741094	-0.494283734876464
Ctsd	0.00968767037079119	-0.0307454171770297	0.177	0.197	1	Astrocytes	0.199711133741094	-2.2021052719733
Arhgap31	0.00978354702392724	0.0156428440750585	0.03	0.02	1	Astrocytes	0.201422947127783	1.34610436179203
AABR07053681.1	0.0098177958420749	-0.00373390277229581	0.002	0.005	1	Astrocytes	0.201770087129135	-0.136011112663689
Nebl	0.00982613121919039	-0.00378071414002612	0.59	0.592	1	Astrocytes	0.201770087129135	-0.139591685452305
Slc41a1	0.00987908947995443	-0.0192989664678181	0.095	0.107	1	Astrocytes	0.202565568019377	-1.32657328214222
Rpl23	0.00989069512384258	-0.0008450603484636	0.208	0.203	1	Astrocytes	0.202565568019377	0.0849546713946643
Luc7l3	0.00990854700826827	-0.00628461642215861	0.219	0.221	1	Astrocytes	0.202666604257774	-0.331113634317538
Flrt2	0.00992680643142753	-0.044888930105567	0.226	0.246	1	Astrocytes	0.202775702208639	-3.28393389571938
Prr5	0.00994812475414218	0.0531864608326163	0.264	0.232	1	Astrocytes	0.202946919561746	4.21779256630655
Gpld1	0.00997314947288155	-0.0259916747491282	0.15	0.165	1	Astrocytes	0.203086365137726	-1.83849443113024
Slc4a1	0.00998085081088645	-0.00311934005853904	0.001	0.003	1	Astrocytes	0.203086365137726	-0.0890035878579053
Nenf	0.0100867970976849	-0.0273613638927648	0.141	0.16	1	Astrocytes	0.204832694115197	-1.94326111312129
B3galt1	0.0100928707210955	-0.014194775695506	0.037	0.047	1	Astrocytes	0.204832694115197	-0.936156862512384
Inhbb	0.0101058455663668	-0.0130987896284813	0.018	0.027	1	Astrocytes	0.204832694115197	-0.852325560874309
Plxnb3	0.0101361292099613	-0.0148159285075884	0.041	0.051	1	Astrocytes	0.205126024166152	-0.983668459894619
LOC691254	0.0101464683039861	-0.00340806015761904	0.003	0.006	1	Astrocytes	0.205126024166152	-0.111087611043215
Caly	0.0101685637650249	0.0178895375408393	0.45	0.426	1	Astrocytes	0.205148082847006	1.51795256614873
Zfp385b	0.010173712930582	0.0325684297541214	0.046	0.039	1	Astrocytes	0.205148082847006	2.64073202281194
Dnajc3	0.0101884536091515	0.00786550848031291	0.064	0.058	1	Astrocytes	0.205181592067226	0.751220735256876
Ube2s	0.0102429972079753	0.0192997527931706	0.161	0.144	1	Astrocytes	0.206015564357329	1.62581906532215
Gale	0.0102999517277774	-0.00841420246090597	0.019	0.024	1	Astrocytes	0.206895829328261	-0.494004363451632
Cd27	0.0103736076499856	0.00364870486495403	0.003	0.001	1	Astrocytes	0.207836053940782	0.428680014655081
Col4a5	0.0103749052261722	0.00469697744397599	0.091	0.088	1	Astrocytes	0.207836053940782	0.508861740878552
Aff1	0.0104089028333062	-0.0268946452872652	0.197	0.207	1	Astrocytes	0.207836053940782	-1.9075620934212
Atp5mg	0.0104166540709357	0.0056058671592214	0.308	0.304	1	Astrocytes	0.207836053940782	0.578382157393814
Rlf	0.0104252198369922	-0.0233455609595825	0.135	0.15	1	Astrocytes	0.207836053940782	-1.63609481134103
Zfp617	0.0104360974403645	0.00669825065491957	0.013	0.009	1	Astrocytes	0.207836053940782	0.661937900562093
AC128394.3	0.0104417191057097	-0.00203765827174772	0	0.002	1	Astrocytes	0.207836053940782	-0.00626641183605818
Sned1	0.0104527439163231	-0.0147624761812116	0.015	0.026	1	Astrocytes	0.207836053940782	-0.979579924254824
Atad5	0.010533953288528	0.00536216192355694	0.023	0.02	1	Astrocytes	0.209014645543278	0.559741293484634
Mrps14	0.0105386655166199	0.00858665347900944	0.111	0.103	1	Astrocytes	0.209014645543278	0.806380673626015
Taf11	0.0105647885364725	0.0100834697750875	0.038	0.031	1	Astrocytes	0.209268185050733	0.920871233486825
Hspa12a	0.0105983353491523	0.0207591274644883	0.052	0.042	1	Astrocytes	0.209476882491674	1.73744573828372
Btbd3	0.010613872957562	0.00886982111459819	0.027	0.021	1	Astrocytes	0.209476882491674	0.828039992286538
Leap2	0.0106466031878138	0.00216306999105981	0.002	0	1	Astrocytes	0.209476882491674	0.31504471491485
Lhx2	0.0106539661393997	-0.0211331305842912	0.116	0.132	1	Astrocytes	0.209476882491674	-1.46686736974792
Srcap	0.0106543195160144	-0.0181305854909542	0.238	0.251	1	Astrocytes	0.209476882491674	-1.23720453828076
Uevld	0.0106624637964488	-0.00786153696267489	0.026	0.031	1	Astrocytes	0.209476882491674	-0.451731318673845
Tmem178a	0.0106687932885548	-0.0116661788472578	0.054	0.06	1	Astrocytes	0.209476882491674	-0.742746041440511
Dvl1	0.0107136585118331	-0.00953886874447611	0.037	0.042	1	Astrocytes	0.209934319074147	-0.580029397251643
Fez1	0.0107188545116262	-0.0021320766389154	0.302	0.303	1	Astrocytes	0.209934319074147	-0.0134884147942672
LOC685699	0.0107387462348843	-0.011522503228135	0.019	0.026	1	Astrocytes	0.210061659517288	-0.731756381510419
Pcdhgc3	0.0107755485360482	-0.0301339402223615	0.278	0.295	1	Astrocytes	0.210519060315721	-2.15533377498641
Rmdn2	0.0108507254610144	0.00796075898673831	0.027	0.021	1	Astrocytes	0.211492927639247	0.758506388036207
Ralgapa1	0.0108565558108087	-0.0233039763274686	0.255	0.272	1	Astrocytes	0.211492927639247	-1.63291402835196
Map3k7	0.0108658401120113	-0.00625749424617028	0.018	0.022	1	Astrocytes	0.211492927639247	-0.329039075721614
Rxfp3	0.0109530117732104	0.0022440449099803	0.003	0.002	1	Astrocytes	0.212234216589664	0.321238436767146
Brip1	0.010967450403288	-0.00865645006271899	0.009	0.014	1	Astrocytes	0.212234216589664	-0.512533733842095
Ube2m	0.0109675165523627	0.0124765425820282	0.244	0.238	1	Astrocytes	0.212234216589664	1.10391590381291
Swap70	0.0109678315321064	-0.02382571884814	0.106	0.121	1	Astrocytes	0.212234216589664	-1.67282179355426
Prr3	0.0109715674180404	-0.0315672241585256	0.147	0.166	1	Astrocytes	0.212234216589664	-2.26496478362848
Frmd3	0.0109966045962637	0.0154428505699105	0.045	0.037	1	Astrocytes	0.212456567618454	1.33080698132328
Tomm20	0.0110208322003485	-0.000352673332556397	0.335	0.34	1	Astrocytes	0.21264764995171	0.122617052053613
Pex1	0.0110399713872119	0.0125544066435046	0.063	0.055	1	Astrocytes	0.21264764995171	1.1098716780885
Trhde	0.0110567936058305	0.0166841029632285	0.032	0.028	1	Astrocytes	0.21264764995171	1.42574961510667
Il17rd	0.0110748031277531	-0.0132021242569651	0.053	0.061	1	Astrocytes	0.21264764995171	-0.8602295631885
Jmjd1c	0.0110796221301108	-0.0152965218537706	0.359	0.377	1	Astrocytes	0.21264764995171	-1.02042874999431
Tbcd	0.0110878236652536	-0.0168842929419992	0.144	0.156	1	Astrocytes	0.21264764995171	-1.14187638608594
Dffa	0.0111290563982669	-0.00995444584829919	0.021	0.028	1	Astrocytes	0.213002499589038	-0.611816634875062
Pnrc1	0.0111334809831088	-0.000768754119991333	0.109	0.109	1	Astrocytes	0.213002499589038	0.0907912879798442
Vps4b	0.0111557136328428	0.0109014375090468	0.078	0.07	1	Astrocytes	0.213167887298463	0.983437083454158
Fgfr2	0.0111934467852796	-0.042040805404565	0.34	0.367	1	Astrocytes	0.213615213918224	-3.06608258529103
Gng12	0.0112141336327969	-0.0257433511122254	0.151	0.169	1	Astrocytes	0.213615213918224	-1.81950030854475
Abcd3	0.0112199729900954	-0.0310327385974119	0.23	0.254	1	Astrocytes	0.213615213918224	-2.22408231108341
Ube2r2	0.0112785906917893	-0.028096021502737	0.217	0.233	1	Astrocytes	0.214403464605786	-1.99945462283395
Gpi	0.0112912962813226	-0.0291203470508034	0.357	0.373	1	Astrocytes	0.214403464605786	-2.0778046553564
Brsk2	0.0113085818901197	0.00618063012850336	0.016	0.012	1	Astrocytes	0.214403464605786	0.622345424170622
Rtn1	0.0113164317650794	0.0312020608673851	0.647	0.641	1	Astrocytes	0.214403464605786	2.53621930523348
AABR07030861.1	0.0113297088321135	-0.00462071078328077	0.006	0.009	1	Astrocytes	0.214403464605786	-0.203842513172055
Cnppd1	0.0113458869913389	-0.0107571453528908	0.029	0.036	1	Astrocytes	0.214450933879668	-0.673214627348478
Trappc2l	0.0113712797038933	0.0105336648214595	0.042	0.034	1	Astrocytes	0.214642121312465	0.955306376290085
Acp2	0.0113833659441593	-0.0153568912733871	0.056	0.067	1	Astrocytes	0.214642121312465	-1.02504636985086
Bcar3	0.0114041894374605	-0.045398212772414	0.346	0.359	1	Astrocytes	0.214776619321585	-3.32288861434952
LOC499584	0.011451063982157	0.00353013033758333	0.005	0.003	1	Astrocytes	0.215335294049712	0.419610321828064
Cpm	0.0114613061277097	-0.00600685678836787	0.008	0.01	1	Astrocytes	0.215335294049712	-0.309867970395546
Rsbn1	0.011527716535018	-0.0278446866719982	0.126	0.142	1	Astrocytes	0.216056382114951	-1.98023017587996
Selenov	0.0115397912089168	-0.00888622034330444	0.05	0.054	1	Astrocytes	0.216056382114951	-0.530108721589444
Stk39	0.011541002563254	0.0251386541307858	0.08	0.064	1	Astrocytes	0.216056382114951	2.0724330451854
Ikbkb	0.0115851509382794	-0.0116815148080495	0.061	0.069	1	Astrocytes	0.216319287671138	-0.743919079669481
Selenot	0.0115980130965993	0.0122226070630405	0.123	0.115	1	Astrocytes	0.216319287671138	1.08449253181087
Tmem260	0.0116153136793503	-0.0163389907336428	0.117	0.126	1	Astrocytes	0.216319287671138	-1.10016655483167
Dmpk	0.0116153263003341	-0.0176278533047132	0.167	0.18	1	Astrocytes	0.216319287671138	-1.19875086189201
Nav1	0.0116239902796258	-0.0248442179679921	0.121	0.135	1	Astrocytes	0.216319287671138	-1.7507261661584
Ezr	0.0116854097628718	-0.0325720953588145	0.087	0.107	1	Astrocytes	0.216907605909155	-2.34182676502896
Slc6a8	0.0116914281920536	0.013475608437319	0.043	0.034	1	Astrocytes	0.216907605909155	1.18033383793734
Pcp4l1	0.0116970827765901	0.00770472882217204	0.03	0.025	1	Astrocytes	0.216907605909155	0.738922797879384
Amotl2	0.0117119816288247	-0.0207572149285007	0.058	0.073	1	Astrocytes	0.21692747082999	-1.43811381194349
Capn15	0.0117411047772487	-0.00986533474037975	0.07	0.076	1	Astrocytes	0.217124756297695	-0.605000580919579
Slc7a6os	0.011750313494183	-0.0113221806384081	0.071	0.08	1	Astrocytes	0.217124756297695	-0.716433829564202
Sh3pxd2b	0.0117845328654375	0.0277630364239378	0.213	0.2	1	Astrocytes	0.217500884227039	2.27317043615252
Cpeb2	0.0118167755455018	-0.0242549760783207	0.222	0.24	1	Astrocytes	0.217839688317077	-1.70565541564701
P2rx7	0.0119098040386713	-0.0150523264283878	0.096	0.103	1	Astrocytes	0.218894736050802	-1.00175039177442
Cog8	0.0119115819107967	-0.0163010788766582	0.07	0.082	1	Astrocytes	0.218894736050802	-1.09726670015818
Slc5a6	0.0119173946831178	-0.0127115928234507	0.04	0.05	1	Astrocytes	0.218894736050802	-0.822709114887968
Zfp954	0.0119366686413668	0.00713145412343223	0.013	0.008	1	Astrocytes	0.218894736050802	0.695073368002963
Ap2m1	0.0119437719313798	-0.0323424099802984	0.268	0.273	1	Astrocytes	0.218894736050802	-2.32425827138879
Mettl7a	0.0120302822768955	-0.0511987050908059	0.239	0.275	1	Astrocytes	0.219973669610051	-3.76656471190477
Rb1cc1	0.0120306864179898	-0.0191964179233666	0.232	0.248	1	Astrocytes	0.219973669610051	-1.31872940691323
LOC108349606	0.0120626168353885	-0.0137452847418775	0.161	0.172	1	Astrocytes	0.220099665548872	-0.901775575330959
Fcgrt	0.0120740958384572	-0.02050230061781	0.058	0.072	1	Astrocytes	0.220099665548872	-1.41861557276479
Adra1b	0.0120796667540527	-0.00800648472525247	0.008	0.013	1	Astrocytes	0.220099665548872	-0.462818284076053
Prkar2a	0.0121276382810149	-0.0286125750913032	0.241	0.253	1	Astrocytes	0.220717389040095	-2.03896548980407
Abcf2	0.0121718317894788	-0.00991027255231387	0.068	0.075	1	Astrocytes	0.220852103965945	-0.608437846575183
Bckdha	0.0121778003081785	-0.0227575610446578	0.119	0.135	1	Astrocytes	0.220852103965945	-1.59111905871579
Gmps	0.0121856868986824	0.0116160442950446	0.114	0.106	1	Astrocytes	0.220852103965945	1.0380969179466
Fap	0.012191351481037	0.00581197151172549	0.003	0.001	1	Astrocytes	0.220852103965945	0.594146952826474
Folh1	0.0122450946171209	-0.0184485459509736	0.49	0.503	1	Astrocytes	0.221474952018357	-1.26152513872893
LOC257650	0.0122539685333971	-0.0094970498675251	0.028	0.035	1	Astrocytes	0.221474952018357	-0.576830697018744
Rimkla	0.012279571448552	0.00918113524492308	0.015	0.011	1	Astrocytes	0.221682297911259	0.851852219055359
Rwdd4	0.0122978619621673	0.0139023668349835	0.08	0.071	1	Astrocytes	0.221757308577564	1.2129763258645
Ccdc130	0.0123510047427824	-0.0152985367385161	0.035	0.044	1	Astrocytes	0.222459887950368	-1.02058286729192
Atxn7l1	0.0124198096183203	-0.0331650958112483	0.265	0.293	1	Astrocytes	0.223442629922258	-2.38718500569934
Hirip3	0.0125773316729412	0.0115670045053759	0.056	0.048	1	Astrocytes	0.226017387497253	1.03434589453155
Rnf157	0.0126173972587522	-0.0122798884708344	0.086	0.095	1	Astrocytes	0.226308667510984	-0.789688313901973
Polr3d	0.0126370600750776	0.0125307118093069	0.033	0.025	1	Astrocytes	0.226308667510984	1.10805927476272
Cd46	0.0126551634340751	0.0136253081647685	0.032	0.023	1	Astrocytes	0.226308667510984	1.19178427821622
Rabl2	0.012661882388146	-0.0113872941251724	0.026	0.033	1	Astrocytes	0.226308667510984	-0.72141432020535
Zfp322a	0.0126800575999545	0.0139691781554689	0.111	0.102	1	Astrocytes	0.226308667510984	1.21808668276498
Tdp2	0.0127020197939344	-0.0130891792730923	0.132	0.141	1	Astrocytes	0.226308667510984	-0.851590470688672
Emg1	0.012725498277037	0.00516394369755558	0.022	0.018	1	Astrocytes	0.226308667510984	0.544579703028293
Eri1	0.0127262741859817	-0.00599356729961832	0.012	0.016	1	Astrocytes	0.226308667510984	-0.308851465557118
Slc25a48	0.0127368384605711	-0.00433933664753598	0.006	0.009	1	Astrocytes	0.226308667510984	-0.18232037821389
Scube1	0.0127377966223992	-0.0181163211799394	0.08	0.089	1	Astrocytes	0.226308667510984	-1.23611346988553
P4hb	0.0127793054106577	-0.0239044796711904	0.081	0.098	1	Astrocytes	0.226789302355654	-1.67884616057229
Itm2b	0.0128627062215153	-0.0333693947266009	0.813	0.819	1	Astrocytes	0.228011452206929	-2.40281170435232
Ndufc2	0.0129060256294752	-0.0198059100379858	0.387	0.407	1	Astrocytes	0.228521140039737	-1.36534908470291
RT1-T24-1	0.0129224303356009	-0.0342231762718958	0.077	0.096	1	Astrocytes	0.228553649498204	-2.46811693076905
Fgl2	0.0129493229424633	0.00565317800080194	0.011	0.007	1	Astrocytes	0.228625473943748	0.582000934630697
Dpp6	0.0129664264272082	0.0402335077092342	0.298	0.28	1	Astrocytes	0.228625473943748	3.22702913138634
Lrrn1	0.0129702111046619	0.0094816129967846	0.023	0.016	1	Astrocytes	0.228625473943748	0.87483557788602
Plekho2	0.0130112122647593	-0.0111452781217809	0.075	0.082	1	Astrocytes	0.229090794623506	-0.702902664636012
Casc3	0.0130360099635964	-0.0159069904651848	0.113	0.124	1	Astrocytes	0.229270094516704	-1.06712311942455
Rps6kc1	0.0130615458120003	-0.0172559233502916	0.138	0.153	1	Astrocytes	0.229461960468825	-1.17030216793918
AABR07043711.1	0.0130987262859243	-0.00630308163378589	0.004	0.008	1	Astrocytes	0.229815215063515	-0.332526027022437
Arx	0.0131109521597301	-0.0207993111029897	0.076	0.091	1	Astrocytes	0.229815215063515	-1.44133372249489
Sbf1	0.0131458412838277	0.0162169118568857	0.097	0.087	1	Astrocytes	0.230169596049876	1.39001445410707
Pcnx2	0.013171212889226	0.0143161989310518	0.027	0.02	1	Astrocytes	0.230356731110566	1.2446300889157
Rab7a	0.0132416534207236	-0.0297246572927548	0.146	0.17	1	Astrocytes	0.231234141684015	-2.12402797488594
Mrpl17	0.0132508601079761	0.00505441258647649	0.16	0.155	1	Astrocytes	0.231234141684015	0.536201735563295
Morc2	0.0132753243198551	-0.0156285527617856	0.073	0.082	1	Astrocytes	0.23140365325543	-1.04582559037435
Exoc8	0.0133077704324758	0.00310594044009226	0.006	0.004	1	Astrocytes	0.231672962853251	0.387164296902825
AABR07001207.1	0.0133336440429445	-0.00456725218075102	0.035	0.038	1	Astrocytes	0.231672962853251	-0.199753497473172
Furin	0.0133367265735554	-0.00787396925234521	0.017	0.022	1	Astrocytes	0.231672962853251	-0.452682256880782
Skap2	0.0133527324463353	-0.0257755564766836	0.135	0.155	1	Astrocytes	0.231672962853251	-1.82196367710708
Sept5	0.0133646118933065	-0.0130355374193007	0.086	0.094	1	Astrocytes	0.231672962853251	-0.847487438213235
Riok1	0.0134489361158862	-0.0118692531325949	0.051	0.057	1	Astrocytes	0.232877383869782	-0.758279068895182
Prr4	0.0135166902762005	0.00577638667169227	0.013	0.009	1	Astrocytes	0.233792543608637	0.591425090251464
Gpr88	0.0135616179857757	0.0152037092603227	0.075	0.069	1	Astrocytes	0.233991591132157	1.31251520931874
Cdv3	0.0135644735351296	0.00373834765788292	0.064	0.06	1	Astrocytes	0.233991591132157	0.435536736870631
Hmgcs1	0.013572944156697	-0.0323689699463405	0.152	0.17	1	Astrocytes	0.233991591132157	-2.32628982689096
Ptk2b	0.0136099715970023	0.0487955394273664	0.405	0.378	1	Astrocytes	0.234372375865831	3.88193368281558
Sik1	0.0136699697080908	-0.0253072250195959	0.017	0.033	1	Astrocytes	0.235147461382158	-1.78614129137885
Erich6	0.0137057664786072	0.00366846007346838	0.004	0.002	1	Astrocytes	0.235479612816559	0.430191078430176
Fcsk	0.013719299216875	-0.011159431479297	0.035	0.044	1	Astrocytes	0.235479612816559	-0.703985246266219
Ptprf	0.0137518157296377	-0.0102884453576098	0.2	0.209	1	Astrocytes	0.235779765209351	-0.637364052360028
Ankrd61	0.0137906062684284	0.00967944293817081	0.022	0.015	1	Astrocytes	0.235928579804003	0.889967468690446
Rab11fip3	0.0138012250997206	-0.0201278337475349	0.089	0.1	1	Astrocytes	0.235928579804003	-1.38997283167528
Ercc8	0.0138056116942934	-0.0137829196205126	0.068	0.079	1	Astrocytes	0.235928579804003	-0.904654244100477
Snrpa	0.0138529629781646	-0.00812198448826325	0.032	0.036	1	Astrocytes	0.236480177585905	-0.471652790064225
Tex36	0.0138685200159778	0.00366846007346838	0.004	0.002	1	Astrocytes	0.236488415228978	0.430191078430176
Ednrb	0.0138913122105827	-0.0628732828603477	0.34	0.386	1	Astrocytes	0.236497101833919	-4.65954600057434
Fzd6	0.0139021210275396	-0.00422458728478961	0.005	0.007	1	Astrocytes	0.236497101833919	-0.173543269881407
AABR07024786.1	0.0139142545252873	0.0236289369110245	0.051	0.039	1	Astrocytes	0.236497101833919	1.95695570158962
Atg4b	0.0139448789695231	-0.00979178826369986	0.036	0.042	1	Astrocytes	0.23676110527476	-0.599375056055283
Ptn	0.0139710543384739	-0.088137969180348	0.47	0.517	1	Astrocytes	0.236949081580517	-6.59202635174613
Tma7	0.0139882903979861	0.0134857036418174	0.23	0.219	1	Astrocytes	0.2369852049283	1.18110601393379
Amy1a	0.0140075227292937	-0.00158276467160869	0	0.001	1	Astrocytes	0.237055034063818	0.0285281204612445
Ddx3	0.0140238122360516	-0.0193347228050235	0.112	0.124	1	Astrocytes	0.237074963749114	-1.32930826243068
Crebrf	0.0140603644523866	-0.0075539265505134	0.258	0.271	1	Astrocytes	0.237437026403704	-0.428202387034296
Poglut2	0.0141375816278598	0.00852295578747041	0.022	0.016	1	Astrocytes	0.238484280191252	0.801508476292746
Tmprss11d	0.014169724899742	-0.00399392556566113	0.001	0.004	1	Astrocytes	0.238769757494256	-0.155900096546996
Ndufa10l1	0.0141959257289917	0.00771719282532091	0.023	0.018	1	Astrocytes	0.238954595318049	0.739876161830832
Cd82	0.0142440283449528	-0.0127855693759455	0.047	0.056	1	Astrocytes	0.239507306190375	-0.828367535987401
AABR07058539.1	0.0142870314605425	-0.01154083525524	0.304	0.312	1	Astrocytes	0.239732644268932	-0.733158587012948
Birc2	0.0142935364400543	0.0146108976400504	0.061	0.051	1	Astrocytes	0.239732644268932	1.2671714123045
Ebf2	0.0143032735234396	-0.00335738890668075	0.001	0.002	1	Astrocytes	0.239732644268932	-0.107211798156909
Eps15	0.0143368314056543	-0.0193394789625243	0.371	0.386	1	Astrocytes	0.240004872815585	-1.32967205799897
Elovl2	0.0143625773306986	0.0215755470668816	0.293	0.284	1	Astrocytes	0.240004872815585	1.79989317261769
Jmjd6	0.0143654114975672	0.0123690518819433	0.052	0.044	1	Astrocytes	0.240004872815585	1.09569400613262
Slc18a1	0.0144911750689315	0.00595443714954664	0.008	0.004	1	Astrocytes	0.241608879947805	0.605044062029393
Hgd	0.0144922205527081	0.00299636879937204	0.004	0.002	1	Astrocytes	0.241608879947805	0.37878322935045
Znf740	0.0145132431329125	0.00760429966013065	0.059	0.055	1	Astrocytes	0.241668176674185	0.73124103291023
Eif2s3	0.0145429181100469	-0.0150671059920591	0.074	0.084	1	Astrocytes	0.241668176674185	-1.00288087152912
Chpf	0.0145465705925873	-0.012298413564562	0.067	0.075	1	Astrocytes	0.241668176674185	-0.791105286951975
Pdzd2	0.0145717069993915	0.0223455700380052	0.039	0.029	1	Astrocytes	0.241668176674185	1.85879175710038
LOC685963	0.0145728005567172	0.0077163515735176	0.125	0.122	1	Astrocytes	0.241668176674185	0.73981181499669
Nat10	0.0145984756493671	-0.00946626375320596	0.019	0.025	1	Astrocytes	0.241838316776421	-0.57447588602853
Bok	0.0146428985461527	0.0115969413837216	0.028	0.02	1	Astrocytes	0.242318346405109	1.03663574798335
Bcl9	0.0147231721449205	-0.0103894574888131	0.059	0.068	1	Astrocytes	0.243390015394639	-0.645090408282596
Coch	0.0148107182378576	0.00558662222726761	0.009	0.005	1	Astrocytes	0.244459021110715	0.57691012435967
Deup1	0.0148190036382133	-0.0022650512962376	0	0.002	1	Astrocytes	0.244459021110715	-0.0236595647236264
Pgm5	0.0148457030513808	0.0110322640246205	0.039	0.034	1	Astrocytes	0.244642215829897	0.993443923339532
Pdk4	0.0148680486056333	0.00706287342466519	0.016	0.011	1	Astrocytes	0.244753354171223	0.689827672443624
Nlgn1	0.0149359992499381	-0.0357206842571256	0.898	0.913	1	Astrocytes	0.245614209887871	-2.58266039750858
Nr4a1	0.0149586830376123	-0.0358681055571517	0.037	0.056	1	Astrocytes	0.245729653920484	-2.59393656227216
Cyp2j10	0.0149792777177937	-0.0185974442300855	0.085	0.101	1	Astrocytes	0.245810574097016	-1.27291427671633
Erc2	0.015125318767397	0.0434239316438419	0.063	0.048	1	Astrocytes	0.247947754255929	3.47106270011729
Ints8	0.015182088322647	-0.0245746972463542	0.166	0.18	1	Astrocytes	0.248618582051864	-1.73011069157059
Fam126a	0.0153545206789822	-0.0180627347104913	0.07	0.08	1	Astrocytes	0.251180104704768	-1.23201467372454
Atp5po	0.0154941942768971	0.00945148498595322	0.212	0.206	1	Astrocytes	0.253200958141627	0.872531104827693
Tecr	0.0155239480324042	-0.0463026001476154	0.413	0.434	1	Astrocytes	0.253423201594544	-3.39206464963799
Fbxl20	0.0156125882094665	-0.0170378016706807	0.155	0.168	1	Astrocytes	0.254605284646684	-1.1536181745314
Rnf128	0.0156603188252768	0.0076475793567087	0.013	0.009	1	Astrocytes	0.255118464933481	0.734551470339867
Exoc1	0.0156957592389639	-0.0128867144357442	0.086	0.097	1	Astrocytes	0.25525578019924	-0.83610405953665
Mxd1	0.0157012893862995	-0.0202413071521527	0.088	0.102	1	Astrocytes	0.25525578019924	-1.39865234275359
Mobp	0.0157459204191201	0.0167671481935786	0.048	0.034	1	Astrocytes	0.255716355626456	1.43210169380963
Chd2	0.0157905189441256	-0.0207367797925663	0.315	0.329	1	Astrocytes	0.255861882066111	-1.43655074093732
Ppp3cc	0.0158009141023293	-0.0193222211770771	0.206	0.214	1	Astrocytes	0.255861882066111	-1.32835202058156
LOC100910882	0.0158138768725745	-0.0163335825672722	0.106	0.116	1	Astrocytes	0.255861882066111	-1.09975288750508
Rnf126	0.0158466186339745	-0.00806787880793964	0.035	0.04	1	Astrocytes	0.255861882066111	-0.467514279782014
Slc43a2	0.0158627514167964	-0.0161003073981699	0.107	0.117	1	Astrocytes	0.255861882066111	-1.0819098129861
Asxl3	0.0158662696568386	0.00881113150623411	0.015	0.011	1	Astrocytes	0.255861882066111	0.82355086016176
Edem1	0.0158843327655901	0.0094600584267231	0.035	0.027	1	Astrocytes	0.255861882066111	0.873186882050488
Dmkn	0.0158853565229725	0.00144939446778049	0.001	0	1	Astrocytes	0.255861882066111	0.260456112136206
Ntm	0.015923123509435	-0.0208479163748554	0.588	0.608	1	Astrocytes	0.256207140118991	-1.44505150990986
Lgi3	0.0159626449198272	-0.00902221551143938	0.029	0.037	1	Astrocytes	0.256386625306571	-0.540510908537121
Magoh	0.0159669641078863	0.00527127123947641	0.038	0.034	1	Astrocytes	0.256386625306571	0.552789120840751
Fam71e1	0.0160416830742442	-0.0163896127626107	0.027	0.038	1	Astrocytes	0.257124733251747	-1.10403860275967
Phkg1	0.0160472381355675	-0.0262821464284791	0.296	0.311	1	Astrocytes	0.257124733251747	-1.86071243161549
Ift20	0.0160621008788062	-0.0119097320378918	0.085	0.093	1	Astrocytes	0.257124733251747	-0.761375275518625
Vrk2	0.0160799415593057	0.00902847939384709	0.03	0.024	1	Astrocytes	0.257147933927001	0.840175666694516
Mtmr10	0.0160998777173429	0.021229847273206	0.233	0.228	1	Astrocytes	0.257204563777674	1.77345080756234
Ppie	0.0161315115158159	0.00436072761560711	0.042	0.039	1	Astrocytes	0.257447764659328	0.483142197869884
Tor1b	0.016156784116675	-0.00946766990016216	0.016	0.023	1	Astrocytes	0.257541906670353	-0.574583441346229
Rras	0.0161702433752102	-0.0159259077208253	0.035	0.046	1	Astrocytes	0.257541906670353	-1.06857008869859
Arhgef26	0.0162072644857728	-0.0138572498780547	0.501	0.525	1	Astrocytes	0.257869741635704	-0.910339719881902
Inpp1	0.0163036888076983	-0.0276861313449724	0.061	0.079	1	Astrocytes	0.259141104372007	-1.96810237622435
Slc38a3	0.0163501414717237	-0.00196168445593575	0.221	0.225	1	Astrocytes	0.259616416405265	-0.000455221291256082
Bmp8b	0.0164125396396366	0.00219346006984141	0.002	0.001	1	Astrocytes	0.260343702595166	0.317369233389853
Rbm22	0.0164438386689023	0.00681983418569406	0.027	0.022	1	Astrocytes	0.260576708118929	0.671237750212781
Ctnna1	0.0164677581990733	0.0129439470214123	0.168	0.161	1	Astrocytes	0.260692422428922	1.13966738252592
Fam171b	0.0165318674156913	0.0218268948424531	0.102	0.088	1	Astrocytes	0.261443483888473	1.81911860971398
RGD1305464	0.0166163973798823	-0.00983242146945009	0.014	0.021	1	Astrocytes	0.262362938386941	-0.602483065025704
Ick	0.0166296621386888	-0.0123707887033549	0.051	0.06	1	Astrocytes	0.262362938386941	-0.796641216900169
Mfsd4b	0.0166401787158979	-0.00209199999197722	0.006	0.008	1	Astrocytes	0.262362938386941	-0.0104229766658083
Ier5l	0.0167065709084818	-0.0258858066393875	0.051	0.065	1	Astrocytes	0.263065669003532	-1.83039664438956
Nfatc2	0.0167182860783096	0.00491241998328416	0.006	0.002	1	Astrocytes	0.263065669003532	0.525340808488823
Ywhag	0.0167817022172457	-0.017596784039543	0.225	0.231	1	Astrocytes	0.263798942268688	-1.19637439286698
Meis1	0.0169083500466592	-0.0117057897463042	0.376	0.379	1	Astrocytes	0.265523719251241	-0.745775854798567
Fam214a	0.0169337750225481	0.0352066732888886	0.181	0.161	1	Astrocytes	0.265657062553735	2.84252965164327
Thap6	0.0170092457259968	-0.0210306362855669	0.038	0.054	1	Astrocytes	0.266200686931292	-1.45902764374131
Pum1	0.0170102770924662	-0.0173797100057209	0.229	0.246	1	Astrocytes	0.266200686931292	-1.17977053324262
Acat2l1	0.0170309259293582	-0.0141523369700519	0.033	0.043	1	Astrocytes	0.266200686931292	-0.932910750447897
Dynlt1	0.0170363009739302	0.00840637908013143	0.047	0.04	1	Astrocytes	0.266200686931292	0.792591595493853
Rgcc	0.0170668630517137	-0.0844230685328435	0.395	0.437	1	Astrocytes	0.266412883139587	-6.3078758811276
Psmd4	0.0171053417527312	0.0155425603617601	0.212	0.206	1	Astrocytes	0.266748112740405	1.33843372210796
Trappc6a	0.017140198506908	-0.0107387374308981	0.026	0.033	1	Astrocytes	0.266918738020339	-0.671806616692568
Fry	0.0171593898048792	0.0167006263354665	0.651	0.651	1	Astrocytes	0.266918738020339	1.42701347770843
Nf1x	0.0171673257689012	-0.0207475843888729	0.177	0.19	1	Astrocytes	0.266918738020339	-1.43737717787781
Cyp2j4	0.0172063748496107	-0.000999919449425389	0.002	0.003	1	Astrocytes	0.267260998654151	0.0731095938022352
Prkab2	0.0172742356243447	-0.00937124453152322	0.023	0.03	1	Astrocytes	0.267808636259302	-0.56720792407722
Tp53inp1	0.0172757738331472	-0.0127624561750628	0.05	0.059	1	Astrocytes	0.267808636259302	-0.826599621436918
Slc48a1	0.0173468709378404	-0.0325265984677636	0.142	0.166	1	Astrocytes	0.268286699082628	-2.33834673575483
Ccn2	0.0173562618170859	0.0102088990223895	0.03	0.024	1	Astrocytes	0.268286699082628	0.930465239634509
Gpc2	0.0173579168516616	0.00266922044273277	0.014	0.012	1	Astrocytes	0.268286699082628	0.353759852328625
Ppara	0.017385396640057	-0.0388163014746727	0.105	0.13	1	Astrocytes	0.268446951268912	-2.81944225863634
Sltm	0.0174469561269698	-0.0176994411487247	0.186	0.201	1	Astrocytes	0.268952692465095	-1.20422657214556
Zic2	0.0174524375911185	-0.00436929184640973	0.003	0.006	1	Astrocytes	0.268952692465095	-0.184611632991637
B3galnt1	0.0174905685490716	-0.0140816635447001	0.041	0.049	1	Astrocytes	0.269275799212792	-0.927504983516437
Zfp641	0.017564825487696	-0.016599972229937	0.046	0.058	1	Astrocytes	0.269890675404871	-1.12012886931363
Ints7	0.0175649145581574	-0.00897575276519229	0.022	0.028	1	Astrocytes	0.269890675404871	-0.536957001591801
Lrp1	0.0176003552159795	-0.0172126951914114	0.332	0.342	1	Astrocytes	0.270145692825143	-1.16699567259643
Birc6	0.0176159512850664	-0.0221414702662793	0.315	0.336	1	Astrocytes	0.270145692825143	-1.54399465318489
Trank1	0.0176699938514855	0.0168454594846224	0.05	0.044	1	Astrocytes	0.270709827677836	1.43809167640036
Ndufa13	0.0177155339871791	-0.00193921248142359	0.275	0.282	1	Astrocytes	0.270966181166798	0.00126364624767729
Amotl1	0.0177212711548403	-0.0173467191329618	0.051	0.062	1	Astrocytes	0.270966181166798	-1.17724708163243
Bmf	0.0177655160618769	-0.00484827762780377	0.008	0.012	1	Astrocytes	0.27122082187995	-0.22124896144728
Ahi1	0.017784384437642	0.0292816172483817	0.243	0.231	1	Astrocytes	0.27122082187995	2.3893257514307
Wdr35	0.017800364146004	-0.0121301150288481	0.037	0.045	1	Astrocytes	0.27122082187995	-0.778232235243408
Rpl24	0.017807078438064	0.0101545293127235	0.129	0.117	1	Astrocytes	0.27122082187995	0.926306533909939
Mmadhc	0.017865067650727	-0.0170322169563264	0.051	0.063	1	Astrocytes	0.271840137055873	-1.15319100315789
LOC100912195	0.017907928292393	0.0101852181087452	0.18	0.175	1	Astrocytes	0.27196983875635	0.928653901083308
Ttc38	0.0179082638599764	-0.00504973225034568	0.006	0.009	1	Astrocytes	0.27196983875635	-0.236658101888766
Hmgcr	0.017932169613539	-0.032701855096569	0.136	0.161	1	Astrocytes	0.272069513440232	-2.35175200773364
Pcyt2	0.017999079289768	-0.019619569555993	0.091	0.104	1	Astrocytes	0.272820826954474	-1.35109601559617
Msi1	0.0180940726955032	0.0189518408729822	0.177	0.17	1	Astrocytes	0.273493590668694	1.59920749606747
Arl2	0.0181125648680297	0.00095200722228686	0.107	0.111	1	Astrocytes	0.273493590668694	0.222411266984933
Bicdl1	0.0181253211853414	0.0160427607374696	0.039	0.033	1	Astrocytes	0.273493590668694	1.37669374186297
Scrg1	0.0181618458256949	-0.0240284003058818	0.067	0.082	1	Astrocytes	0.273493590668694	-1.68832477386725
Hibch	0.0181622719287298	0.0120897655812462	0.093	0.086	1	Astrocytes	0.273493590668694	1.0743315683959
Rnf8	0.0181705889781642	0.0118922038889666	0.05	0.042	1	Astrocytes	0.273493590668694	1.05922019580101
Ddx21	0.0181791149407614	-0.0179502287348656	0.049	0.062	1	Astrocytes	0.273493590668694	-1.2234091606961
Nrcam	0.0181829305881851	-0.0281020763529329	0.836	0.854	1	Astrocytes	0.273493590668694	-1.99991775460945
Ddx18	0.0183316882699215	0.0158683396393823	0.047	0.036	1	Astrocytes	0.275466978523495	1.363352379116
Fmnl1	0.0183647021851574	-0.00962549260457446	0.025	0.032	1	Astrocytes	0.275475511936797	-0.586655203147764
Smpdl3a	0.0183729042119442	-0.0360134112369771	0.114	0.138	1	Astrocytes	0.275475511936797	-2.605050904545
Aftph	0.0183849350457564	-0.00831700806889119	0.088	0.092	1	Astrocytes	0.275475511936797	-0.486570024056571
Kif13a	0.0184507760314019	-0.0134404804057831	0.272	0.276	1	Astrocytes	0.275712645054569	-0.878461278727636
Agbl3	0.0184592873238864	-0.0328158611433108	0.183	0.207	1	Astrocytes	0.275712645054569	-2.36047226028113
Cbfb	0.018494898807804	-0.0158872073758774	0.099	0.111	1	Astrocytes	0.275712645054569	-1.0656099230647
Rassf7	0.0184994029950252	-0.00220001049791752	0.001	0.003	1	Astrocytes	0.275712645054569	-0.0186846339769667
Dbndd1	0.0185073454412551	-0.0052988643507941	0.015	0.018	1	Astrocytes	0.275712645054569	-0.255714063354696
Clasp2	0.0185268803159475	-0.0290090154420881	0.491	0.509	1	Astrocytes	0.275712645054569	-2.06928896893221
Rpp25l	0.0185290426154998	0.00914776077170681	0.084	0.075	1	Astrocytes	0.275712645054569	0.849299426081631
Oscp1	0.0185497340502659	0.00584059911136892	0.32	0.318	1	Astrocytes	0.275712645054569	0.596336660353868
Fn1	0.0185589337823575	0.00324353373237644	0.004	0.002	1	Astrocytes	0.275712645054569	0.397688723385877
Capg	0.0186122769518294	-0.00332435854593562	0.001	0.004	1	Astrocytes	0.276243520170577	-0.104685326134909
Arl6ip5	0.0186828821704272	-0.0105436277786935	0.21	0.218	1	Astrocytes	0.276785078764521	-0.656882799138147
Plekhg1	0.0186840514030869	-0.00651095172642821	0.148	0.153	1	Astrocytes	0.276785078764521	-0.348425882834601
Acox1	0.0187083311413255	-0.0162840989803884	0.116	0.126	1	Astrocytes	0.276883300891617	-1.09596791831341
Mapk15	0.0187445299940066	-0.00266516248800407	0.001	0.003	1	Astrocytes	0.276930670336819	-0.0542638242255754
Elmod2	0.0187468365564573	0.0112410994633724	0.034	0.026	1	Astrocytes	0.276930670336819	1.00941761788317
Pdia4	0.0187745821847911	0.0131062071865663	0.061	0.053	1	Astrocytes	0.277079628706494	1.15207856297623
Oprm1	0.0188040354117342	0.00667313707752977	0.032	0.027	1	Astrocytes	0.277253484529404	0.660016978440253
Cryba1	0.0188852066959407	0.00346088119451675	0.004	0.002	1	Astrocytes	0.278188847554852	0.41431349737449
Whamm	0.0190127005845096	-0.0128754045449301	0.165	0.175	1	Astrocytes	0.279366115866378	-0.835238972929387
AABR07066944.1	0.0190264290427137	-0.00212428841203794	0.002	0.004	1	Astrocytes	0.279366115866378	-0.0128926981002014
Emc3	0.0190353956538222	-0.0255382756106339	0.106	0.122	1	Astrocytes	0.279366115866378	-1.80381420928696
LOC100366030	0.019036357589314	0.0251586931546126	0.111	0.098	1	Astrocytes	0.279366115866378	2.07396581781957
Stambpl1	0.019160140604479	0.0123636406697072	0.065	0.057	1	Astrocytes	0.280894947888794	1.09528010582965
Agl	0.0191763442879206	-0.0147351247594372	0.164	0.174	1	Astrocytes	0.280894947888794	-0.977487830789416
Dlat	0.0192156888050124	-0.0219149152151959	0.116	0.128	1	Astrocytes	0.281208699601711	-1.5266655963689
Hsd3b7	0.0194155454993156	0.00561516440639852	0.01	0.006	1	Astrocytes	0.283723243475616	0.579093298124485
Abcb9	0.0194236845673643	-0.0128082474501234	0.041	0.048	1	Astrocytes	0.283723243475616	-0.830102167963279
Ccnt2	0.0194556944874295	-0.0171786341343272	0.185	0.201	1	Astrocytes	0.283926451273297	-1.16439036324401
Tomm22	0.019475002304113	0.00283966235091332	0.137	0.133	1	Astrocytes	0.283944085638406	0.366796849281735
AABR07043825.1	0.0195110731991511	0.00828931996684643	0.014	0.01	1	Astrocytes	0.284205864761636	0.78363781576021
Arhgap5	0.0195547862133918	-0.0350625159332834	0.454	0.478	1	Astrocytes	0.284578373020121	-2.532317506349
Hibadh	0.019683998441947	-0.0380505481835955	0.306	0.329	1	Astrocytes	0.285930214653204	-2.76087025936001
Adamtsl3	0.0197029028776027	0.00893122909671834	0.01	0.006	1	Astrocytes	0.285930214653204	0.832737051151597
Tiam2	0.0197336784804139	0.00931409906192072	0.016	0.012	1	Astrocytes	0.285930214653204	0.862022539814946
Hspb11	0.0197348362674461	-0.027665512736305	0.104	0.122	1	Astrocytes	0.285930214653204	-1.96652527150143
Ppp2cb	0.0197388081635275	0.0071495409298005	0.113	0.105	1	Astrocytes	0.285930214653204	0.696456816721836
Pgm1	0.0197947253744923	-0.0316207635591038	0.241	0.259	1	Astrocytes	0.286433924292539	-2.2690599795205
Sh3rf1	0.0198164900649468	-0.0151900878548777	0.258	0.268	1	Astrocytes	0.286433924292539	-1.01228767873968
Lamb2	0.0198283555444733	-0.00925529631152975	0.022	0.029	1	Astrocytes	0.286433924292539	-0.558339115889669
Mospd3	0.0198680188976942	-0.00882593809320472	0.031	0.037	1	Astrocytes	0.28656637519946	-0.525497769275743
Atg10	0.0198740576374944	0.0209001220288193	0.118	0.108	1	Astrocytes	0.28656637519946	1.7482303259782
Rbfa	0.0199133734400615	-0.0107743600859867	0.026	0.033	1	Astrocytes	0.286869607463439	-0.674531371717957
Clmn	0.0199811147819082	0.0269906532713251	0.224	0.209	1	Astrocytes	0.287581402475758	2.21409132283622
Nrxn1	0.020018569953145	-0.029370598399534	0.995	0.997	1	Astrocytes	0.287856393606727	-2.09694622743653
Inpp5b	0.0200575198479262	-0.0125745148680079	0.132	0.138	1	Astrocytes	0.288152354738339	-0.812224106203641
Plekha3	0.020078527745035	0.0106094211519896	0.045	0.04	1	Astrocytes	0.288190250012909	0.961100931519152
Prrx1	0.0201257796319658	-0.0511290701610059	0.369	0.391	1	Astrocytes	0.288604415782705	-3.76123837886072
Dbnl	0.0201892521846736	-0.0073252696174274	0.083	0.087	1	Astrocytes	0.289250217601059	-0.410712558553896
Flot2	0.0202914108200017	-0.0231302701653397	0.136	0.152	1	Astrocytes	0.290448588452725	-1.61962735061768
Crcp	0.0203188824114662	0.00515393051386438	0.083	0.081	1	Astrocytes	0.290468327133799	0.543813800753045
Gng7	0.0203298204482988	0.0111773773341984	0.044	0.039	1	Astrocytes	0.290468327133799	1.0045435513302
Nxpe3	0.020353283895834	-0.0218070525902506	0.257	0.279	1	Astrocytes	0.290538960653179	-1.5184152503843
Zbtb38	0.0203850595581988	0.00336289781981715	0.049	0.047	1	Astrocytes	0.290728013044566	0.406818809178081
Efs	0.0204595297297933	-0.0189527752633057	0.068	0.082	1	Astrocytes	0.291525070300633	-1.30009332937356
Wdr33	0.0205373380113773	-0.0200094949113052	0.278	0.295	1	Astrocytes	0.29236820210752	-1.38092116671899
Fbxo32	0.020602556637144	-0.00424732040630554	0.024	0.026	1	Astrocytes	0.293011535118613	-0.175282112394388
Snapc3	0.0206305335293301	0.0226002606628858	0.122	0.106	1	Astrocytes	0.293011535118613	1.87827288668875
Psmc5	0.0206385610852924	0.00341338991339937	0.069	0.066	1	Astrocytes	0.293011535118613	0.410680918428174
Nedd9	0.0207099799774166	0.0260436272059823	0.17	0.152	1	Astrocytes	0.29375323490388	2.14165388030705
Rpl23a	0.0207594521872117	-0.00159183037281849	0.11	0.11	1	Astrocytes	0.29375323490388	0.0278346905395097
AC112531.1	0.0207611820213476	0.00130391656878477	0.002	0.002	1	Astrocytes	0.29375323490388	0.24932859692473
Kcnt2	0.0207837612876517	0.0256721947739939	0.035	0.029	1	Astrocytes	0.29375323490388	2.11324324153979
Mipol1	0.020784426997916	-0.0203671270041603	0.154	0.163	1	Astrocytes	0.29375323490388	-1.40827622601548
Slc7a8	0.0209760315263837	-0.00899913608293161	0.025	0.031	1	Astrocytes	0.296194403767694	-0.538745577214871
LOC100363112	0.0209950146651292	-0.0275838550512312	0.052	0.071	1	Astrocytes	0.296195854376391	-1.9602793252851
Serp2	0.0210826676162826	0.0107461367835099	0.179	0.169	1	Astrocytes	0.297165219734269	0.971558226269012
Phf12	0.0211541764304852	-0.0199690902367645	0.143	0.157	1	Astrocytes	0.297905493574014	-1.37783063796053
Sp1	0.0211827641619451	-0.0121825792262606	0.067	0.077	1	Astrocytes	0.298040541858829	-0.782245189505159
Tox	0.0212243394050447	-0.034310300942984	0.506	0.528	1	Astrocytes	0.298357918088119	-2.47478104339043
Prkce	0.021253621055252	0.0183317937391736	0.061	0.055	1	Astrocytes	0.298502065456395	1.55178047133782
Ube2g1	0.0212747921886852	-0.0386072008718519	0.292	0.318	1	Astrocytes	0.298532146561801	-2.80344828185582
Rcan1	0.0213031765647458	-0.00495514918901623	0.046	0.05	1	Astrocytes	0.298543396079119	-0.229423501575199
Herc1	0.0213136539781115	-0.0228020532397127	0.31	0.331	1	Astrocytes	0.298543396079119	-1.59452223940978
Dnaaf3	0.0213548529958808	-0.00200522960933885	0.001	0.002	1	Astrocytes	0.298853642996769	-0.00378596335052464
Rnf7	0.02137495607267	0.00403639616322543	0.12	0.119	1	Astrocytes	0.298868369757618	0.45833428412593
Tmem120a	0.0213993754639203	-0.00860101089384824	0.07	0.076	1	Astrocytes	0.29894336801245	-0.508293225839302
B3galt5	0.02152954348175	0.00588024116094164	0.013	0.01	1	Astrocytes	0.300490301582435	0.599368856396564
Fnta	0.0215484184905813	0.0102870190342859	0.1	0.093	1	Astrocytes	0.300490301582435	0.936440591400646
Dcc	0.0217189989659088	0.0606718291832811	0.412	0.399	1	Astrocytes	0.302422142544504	4.79034379752812
Entr1	0.0217398965695144	-0.0145193115959339	0.075	0.085	1	Astrocytes	0.302422142544504	-0.960980414361918
Cntf	0.0217530177380012	0.00514338708339493	0.009	0.006	1	Astrocytes	0.302422142544504	0.543007340227151
Exoc4	0.0217640616351826	-0.0129396899813519	0.418	0.445	1	Astrocytes	0.302422142544504	-0.840156126508028
Sh3rf3	0.0218184841934192	0.0105163146952264	0.02	0.016	1	Astrocytes	0.302910070819788	0.953979275782635
Cox6b1	0.021844670576242	0.0124084100114822	0.231	0.22	1	Astrocytes	0.302928772886641	1.09870448530617
Oog1	0.0218688794104505	0.00194555909718179	0.002	0.001	1	Astrocytes	0.302928772886641	0.298407440132921
Sntg1	0.0218924802493907	0.0230637719970675	0.056	0.05	1	Astrocytes	0.302928772886641	1.9137265841741
Gmfb	0.0218970696362475	0.00230463923055627	0.004	0.003	1	Astrocytes	0.302928772886641	0.325873259160051
Gprasp1	0.0219605391705269	-0.0109482543655267	0.126	0.129	1	Astrocytes	0.303539152869803	-0.687832438437562
Dtx3	0.0220173715926916	-0.00625122830254263	0.125	0.131	1	Astrocytes	0.304056800656819	-0.32855979753907
Pik3r3	0.0220615284303374	-0.0388675012541713	0.181	0.204	1	Astrocytes	0.304398643812782	-2.82335849834786
Vps26c	0.0220881468643929	0.0122024930870638	0.085	0.076	1	Astrocytes	0.304498108970647	1.08295402613276
Arhgef1	0.0221680685264812	-0.0085211647327295	0.068	0.074	1	Astrocytes	0.305331570714168	-0.502185841978521
Emp1	0.0222639419222577	-0.00339706753375137	0.003	0.006	1	Astrocytes	0.306297869718045	-0.110246791989971
Tmem254	0.0222951658741429	-0.0246607314147267	0.065	0.083	1	Astrocytes	0.306297869718045	-1.73669139230851
Peli2	0.0222967980123666	-0.0175744287861471	0.233	0.245	1	Astrocytes	0.306297869718045	-1.19466445325459
Clk1	0.0223184198615139	-0.00753598990532234	0.185	0.194	1	Astrocytes	0.306326658606676	-0.426830424051711
Mt-atp6	0.0223626190185991	0.00986195979788562	0.324	0.301	1	Astrocytes	0.306614910105282	0.903928071275772
G6pc3	0.022378510458347	-0.014475598763947	0.09	0.1	1	Astrocytes	0.306614910105282	-0.957636846670683
Crb1	0.0224519190021679	-0.0180424242570315	0.061	0.072	1	Astrocytes	0.307352273390934	-1.23046113960433
Cryab	0.022500861620598	0.0306337544685407	0.144	0.132	1	Astrocytes	0.307753720230115	2.49274989756692
Ttll9	0.0225302582108154	-0.00395323032374292	0.118	0.122	1	Astrocytes	0.307887361333861	-0.152787342468159
Ldlrad4	0.0226167277678598	-0.0117219321846828	0.059	0.067	1	Astrocytes	0.308800021951423	-0.747010580003207
Ctxn3	0.0226487998593043	0.00531545015921345	0.012	0.009	1	Astrocytes	0.308892699739798	0.556168339297947
Col18a1	0.0226628950408279	0.00439964912995175	0.004	0.002	1	Astrocytes	0.308892699739798	0.486119280615191
Adipor1	0.0227110640185098	-0.0165184925528258	0.091	0.101	1	Astrocytes	0.309209744771443	-1.1138965388171
Tcf7l2	0.0227255759638879	0.000387325618816547	0.264	0.26	1	Astrocytes	0.309209744771443	0.179219117691922
Miga2	0.0228290938249415	-0.0211757771903306	0.13	0.144	1	Astrocytes	0.310349067526588	-1.4701293824708
Baz1a	0.0229599391968064	-0.0113323761986402	0.029	0.036	1	Astrocytes	0.31185759837186	-0.717213681709136
Prdm16	0.0230910067032598	-0.00762471980986805	0.069	0.075	1	Astrocytes	0.313366533876072	-0.433617319995089
Wnt2	0.0231300357241409	0.00171795082331862	0.002	0.001	1	Astrocytes	0.313457264913561	0.280997822952893
Cdk20	0.0231376537971637	0.00945977352219931	0.027	0.02	1	Astrocytes	0.313457264913561	0.873165089878315
AABR07031089.1	0.0234681200905253	0.00260762270284252	0.059	0.057	1	Astrocytes	0.317316246833562	0.349048279008189
Plod1	0.0234691682306721	-0.0107723107013462	0.046	0.054	1	Astrocytes	0.317316246833562	-0.674374615544553
Usp16	0.023483182214034	-0.00644949330651984	0.074	0.08	1	Astrocytes	0.317316246833562	-0.343724966014075
Wapl	0.0235176905928527	-0.0194107217665631	0.227	0.239	1	Astrocytes	0.317509061979925	-1.33512137635676
Oaf	0.0235662804761918	-0.048518446388147	0.253	0.288	1	Astrocytes	0.317719441249549	-3.56155336866694
LOC102553088	0.0235737780223403	0.00402352311528906	0.006	0.003	1	Astrocytes	0.317719441249549	0.457349632589725
Cck	0.0237625548098737	-0.0325716860248676	0.244	0.265	1	Astrocytes	0.319988806744462	-2.34179545532657
Ap1s2	0.0238221623446964	0.0117825417632919	0.042	0.035	1	Astrocytes	0.320298169415406	1.05083220711
Gapdhs	0.0238263617865744	0.0057021701517534	0.015	0.012	1	Astrocytes	0.320298169415406	0.585748314189508
Nrg4	0.0238641026400406	-0.00573891804403933	0.002	0.006	1	Astrocytes	0.320460867800837	-0.28937350028124
Prxl2a	0.0238900065074262	-0.0609928174198987	0.226	0.263	1	Astrocytes	0.320460867800837	-4.51571035311378
Fos	0.0238997460050344	-0.0248007729930697	0.028	0.041	1	Astrocytes	0.320460867800837	-1.74740308668964
Arrdc3	0.023962654357609	-0.0101149542131018	0.014	0.02	1	Astrocytes	0.320679781821121	-0.624093821191608
Shroom2	0.0239897584318166	-0.0211259516751471	0.225	0.233	1	Astrocytes	0.320679781821121	-1.46631825939333
Tcf12	0.0239908004686992	-0.0128785811405957	0.489	0.505	1	Astrocytes	0.320679781821121	-0.835481948782308
Pxmp2	0.024002166539873	0.0170458477120283	0.246	0.239	1	Astrocytes	0.320679781821121	1.45341924893236
Snrnp70	0.0240182778964697	0.0280532084483007	0.489	0.476	1	Astrocytes	0.320679781821121	2.29536551621164
Plpp4	0.0240389418085332	-0.0073545569968555	0.013	0.019	1	Astrocytes	0.320682754330161	-0.412952732232099
Cbwd1	0.0240778129685686	-0.0191246409382407	0.067	0.079	1	Astrocytes	0.320928402592102	-1.31323922937192
AC134224.2	0.0241889941444748	-0.0297545722812058	0.213	0.235	1	Astrocytes	0.32213662150978	-2.12631615399313
Dgkq	0.0242972374502658	-0.00405391836497236	0.02	0.024	1	Astrocytes	0.32305978548503	-0.160488908947527
Clvs1	0.0243131484270465	0.0220939266657777	0.141	0.133	1	Astrocytes	0.32305978548503	1.83954370999729
Ttf2	0.0243496500573538	-0.00700553810690084	0.016	0.021	1	Astrocytes	0.32305978548503	-0.386256491539365
Galnt1	0.0243647150631802	0.0196477402782151	0.076	0.063	1	Astrocytes	0.32305978548503	1.6524364144863
Trim28	0.0243766423813927	-0.0120493648998529	0.076	0.083	1	Astrocytes	0.32305978548503	-0.77205570743454
Zranb2	0.0243837810935988	-0.0175857426520695	0.141	0.153	1	Astrocytes	0.32305978548503	-1.19552984391545
Gabrd	0.0244024633987609	0.00544419492660878	0.022	0.018	1	Astrocytes	0.32305978548503	0.566015947542769
Bcl10	0.0244507955054558	0.00732229735306453	0.07	0.063	1	Astrocytes	0.323426711542656	0.709670849513218
Jak2	0.0245654823454274	-0.0160254973346266	0.116	0.123	1	Astrocytes	0.324669997502161	-1.07618763713811
Gatad2b	0.0249040540552644	-0.0229331012767704	0.29	0.305	1	Astrocytes	0.32886767678366	-1.60454602333752
Mrps15	0.0249309572542665	0.0102549627860549	0.097	0.09	1	Astrocytes	0.328946053326268	0.933988628647019
Ptprr	0.0250406798143119	0.0163513883344238	0.038	0.031	1	Astrocytes	0.330116121787332	1.40030047734305
Klf6	0.0250676706471741	-0.0126168873343501	0.043	0.051	1	Astrocytes	0.330194472806774	-0.815465150149323
AABR07040430.1	0.0250890612625121	0.00203693466580242	0.003	0.002	1	Astrocytes	0.330198987488498	0.305396701297693
Ndufb6	0.0251662834004585	0.00316025744595101	0.04	0.037	1	Astrocytes	0.330328619759799	0.391318971345524
Pprc1	0.0251772840209295	-0.00803678964337756	0.038	0.044	1	Astrocytes	0.330328619759799	-0.465136288664705
Auh	0.0252175220024315	0.0120595659886645	0.138	0.132	1	Astrocytes	0.330328619759799	1.07202162009343
Nptx2	0.0252482711422608	-0.00458676932569772	0.018	0.02	1	Astrocytes	0.330328619759799	-0.201246351912081
Slc26a6	0.0252669214426558	-0.00856532902047734	0.017	0.023	1	Astrocytes	0.330328619759799	-0.505563941243844
Zfp133	0.0252673355533401	-0.0083681094661693	0.037	0.043	1	Astrocytes	0.330328619759799	-0.49047873857242
Tbca	0.025272291485619	0.0099536633048814	0.207	0.201	1	Astrocytes	0.330328619759799	0.910942416245597
Eef2k	0.0252872529915933	-0.0073148818056864	0.115	0.119	1	Astrocytes	0.330328619759799	-0.409918001209036
Nfatc3	0.0252884161353594	-0.0273434941170619	0.223	0.235	1	Astrocytes	0.330328619759799	-1.94189426494482
Itgb8	0.0253648346576963	0.0226162253333552	0.307	0.294	1	Astrocytes	0.331051186447537	1.87949401453511
Spint2	0.0254735428489707	0.0123824812403614	0.084	0.076	1	Astrocytes	0.332079594000784	1.09672120951615
Rdh5	0.0254859657812942	-0.0166707872841078	0.039	0.049	1	Astrocytes	0.332079594000784	-1.12554546934653
Fgf12	0.0255988837067796	-0.045423860359747	0.259	0.3	1	Astrocytes	0.332651345480492	-3.32485038256418
Tnk1	0.0256007276135247	0.00192521737476182	0.002	0	1	Astrocytes	0.332651345480492	0.296851514269141
AABR07016572.1	0.0256068543176812	0.00329429088128206	0.009	0.007	1	Astrocytes	0.332651345480492	0.401571106554987
Nisch	0.0256146625025774	-0.0199728920720237	0.096	0.11	1	Astrocytes	0.332651345480492	-1.37812143800624
Med9	0.0256870497889818	-0.00812531340435595	0.022	0.028	1	Astrocytes	0.333247453208293	-0.471907416813133
Psma7	0.0257030480865652	0.00933367128843676	0.216	0.21	1	Astrocytes	0.333247453208293	0.863519607409289
Acot2	0.025795813461623	-0.00931471192455499	0.018	0.025	1	Astrocytes	0.33372668764312	-0.562883779665416
Btnl8	0.0258169804973499	0.00374735380708639	0.005	0.003	1	Astrocytes	0.33372668764312	0.43622561169595
Rnaseh2c	0.025823921230951	-0.0126453851059291	0.024	0.032	1	Astrocytes	0.33372668764312	-0.817644927207746
Rbm3	0.0258251019122098	-0.0183619889618065	0.08	0.091	1	Astrocytes	0.33372668764312	-1.2549044477493
Ccdc186	0.0258586735314753	0.013811183520936	0.066	0.058	1	Astrocytes	0.333885490009699	1.20600177013404
Zfp110	0.0259157416641427	-0.0163274698541629	0.121	0.131	1	Astrocytes	0.334347167127525	-1.09928532983084
Trpm7	0.0259732775911635	-0.013600103338786	0.283	0.294	1	Astrocytes	0.334814115735557	-0.890670738909231
Dot1l	0.0260067369318573	-0.00830899539104493	0.082	0.087	1	Astrocytes	0.334962333336302	-0.485957139245652
Htra1	0.0260563381317621	0.0164623329410707	0.52	0.51	1	Astrocytes	0.334962333336302	1.40878656221654
AABR07040840.1	0.026066559790568	0.00304622216030636	0.005	0.003	1	Astrocytes	0.334962333336302	0.382596482332308
Rwdd1	0.0260701816040046	0.0077343115372618	0.071	0.067	1	Astrocytes	0.334962333336302	0.741185561601094
Galns	0.0261467313298978	0.0068685914042718	0.024	0.019	1	Astrocytes	0.335670966533091	0.674967159938508
Nudt18	0.0261990643542497	-0.00816358006845273	0.013	0.018	1	Astrocytes	0.335929634277836	-0.474834410464876
Rftn2	0.0262097062950071	-0.0161055896218116	0.25	0.265	1	Astrocytes	0.335929634277836	-1.08231384703064
Pip5k1b	0.0262476471609283	0.0131935818470774	0.038	0.032	1	Astrocytes	0.336141296865831	1.15876179713514
Vapa	0.0263135114951954	0.00220471132643024	0.27	0.266	1	Astrocytes	0.336709925233789	0.318229835101211
AABR07002493.1	0.026445556225953	0.00154153413349711	0.003	0.002	1	Astrocytes	0.337408387825492	0.267503818618909
Tead2	0.0264506643347258	-0.00112772759453899	0	0.001	1	Astrocytes	0.337408387825492	0.0633336272209195
Tmem255b	0.0264603355295	-0.00319255579952919	0.003	0.005	1	Astrocytes	0.337408387825492	-0.0946038149522723
Bhlhe41	0.0264665357268562	0.00336339441461512	0.01	0.008	1	Astrocytes	0.337408387825492	0.406856793409408
Hspb6	0.026475632675496	-0.00930478343928659	0.012	0.019	1	Astrocytes	0.337408387825492	-0.562124355920546
Fosl1	0.0265633504193276	-0.00517341667833854	0.004	0.008	1	Astrocytes	0.338059725364304	-0.246118647878324
AABR07041724.2	0.0265698394552643	-0.0106642981426606	0.036	0.043	1	Astrocytes	0.338059725364304	-0.666112801220167
Sparc	0.0266782335388099	0.0308328967144368	0.215	0.194	1	Astrocytes	0.338413043461487	2.50798216573792
Nde1	0.0266814363332736	-0.0144196405245072	0.024	0.034	1	Astrocytes	0.338413043461487	-0.953356635278627
Spty2d1	0.0267230145056586	0.00664949429931477	0.016	0.011	1	Astrocytes	0.338413043461487	0.658208556844636
Rnpep	0.0267273673725299	0.0199951301286838	0.127	0.115	1	Astrocytes	0.338413043461487	1.67900805094853
Lrig1	0.0267298375600933	-0.00914774064893086	0.041	0.047	1	Astrocytes	0.338413043461487	-0.550112249266549
Stat2	0.0267562590268271	-0.00834536709938822	0.037	0.043	1	Astrocytes	0.338413043461487	-0.488739188894782
Ipp	0.0267567826244925	-0.0163460128709114	0.082	0.093	1	Astrocytes	0.338413043461487	-1.10070367380171
Axl	0.0267808265882439	-0.0121243722416373	0.141	0.152	1	Astrocytes	0.338413043461487	-0.777792972974118
Atp23	0.0267954137366844	0.0103231517243943	0.045	0.038	1	Astrocytes	0.338413043461487	0.93920435869168
Zic5	0.0268168507425428	-0.0155053880360733	0.029	0.04	1	Astrocytes	0.338413043461487	-1.03640479609328
Hspbap1	0.0268348945733102	-0.0174475111459178	0.065	0.077	1	Astrocytes	0.338413043461487	-1.18495660084536
Btf3l4	0.0269030086870389	-0.00800422690213254	0.018	0.023	1	Astrocytes	0.338908550037424	-0.462645584571281
Atp5mc3	0.0269293162144195	-0.00339706753375141	0.316	0.317	1	Astrocytes	0.338908550037424	-0.110246791989974
Grid2	0.0269389955314041	0.0469964709016182	0.196	0.181	1	Astrocytes	0.338908550037424	3.74432403540556
Card6	0.0269975413784211	0.00096308177864013	0.001	0	1	Astrocytes	0.339177556266531	0.223258353003717
Nfs1	0.0270057480447336	-0.0150011576482282	0.074	0.082	1	Astrocytes	0.339177556266531	-0.997836523183317
Ppil1	0.0270322634326488	0.0123301861601129	0.093	0.088	1	Astrocytes	0.339177556266531	1.09272119092248
Inpp5k	0.0270468589297189	-0.012867828333791	0.037	0.046	1	Astrocytes	0.339177556266531	-0.83465947318903
Mrps18c	0.0270802755806973	0.0143874081459054	0.044	0.033	1	Astrocytes	0.339233661780811	1.25007683805733
AABR07057231.1	0.0271333960698543	-0.00157202333374192	0	0.001	1	Astrocytes	0.339233661780811	0.0293497188024991
Atad1	0.0271426333915199	0.0192501190578824	0.231	0.221	1	Astrocytes	0.339233661780811	1.62202261137118
Tinag	0.0271579493127361	0.00120113062678184	0.001	0	1	Astrocytes	0.339233661780811	0.241466563302721
Ddit4l	0.027159451759096	-0.00539942044489885	0.007	0.011	1	Astrocytes	0.339233661780811	-0.263405537279475
Eps8	0.0272645938023247	-0.00738661400071161	0.383	0.391	1	Astrocytes	0.340222814563549	-0.415404752783027
Wdr83	0.0272820181489638	-0.00666801479347404	0.027	0.032	1	Astrocytes	0.340222814563549	-0.36043954044018
LOC100363452	0.0273071868607982	-0.00226783872915745	0.12	0.124	1	Astrocytes	0.340266201328199	-0.0238727737569622
Nadk	0.0274023626616423	-0.0185149202351574	0.178	0.189	1	Astrocytes	0.341181163044321	-1.26660206699091
Fth1	0.0274543230562106	-0.0544672236236172	0.682	0.699	1	Astrocytes	0.341557034183848	-4.01657168852408
Evl	0.0275266603976294	0.0187536629523182	0.116	0.106	1	Astrocytes	0.342185616733764	1.58404898854165
Rnf41	0.0275748482656397	-0.0244203289803671	0.092	0.107	1	Astrocytes	0.342513237997906	-1.71830315764414
Ahctf1	0.0276302385611441	-0.0163569839428137	0.106	0.115	1	Astrocytes	0.342709625544761	-1.10154284435835
AABR07063682.1	0.0276678205235859	-0.00511898599151535	0.011	0.015	1	Astrocytes	0.342709625544761	-0.241955278048423
Nol4	0.0276701267351314	-0.0247789096385272	0.375	0.382	1	Astrocytes	0.342709625544761	-1.74573077211866
Nos1	0.0276836984565707	-0.0081777585772666	0.041	0.047	1	Astrocytes	0.342709625544761	-0.475918915902413
Letm2	0.0276998855934955	-0.0114998003624018	0.059	0.064	1	Astrocytes	0.342709625544761	-0.730019853243691
Timm44	0.0277542969268142	-0.00754943941934722	0.042	0.048	1	Astrocytes	0.343112222370261	-0.427859169125237
Sorbs2	0.0278749669499083	-0.0212780138649483	0.238	0.258	1	Astrocytes	0.344332662606426	-1.47794940296761
Pcna	0.0279405981434227	0.00646589860192519	0.055	0.05	1	Astrocytes	0.344713531826805	0.644165434627671
Nrxn2	0.0279503372825095	-0.0148698289925694	0.114	0.121	1	Astrocytes	0.344713531826805	-0.987791274911007
Pald1	0.0279717188944112	-0.00487575011110156	0.018	0.021	1	Astrocytes	0.344713531826805	-0.223350314834314
Lmo3	0.0280140104361546	0.0308155135449802	0.124	0.108	1	Astrocytes	0.344963732906117	2.50665253777458
Adk	0.0280772689333938	0.000659527242589553	0.526	0.524	1	Astrocytes	0.345471525511437	0.20003965283872
Timp3	0.0281794789333488	-0.0401825960046011	0.267	0.292	1	Astrocytes	0.346393974848343	-2.92394928870819
Vom2r46	0.0281963988960565	0.00633193361948032	0.011	0.006	1	Astrocytes	0.346393974848343	0.633918535337461
Cdc26	0.0284105098158242	0.0123095907703213	0.074	0.065	1	Astrocytes	0.348751234734468	1.09114586219713
Atpaf2	0.0285234908751367	-0.0171778702436337	0.075	0.084	1	Astrocytes	0.349405697416313	-1.16433193371368
Tspan17	0.0285264061620506	-0.00745430586972347	0.025	0.029	1	Astrocytes	0.349405697416313	-0.420582462299885
Snx10	0.0285306411518547	0.00860664878221164	0.048	0.042	1	Astrocytes	0.349405697416313	0.807910102096433
Ndufb4	0.028580635720804	0.000991037423673236	0.096	0.096	1	Astrocytes	0.349675916494576	0.225396663135359
Phf10	0.0285972846036806	-0.0149417713778569	0.05	0.059	1	Astrocytes	0.349675916494576	-0.993294103809162
Mrpl52	0.0286319791810345	0.0138820750346855	0.102	0.092	1	Astrocytes	0.34982748395021	1.21142421851319
Cacna1a	0.0286734278072446	0.0446807175719214	0.143	0.133	1	Astrocytes	0.349862984191688	3.56719348444134
Pik3ap1	0.0286794873578857	0.000497277593831211	0.001	0	1	Astrocytes	0.349862984191688	0.18762927678106
Adam19	0.0287732287142835	0.00616215014451592	0.011	0.007	1	Astrocytes	0.350562148422527	0.62093190153696
Nxph3	0.0287963993598223	-0.0030548420677205	0.012	0.014	1	Astrocytes	0.350562148422527	-0.0840701761239066
Timm50	0.0288038379217642	0.00427913385958671	0.022	0.019	1	Astrocytes	0.350562148422527	0.476901141547609
Etv1	0.0288624550068184	-0.0035414742243168	0.126	0.131	1	Astrocytes	0.350707783807139	-0.121292371126037
Arpp21	0.0288991370282394	0.0497814910433785	0.109	0.099	1	Astrocytes	0.350707783807139	3.95734851682605
LOC691995	0.0289019284626063	0.0133729827965247	0.267	0.251	1	Astrocytes	0.350707783807139	1.1724840656564
Pias3	0.0289167716179159	-0.00667210193276145	0.024	0.028	1	Astrocytes	0.350707783807139	-0.360752163215915
Sppl2a	0.028953763280065	-0.0183665824895096	0.109	0.125	1	Astrocytes	0.350707783807139	-1.25525580386417
Tm7sf3	0.0289694937316547	0.0180942822220375	0.111	0.099	1	Astrocytes	0.350707783807139	1.53361336115766
Slc16a11	0.0289724811494623	0.0130759240699672	0.041	0.03	1	Astrocytes	0.350707783807139	1.14976222597292
Faap24	0.0289946453083796	0.00431603763028069	0.011	0.008	1	Astrocytes	0.350707783807139	0.479723888319407
Tmed11	0.0290232887933398	0.00145964542374051	0.001	0	1	Astrocytes	0.350783786278825	0.261240201466371
Col11a1	0.0290766134136874	0.00888557068118349	0.025	0.022	1	Astrocytes	0.35115774536869	0.829244666968822
LOC502176	0.0291768303455888	-0.0024815237836516	0	0.002	1	Astrocytes	0.351798380987596	-0.0402174124324133
Tex21	0.0291946257231104	-0.00223251516174109	0.001	0.002	1	Astrocytes	0.351798380987596	-0.0211708957640671
Pi4kb	0.0291969334552429	-0.0179361909491596	0.15	0.161	1	Astrocytes	0.351798380987596	-1.22233541908272
Shbg	0.0292515826800328	-0.00488007145013792	0.005	0.008	1	Astrocytes	0.351828042633748	-0.223680851405112
Ndufb3	0.0292569279444703	0.0111996230472234	0.19	0.185	1	Astrocytes	0.351828042633748	1.00624511226684
Tuba1a	0.0292666748876237	-0.0470564045731636	0.632	0.633	1	Astrocytes	0.351828042633748	-3.44972268752327
Socs1	0.0293279535393959	-0.00800648472525247	0.009	0.014	1	Astrocytes	0.352294743588088	-0.462818284076053
Tnip1	0.0293957619911725	-0.012670751049249	0.026	0.036	1	Astrocytes	0.352345965049697	-0.819585152644697
Prr7	0.0294087415519972	-0.00250946139849323	0.085	0.085	1	Astrocytes	0.352345965049697	-0.0423543434457747
Gk5	0.0294112462651406	-0.00765029331268088	0.04	0.044	1	Astrocytes	0.352345965049697	-0.43557342153027
Mcart1	0.029422055980055	-0.0214248443709741	0.042	0.056	1	Astrocytes	0.352345965049697	-1.48918037826069
AABR07006097.1	0.0294835678730712	-0.0109589457867998	0.026	0.034	1	Astrocytes	0.352569041017921	-0.688650218689202
Vamp2	0.0294856311713101	-0.0171296918888511	0.257	0.259	1	Astrocytes	0.352569041017921	-1.16064680092438
AABR07044668.1	0.0297247047548853	0.00475304131827107	0.005	0.004	1	Astrocytes	0.355157020711836	0.513150032215857
AABR07007026.1	0.0297552150337885	-0.00977786095547344	0.024	0.031	1	Astrocytes	0.355250999581487	-0.598309764796512
Erbb2	0.0298144994305625	-0.00653293093405365	0.01	0.015	1	Astrocytes	0.355688111837768	-0.35010705893679
Pm20d1	0.0298393350925298	-0.0021781715859931	0.005	0.006	1	Astrocytes	0.355713897364443	-0.0170141890068464
Ggct	0.0299293900145333	0.0126619501103383	0.036	0.027	1	Astrocytes	0.356516530408503	1.11809761186503
Slc7a11	0.0300293994656362	-0.0223981614572542	0.331	0.347	1	Astrocytes	0.357436433093248	-1.56362880484603
AABR07035005.1	0.0300763665985551	-0.00547757505587115	0.016	0.02	1	Astrocytes	0.357724063076674	-0.269383535507693
Itgb3	0.0301260125675296	0.00201665188549042	0.003	0.002	1	Astrocytes	0.357836708667413	0.303845283879577
Lias	0.0301386085044086	0.0100234482285705	0.052	0.045	1	Astrocytes	0.357836708667413	0.916280222230168
Cep112	0.0301741321688977	-0.0152509784571659	0.144	0.159	1	Astrocytes	0.357836708667413	-1.01694516353892
Snrpd3	0.0301770758265545	0.00363393071079096	0.106	0.105	1	Astrocytes	0.357836708667413	0.427549948670343
Gpn3	0.0302439269421982	-0.00717685249019629	0.026	0.031	1	Astrocytes	0.358115568725939	-0.399360223578558
Nkx2-1	0.0302462473586097	0.00244124027048338	0.002	0.001	1	Astrocytes	0.358115568725939	0.336321788869276
Mylpf	0.0303107814334323	0.00151085062209882	0.002	0.001	1	Astrocytes	0.358609003867033	0.26515685566314
Mbp	0.0303767094642277	-0.00761281496279187	0.211	0.208	1	Astrocytes	0.35873771702562	-0.432706725548476
AABR07015081.2	0.0303959941308097	0.0058341042355145	0.018	0.014	1	Astrocytes	0.35873771702562	0.595839871285799
Ccdc125	0.030418306568577	-0.00289785145517697	0.007	0.01	1	Astrocytes	0.35873771702562	-0.0720620605187415
Uba52	0.0304393610962558	-0.013318007938901	0.525	0.53	1	Astrocytes	0.35873771702562	-0.869093434899635
Tfdp2	0.0304454467965864	-0.0133376163926148	0.13	0.14	1	Astrocytes	0.35873771702562	-0.870593273490102
Srsf3	0.0304588627663262	-0.019850273278711	0.108	0.123	1	Astrocytes	0.35873771702562	-1.36874240175937
Jmy	0.0305024418130524	-0.0110576037044311	0.049	0.057	1	Astrocytes	0.35898147574131	-0.696196502260476
Celf4	0.0305491764259913	0.00276223099457985	0.008	0.006	1	Astrocytes	0.359261978838794	0.360874172356965
Klhdc8a	0.0306230139392978	0.00449020267480875	0.014	0.011	1	Astrocytes	0.359860556314385	0.493045665686775
Olfm2	0.0306891829837689	-0.0127699920862146	0.072	0.079	1	Astrocytes	0.360340669564718	-0.82717603865598
Phlda3	0.0307098084655806	0.0106702661644378	0.032	0.025	1	Astrocytes	0.360340669564718	0.965754929179509
Ddr1	0.0307935750340341	-0.0127540439604693	0.106	0.115	1	Astrocytes	0.36081386560326	-0.825956176305406
Zranb1	0.0308060249556334	-0.0138812753172939	0.112	0.123	1	Astrocytes	0.36081386560326	-0.912177410984414
Naxe	0.030832000711628	0.0045574567330221	0.072	0.071	1	Astrocytes	0.36081386560326	0.498189887324349
Ehbp1l1	0.0308421337183817	0.00215367887327864	0.009	0.007	1	Astrocytes	0.36081386560326	0.314326394079286
AABR07040855.1	0.0309308432028399	0.00382166212121812	0.026	0.022	1	Astrocytes	0.361582018007565	0.441909409039382
Psmb5	0.0309730209306353	-0.0192501700420893	0.323	0.335	1	Astrocytes	0.361805474579156	-1.32284087348557
Prex1	0.0311018750269929	-0.0182550583517666	0.214	0.225	1	Astrocytes	0.363040338856744	-1.2467253910128
Slc14a2.1	0.0311982394929949	0.0023147269058086	0.004	0.003	1	Astrocytes	0.363226074999182	0.326644859249093
Creb3	0.0312105211578014	0.00140893793292602	0.036	0.036	1	Astrocytes	0.363226074999182	0.257361616614175
Ttc30b	0.0312416377651337	-0.00555539590760476	0.018	0.022	1	Astrocytes	0.363226074999182	-0.275336004696578
Usp34	0.0312903488169059	-0.00418144228822726	0.236	0.242	1	Astrocytes	0.363226074999182	-0.170243135573303
Me3	0.0313034520733293	0.0338926107015031	0.086	0.074	1	Astrocytes	0.363226074999182	2.74201781080074
Pou6f1	0.031328174459293	-0.00364655108576311	0.016	0.019	1	Astrocytes	0.363226074999182	-0.129329635770286
Lig1	0.031341569150093	-0.00646806265578052	0.008	0.013	1	Astrocytes	0.363226074999182	-0.345145324142642
Cox15	0.0313456920393952	-0.00896411967916994	0.023	0.029	1	Astrocytes	0.363226074999182	-0.53606719398141
Minar2	0.0313795851232386	0.00883327508587645	0.067	0.06	1	Astrocytes	0.363226074999182	0.825244608978643
Sncg	0.0313882223079316	0.00210995494152151	0.018	0.016	1	Astrocytes	0.363226074999182	0.310981977373437
Lars2	0.0313901965948928	-0.00653406072429538	0.046	0.052	1	Astrocytes	0.363226074999182	-0.350193475899005
AABR07069454.1	0.0314361552145423	-0.00436833154746206	0.013	0.016	1	Astrocytes	0.363226074999182	-0.184538180314484
Nox4	0.0314493923004334	0.00718335134028997	0.025	0.02	1	Astrocytes	0.363226074999182	0.699042954270048
Eif2b3	0.0314676652766568	-0.0149576483961972	0.065	0.076	1	Astrocytes	0.363226074999182	-0.994508527197967
Arglu1	0.0314866433348746	-0.00945582659449939	0.262	0.273	1	Astrocytes	0.363226074999182	-0.573677554164558
Taf10	0.0314929041102206	0.0102421556424224	0.058	0.049	1	Astrocytes	0.363226074999182	0.93300901809057
Ccdc51	0.031511390111798	0.00678998856301483	0.091	0.089	1	Astrocytes	0.363226074999182	0.668954876850904
Mrpl16	0.0315765566370732	0.00223020874092945	0.055	0.055	1	Astrocytes	0.363328915112917	0.320180116687981
Adat2	0.0315890048227073	-0.00284853563895429	0.002	0.004	1	Astrocytes	0.363328915112917	-0.0682899240019749
Etl4	0.0315897909366407	0.0302856839600012	0.057	0.051	1	Astrocytes	0.363328915112917	2.46612619798659
Bach2	0.0316558519574898	-0.0107763010015696	0.446	0.445	1	Astrocytes	0.363633571775028	-0.674679831159714
Jag2	0.0316626376239602	0.0115973384004421	0.019	0.011	1	Astrocytes	0.363633571775028	1.03666611554864
Zfp763	0.0316965267050476	0.00249161322011399	0.003	0.002	1	Astrocytes	0.363756482040078	0.340174784871631
Mto1	0.0317530683943247	-0.008662938879484	0.028	0.033	1	Astrocytes	0.364138989013279	-0.513030059454134
Hist1h2ao.2	0.0318208113771908	-0.00510781509331116	0.011	0.015	1	Astrocytes	0.364649297944024	-0.241100822900589
Rela	0.0318696335580546	-0.00719974726110659	0.019	0.025	1	Astrocytes	0.364942197999095	-0.401111430554507
Slc9a3	0.0321110661912981	0.00289642091501943	0.002	0.001	1	Astrocytes	0.367438662588683	0.371138277016342
Nucb2	0.0322386185955093	-0.00734703470071135	0.023	0.029	1	Astrocytes	0.368401657128334	-0.412377356416617
Greb1l	0.0322421899054821	0.00174330361698257	0.031	0.029	1	Astrocytes	0.368401657128334	0.28293704258073
Psmc3	0.0323164496821739	0.00705282624917791	0.09	0.084	1	Astrocytes	0.368828660340567	0.689059170156755
Rnf14	0.0323327397162413	-0.0177798012271903	0.271	0.279	1	Astrocytes	0.368828660340567	-1.2103732652288
Cln3	0.0323661708771011	-0.0105634742151107	0.033	0.041	1	Astrocytes	0.368828660340567	-0.658400840879543
Fryl	0.0323945016216418	-0.0103685757256372	0.214	0.222	1	Astrocytes	0.368828660340567	-0.643493175032829
Smg6	0.0323971120569417	-0.0208514964809435	0.236	0.251	1	Astrocytes	0.368828660340567	-1.44532535002736
AC107531.3	0.0326035639078902	-0.00194046634641678	0.001	0.003	1	Astrocytes	0.370721535564602	0.00116773888387029
Cpeb3	0.0326106399209046	-0.0171530774692485	0.319	0.333	1	Astrocytes	0.370721535564602	-1.16243554961678
AC095390.1	0.0327576907027112	0.00221370379167574	0.003	0.001	1	Astrocytes	0.371945373494692	0.318917663248983
Slc10a7	0.0328013634410225	-0.0129559467358319	0.095	0.106	1	Astrocytes	0.371945373494692	-0.841399595681106
Esyt1	0.0328097591636634	0.00595554314140393	0.016	0.012	1	Astrocytes	0.371945373494692	0.605128658667788
Tmem44	0.0328131308590422	-0.0200333755940622	0.057	0.068	1	Astrocytes	0.371945373494692	-1.38274778548701
Atp6v1a	0.0328839982617683	-0.022538735674222	0.226	0.243	1	Astrocytes	0.372334593105861	-1.57438124042868
AC124205.2	0.0329136873191777	0.00246565330389988	0.007	0.005	1	Astrocytes	0.372334593105861	0.338189126812535
Prkd3	0.032918669087062	0.0198986463119474	0.081	0.067	1	Astrocytes	0.372334593105861	1.67162806302042
LOC102552988	0.0329734179424614	0.00592666576614447	0.011	0.007	1	Astrocytes	0.372605283122265	0.602919845956817
Tmcc3	0.0329901031525259	-0.0223612167788203	0.347	0.361	1	Astrocytes	0.372605283122265	-1.56080292906631
Dmxl2	0.0330350074173122	0.0319906566776653	0.158	0.147	1	Astrocytes	0.372844026160283	2.59653851478474
AABR07026557.1	0.0332667260178601	0.00278914158975767	0.005	0.003	1	Astrocytes	0.375189358568073	0.362932547266545
Lnpk	0.0333078333657125	-0.0179237298390942	0.1	0.113	1	Astrocytes	0.375383110518174	-1.22138227642145
AABR07020979.1	0.0333593855700475	0.00332688756269438	0.02	0.018	1	Astrocytes	0.37569421451752	0.404064406710978
Zbtb3	0.0334157729027011	0.00248572191259842	0.007	0.005	1	Astrocytes	0.375865546865148	0.339724162375379
Nkain4	0.0334940317262341	-0.0644469067419255	0.326	0.366	1	Astrocytes	0.375865546865148	-4.77991152551167
Stk16	0.0335020077363146	-0.0122057183022564	0.069	0.076	1	Astrocytes	0.375865546865148	-0.784015083227163
Slirp	0.033507088574877	0.00887168953115402	0.024	0.018	1	Astrocytes	0.375865546865148	0.828182906322208
Mau2	0.0335138427440453	-0.0117212655354541	0.202	0.204	1	Astrocytes	0.375865546865148	-0.74695958841284
Tent4b	0.0335183516104247	-0.0105740673733712	0.114	0.12	1	Astrocytes	0.375865546865148	-0.659211105053654
Syn1	0.0335918058053822	0.000455065097842849	0.086	0.088	1	Astrocytes	0.376163460674367	0.184400468869566
Apc	0.0335928740696576	-0.0190047221160745	0.355	0.365	1	Astrocytes	0.376163460674367	-1.30406671226102
Rpl31	0.0336548203149468	-0.0069471961345738	0.011	0.016	1	Astrocytes	0.376588317475667	-0.381793949881709
Shisa7	0.0336899032522834	0.0161254907310674	0.045	0.035	1	Astrocytes	0.376712189751833	1.38302170830021
Map3k20	0.033731693749422	-0.016507145594377	0.22	0.238	1	Astrocytes	0.376858333349805	-1.11302861692921
Clptm1	0.0337510172333297	-0.0169529260601913	0.17	0.186	1	Astrocytes	0.376858333349805	-1.14712609117493
Spats2l	0.0338201221882179	0.0115547215993169	0.051	0.046	1	Astrocytes	0.376906316187637	1.03340638258536
Lrrc1	0.0338210723017468	0.0236395845465741	0.113	0.101	1	Astrocytes	0.376906316187637	1.95777013269814
Cct3	0.0338273899281102	-0.0255552020109201	0.194	0.21	1	Astrocytes	0.376906316187637	-1.80510889925678
Gpat3	0.0338828916159261	-0.00406942546930153	0.007	0.01	1	Astrocytes	0.37725678046178	-0.161675037840644
Rbpjl	0.0339282296372879	0.0019963560290952	0.003	0.001	1	Astrocytes	0.377367077384029	0.302292866279881
Pdss1	0.0339472282196264	0.0134007921122288	0.063	0.054	1	Astrocytes	0.377367077384029	1.17461118314747
Pik3ca	0.0339876832423581	-0.0120204510006304	0.08	0.088	1	Astrocytes	0.377367077384029	-0.769844101028051
Rspo2	0.0339890158301653	0.0180633298538284	0.02	0.015	1	Astrocytes	0.377367077384029	1.53124583350944
Ddx3x	0.0340344345293839	-0.00860722565913674	0.134	0.143	1	Astrocytes	0.377604108130817	-0.508768589422093
Wdr73	0.0341034128413587	0.00590061198752071	0.023	0.018	1	Astrocytes	0.378102007530202	0.600927008419612
Myrip	0.0341894134506418	0.0374470404955703	0.24	0.219	1	Astrocytes	0.378787795348636	3.01389396432404
Tmem128	0.0342586602321861	-0.0154584718479409	0.103	0.111	1	Astrocytes	0.379287128950272	-1.03281620565644
Med25	0.0342900578876854	-0.00803139446989955	0.045	0.05	1	Astrocytes	0.379367015614957	-0.464723615156498
Padi2	0.0344197607742608	0.00665977470107555	0.046	0.041	1	Astrocytes	0.380533620173787	0.658994898466029
Kat14	0.0344796658225047	0.0111171463661249	0.055	0.048	1	Astrocytes	0.380536948342044	0.999936521547207
Csrp1	0.0345152592665252	-0.034456293870154	0.203	0.228	1	Astrocytes	0.380536948342044	-2.48594795279088
Gnao1	0.0345242640803389	-0.0426090922206555	0.62	0.648	1	Astrocytes	0.380536948342044	-3.10955049508477
Prelid3b	0.0345368640845902	0.00251173968601354	0.004	0.002	1	Astrocytes	0.380536948342044	0.341714245896272
LOC687679	0.0345413446225823	0.00467138640616495	0.074	0.074	1	Astrocytes	0.380536948342044	0.506904298102119
Slc35g2	0.0345725626113645	-0.0180358715520679	0.054	0.066	1	Astrocytes	0.380613587541815	-1.22995992722319
Oaz2	0.0346504223469214	-0.0123797047679672	0.066	0.074	1	Astrocytes	0.38111730349748	-0.797323201210396
Nme2	0.0346669041363401	-0.0098493020230731	0.345	0.355	1	Astrocytes	0.38111730349748	-0.603774248212394
AABR07059243.1	0.0347463581787216	-0.00869946639576293	0.033	0.038	1	Astrocytes	0.381462663784308	-0.515824026756639
Prrt3	0.0347469496779562	0.00329317623655142	0.005	0.003	1	Astrocytes	0.381462663784308	0.40148584806362
Dnah12	0.034809430320913	0.0157448532257775	0.037	0.028	1	Astrocytes	0.381881358653485	1.35390697912546
St13	0.034847264785314	0.00672386623770338	0.191	0.188	1	Astrocytes	0.382029273201961	0.663897220768429
Ergic1	0.034896692023957	0.0195131495205886	0.084	0.071	1	Astrocytes	0.382303983569719	1.6421416500365
St8sia3	0.0349354766147413	0.00138025298075316	0.014	0.013	1	Astrocytes	0.382461798417349	0.255167522227004
Trip13	0.0349912025009375	-0.00221084189193673	0.001	0.003	1	Astrocytes	0.382550710521217	-0.0195131206580522
Gli2	0.035003576115778	-0.0192211862132525	0.228	0.242	1	Astrocytes	0.382550710521217	-1.3206239182058
Piezo2	0.0350167529518401	0.00233489251771482	0.005	0.003	1	Astrocytes	0.382550710521217	0.328187314527759
Coil	0.0351389874997753	-0.00780043181638674	0.033	0.037	1	Astrocytes	0.383337615224664	-0.447057423535719
Bcam	0.0351903654220482	-0.00373937829803178	0.005	0.008	1	Astrocytes	0.383337615224664	-0.136429932266794
Slc6a7	0.0352158066015951	-0.0047763606032614	0.019	0.022	1	Astrocytes	0.383337615224664	-0.215748072376955
Man1a1	0.0352335683934218	0.0223147475958711	0.029	0.022	1	Astrocytes	0.383337615224664	1.85643416741789
Fzd4	0.0352438042752393	-0.00828681045211995	0.02	0.026	1	Astrocytes	0.383337615224664	-0.484260226882622
Sem1	0.0352739045463093	0.00969829228667093	0.149	0.144	1	Astrocytes	0.383337615224664	0.891409243788997
Gatc	0.0352753485802783	0.00914505362880817	0.075	0.067	1	Astrocytes	0.383337615224664	0.849092358382742
Tifa	0.0352898720476489	-0.00975171499208312	0.013	0.019	1	Astrocytes	0.383337615224664	-0.596309876103089
Rgs4	0.0353086979856986	-0.0148476140195621	0.041	0.052	1	Astrocytes	0.383337615224664	-0.986092065259453
Tecta	0.0353622097076929	-0.00618988034145796	0.018	0.023	1	Astrocytes	0.383468691518186	-0.323867329646179
Lamtor5	0.035369658122566	0.012212876408636	0.093	0.084	1	Astrocytes	0.383468691518186	1.08374824002736
Ralbp1	0.0354482251843318	0.0163720552053513	0.081	0.071	1	Astrocytes	0.383712709283376	1.40188127361662
AC120486.10	0.0354793213364253	0.00217320328556531	0.002	0	1	Astrocytes	0.383712709283376	0.31581980439257
Parl	0.0354915433750892	-0.0195436027651689	0.051	0.065	1	Astrocytes	0.383712709283376	-1.34528536238838
Ulk4	0.03550291048435	0.0139028030601641	0.108	0.099	1	Astrocytes	0.383712709283376	1.21300969246085
Efcab10	0.0355211907165566	0.00280915124680114	0.005	0.003	1	Astrocytes	0.383712709283376	0.364463073653471
Nsg2	0.0355610225644895	-0.0219752217168621	0.328	0.331	1	Astrocytes	0.383712709283376	-1.53127840367004
Fcer1g	0.0355633783336326	-0.00478339864139809	0.013	0.016	1	Astrocytes	0.383712709283376	-0.216286407594646
Elmod3	0.0356031527583465	0.013721237135989	0.08	0.07	1	Astrocytes	0.383877842249443	1.19912182635134
Ccnd2	0.035659332696417	-0.0207661071736537	0.049	0.062	1	Astrocytes	0.384219513283922	-1.43879397431789
Tmem159	0.0357107315927201	-0.0102746244975438	0.025	0.032	1	Astrocytes	0.384509236257099	-0.636306903255719
Nit1	0.0358588991853521	0.0172434169672464	0.151	0.137	1	Astrocytes	0.385306584968649	1.46853120001177
AC134204.1	0.0358730773972016	0.0202206626170198	0.044	0.035	1	Astrocytes	0.385306584968649	1.69625889256754
MGC95210	0.0359130172350138	0.0063694730443805	0.012	0.007	1	Astrocytes	0.385306584968649	0.636789902909377
Igf2bp3	0.0359211660324551	-0.00300975503379473	0.002	0.005	1	Astrocytes	0.385306584968649	-0.080621496569742
Anapc5	0.0359481226786979	-0.0120577234795843	0.14	0.145	1	Astrocytes	0.385306584968649	-0.772695050068366
AABR07059663.1	0.0359767109687336	-0.0419883455363629	0.265	0.288	1	Astrocytes	0.385306584968649	-3.06206996216793
Suz12	0.036029937730042	-0.0134597971937357	0.085	0.094	1	Astrocytes	0.385306584968649	-0.87993880798303
Aqp11	0.0360368392631243	-0.0043615589941856	0.006	0.009	1	Astrocytes	0.385306584968649	-0.18402015187082
Sez6l2	0.0360458020049175	0.0239377167931653	0.12	0.103	1	Astrocytes	0.385306584968649	1.98057408527016
AABR07058091.2	0.0360458715315938	0.0011736895080513	0.022	0.021	1	Astrocytes	0.385306584968649	0.239367608972188
Lck	0.0360549507097129	-0.00172410911115495	0.001	0.003	1	Astrocytes	0.385306584968649	0.0177167710262703
Dlgap4	0.0360811536168858	-0.0184141902903289	0.109	0.119	1	Astrocytes	0.385324123854121	-1.25889729533097
Mrpl32	0.0363049501792911	0.0038607967702509	0.058	0.057	1	Astrocytes	0.386433760023256	0.44490279432618
Frmd4b	0.0363389692376477	-0.024385899884194	0.082	0.096	1	Astrocytes	0.386433760023256	-1.71566969720769
Vps45	0.0363431334159028	-0.0146826612792356	0.115	0.123	1	Astrocytes	0.386433760023256	-0.973474931386687
Xpo1	0.0363521544560518	-0.0436723116195454	0.156	0.181	1	Astrocytes	0.386433760023256	-3.19087549438677
Ppan	0.0363851612327354	0.0165345560375951	0.047	0.036	1	Astrocytes	0.386433760023256	1.41431086254492
Bmyc	0.03639307728503	-0.0038388617419641	0.09	0.093	1	Astrocytes	0.386433760023256	-0.144039359838191
Cemip	0.0364086609524096	0.00653017689850017	0.009	0.005	1	Astrocytes	0.386433760023256	0.64908204208381
Pggt1b	0.0364379994860272	-0.0152895728027671	0.058	0.068	1	Astrocytes	0.386433760023256	-1.01989722134783
Pstk	0.0364462713422239	-0.0174603486826252	0.103	0.115	1	Astrocytes	0.386433760023256	-1.18593853614945
Reps2	0.0364516283743954	0.0137833577812003	0.024	0.018	1	Astrocytes	0.386433760023256	1.20387339637887
Ppib	0.0364560150965336	-0.0232516626777308	0.316	0.335	1	Astrocytes	0.386433760023256	-1.62891258938945
Tia1	0.036570098469121	-0.0168941341078485	0.146	0.155	1	Astrocytes	0.387048840339857	-1.14262913082203
Lrrtm4	0.0365853272967736	0.132019354050123	0.131	0.111	1	Astrocytes	0.387048840339857	10.247672187185
Fbln2	0.0365880564905665	-0.00875622750010617	0.072	0.077	1	Astrocytes	0.387048840339857	-0.520165648792425
Ubfd1	0.0366343594661943	0.00787927091172168	0.041	0.035	1	Astrocytes	0.387277514356911	0.752273415189052
Zdhhc4	0.0367230840155962	-0.00843642129659048	0.036	0.042	1	Astrocytes	0.387598444043428	-0.495703868556995
Cdon	0.0367995960424747	0.011962006365769	0.026	0.021	1	Astrocytes	0.387598444043428	1.06455934441245
Trim62	0.0368070798398271	0.00251983117728739	0.011	0.009	1	Astrocytes	0.387598444043428	0.342333159097898
Senp7	0.0368136842503439	-0.0214726309059856	0.225	0.239	1	Astrocytes	0.387598444043428	-1.49283554099617
Ece2	0.0368175183030534	-0.00898753144655276	0.029	0.034	1	Astrocytes	0.387598444043428	-0.537857945700251
Pcdh10	0.0368246083799288	-0.015956983208925	0.115	0.125	1	Astrocytes	0.387598444043428	-1.07094703371169
Arr3	0.0368465150878308	0.00837084428189608	0.031	0.024	1	Astrocytes	0.387598444043428	0.78987356058525
Syt15	0.0368623711443648	0.00127311558969309	0.002	0.001	1	Astrocytes	0.387598444043428	0.246972648937186
Pura	0.0369360042258382	0.00259218648357538	0.061	0.06	1	Astrocytes	0.387822124634521	0.347867572069963
Lurap1	0.0369551412708136	-0.0245665273230232	0.125	0.14	1	Astrocytes	0.387822124634521	-1.72948577914905
Fer	0.036957807007178	-0.014850675343071	0.127	0.137	1	Astrocytes	0.387822124634521	-0.986326224015853
Vip	0.0370751217867868	-0.0193233452732223	0.022	0.03	1	Astrocytes	0.388793122052882	-1.32843800200583
Zdhhc11	0.0371603537572259	0.00169753726052153	0.002	0	1	Astrocytes	0.389347795581579	0.279436402062757
RGD1307100	0.0371776515668795	-0.00679583612276374	0.29	0.298	1	Astrocytes	0.389347795581579	-0.370216515471034
Stat6	0.0372672639301008	-0.00212428841203794	0.002	0.004	1	Astrocytes	0.390025908295811	-0.0128926981002014
Gxylt2	0.0373188196634775	0.00244124027048338	0.002	0.001	1	Astrocytes	0.390305095253757	0.336321788869276
Celsr1	0.0373609039415212	0.0135381518128137	0.06	0.051	1	Astrocytes	0.390390806826244	1.1851177423448
Mfn1	0.0373873520086492	-0.0100534025074388	0.156	0.166	1	Astrocytes	0.390390806826244	-0.619385769000963
Plod2	0.0374016689609794	-0.0216990488153736	0.047	0.062	1	Astrocytes	0.390390806826244	-1.51015410792804
Ptpn9	0.0374529687513209	-0.0134613496403185	0.185	0.191	1	Astrocytes	0.39043982250534	-0.880057553669381
H1fx	0.0374561405450368	0.00148013741457282	0.002	0.001	1	Astrocytes	0.39043982250534	0.262807621268788
Fam45a	0.0375200642690007	-0.0178929248700145	0.065	0.077	1	Astrocytes	0.390772983849279	-1.21902602324217
Sec61b	0.0375804335167652	-0.00308116043985265	0.118	0.119	1	Astrocytes	0.390772983849279	-0.0860832522561815
Scrib	0.0376097554170746	-0.00635689403579291	0.042	0.045	1	Astrocytes	0.390772983849279	-0.336642104626203
Dock5	0.0376282408426985	0.0200534826871971	0.058	0.046	1	Astrocytes	0.390772983849279	1.68347140233708
LOC499407	0.037635575611573	-0.0102186716063912	0.015	0.021	1	Astrocytes	0.390772983849279	-0.632027100950869
Jund	0.0376375560043511	-0.0300527850800351	0.059	0.079	1	Astrocytes	0.390772983849279	-2.1491262679564
Mlxip	0.0376786043622582	0.0356586127397591	0.212	0.191	1	Astrocytes	0.390787718726492	2.87709822287605
Pgs1	0.037688795157648	-0.0147495287370021	0.044	0.054	1	Astrocytes	0.390787718726492	-0.978589582193345
Coro1a	0.0377299043901137	-0.0107518409799196	0.031	0.039	1	Astrocytes	0.390949578612312	-0.672808899115311
Col28a1	0.0377615047191616	-0.0026869788734495	0.001	0.003	1	Astrocytes	0.390949578612312	-0.0559325461591428
Nags	0.0377791663166921	-0.00111705800644905	0	0.001	1	Astrocytes	0.390949578612312	0.0641497374657787
Sec22b	0.0378471736758589	-0.00870774354775869	0.06	0.066	1	Astrocytes	0.391311146225106	-0.516457141032941
Tmem177	0.0378685224901397	0.00817460222351774	0.027	0.022	1	Astrocytes	0.391311146225106	0.77486312597758
Tbce	0.0378889362006588	-0.0157261013632557	0.149	0.158	1	Astrocytes	0.391311146225106	-1.05328702303326
AABR07054264.1	0.0379573203168563	-0.0021783581831978	0.001	0.003	1	Astrocytes	0.391759500743975	-0.0170284617125154
Slc4a1ap	0.0380037834392399	-0.0116998436959798	0.074	0.082	1	Astrocytes	0.391981166728991	-0.745321045058464
Gnb5	0.0380642817970863	0.00757385697606181	0.043	0.038	1	Astrocytes	0.392163864300394	0.728912490689091
Nt5c2	0.0381483794899758	-0.00479464364254489	0.401	0.409	1	Astrocytes	0.392163864300394	-0.217146530831081
Prrc2a	0.0381488836018824	-0.00927496033042427	0.078	0.083	1	Astrocytes	0.392163864300394	-0.559843204626708
Mmd	0.0381871411862675	-0.00683523215461269	0.064	0.067	1	Astrocytes	0.392163864300394	-0.373229893769025
Phf5a	0.0381976820222698	-0.0176347176997267	0.057	0.069	1	Astrocytes	0.392163864300394	-1.19927591525378
Crnkl1.1	0.0382220955967858	0.00465212160823311	0.009	0.006	1	Astrocytes	0.392163864300394	0.505430745531505
Spag6	0.0382221151617204	-0.00200522960933885	0.001	0.002	1	Astrocytes	0.392163864300394	-0.00378596335052464
Tra2a	0.0382727041082492	-0.027552771741949	0.384	0.406	1	Astrocytes	0.392163864300394	-1.95790178203455
Gal3st1	0.038313461780732	-0.00363508179279343	0.01	0.012	1	Astrocytes	0.392163864300394	-0.128452356589971
AABR07066379.1	0.0383304048553427	0.0246267410472441	0.1	0.086	1	Astrocytes	0.392163864300394	2.03327712759663
AABR07036855.1	0.038341018887154	-0.0162398507940501	0.021	0.032	1	Astrocytes	0.392163864300394	-1.09258340169639
AABR07057798.1	0.0383584526794009	0.00726060607554255	0.012	0.009	1	Astrocytes	0.392163864300394	0.704952121556737
Cdh10	0.0384152246870713	-0.0342678869665796	0.77	0.784	1	Astrocytes	0.392163864300394	-2.47153682436557
Kcnq4	0.0384271049438901	0.00153130959327465	0.003	0.002	1	Astrocytes	0.392163864300394	0.266721749812298
Polr2d	0.0384662425589566	0.00393715378590143	0.026	0.024	1	Astrocytes	0.392163864300394	0.450743295591456
Fstl5	0.0384867511098272	0.0245814443224193	0.089	0.079	1	Astrocytes	0.392163864300394	2.02981240891429
Herc6	0.0384891138090271	-0.0142316318443037	0.055	0.065	1	Astrocytes	0.392163864300394	-0.938975966714561
Galnt9	0.0384939272567626	-0.00752259233786902	0.023	0.025	1	Astrocytes	0.392163864300394	-0.425805652339562
Taok1	0.0384964527678867	-0.0241624702902831	0.202	0.218	1	Astrocytes	0.392163864300394	-1.69857970469267
AABR07068728.1	0.0385517271228011	0.00576692725283324	0.01	0.007	1	Astrocytes	0.392472092863403	0.590701545108372
Atp5md	0.0386787860614977	0.00380321984847265	0.247	0.239	1	Astrocytes	0.392843180147213	0.440498770915474
Larp6	0.03868173321271	0.00753337355178423	0.027	0.022	1	Astrocytes	0.392843180147213	0.725815938411589
Mtdh	0.0386939938602771	-0.00278635486353124	0.203	0.207	1	Astrocytes	0.392843180147213	-0.0635337546514556
Hecw1	0.0387052520227381	0.0152032631142649	0.188	0.186	1	Astrocytes	0.392843180147213	1.31248108388058
Tbcb	0.0387133832552009	-0.00445059105135022	0.005	0.008	1	Astrocytes	0.392843180147213	-0.190830159282581
Arl13b	0.0389611398829567	-0.0102946796104063	0.126	0.135	1	Astrocytes	0.395101721062589	-0.637840906530346
Ust5r	0.0390070699690087	-0.00566898229936215	0.01	0.014	1	Astrocytes	0.395311959737602	-0.284024158091853
Rpl36al	0.0390508476549198	-0.00502606533701075	0.003	0.006	1	Astrocytes	0.395419147064187	-0.234847834212637
Tmem11	0.0391392231522348	0.00648991331716046	0.085	0.08	1	Astrocytes	0.395419147064187	0.646002305457704
Ntrk2	0.0391548339589895	-0.0139138023617176	0.884	0.892	1	Astrocytes	0.395419147064187	-0.914665384649883
Zim1	0.0391758789691619	-0.00318159519508051	0.003	0.006	1	Astrocytes	0.395419147064187	-0.0937654450447356
Klf12	0.039211557957923	-0.00461556003936781	0.507	0.527	1	Astrocytes	0.395419147064187	-0.203448535931268
Usp46	0.0392123406442045	0.0234052289432792	0.175	0.165	1	Astrocytes	0.395419147064187	1.93984441643085
H3f3c	0.0392177287683018	-0.0248096673912314	0.32	0.337	1	Astrocytes	0.395419147064187	-1.74808341374635
Ifngr2	0.0392192881713332	0.00709246096679651	0.05	0.045	1	Astrocytes	0.395419147064187	0.69209080538278
Tfpi	0.0392846977914137	0.00727897293636326	0.023	0.018	1	Astrocytes	0.395824238247719	0.706356991468802
Thumpd2	0.039331248407208	-0.0133083030150833	0.056	0.066	1	Astrocytes	0.395868169735071	-0.868351111232926
Wfdc2	0.0393395255365232	-0.0061976417550632	0.009	0.013	1	Astrocytes	0.395868169735071	-0.324460995409508
Astn2	0.0394618056325662	0.0043770006948054	0.621	0.643	1	Astrocytes	0.396844106899807	0.484386915710646
Mier1	0.0395977237419239	-0.0192710859293034	0.232	0.244	1	Astrocytes	0.397955855261565	-1.32444071686208
AABR07068799.1	0.0396688478858383	0.00247147378108852	0.003	0.001	1	Astrocytes	0.398415419739457	0.338634331540551
Agbl5	0.0397844342181301	-0.00591735873113543	0.028	0.032	1	Astrocytes	0.39892808560936	-0.30302231892459
Tmem132e	0.0398062069948314	-0.00168417890913693	0.009	0.009	1	Astrocytes	0.39892808560936	0.0207710076726623
Scand1	0.0398175330228244	0.0061366702439582	0.156	0.152	1	Astrocytes	0.39892808560936	0.618982959580826
AC094348.3	0.0398216077297462	0.000653045885213156	0.003	0.003	1	Astrocytes	0.39892808560936	0.199543897790738
Babam1	0.0399243765789959	-0.00809336667602969	0.038	0.043	1	Astrocytes	0.399448976753992	-0.469463831169806
Wls	0.0399395218971596	-0.0374760762360099	0.233	0.253	1	Astrocytes	0.399448976753992	-2.71692925265415
Setdb2.1	0.0399499900896872	-0.00776264783598613	0.03	0.035	1	Astrocytes	0.399448976753992	-0.444167350063663
LOC100360491	0.0400703699584058	-0.0143825553185147	0.092	0.1	1	Astrocytes	0.400397429240427	-0.950520010632196
Trim17	0.040103955862557	-0.00567753033316072	0.019	0.023	1	Astrocytes	0.400477950077527	-0.284677991951005
Card19	0.0401788031213668	-0.00904552128272034	0.026	0.031	1	Astrocytes	0.400718387836392	-0.542293552679182
Arhgap25	0.0401791193311222	-0.00185430988667984	0.003	0.004	1	Astrocytes	0.400718387836392	0.00775779361320042
Ankmy2	0.0402150395243937	-0.0138678500197886	0.077	0.088	1	Astrocytes	0.400738048798505	-0.911150518217608
Calcrl	0.0402321791724659	-0.00414128683307723	0.013	0.013	1	Astrocytes	0.400738048798505	-0.167171669453086
Psen2	0.0402730523671858	-0.0160618950762483	0.05	0.06	1	Astrocytes	0.400890638030718	-1.07897167805673
Fbxo8	0.0405313369265292	-0.00887847230429582	0.071	0.08	1	Astrocytes	0.403205842551294	-0.529516078840802
Plekhn1	0.0405584703507565	-0.00555641430118226	0.012	0.015	1	Astrocytes	0.403220077859739	-0.275413900996313
Micall2	0.0406241412612247	-0.00554565454804347	0.008	0.012	1	Astrocytes	0.403617180561174	-0.274590894082203
Mycbp2	0.0406548193104072	-0.00479842271036357	0.195	0.199	1	Astrocytes	0.403666332494727	-0.217435589409243
Prkcsh	0.0406961654593077	-0.0115072054898711	0.085	0.095	1	Astrocytes	0.403821280028855	-0.730586266899142
Socs5	0.040817124410165	0.0124595866524191	0.075	0.068	1	Astrocytes	0.404342980743178	1.10261895516331
AABR07007878.1	0.0408240420397413	-0.00602023788038718	0.005	0.009	1	Astrocytes	0.404342980743178	-0.310891481911858
Arl4a	0.04082606332848	0.00351351330199375	0.044	0.042	1	Astrocytes	0.404342980743178	0.418339294974025
Osbpl5	0.0408911793789466	-0.00577818874889213	0.018	0.021	1	Astrocytes	0.404578771916749	-0.292377292394211
Nrg2	0.0409014490221803	0.0137365444365899	0.059	0.054	1	Astrocytes	0.404578771916749	1.20029267237991
Setd1b	0.0409511859856182	-0.00970533497252685	0.028	0.035	1	Astrocytes	0.404815504563565	-0.592762296871579
Kcnh4	0.0410539460697214	0.0035992237565693	0.006	0.004	1	Astrocytes	0.40519030780187	0.424895235042283
Cdc42ep1	0.0410608115478	-0.0069471961345738	0.01	0.015	1	Astrocytes	0.40519030780187	-0.381793949881709
Rnf34	0.0410810624088179	-0.0114775909077731	0.087	0.096	1	Astrocytes	0.40519030780187	-0.72832106568953
Pemt	0.041128039258245	-0.00763119325664782	0.011	0.015	1	Astrocytes	0.40519030780187	-0.434112469966389
Il2ra	0.0411696127577082	0.0016873255379808	0.001	0	1	Astrocytes	0.40519030780187	0.278655313672755
Gck	0.041171330969393	-0.00325839352577302	0.002	0.004	1	Astrocytes	0.40519030780187	-0.0996397022267289
Rpl32	0.0411753918685983	0.00535355210367725	0.013	0.01	1	Astrocytes	0.40519030780187	0.559082733646055
Serpine2	0.0411957254553788	-0.0369313494032071	0.335	0.353	1	Astrocytes	0.40519030780187	-2.67526343152285
Ces2g	0.0412427902313811	0.00217320328556531	0.002	0	1	Astrocytes	0.405230677558211	0.31581980439257
Tlcd3b	0.0412935446711159	-0.00564643996390141	0.01	0.014	1	Astrocytes	0.405230677558211	-0.282299908687144
Abhd11	0.04130028342998	-0.00974761238619792	0.033	0.04	1	Astrocytes	0.405230677558211	-0.595996070296782
Flcn	0.0413031523084893	-0.0206037976804597	0.103	0.115	1	Astrocytes	0.405230677558211	-1.42637902079608
Eif1a	0.0413604140214197	0.00591555405847732	0.053	0.048	1	Astrocytes	0.40553885948002	0.602069918256834
Cox7c	0.0414051415039219	-0.0102297878476909	0.324	0.33	1	Astrocytes	0.405723835049049	-0.632877375425623
AABR07040412.1	0.0414920795315469	-0.0102695195038129	0.11	0.116	1	Astrocytes	0.405963945468442	-0.63591642541828
AC111292.1	0.0415259160922376	-0.00110639186196805	0	0.001	1	Astrocytes	0.405963945468442	0.0649655843111034
Zfp386	0.0415356446162972	-0.0203027056842857	0.146	0.158	1	Astrocytes	0.405963945468442	-1.40334867879493
Malsu1	0.0415446975475556	-0.000787859750098499	0.06	0.061	1	Astrocytes	0.405963945468442	0.0893299100584557
Psmc4	0.0416001251509114	-0.0174598475343482	0.063	0.076	1	Astrocytes	0.405963945468442	-1.18590020362531
Ntn1	0.0416064879542352	0.0108107437990725	0.016	0.009	1	Astrocytes	0.405963945468442	0.976499977238774
Ccdc88b	0.0416174881300125	-0.00177790824419678	0.001	0.002	1	Astrocytes	0.405963945468442	0.0136017083575084
Uqcrb	0.0416366642184296	-0.00321763140797041	0.109	0.113	1	Astrocytes	0.405963945468442	-0.096521832852537
Rbm8a	0.0416647621574179	0.00577675823002147	0.096	0.093	1	Astrocytes	0.405985583059361	0.591453510520032
AC111831.2	0.0417253567773205	-0.00370631493325636	0.006	0.008	1	Astrocytes	0.406323648120797	-0.133900935786772
Cdh26	0.0417639512602808	0.00241097749968238	0.002	0	1	Astrocytes	0.406447188195586	0.334007008103577
Rad51c	0.0418289184050594	-0.00499232030367874	0.003	0.006	1	Astrocytes	0.406615539298203	-0.232266697323075
Usp33	0.0418622787149998	-0.0193196976885338	0.202	0.221	1	Astrocytes	0.406615539298203	-1.3281590004916
Ppp1r12b	0.0418801555789481	-0.00833688475444483	0.21	0.218	1	Astrocytes	0.406615539298203	-0.488090379535848
Qrich1	0.0419036605455774	-0.0150069172087679	0.157	0.168	1	Astrocytes	0.406615539298203	-0.998277068434241
AC134224.3	0.0419108444062464	-0.143906310599474	1	1	1	Astrocytes	0.406615539298203	-10.8577125607447
Cd99	0.0419795076183884	0.00433768742224093	0.059	0.056	1	Astrocytes	0.407029984868527	0.481379867619534
Cyp4f6	0.042072237524844	-0.0204861361736915	0.095	0.108	1	Astrocytes	0.40767712309435	-1.41737916435461
Calb2	0.0421507257953152	-0.00894107776769376	0.025	0.032	1	Astrocytes	0.408185547084509	-0.534304732313881
Rccd1	0.0421942510616431	-0.00674584615241574	0.011	0.015	1	Astrocytes	0.408189872405972	-0.366392813318964
Stmn2	0.0422358501868964	0.00531486658782021	0.246	0.245	1	Astrocytes	0.408189872405972	0.556123702280228
Ppl	0.0422480770220351	0.00125256504389994	0.002	0.001	1	Astrocytes	0.408189872405972	0.245400750301751
RGD1563888	0.0422552494127549	0.00561704412933798	0.013	0.01	1	Astrocytes	0.408189872405972	0.5792370769785
Hdac5	0.0423088367867136	-0.00755678388039115	0.024	0.029	1	Astrocytes	0.40844530518548	-0.428420942443044
Rpap2	0.042333762508388	-0.0123138625096958	0.055	0.063	1	Astrocytes	0.40844530518548	-0.792286967283932
Sec24d	0.042470030509813	0.00816370010575339	0.018	0.013	1	Astrocytes	0.409423407233661	0.774029229680633
Ercc6l2	0.0424923172956658	-0.017213711865485	0.321	0.332	1	Astrocytes	0.409423407233661	-1.16707343737236
Plek2	0.0425226798624493	-0.00251284080891646	0.003	0.005	1	Astrocytes	0.409423407233661	-0.0426128324750355
AABR07026137.1	0.0425395304558177	0.00191504158941865	0.001	0	1	Astrocytes	0.409423407233661	0.296073174693326
RGD1309651	0.0426256678163179	-0.0156358805318843	0.056	0.067	1	Astrocytes	0.40980031737697	-1.046386087012
Rapgef1	0.0426309356169821	-0.00252445901287544	0.075	0.076	1	Astrocytes	0.40980031737697	-0.043501501765533
Pde8b	0.0427213201947923	-0.0236937253259052	0.197	0.217	1	Astrocytes	0.410417679862769	-1.66272569004559
Ppp2r1b	0.0427648978977356	-0.00472352676147121	0.007	0.011	1	Astrocytes	0.410584894871283	-0.211706844243613
Polq	0.0429480723669469	0.00279914802803786	0.004	0.003	1	Astrocytes	0.41180854579701	0.363697933589444
Uckl1	0.0429545071504019	0.0112082095940669	0.102	0.095	1	Astrocytes	0.41180854579701	1.00690189196516
Togaram2	0.0430029262636048	0.00370793233581361	0.005	0.002	1	Astrocytes	0.41180854579701	0.433210287552043
Pkd1l1	0.0430089298487674	0.00292643910838139	0.003	0.001	1	Astrocytes	0.41180854579701	0.37343435020383
LOC100909548	0.0430611085584897	-0.0201434163319013	0.103	0.118	1	Astrocytes	0.41180854579701	-1.39116473399012
Spg7	0.0431146403767569	-0.00543019498475009	0.096	0.101	1	Astrocytes	0.41180854579701	-0.265759462945743
Apeg3	0.043115180297522	0.00245987471018869	0.01	0.008	1	Astrocytes	0.41180854579701	0.337747125726005
Phf21b	0.0431232344436837	-0.0131989842131219	0.072	0.08	1	Astrocytes	0.41180854579701	-0.859989383162041
Pon2	0.0431668960422558	-0.0276452641984051	0.119	0.138	1	Astrocytes	0.41180854579701	-1.9649764732644
Prss12	0.0431724206202052	0.00457691072266988	0.014	0.011	1	Astrocytes	0.41180854579701	0.499677911053204
Cd84	0.0431810975163234	0.00197604708396599	0.002	0.001	1	Astrocytes	0.41180854579701	0.300739447530955
AABR07039104.1	0.0432711386038771	0.0023147269058086	0.004	0.003	1	Astrocytes	0.412220350944652	0.326644859249093
Mrpl44	0.0432919379961028	0.00588913707252323	0.055	0.051	1	Astrocytes	0.412220350944652	0.60004929921384
RGD1306556	0.043303106728505	0.0142133544055068	0.032	0.025	1	Astrocytes	0.412220350944652	1.23676357427452
Atp1a1	0.0434821459147778	-0.0147175568055392	0.143	0.154	1	Astrocytes	0.413673684118274	-0.976144068777564
Bag4	0.0436367442432053	0.00461918213298135	0.031	0.027	1	Astrocytes	0.414892874962064	0.502911225285115
Nefh	0.04372288432696	0.00444836551144804	0.017	0.014	1	Astrocytes	0.415460090442973	0.489845566737621
Kdsr	0.0437806099096082	-0.00438712122837647	0.009	0.012	1	Astrocytes	0.415756784662187	-0.185975391476023
Evi5	0.0438182110498158	-0.0249532438685011	0.226	0.242	1	Astrocytes	0.415845506578795	-1.75906549037695
Nectin1	0.0438429671010535	0.01037893865836	0.025	0.019	1	Astrocytes	0.415845506578795	0.943471467033155
Hdlbp	0.0439580246409789	-0.0146333787114744	0.24	0.249	1	Astrocytes	0.41668488856053	-0.969705338024333
Rbm38	0.0439873237696896	0.00595663201181533	0.024	0.02	1	Astrocytes	0.416710830494499	0.605211945697294
Mad1l1	0.0440374351848013	-0.00918157230640233	0.042	0.051	1	Astrocytes	0.416828668496123	-0.552700011983374
Pnck	0.0440667759704955	-0.0131575682118811	0.11	0.114	1	Astrocytes	0.416828668496123	-0.856821498644963
Dpm1	0.0441135416834505	-0.0194271468220766	0.169	0.182	1	Astrocytes	0.416828668496123	-1.3363777187726
Ndufb11	0.0441544311608505	-0.00567309872341865	0.205	0.214	1	Astrocytes	0.416828668496123	-0.284339020841602
Maneal	0.044160783313633	0.00170774568843599	0.002	0.001	1	Astrocytes	0.416828668496123	0.280217238448817
Fech	0.0441718140323374	-0.0225493173930516	0.095	0.108	1	Astrocytes	0.416828668496123	-1.57519062960774
Snurf	0.0441857518937438	0.00206733434624961	0.004	0.003	1	Astrocytes	0.416828668496123	0.307721954198204
LOC102549842	0.0442426402327469	-0.0109973132220543	0.104	0.111	1	Astrocytes	0.416977166448862	-0.691584920264953
Tspan33	0.0442546520995255	-0.0186305194547991	0.071	0.081	1	Astrocytes	0.416977166448862	-1.27544418035575
Usp28	0.0443586411224608	-0.00798953791060666	0.047	0.053	1	Astrocytes	0.417490175912592	-0.461522032624395
Swi5	0.044384102163721	0.00627163270901837	0.25	0.249	1	Astrocytes	0.417490175912592	0.629306155704105
Cybrd1	0.0443889350728075	0.00350047123234921	0.005	0.003	1	Astrocytes	0.417490175912592	0.417341715071094
Chst1	0.0444332172877723	-0.0441689906094744	0.366	0.39	1	Astrocytes	0.417640078897639	-3.22886616550458
AC119007.5	0.0444581165068241	-0.00473249775909156	0.004	0.007	1	Astrocytes	0.417640078897639	-0.212393030345912
Rab1b	0.0445177411294061	-0.00307436749865513	0.057	0.058	1	Astrocytes	0.417949923900732	-0.0855636643529476
Gpd1	0.0446932186654541	0.0168661803195807	0.043	0.036	1	Astrocytes	0.419257748970937	1.43967660034953
Cfl2	0.0447104929900802	0.00683764055919639	0.128	0.128	1	Astrocytes	0.419257748970937	0.672599748793845
Thoc2	0.0447605687544629	-0.0162774741754168	0.169	0.177	1	Astrocytes	0.419476584599769	-1.09546119104691
Isy1	0.0448317603831878	0.00844131074054606	0.047	0.041	1	Astrocytes	0.419892929487433	0.795263496760707
Cst3	0.0449494862493361	-0.104107407559583	0.957	0.971	1	Astrocytes	0.420645924716974	-7.81351889260899
Dctn5	0.0449826865813002	-0.0111663636637852	0.058	0.065	1	Astrocytes	0.420645924716974	-0.704515484803301
Mamdc4	0.0450054075518033	-0.00351818111258211	0.002	0.004	1	Astrocytes	0.420645924716974	-0.1195106953049
Rassf3	0.0450537874176786	-0.00690462591438972	0.023	0.028	1	Astrocytes	0.420645924716974	-0.378537779866027
Pkd1l2	0.0450731511300577	0.00123200123535698	0.001	0.001	1	Astrocytes	0.420645924716974	0.243827837206722
Itpr1	0.0450975113340025	0.0202531342468816	0.122	0.115	1	Astrocytes	0.420645924716974	1.69874262760717
Epha3	0.0450998499090993	0.0140059787276939	0.033	0.032	1	Astrocytes	0.420645924716974	1.22090153594922
Serpinf1	0.0452430707068487	0.00202679490936688	0.003	0.002	1	Astrocytes	0.421731012031517	0.30462111755091
Me1	0.0454736704797527	-0.00736832670640036	0.183	0.191	1	Astrocytes	0.423628825704489	-0.414005968864438
Fnbp4	0.0455385117920608	-0.00820312007701027	0.157	0.164	1	Astrocytes	0.423943333038067	-0.477858801452945
Il1r1	0.0455614775307357	0.0103498677865784	0.003	0.002	1	Astrocytes	0.423943333038067	0.941247853891958
Sapcd1	0.0456229199853257	-0.00280485845731353	0.002	0.004	1	Astrocytes	0.424263407664368	-0.0649490831838361
Fgfrl1	0.0456549883182911	-0.00837757221982783	0.035	0.04	1	Astrocytes	0.424310104702222	-0.491202538792279
LOC102555852	0.0457561743513863	0.000973414575343981	0.001	0	1	Astrocytes	0.42499000413713	0.22404870228215
Slc8a1	0.0457823245150274	0.0498433636926334	0.074	0.071	1	Astrocytes	0.42499000413713	3.96208111779507
AABR07029596.1	0.0458289973941277	-0.0122896982525224	0.097	0.108	1	Astrocytes	0.425171680141381	-0.790438658082828
Tuba4a	0.0458834285950888	-0.0206188080623382	0.209	0.224	1	Astrocytes	0.425425075531769	-1.42752715569379
Tppp3	0.0459913863524912	-0.00626028707652209	0.014	0.018	1	Astrocytes	0.426050230025243	-0.329252697601208
Setd7	0.0460313030359361	0.0214180275755981	0.123	0.108	1	Astrocytes	0.426050230025243	1.78784460340228
Mak	0.0460446506012505	-0.00147550707228824	0.002	0.003	1	Astrocytes	0.426050230025243	0.0367321884071245
Abhd15	0.0460628797886589	-0.00329136010104827	0.002	0.004	1	Astrocytes	0.426050230025243	-0.102161295337284
Smpd4	0.0460866420418688	-0.0043455283287166	0.022	0.025	1	Astrocytes	0.426050230025243	-0.182793976107437
Ssbp2	0.0462075174097916	0.00233017683150116	0.458	0.455	1	Astrocytes	0.426916097246649	0.327826614583387
Pfas	0.0463270559049504	-0.00742963817779761	0.053	0.057	1	Astrocytes	0.427571443849108	-0.418695645683534
Lyrm1	0.0463329586017009	-0.0121155945775013	0.034	0.041	1	Astrocytes	0.427571443849108	-0.777121574831384
Psmc2	0.0463915785656981	0.00780985434932996	0.135	0.134	1	Astrocytes	0.427717261652707	0.746963784934047
Ano2	0.0464032878208126	0.00508581198309552	0.007	0.005	1	Astrocytes	0.427717261652707	0.538603456140244
Enkur	0.0464515547458358	0.00788671820809441	0.02	0.015	1	Astrocytes	0.427910740371504	0.752843054318047
Hykk	0.0464869597939336	-0.00668871728591643	0.011	0.016	1	Astrocytes	0.427985578196731	-0.362023061381563
AABR07016672.1	0.0465511837706877	0.00157218799182257	0.003	0.002	1	Astrocytes	0.428325496184486	0.269848513429335
LOC108348190	0.0465970940144765	-0.00205996422445866	0.01	0.012	1	Astrocytes	0.428496606623158	-0.00797258046930714
Neto1	0.0466714808244407	0.0417450131168975	0.062	0.051	1	Astrocytes	0.428929227401187	3.3426432523773
AABR07015394.1	0.0467898492758798	-0.00375603372888011	0.002	0.004	1	Astrocytes	0.429671378877841	-0.13770389595061
Zfp39	0.0468070108683217	-0.00681916309602454	0.006	0.011	1	Astrocytes	0.429671378877841	-0.372000781339521
Mgat4a	0.0468462936462026	0.0107998759701004	0.051	0.045	1	Astrocytes	0.429780499837208	0.975668703670503
Filip1	0.0470149423109404	0.0126292021406843	0.034	0.026	1	Astrocytes	0.431075637039178	1.11559273976428
Vcp	0.0470473071069985	-0.0164641413284722	0.181	0.189	1	Astrocytes	0.431120416994505	-1.10973924702273
Mark3	0.0471420076469833	0.0318004108453616	0.451	0.434	1	Astrocytes	0.431529762892609	2.58198672782952
Arcn1	0.0471731284546138	-0.0134906675649513	0.07	0.081	1	Astrocytes	0.431529762892609	-0.882300063731545
Rb1	0.0471849646579448	-0.0183338204276275	0.241	0.254	1	Astrocytes	0.431529762892609	-1.25274985385754
Zfp82	0.0472159989224887	-0.00381082827759824	0.008	0.01	1	Astrocytes	0.431529762892609	-0.141895097353546
Zfp830	0.0472295131875707	0.00596794381265907	0.039	0.034	1	Astrocytes	0.431529762892609	0.606077178401553
Elmod1	0.0472705862903906	0.0180959831402804	0.143	0.128	1	Astrocytes	0.431653642446826	1.53374346335017
Rcan2	0.047314257850259	-0.0200067747421743	0.449	0.469	1	Astrocytes	0.431801092003993	-1.38071310265159
Timm23	0.047361260076945	0.00530632527064179	0.232	0.231	1	Astrocytes	0.431947078067505	0.555470382171228
AC094643.2	0.0473853213509801	-0.00499050110791975	0.026	0.03	1	Astrocytes	0.431947078067505	-0.232127548155947
Trim27	0.0474907507786407	-0.0118830289596605	0.069	0.073	1	Astrocytes	0.432656735316676	-0.759332773452928
RGD1311739	0.0475651397041363	0.00780243413298544	0.058	0.053	1	Astrocytes	0.433082943516245	0.746396217139791
Pnma8b	0.0477215944005859	0.00453518282088972	0.137	0.13	1	Astrocytes	0.434061711184121	0.49648616945529
Mrpl18	0.0477506105630073	0.00315670569682483	0.095	0.093	1	Astrocytes	0.434061711184121	0.391047300234642
Atp6v1c1	0.0477556421152341	-0.0107776001714656	0.157	0.161	1	Astrocytes	0.434061711184121	-0.674779203867732
Dnajc30	0.0479591004067724	0.00343293068234996	0.015	0.013	1	Astrocytes	0.434984710953364	0.412175579852642
Tceal1	0.0479652638648827	0.00250543432877366	0.082	0.081	1	Astrocytes	0.434984710953364	0.341231952990718
Rell1	0.0479675560759287	0.0090964360258016	0.046	0.04	1	Astrocytes	0.434984710953364	0.845373627766368
Nyap1	0.048047069361344	0.00498777488624541	0.022	0.019	1	Astrocytes	0.434984710953364	0.531104658769513
Mre11a	0.048050750654177	-0.0057209123773467	0.054	0.059	1	Astrocytes	0.434984710953364	-0.28799625788636
LOC100361934	0.0480749064736336	-0.0106540198680982	0.232	0.237	1	Astrocytes	0.434984710953364	-0.665326622306872
Gna13	0.0480872048084602	-0.0124592300423548	0.255	0.266	1	Astrocytes	0.434984710953364	-0.803406040642046
Sall2	0.0481058849193853	-0.0254116414360442	0.124	0.14	1	Astrocytes	0.434984710953364	-1.79412803899053
Dlx5	0.0481180025956829	0.00872041317146322	0.02	0.015	1	Astrocytes	0.434984710953364	0.816611870410797
C1ql3	0.0481380410451598	-0.00989910053517666	0.03	0.035	1	Astrocytes	0.434984710953364	-0.607583305840849
Men1	0.0481859320796946	-0.00755382003434085	0.045	0.051	1	Astrocytes	0.434984710953364	-0.428194239677629
Usp20	0.0481899176209171	0.0147637703744102	0.098	0.091	1	Astrocytes	0.434984710953364	1.27886455393461
Hypk	0.0482371999775431	0.00294617694683845	0.018	0.016	1	Astrocytes	0.435161123201665	0.374944085353903
AABR07070416.2	0.0484155324532974	-0.00155055105502727	0.001	0.002	1	Astrocytes	0.436335782786238	0.0309921202234144
Cpsf7	0.0484230365776925	-0.00471707687367476	0.119	0.121	1	Astrocytes	0.436335782786238	-0.211213496284488
Dctn4	0.0484622733647047	0.00508506528888722	0.092	0.091	1	Astrocytes	0.436416898951284	0.538546341958513
AABR07068316.2	0.0485041162039571	-0.00149693092929991	0.001	0.003	1	Astrocytes	0.436416898951284	0.0350934907325528
Shld1	0.0485154941210504	0.0202565238564672	0.093	0.084	1	Astrocytes	0.436416898951284	1.6990018967641
Dync1i2	0.0487891226027982	0.0311468139335986	0.238	0.219	1	Astrocytes	0.438626793921317	2.53199350117431
Nlrp1a	0.0488352797512482	0.00274908361036026	0.004	0.002	1	Astrocytes	0.438790302827939	0.359868537006823
Ccna1	0.0490031467838601	-0.00251284080891646	0.003	0.005	1	Astrocytes	0.439530965904104	-0.0426128324750355
Ghr	0.0490134685378442	-0.0157711045173376	0.156	0.169	1	Astrocytes	0.439530965904104	-1.05672928666965
LOC108349594	0.0490211396852443	-0.0284259512743394	0.19	0.204	1	Astrocytes	0.439530965904104	-2.02469074857929
Rmnd5a	0.049054896159351	-0.010442050677945	0.111	0.116	1	Astrocytes	0.439530965904104	-0.6491132290418
Olr1468	0.049059064383517	-0.0070222182106275	0.013	0.017	1	Astrocytes	0.439530965904104	-0.387532342436502
Pdpn	0.0491071228861173	-0.0216064423846723	0.065	0.076	1	Astrocytes	0.439530965904104	-1.50307069887812
Arpc5l	0.049179328726206	0.00486480691432539	0.162	0.159	1	Astrocytes	0.439530965904104	0.521698914065263
Palb2	0.0491855638329179	-0.00402070017493506	0.004	0.007	1	Astrocytes	0.439530965904104	-0.157948069978244
Ctsa	0.0491973501973296	-0.0191903214153883	0.112	0.128	1	Astrocytes	0.439530965904104	-1.31826308875952
Sytl3	0.0492233634017909	0.00269893851011933	0.003	0.001	1	Astrocytes	0.439530965904104	0.356032969064448
Zfp746	0.0492438217371798	0.0139313070038145	0.06	0.051	1	Astrocytes	0.439530965904104	1.21518994161722
Mospd4	0.0492539162455007	0.000745734461103692	0.001	0	1	Astrocytes	0.439530965904104	0.206633590075766
Ankrd44	0.0492969653884495	0.00855750852778039	0.028	0.023	1	Astrocytes	0.439665032981237	0.804151394193347
Crls1	0.0493463076298763	0.00888668796154548	0.048	0.041	1	Astrocytes	0.439855042100852	0.829330127058013
Zfp423	0.049391803115218	-0.00520368134401006	0.219	0.226	1	Astrocytes	0.44001056630979	-0.248433573581506
Mboat1	0.0494569429887697	0.00171795082331862	0.002	0.001	1	Astrocytes	0.440031239372675	0.280997822952893
Pcdhb20	0.0494699927901742	-0.00294135047172951	0.007	0.009	1	Astrocytes	0.440031239372675	-0.0753892735986259
Iqcg	0.0494788881991255	-0.000616624074801869	0.141	0.141	1	Astrocytes	0.440031239372675	0.102427621771124
Megf6	0.049506319320039	0.00100439296149381	0.001	0.001	1	Astrocytes	0.440031239372675	0.226418220026693
Acad10	0.0496094728382373	-0.00965999380435101	0.075	0.081	1	Astrocytes	0.440698420094149	-0.589294178744594
AC130232.2	0.0497537485067063	0.000528491574731238	0.001	0.001	1	Astrocytes	0.441563056287097	0.190016815023456
Gpr137	0.049763098133324	-0.00526015020659837	0.055	0.059	1	Astrocytes	0.441563056287097	-0.252752842224811
Akap12	0.0498451506848622	0.00519128184709917	0.01	0.007	1	Astrocytes	0.44204111020018	0.546670781308911
Lrp3	0.0499240385332132	-0.0111254641547055	0.06	0.069	1	Astrocytes	0.442153008045864	-0.701387106454644
AABR07035218.1	0.0499364133096967	0.00933571904732934	0.044	0.037	1	Astrocytes	0.442153008045864	0.863676239230232
AABR07039000.1	0.0499423208986022	-0.00172410911115495	0.001	0.003	1	Astrocytes	0.442153008045864	0.0177167710262703
Rbm44	0.0501197119324472	-0.0135466209832084	0.006	0.008	1	Astrocytes	0.443195605718288	-0.886579906354295
Trim34	0.0501400818510336	-0.00867324093740977	0.056	0.063	1	Astrocytes	0.443195605718288	-0.513818057542296
AABR07044408.1	0.050144836827509	0.00204142115053246	0.09	0.088	1	Astrocytes	0.443195605718288	0.305739869761248
Serbp1	0.050204823627398	0.0090967345833563	0.176	0.168	1	Astrocytes	0.443475942042016	0.845396464250496
Ccdc59	0.0502407148603754	0.00628935143467303	0.081	0.074	1	Astrocytes	0.443543238452206	0.630661450155092
Usp42	0.050290649712611	-0.00362235523165914	0.045	0.048	1	Astrocytes	0.443652174672055	-0.127478909739355
Tomm40	0.050309613637276	0.00452262779727763	0.011	0.007	1	Astrocytes	0.443652174672055	0.495525843404471
AABR07025295.1	0.0505056532040043	-0.00897104441739149	0.163	0.171	1	Astrocytes	0.445130723294618	-0.536596862958126
Slc35a2	0.0505674229508637	0.00786862854614659	0.114	0.109	1	Astrocytes	0.44542489121457	0.751459387177647
Fyco1	0.0507025334211421	-0.0100043372796054	0.03	0.037	1	Astrocytes	0.446364390746845	-0.615632799836301
Cox5a	0.0507360183929157	-0.00770485924526398	0.227	0.235	1	Astrocytes	0.446408668843557	-0.439747136225344
LOC108348085	0.0508081459558896	-0.017711058142356	0.099	0.113	1	Astrocytes	0.446792709504482	-1.20511514885883
Gjb6	0.0508740947565536	-0.0274605353351721	0.155	0.168	1	Astrocytes	0.447122015989251	-1.95084667588752
AABR07029605.1	0.0509212957331486	-0.0143325452149068	0.059	0.066	1	Astrocytes	0.447286275174488	-0.946694768499432
Itpka	0.051066442517579	-0.0135064969809805	0.064	0.07	1	Astrocytes	0.447669894283559	-0.883510846048788
Psat1	0.0510671147601541	-0.0278481768930674	0.182	0.198	1	Astrocytes	0.447669894283559	-1.98049714074753
LOC690617	0.0510746628113235	0.0158325585990768	0.054	0.044	1	Astrocytes	0.447669894283559	1.36061550930258
Man2c1	0.0510942546309049	-0.00730068976579228	0.031	0.035	1	Astrocytes	0.447669894283559	-0.408832460787474
Crhr1	0.0511076479259213	0.00424075922029829	0.006	0.003	1	Astrocytes	0.447669894283559	0.473965888939724
Npnt	0.0511860585049344	0.00157218799182257	0.003	0.002	1	Astrocytes	0.44810652110793	0.269848513429335
Wnt7b	0.0512531818887127	-0.013758165890095	0.102	0.11	1	Astrocytes	0.448443902660415	-0.902760846452696
Dnajc27	0.0513818644237077	-0.00921523260569189	0.047	0.051	1	Astrocytes	0.449319224681787	-0.555274667618031
AC121719.1	0.0514714018610745	0.00297640497550233	0.004	0.002	1	Astrocytes	0.449851449803085	0.377256208714856
Ugt2a3	0.0515203689347463	0.00515665792931602	0.014	0.01	1	Astrocytes	0.449975024111288	0.544022419087071
Efemp1	0.0515429065736859	-0.0260312032183603	0.182	0.203	1	Astrocytes	0.449975024111288	-1.84151793948239
Sox6	0.051647782687003	-0.000939619640390132	0.752	0.759	1	Astrocytes	0.45047740934869	0.077721889188139
Fubp1	0.0516935071230419	-0.00956428881803864	0.161	0.166	1	Astrocytes	0.45047740934869	-0.581973763077632
Abhd3	0.0517078519475804	-0.073471626611012	0.648	0.683	1	Astrocytes	0.45047740934869	-5.4702068096464
Dcn	0.0517153119732911	-0.00153982011082571	0.001	0.002	1	Astrocytes	0.45047740934869	0.0318129235595958
Prelid2	0.0517527736950035	0.00177911256810361	0.003	0.002	1	Astrocytes	0.450553559227089	0.285676047275306
AABR07032622.1	0.0518011668457533	0.00316135388582756	0.081	0.079	1	Astrocytes	0.450698012020766	0.391402837358774
AABR07070774.1	0.0518488893274856	0.00120113062678184	0.001	0	1	Astrocytes	0.450698012020766	0.241466563302721
Enox1	0.0518612352283156	0.0267885592182348	0.088	0.08	1	Astrocytes	0.450698012020766	2.19863327274451
Actn4	0.0518842815980051	-0.0161811879361167	0.123	0.131	1	Astrocytes	0.450698012020766	-1.08809631569564
Ubac2	0.0519263771514394	0.0201934584125387	0.187	0.176	1	Astrocytes	0.450814059076802	1.69417805966254
Selenom	0.0519910833477367	-0.034416312558554	0.194	0.211	1	Astrocytes	0.451126170110229	-2.48288980680392
LOC100361655	0.0520427398905563	0.00562467237111884	0.01	0.006	1	Astrocytes	0.451244717936965	0.579820556510713
Rps27a	0.0520622730409171	-0.0154797188723781	0.157	0.166	1	Astrocytes	0.451244717936965	-1.03444137751592
Golga7b	0.052321141589931	-0.00644636091408402	0.018	0.022	1	Astrocytes	0.452333880567472	-0.343485371239071
Git2	0.0523319765914915	-0.0139366898026579	0.123	0.129	1	Astrocytes	0.452333880567472	-0.916416030960924
Bbs1	0.0523522201857575	-0.0133356803686626	0.046	0.055	1	Astrocytes	0.452333880567472	-0.870445188206175
Ccdc71	0.0523690134326348	0.00482727751999103	0.049	0.046	1	Astrocytes	0.452333880567472	0.51882831372517
AABR07054370.1	0.0523720213880084	0.0172511859687908	0.138	0.126	1	Astrocytes	0.452333880567472	1.46912544617191
Dynlrb1	0.0523842518940719	0.00883225824777395	0.212	0.205	1	Astrocytes	0.452333880567472	0.825166831656237
Igfbp7	0.0523946320880087	-0.0332252213523634	0.218	0.236	1	Astrocytes	0.452333880567472	-2.39178397143898
Adamts4	0.0524185998770821	0.00425052257148664	0.006	0.003	1	Astrocytes	0.452333880567472	0.474712681680156
AABR07043748.2	0.0524944058192856	0.00493528243192654	0.025	0.022	1	Astrocytes	0.452671295584828	0.527089543154335
Riiad1	0.0525154103750884	0.00161029615054677	0.007	0.006	1	Astrocytes	0.452671295584828	0.272763383102407
Susd6	0.0525534206346608	0.016717437785994	0.285	0.275	1	Astrocytes	0.452750171837759	1.42829937524176
Kmt5b	0.0526589836370583	-0.010199063251088	0.22	0.226	1	Astrocytes	0.452941020864717	-0.630527269887768
Tceal9	0.0526963866768942	0.00785651753693134	0.091	0.088	1	Astrocytes	0.452941020864717	0.750533023515542
Rad21l1	0.0527082670274737	-0.00290052214329894	0.004	0.006	1	Astrocytes	0.452941020864717	-0.0722663398141361
Zg16b	0.0527464137999392	0.00583812351801412	0.029	0.026	1	Astrocytes	0.452941020864717	0.596147303737481
Cox4i1	0.0527501332864051	-0.0307883599327914	0.6	0.619	1	Astrocytes	0.452941020864717	-2.20538993700668
Slc9b1	0.0528151906782156	0.00276911904842737	0.004	0.002	1	Astrocytes	0.452941020864717	0.361401035368425
Aimp1	0.052852948269247	0.00526291171433706	0.078	0.076	1	Astrocytes	0.452941020864717	0.55214970589325
Serinc2	0.0528536774887009	-0.00229642461602025	0.005	0.006	1	Astrocytes	0.452941020864717	-0.0260592906993653
Spsb4	0.0528882400804536	-0.00791398444170117	0.031	0.035	1	Astrocytes	0.452941020864717	-0.455742994156494
Vwa7	0.0528916655905521	-0.00247064259331078	0	0.002	1	Astrocytes	0.452941020864717	-0.0393851168612489
Ect2l	0.0529041165349495	0.00223408317034455	0.01	0.009	1	Astrocytes	0.452941020864717	0.320476469416127
AABR07028970.2	0.0529220353929772	0.00489290702388362	0.013	0.009	1	Astrocytes	0.452941020864717	0.523848274199771
Ephb1	0.0529607420462706	-0.0257077384547517	0.215	0.226	1	Astrocytes	0.453025147885438	-1.81677631823079
Antxr1	0.0530646614016622	0.008846829408965	0.057	0.05	1	Astrocytes	0.453666707394701	0.826281370833126
Lgals3bp	0.0531044144757848	0.0074034376543233	0.013	0.009	1	Astrocytes	0.453759288832305	0.71587722135907
Ccdc93	0.053141806458299	0.00982263597539635	0.04	0.034	1	Astrocytes	0.453770104292403	0.900920216227387
Tnr	0.0531784944970163	0.0238737776670585	0.059	0.048	1	Astrocytes	0.453770104292403	1.97568342075497
Aven	0.0531924542193861	0.005374357225452	0.029	0.025	1	Astrocytes	0.453770104292403	0.560674104642085
Ppat	0.0533063136823748	-0.0105770036929898	0.068	0.075	1	Astrocytes	0.454494265787552	-0.659435702339203
Sema6a	0.0533823113610599	-0.00602253694057454	0.036	0.038	1	Astrocytes	0.454636685619952	-0.31106733561461
Mroh7	0.0534105677440392	-0.00819693840612874	0.025	0.03	1	Astrocytes	0.454636685619952	-0.477385969241033
Gad2	0.0534319385852843	0.0257904516646179	0.187	0.169	1	Astrocytes	0.454636685619952	2.122288638527
Dapp1	0.053451432003039	-0.00199487550910863	0.004	0.005	1	Astrocytes	0.454636685619952	-0.00299398457843421
Pmp22	0.0534679171958702	-0.018217080372206	0.087	0.102	1	Astrocytes	0.454636685619952	-1.24382047866406
Foxn3	0.0535098507417101	-0.041404960089071	0.424	0.451	1	Astrocytes	0.454746770550351	-3.01744716733992
Rhbdl2	0.0535857324576292	0.00379578012547501	0.009	0.007	1	Astrocytes	0.454972790166242	0.439929711069292
Phactr2	0.0535944490200928	0.00516620192539111	0.014	0.01	1	Astrocytes	0.454972790166242	0.544752433489513
Tmem132d	0.0536398408573825	0.0472234971408103	0.057	0.048	1	Astrocytes	0.455111856879728	3.7616891331108
Anks3	0.0536960148905635	-0.00992579933141185	0.039	0.047	1	Astrocytes	0.455342206271978	-0.609625480379291
Tmem243	0.0538190531119265	-0.0160608275278548	0.057	0.07	1	Astrocytes	0.455739210013002	-1.07889002193528
Stx1a	0.0538278938674946	-0.0158532812139505	0.063	0.07	1	Astrocytes	0.455739210013002	-1.06301493176008
Maob	0.0538299819068137	-0.0252452395266315	0.269	0.284	1	Astrocytes	0.455739210013002	-1.78140005906375
Tpst1	0.0538925733546182	0.0093127708126475	0.059	0.052	1	Astrocytes	0.45583533502493	0.86192094284321
Hmox1	0.0538994483982181	0.00221889334426398	0.006	0.005	1	Astrocytes	0.45583533502493	0.319314608941525
Ivns1abp	0.05394086979814	0.0132975627668451	0.098	0.093	1	Astrocytes	0.455938304571645	1.16671523387299
Dynll1	0.0539697495913784	-0.0319809501835018	0.689	0.688	1	Astrocytes	0.455938304571645	-2.29661043336695
Stim1	0.0540029876895905	-0.0167194768135037	0.164	0.176	1	Astrocytes	0.455973558059363	-1.12926970156828
Arg2	0.0541985268022901	0.00414086677761573	0.008	0.005	1	Astrocytes	0.457378423063113	0.466325177304932
Ubxn11	0.0542396688987343	0.00796254119295471	0.029	0.025	1	Astrocytes	0.457479529937282	0.758642707895924
H3f3b	0.0542944210179637	-0.0144649318884513	0.042	0.052	1	Astrocytes	0.457695258962823	-0.956820943910492
Sub1	0.0543947139642757	-0.00207475806988611	0.256	0.256	1	Astrocytes	0.458067522397695	-0.00910415262677293
Chek2	0.0543969782143617	-0.00477935497147546	0.006	0.01	1	Astrocytes	0.458067522397695	-0.215977109763945
Rnase4	0.0546086006093734	-0.0146318516560568	0.042	0.053	1	Astrocytes	0.45960285748919	-0.969588534492626
Myo18a	0.0546977687346844	0.0233052049794032	0.209	0.198	1	Astrocytes	0.460064285762423	1.93219364482069
Tmed5	0.0547220778450205	0.00871558691537867	0.063	0.057	1	Astrocytes	0.460064285762423	0.81624271304486
Ncbp1	0.0547624723462721	0.00927711297305299	0.07	0.062	1	Astrocytes	0.460157293073549	0.859193496576558
Afap1	0.0548898074541722	0.0160427607374696	0.054	0.043	1	Astrocytes	0.460520384917548	1.37669374186297
Ltbp4	0.0549006066722016	-0.00713774404051766	0.047	0.051	1	Astrocytes	0.460520384917548	-0.39636884226428
Cdca4	0.05494752208301	0.00517574287679219	0.014	0.011	1	Astrocytes	0.460520384917548	0.545482215006708
Ctrc	0.055013777218457	-0.00294417315210419	0.004	0.006	1	Astrocytes	0.460520384917548	-0.0756051786881495
Itpr2	0.0550290895321257	-0.0162361635685264	0.129	0.141	1	Astrocytes	0.460520384917548	-1.09230136807901
Pcdhb9	0.0550372186620339	0.0025796727589683	0.011	0.01	1	Astrocytes	0.460520384917548	0.346910404954691
Cenpp	0.0550414786830774	0.00666145607711283	0.024	0.022	1	Astrocytes	0.460520384917548	0.659123505887226
Efr3a	0.0550589264282145	-0.0105777480511901	0.144	0.153	1	Astrocytes	0.460520384917548	-0.659492637841116
Spert	0.0551048692569074	-0.00133385659099887	0	0.001	1	Astrocytes	0.460520384917548	0.0475669467872052
Ubc	0.055109257741279	-0.0472530914912309	0.453	0.484	1	Astrocytes	0.460520384917548	-3.46476714917553
Zfp346	0.0551285876386509	-0.0158988975655167	0.101	0.112	1	Astrocytes	0.460520384917548	-1.06650409849571
Kbtbd8	0.0552259957363352	-0.00508548397518264	0.012	0.015	1	Astrocytes	0.460888440004724	-0.239392729379994
Scn7a	0.0552314040801174	-0.00223251516174109	0.001	0.002	1	Astrocytes	0.460888440004724	-0.0211708957640671
Zbtb6	0.0552873249574054	0.0020743938151661	0.015	0.014	1	Astrocytes	0.461109810702699	0.308261928643089
Tefm	0.0553758241584572	0.00474432539297136	0.015	0.011	1	Astrocytes	0.461602512963803	0.512483356438821
Serpine1	0.0554377765763681	-0.00179945220485014	0	0.001	1	Astrocytes	0.461656138328746	0.0119538240290939
Ctsz	0.0554411119716572	0.0057652364679772	0.036	0.032	1	Astrocytes	0.461656138328746	0.590572218012402
Rps15	0.0556060257665168	-0.00800525049349166	0.243	0.248	1	Astrocytes	0.462783730623403	-0.462723878446141
Mrpl45	0.0556412693597971	0.00663846966164412	0.069	0.065	1	Astrocytes	0.462831513105248	0.657365289075249
Mettl15	0.0557384922939103	-0.0120774426243746	0.074	0.086	1	Astrocytes	0.46339452416898	-0.774203355351341
Cdh15	0.0558084887929329	-0.00683948664750728	0.015	0.02	1	Astrocytes	0.46345550632839	-0.373555317319464
Faf1	0.055812543358222	-0.00528035181602871	0.308	0.32	1	Astrocytes	0.46345550632839	-0.254298050932005
AC142181.1	0.0558590532137279	0.0027486028970941	0.015	0.013	1	Astrocytes	0.46345550632839	0.359831767544117
Arl6ip1	0.0558796046743189	-0.0476931014277424	0.234	0.265	1	Astrocytes	0.46345550632839	-3.49842323917636
Zswim2	0.055893537606662	0.00174854648570393	0.002	0.001	1	Astrocytes	0.46345550632839	0.283338066391573
Dbt	0.0560089526359147	-0.0176558741537695	0.075	0.089	1	Astrocytes	0.464128917788578	-1.20089415943937
Coq10b	0.0560339221246537	-0.0332023972382088	0.049	0.066	1	Astrocytes	0.464128917788578	-2.39003816895491
Ppm1l	0.0560997854110038	-0.0050488688599188	0.033	0.037	1	Astrocytes	0.464253158081101	-0.236592061684894
Crhbp	0.0561081073254569	-0.00431712854051117	0.007	0.009	1	Astrocytes	0.464253158081101	-0.180621693737124
Spata22	0.0562156607578557	-0.00440604646118843	0.005	0.009	1	Astrocytes	0.464897884011197	-0.187422970919015
Cyth4	0.0563459380929985	0.00145964542374051	0.001	0	1	Astrocytes	0.465607230078156	0.261240201466371
Dbp	0.0563663848886086	-0.0658661780531848	0.338	0.369	1	Astrocytes	0.465607230078156	-4.88847071707461
Tub	0.0563904727912096	0.00296876615759554	0.007	0.006	1	Astrocytes	0.465607230078156	0.376671920221261
Zswim9	0.056426491615882	-0.00796315745212719	0.012	0.018	1	Astrocytes	0.465659547853738	-0.459504207545517
Bsdc1	0.056569118496787	-0.00777735907603631	0.069	0.073	1	Astrocytes	0.466466850992852	-0.445292603786518
Midn	0.0565837848954231	-0.00413583810803521	0.006	0.009	1	Astrocytes	0.466466850992852	-0.166754899818614
Snx2	0.0567112246298672	-0.0233197783375715	0.152	0.171	1	Astrocytes	0.467080220752057	-1.63412271440672
Morn5	0.0567353624535828	0.00281915124760193	0.005	0.003	1	Astrocytes	0.467080220752057	0.365227967577523
Colgalt1	0.0567669230935608	-0.00783148166226046	0.021	0.025	1	Astrocytes	0.467080220752057	-0.449432407190686
Mettl17	0.056777280786217	0.00824612019032736	0.029	0.023	1	Astrocytes	0.467080220752057	0.780333491366836
Brd1	0.0568406982288174	0.0136013333318232	0.202	0.186	1	Astrocytes	0.46735685210361	1.18995045795807
Cdan1	0.0568753900543612	0.000790435940957443	0.047	0.047	1	Astrocytes	0.467397128953807	0.210052778835584
AABR07018078.1	0.056953487166383	-0.0038719506983053	0.003	0.006	1	Astrocytes	0.467793877835715	-0.146570313801373
Lrrc59	0.0570677095014086	0.00706619060314412	0.031	0.027	1	Astrocytes	0.468486774808005	0.690081401389658
Vmac	0.0571525247290572	-0.00306450342302924	0.002	0.004	1	Astrocytes	0.468815705272591	-0.0848091672621045
Ewsr1	0.0571683923412669	0.000745734461103692	0.001	0	1	Astrocytes	0.468815705272591	0.206633590075766
Clec4a2	0.0572071378390278	0.0058236384685039	0.014	0.01	1	Astrocytes	0.468815705272591	0.59503935119021
Mipep	0.0572273123149549	0.00483149222650283	0.037	0.034	1	Astrocytes	0.468815705272591	0.519150694039608
Bdh1	0.0572625203822423	-0.0280948672782973	0.181	0.197	1	Astrocytes	0.468859300499278	-1.99936633691492
Lmo7	0.0573274190522138	0.01419256781237	0.034	0.031	1	Astrocytes	0.469145826860266	1.23517362052263
Zfp804a	0.0573581647262397	0.00551266861341014	0.011	0.008	1	Astrocytes	0.469152705018378	0.571253457822529
Elp6	0.0574194864390223	-0.0154910990855602	0.035	0.045	1	Astrocytes	0.469409537913174	-1.03531184303795
Slc35b4	0.057548703879346	-0.0162923900898402	0.093	0.104	1	Astrocytes	0.470127581485366	-1.09660210018696
Tnfrsf12a	0.0575672542091655	-0.00340364040089182	0.007	0.009	1	Astrocytes	0.470127581485366	-0.110749546563644
Il4r	0.0577594943912943	-0.0029740113404395	0.007	0.008	1	Astrocytes	0.471452106144966	-0.0778874834016224
Atn1	0.0578699236091209	0.0129874599423899	0.075	0.067	1	Astrocytes	0.472107832334836	1.14299565914674
Fyn	0.0579267396421616	-0.0303342156551512	0.339	0.347	1	Astrocytes	0.472191176641404	-2.17065271992744
Parp10	0.0579403375213349	-0.00292495831864515	0.014	0.016	1	Astrocytes	0.472191176641404	-0.0741354478693965
Chsy3	0.058071347692724	0.035321635104466	0.071	0.068	1	Astrocytes	0.472304008072274	2.85132301036242
Cav2	0.0580727169732116	0.00128338589306801	0.002	0.001	1	Astrocytes	0.472304008072274	0.247758218139243
Hcn1	0.0580786112317088	0.0560867437093817	0.075	0.066	1	Astrocytes	0.472304008072274	4.43963342358853
Idnk	0.0580968953559526	-0.00663903633837748	0.015	0.02	1	Astrocytes	0.472304008072274	-0.358222996194503
Syap1	0.0581630528277338	-0.0135262567982066	0.091	0.1	1	Astrocytes	0.472304008072274	-0.885022262341416
Pth2r	0.0581698967484075	-0.0010211864762209	0.002	0.003	1	Astrocytes	0.472304008072274	0.0714828919746477
AABR07026938.1	0.0581746779346826	0.00333379758193595	0.01	0.007	1	Astrocytes	0.472304008072274	0.404592949841948
Cxxc1	0.0582220912178302	-0.00726751654058801	0.025	0.03	1	Astrocytes	0.472304008072274	-0.406295061150674
Pspc1	0.0582456432217268	-0.0158234801441731	0.291	0.294	1	Astrocytes	0.472304008072274	-1.06073546622232
Kctd17	0.0582552432190114	-0.0120788139535146	0.091	0.099	1	Astrocytes	0.472304008072274	-0.774308247475648
Lbh	0.0583316895018761	0.00355976084046521	0.006	0.004	1	Astrocytes	0.472679516996608	0.421876740808665
Flnb	0.0583847698586187	-0.00990549919681027	0.108	0.114	1	Astrocytes	0.472865394704187	-0.608072735542216
Cyb5a	0.0586407835039788	-0.0117124608831038	0.189	0.2	1	Astrocytes	0.474395645917688	-0.746286125958157
Prr11	0.0586647247255663	-0.00281577247818541	0.002	0.004	1	Astrocytes	0.474395645917688	-0.0657838899421725
Ccdc113	0.0586766456621896	-0.00477229805254689	0.013	0.016	1	Astrocytes	0.474395645917688	-0.215437330366071
Mt1	0.0586946678178374	0.00103018538610938	0.086	0.082	1	Astrocytes	0.474395645917688	0.22839106675621
Nip7	0.0589420819876247	0.00424514604177643	0.057	0.054	1	Astrocytes	0.475892865764255	0.474301434222307
Stradb	0.0589684597481688	-0.0198619047705995	0.093	0.103	1	Astrocytes	0.475892865764255	-1.36963208743544
Phyh	0.0589911720348171	-0.0272786585737507	0.223	0.24	1	Astrocytes	0.475892865764255	-1.93693503402782
LOC103689971	0.059001250886759	-0.0023728696139105	0.002	0.003	1	Astrocytes	0.475892865764255	-0.0319065216721611
Sec14l5	0.0590926248063188	0.00340210922366721	0.006	0.005	1	Astrocytes	0.476268772663925	0.409818065393747
Rrn3	0.0591085734559321	0.0140380267648059	0.078	0.07	1	Astrocytes	0.476268772663925	1.2233528706394
Grik1	0.059172101596369	0.015142235940444	0.014	0.009	1	Astrocytes	0.476535898277124	1.30781315280862
Cgas	0.05921573643022	-0.00108506989716633	0	0	1	Astrocytes	0.476616977186981	0.0665964883130693
Kif26a	0.0592512284249965	0.001469893072138	0.002	0.001	1	Astrocytes	0.476616977186981	0.262024037803107
Pink1	0.0592733122445054	-0.00950921516709151	0.071	0.077	1	Astrocytes	0.476616977186981	-0.577761213316491
Gstm2	0.0593191299909625	-0.0220614255440361	0.172	0.187	1	Astrocytes	0.476741040624088	-1.53787208150556
Apba2	0.0593748189859747	-0.0120981902228999	0.207	0.213	1	Astrocytes	0.47694427048232	-0.775790326429324
Lrwd1	0.0594434186713979	-0.00572433788289778	0.012	0.016	1	Astrocytes	0.477205587351523	-0.288258272703661
Mrps18a	0.0594868268889345	-0.0210069977139997	0.078	0.092	1	Astrocytes	0.477205587351523	-1.4572195439096
Katna1	0.0594986058681526	-0.0122018943674197	0.034	0.044	1	Astrocytes	0.477205587351523	-0.783722592798329
Cyp2c24	0.0596140101735787	0.00189093582247667	0.005	0.003	1	Astrocytes	0.477886863363875	0.294229339374126
Tmx4	0.0596846000426974	0.0110351729454921	0.183	0.18	1	Astrocytes	0.478208378687353	0.993666424911738
Atxn2	0.0597540407136724	-0.0134388299667229	0.176	0.184	1	Astrocytes	0.478520362795351	-0.878335037656829
Tex30	0.0599517486883017	-0.00713732915271058	0.029	0.035	1	Astrocytes	0.479667496874721	-0.396337107750542
Gnas	0.0599852577615171	0.000735365727202274	0	0	1	Astrocytes	0.479667496874721	0.205840491983147
Mtrex	0.0600259938996497	-0.0154592113454894	0.12	0.13	1	Astrocytes	0.479667496874721	-1.03287276937008
Gal3st4	0.060081987148287	-0.0129154713611614	0.032	0.041	1	Astrocytes	0.479667496874721	-0.83830365911311
Wnk2	0.0601044649415483	-0.0153860070371943	0.303	0.318	1	Astrocytes	0.479667496874721	-1.02727341675554
Satb2	0.0601261040513849	0.0166342884527254	0.044	0.041	1	Astrocytes	0.479667496874721	1.42193933377046
Slc23a2	0.0601410155709126	-0.0136783325909927	0.173	0.18	1	Astrocytes	0.479667496874721	-0.896654446399659
AABR07016721.1	0.0601418897471046	-0.00149693092929991	0.001	0.003	1	Astrocytes	0.479667496874721	0.0350934907325528
Katnal1	0.060195475814798	0.00144939446778049	0.001	0	1	Astrocytes	0.47985092712528	0.260456112136206
Camk4	0.0603770584583975	0.0273388305005318	0.063	0.057	1	Astrocytes	0.479968764046428	2.24072318541488
Srp9	0.0604060487149818	-0.00202035907864365	0.133	0.129	1	Astrocytes	0.479968764046428	-0.00494320717238984
Gnb4	0.0604151660509829	-0.00455377400390151	0.019	0.023	1	Astrocytes	0.479968764046428	-0.198722559997781
Mboat2	0.0604217068861185	-0.0180503220162017	0.289	0.303	1	Astrocytes	0.479968764046428	-1.23106523435624
AC127887.1	0.0604346117043321	-0.00626309814626457	0.011	0.015	1	Astrocytes	0.479968764046428	-0.3294677146006
Ndufb9	0.060438920773789	-0.00985421145355392	0.285	0.294	1	Astrocytes	0.479968764046428	-0.604149767536855
Gab2	0.0604615810391612	0.0233918728010273	0.22	0.212	1	Astrocytes	0.479968764046428	1.93882281330694
Kcnab1	0.060475409047751	0.0374512866754844	0.125	0.117	1	Astrocytes	0.479968764046428	3.0142187520197
Ccdc153	0.0605385674136293	0.00104565086066228	0.002	0.001	1	Astrocytes	0.479968764046428	0.229574011413289
Rara	0.0605428228306509	-0.00246825814386667	0.007	0.009	1	Astrocytes	0.479968764046428	-0.0392027317866534
G0s2	0.0605752216092273	-0.0523988909752201	0.143	0.174	1	Astrocytes	0.479968764046428	-3.85836619362545
App	0.0605773937284502	-0.0139897393405902	0.394	0.396	1	Astrocytes	0.479968764046428	-0.9204737575598
AABR07048624.1	0.060649278645706	0.00374735380708639	0.005	0.003	1	Astrocytes	0.480055832423343	0.43622561169595
Tmem123	0.0606508400050999	-0.00629717718879668	0.011	0.015	1	Astrocytes	0.480055832423343	-0.332074399648889
Tyrobp	0.0607846607912121	-0.0041510202474241	0.009	0.012	1	Astrocytes	0.480055832423343	-0.167916172342887
Col25a1	0.0607896196741464	0.0145062048172473	0.032	0.025	1	Astrocytes	0.480055832423343	1.25916352254037
Fam171a1	0.0608509308218455	0.00812105387042063	0.055	0.052	1	Astrocytes	0.480055832423343	0.770767245312881
Phka1	0.0609040282516688	-0.0101645223986043	0.193	0.205	1	Astrocytes	0.480055832423343	-0.627885261279704
Ncam1	0.0609224894075246	-0.0113149106855999	0.348	0.365	1	Astrocytes	0.480055832423343	-0.715877755335619
Ccdc81	0.0609563429769198	0.00287865454956779	0.045	0.043	1	Astrocytes	0.480055832423343	0.369779338626521
Sh3d21	0.0609817108130176	-0.0121301150288481	0.035	0.042	1	Astrocytes	0.480055832423343	-0.778232235243408
Olfm3	0.0610135215270356	-0.00677809612334952	0.019	0.022	1	Astrocytes	0.480055832423343	-0.368859593803234
Mvb12a	0.0610737866582758	-0.00490430116729818	0.03	0.034	1	Astrocytes	0.480055832423343	-0.225534167600437
Ifitm3	0.0611482825633775	0.00151085062209882	0.002	0.001	1	Astrocytes	0.480055832423343	0.26515685566314
Ptcd2	0.0611683795804357	-0.0063051156135817	0.027	0.03	1	Astrocytes	0.480055832423343	-0.332681604888725
RGD1565059	0.0612398118319684	-0.00905728697739178	0.021	0.027	1	Astrocytes	0.480055832423343	-0.543193503443758
Taf7	0.0612422597595942	0.00449974585411424	0.075	0.073	1	Astrocytes	0.480055832423343	0.493775617615011
Tspan9	0.0612818927862523	0.0220055343073146	0.145	0.127	1	Astrocytes	0.480055832423343	1.83278263274661
Pamr1	0.0612997339602248	-0.0393161676799053	0.303	0.328	1	Astrocytes	0.480055832423343	-2.85767671789666
AABR07060235.1	0.06133996584684	0.00212804569907049	0.005	0.003	1	Astrocytes	0.480055832423343	0.312365728315698
Trib2	0.0613416286586413	-0.0125691943405601	0.045	0.054	1	Astrocytes	0.480055832423343	-0.811817142324473
[truncated: 188,356 more rows]
