# Supplementary material for: Single-nucleus genomics in outbred rats with divergent cocaine addiction-like behaviors reveals changes in amygdala GABAergic inhibition
Source: Nat Neurosci. 2023 Oct 5;26(11):1868–79. doi: 10.1038/s41593-023-01452-y (PMC10620093; doi:10.1038/s41593-023-01452-y)
Supplement: Supplementary file 8 — Results of permutation test for differential gene expression analysis using negative binomial test. [file 41593_2023_1452_MOESM8_ESM.txt]

p_val	avg_logFC	pct.1	pct.2	p_val_adj	gene	celltype
0.000291185739998336	0.0281491250215374	0.014	0.007	1	Gpn2	Astrocytes
0.000355783205684643	-0.0051046510435395	0	0.002	1	AABR07057231.1	Astrocytes
0.000409485297002607	0.0691427243121549	0.046	0.033	1	Usf1	Astrocytes
0.00044872913923984	-0.0775664203242285	0.054	0.069	1	Prim2	Astrocytes
0.000496322951961129	0.0737418791569066	0.068	0.052	1	Golga3	Astrocytes
0.000505338385794269	0.0333991317827959	0.11	0.095	1	Syap1	Astrocytes
0.000678045215756892	0.0666307092175468	0.074	0.057	1	Minar2	Astrocytes
0.000679543364611504	0.0560113698727873	0.039	0.026	1	Efcab7	Astrocytes
0.00086719700983662	0.00581246972173483	0.001	0	1	Ap1m2	Astrocytes
0.0010099359531435	-0.0292379907914029	0.952	0.964	1	Ctnnd2	Astrocytes
0.00108155974094905	-0.0568799998060756	0.022	0.033	1	Rassf3	Astrocytes
0.00116881456167863	0.00340655725455175	0.07	0.061	1	Agpat4	Astrocytes
0.00134932942620372	-0.0688283109428914	0.027	0.038	1	Dis3l	Astrocytes
0.00148959257258773	-0.0618696429679815	0.367	0.398	1	Adam11	Astrocytes
0.00150678174750203	-0.0784960231493133	0.319	0.337	1	Tle4	Astrocytes
0.00177866845308204	-0.0504758494329696	0.166	0.167	1	Bmp6	Astrocytes
0.00184709978342334	0.0310708161759465	0.041	0.031	1	Ntng2	Astrocytes
0.00186202893484099	0.00619427558150484	0.001	0	1	Pde6b	Astrocytes
0.00204039196150244	-0.0742938669252409	0.365	0.383	1	Ehbp1	Astrocytes
0.00204460365204181	-0.0111876646815237	0.083	0.077	1	Hace1	Astrocytes
0.00224420816040697	-0.0297317407126867	0.221	0.218	1	Arpc1a	Astrocytes
0.00238054497027139	0.00564567758752677	0.034	0.028	1	Egr4	Astrocytes
0.00258187548006428	-0.00485819995749406	0	0.002	1	Adamts15	Astrocytes
0.00259696328353144	0.0444387031106175	0.023	0.015	1	Siae	Astrocytes
0.00268504263794577	0.0183196203924629	0.007	0.003	1	Atxn7l3	Astrocytes
0.00271301312411966	-0.0345060922459439	0.018	0.023	1	Bicc1	Astrocytes
0.00298006743351022	-0.00358963699725404	0.043	0.038	1	Snx30	Astrocytes
0.00342135970844085	0.0234688981477364	0.037	0.028	1	Hcn2	Astrocytes
0.00346243062357022	-0.0593359098495442	0.039	0.046	1	Apoa2	Astrocytes
0.00352186155068583	0.0639699133216092	0.073	0.058	1	Smu1	Astrocytes
0.00355322382477014	0.0102571601957295	0.001	0	1	Mrap	Astrocytes
0.003574834664694	-0.0249640357203674	0.137	0.135	1	Naa20	Astrocytes
0.00371776896469525	0.0401902934280249	0.037	0.026	1	Dclk3	Astrocytes
0.00385376475748693	-0.0103459394057716	0	0.003	1	Vax2	Astrocytes
0.00388228292472081	0.0654927593284334	0.058	0.045	1	Mrrf	Astrocytes
0.0039276924008767	-0.0212871564266155	0.102	0.098	1	Cep192	Astrocytes
0.00397622620005341	-0.0688365276136877	0.074	0.086	1	Crot	Astrocytes
0.00403435660866222	-0.0522367401544592	0.072	0.087	1	Tmbim1	Astrocytes
0.00445049791568729	0.0580760667819273	0.05	0.039	1	Faxc	Astrocytes
0.00449805820110224	-0.0226577507560383	0.003	0.007	1	Mycn	Astrocytes
0.0045548348073999	0.0160686628578058	0.085	0.074	1	Dkc1	Astrocytes
0.00468296329492268	-0.00933210502897369	0.1	0.096	1	Atg4d	Astrocytes
0.00475719691860394	-0.0485370256640038	0.098	0.104	1	Dync1li2	Astrocytes
0.00476776062964964	-0.0681658306150751	0.07	0.086	1	Entpd4	Astrocytes
0.00505075820601611	-0.0649329011768179	0.032	0.042	1	Bin3	Astrocytes
0.00507831791767214	-0.0191400611134679	0.002	0.006	1	Mthfd2	Astrocytes
0.00529495019767307	0.0147978795326404	0.006	0.002	1	Slc9a2	Astrocytes
0.00588640269376896	0.05765247578484	0.043	0.032	1	Ccdc93	Astrocytes
0.00589155009809347	0.0610351747137667	0.309	0.283	1	Kat6b	Astrocytes
0.00595351403020636	-0.0117780434584812	0.058	0.055	1	Lgals8	Astrocytes
0.00596637818286021	-0.0060433163103718	0	0.001	1	Naglt1	Astrocytes
0.00603434581027751	0.05405315891372	0.04	0.03	1	Prmt5	Astrocytes
0.00605517532597347	-0.0353101052238732	0.22	0.22	1	Wwtr1	Astrocytes
0.00608038679299601	-4.55925802965718e-05	0.126	0.118	1	Ppp1r2	Astrocytes
0.0062073155761229	0.045364151135578	0.028	0.02	1	Ncaph2	Astrocytes
0.00639679595260547	0.0145828681415272	0.201	0.188	1	Fkbp8	Astrocytes
0.00648565086035791	0.0258132185267605	0.011	0.006	1	Mas1	Astrocytes
0.00671672675843334	0.0601135781855538	0.108	0.091	1	Bloc1s1	Astrocytes
0.00700143891040699	-0.00940039294355488	0.109	0.103	1	Nprl3	Astrocytes
0.00707477720252447	0.00705104055831333	0.009	0.006	1	Pkd2l2	Astrocytes
0.00713626614427572	0.0442771635944882	0.084	0.069	1	Gps1	Astrocytes
0.00720675919625734	0.0435895626354266	0.055	0.043	1	Fbxw5	Astrocytes
0.00725119963930654	0.0642024197637758	0.189	0.167	1	Lamc1	Astrocytes
0.00725998458013805	-0.0094871215448636	0.001	0.003	1	Mpz	Astrocytes
0.00729870077403868	-0.0439089671455434	0.047	0.059	1	B3gat1	Astrocytes
0.00750878052454677	0.00269943042245802	0.001	0	1	Mybphl	Astrocytes
0.00765626407319206	0.0411186845329375	0.037	0.029	1	Slitrk5	Astrocytes
0.00769331337918281	0.0470930722020459	0.055	0.043	1	Zfp282	Astrocytes
0.00777687642807831	0.033383273964553	0.281	0.259	1	Gmds	Astrocytes
0.00778457809849758	-0.0324129222194023	0.037	0.048	1	Lmna	Astrocytes
0.00791649501433916	-0.0375554726726521	0.033	0.043	1	Cln6	Astrocytes
0.00807077463719941	0.0723245161033066	0.111	0.095	1	Cmas	Astrocytes
0.00809789148436551	-0.0274163519969329	0.209	0.207	1	Ppp1r12b	Astrocytes
0.00820172198533183	0.0392106901895459	0.039	0.029	1	Cinp	Astrocytes
0.00827291047803738	0.00327059126115962	0.001	0	1	Kif18b	Astrocytes
0.00837331595932504	0.0167030594891327	0.01	0.005	1	Asic4	Astrocytes
0.00838554623226008	0.038659740090114	0.035	0.025	1	Skil	Astrocytes
0.00844100113856956	-0.0367614240492045	0.079	0.092	1	Gclc	Astrocytes
0.00850557660500941	-0.0418950492339327	0.743	0.765	1	Sox6	Astrocytes
0.00857340665155277	0.00221469342407089	0.001	0	1	Prg4	Astrocytes
0.00878550662974641	-0.0644166492497634	0.188	0.207	1	Mbnl1	Astrocytes
0.00914661118594799	0.00663122466198622	0.006	0.003	1	AABR07015812.1	Astrocytes
0.00932206660663964	0.0612716499435596	0.166	0.147	1	Wbp1l	Astrocytes
0.0094577525997398	-0.00101698628012201	0.036	0.032	1	Cebpg	Astrocytes
0.00946602075018311	-0.00990664276353648	0.008	0.012	1	Mansc4	Astrocytes
0.00956651752993014	0.00215894123945493	0.001	0	1	AABR07017540.1	Astrocytes
0.00964389631873451	0.0427559665644216	0.166	0.15	1	Pfkfb3	Astrocytes
0.00992310528730674	-0.0547991212076476	0.102	0.113	1	Snrpd3	Astrocytes
0.00994908544855564	0.0290962976983564	0.387	0.392	1	Samd12	Astrocytes
0.0100332247144732	0.0502142257978363	0.067	0.055	1	Fbxo7	Astrocytes
0.010178121959747	-0.0224037475396901	0.002	0.006	1	AABR07030086.2	Astrocytes
0.0102952799893114	0.0485747786064604	0.022	0.016	1	Igf2bp2	Astrocytes
0.0103218932167256	-0.00540189173716906	0	0.001	1	Ptprc	Astrocytes
0.0103810687783225	0.0274494222125267	0.05	0.039	1	Arid3b	Astrocytes
0.0103878611000915	0.011844393956352	0.009	0.005	1	Mcam	Astrocytes
0.0105335115952939	-0.0142607372330615	0.004	0.002	1	Il1r1	Astrocytes
0.010536226222779	0.0326438189115853	0.028	0.02	1	Itgbl1	Astrocytes
0.0107033928683878	-0.00424858276460676	0	0.001	1	Cdrt4	Astrocytes
0.0107253605131551	-0.0347774007494051	0.108	0.11	1	Cdh13	Astrocytes
0.0107825724076876	-0.0383342333444056	0.114	0.119	1	Hdhd2	Astrocytes
0.0109471583162574	0.0321305523227241	0.019	0.012	1	Knop1.1	Astrocytes
0.0109582639899599	-0.0121646556861224	0.002	0.005	1	Kcnmb2	Astrocytes
0.0110066007373075	-0.0386185618681338	0.023	0.028	1	Gsto2	Astrocytes
0.0110275998770008	-0.00423359777574627	0	0.001	1	Rasgrp4	Astrocytes
0.0111117285949005	0.0697114069390184	0.131	0.116	1	Asic2	Astrocytes
0.0111210044271635	-0.0294929313501683	0.024	0.026	1	Ttll13	Astrocytes
0.0112019959173192	0.0317609305842649	0.022	0.015	1	Tap1	Astrocytes
0.0112305176693539	0.0608475227119268	0.066	0.054	1	Runx1t1	Astrocytes
0.0113240330988749	-0.0464071026774269	0.09	0.097	1	Bcap31	Astrocytes
0.0117532248383457	0.0218993216998584	0.009	0.005	1	Slc27a3	Astrocytes
0.0118134340471176	-0.0508927202759422	0.045	0.056	1	Nit2	Astrocytes
0.0118188270185309	0.0118552687959256	0.158	0.146	1	Rab2a	Astrocytes
0.0119005691460701	-0.00212923476695718	0	0.001	1	AABR07040839.1	Astrocytes
0.0119246795364557	-0.0196887060808713	0.005	0.009	1	AABR07012475.2	Astrocytes
0.0119347540389833	-0.0523998623338918	0.052	0.064	1	Bloc1s2	Astrocytes
0.0120140980689608	0.0150044440855856	0.024	0.018	1	Cpne9	Astrocytes
0.0120957484615843	-0.00294415095862633	0	0.001	1	LOC100365112	Astrocytes
0.0121461293313065	-0.0259948878801142	0.015	0.017	1	Ttc9	Astrocytes
0.0122328694817775	0.0390479703715191	0.071	0.059	1	Gfm1	Astrocytes
0.0122571140483313	-0.00428454579602664	0	0.001	1	Was	Astrocytes
0.012275937005438	0.0576616181064801	0.11	0.094	1	Slc2a13	Astrocytes
0.0122812195406725	0.0543779340631272	0.18	0.16	1	Txndc9	Astrocytes
0.0122961387391285	-0.00630072193170812	0.001	0.004	1	AABR07055801.1	Astrocytes
0.0125386392220999	-0.0325574897042853	0.111	0.111	1	Mettl9	Astrocytes
0.012605248910784	0.016927514868682	0.044	0.036	1	Rell2	Astrocytes
0.0126198937201402	0.0612649414291584	0.112	0.099	1	Fmr1	Astrocytes
0.0128588272028305	-0.00525935345631241	0	0.002	1	LOC103690116	Astrocytes
0.0128775422899764	-0.0462655066389079	0.035	0.045	1	Ammecr1	Astrocytes
0.0130020917709408	-0.0518419015415214	0.034	0.044	1	Ercc2	Astrocytes
0.0130176585658338	-0.0375262093322868	0.031	0.036	1	Ptpro	Astrocytes
0.0130526678389904	-0.0390190759552106	0.115	0.119	1	Arfgef2	Astrocytes
0.0130986984917153	0.0484236126256052	0.107	0.093	1	Map7d1	Astrocytes
0.013197026652097	-0.00775347801790325	0	0.001	1	AABR07056390.2	Astrocytes
0.0133113246267628	-0.0520461173678483	0.049	0.061	1	Nomo1	Astrocytes
0.0133404860234818	-0.00405227681863523	0	0.001	1	Adamts8	Astrocytes
0.0133759455386829	-0.0315337322330027	0.01	0.015	1	Plekhn1	Astrocytes
0.0133788076729059	-0.00229038260531444	0.087	0.08	1	Abca2	Astrocytes
0.0133922143697516	-0.028180351162787	0.006	0.01	1	Disp3	Astrocytes
0.0134954464274135	0.0525009596006254	0.119	0.103	1	Plxna4	Astrocytes
0.0135065104499845	-0.0108623224152995	0	0.002	1	Snip1	Astrocytes
0.0136953382946441	0.0307810399706254	0.072	0.062	1	Aatf	Astrocytes
0.013739151657958	0.0329065260969108	0.018	0.012	1	Fbxo4	Astrocytes
0.0137543162043033	0.0659603344505479	0.27	0.248	1	Cdc42ep4	Astrocytes
0.0138042279038829	0.025427803838849	0.014	0.009	1	Lin9	Astrocytes
0.0138733886665402	0.01804160826878	0.008	0.004	1	Tmem64	Astrocytes
0.0139366490179489	0.0609187430116579	0.078	0.064	1	Rrn3	Astrocytes
0.0141255736645842	-0.0155287509476128	0.031	0.038	1	Rbbp4	Astrocytes
0.0143514210908818	0.00308205990585494	0.001	0	1	Cpb2	Astrocytes
0.0143582551976104	-0.0474186767699265	0.458	0.483	1	Gpr37l1	Astrocytes
0.0143678245561588	-0.0385943693791761	0.085	0.089	1	Ap4e1	Astrocytes
0.0144664466694459	-0.032657215749371	0.347	0.35	1	Camk2d	Astrocytes
0.0144678219047999	-0.0262926557993192	0.01	0.014	1	Pnma3	Astrocytes
0.014619990744576	0.0333233049768314	0.24	0.22	1	Cox6b1	Astrocytes
0.0148462873803233	-0.00835920175868532	0.151	0.146	1	Hpcal4	Astrocytes
0.0149185944702664	-0.014177218255794	0.002	0.005	1	LOC100911519	Astrocytes
0.0149326889549992	0.0041235770896599	0.001	0	1	Znf48	Astrocytes
0.014963372143968	0.0721887317053664	0.117	0.102	1	Ddr1	Astrocytes
0.0149889697972968	0.0290285267794814	0.085	0.073	1	LOC100360828	Astrocytes
0.0150880531799672	0.0143332867541822	0.007	0.003	1	Col8a1	Astrocytes
0.0151979062416131	-0.03655488572499	0.024	0.027	1	Rbm22	Astrocytes
0.015492927360935	-0.023685112425636	0.01	0.016	1	AABR07037343.1	Astrocytes
0.0156413307916195	0.032722227812515	0.105	0.092	1	Virma	Astrocytes
0.0156448809028474	0.00286503974463422	0.001	0	1	Mgat4d	Astrocytes
0.0156776331925697	0.00991377853920178	0.114	0.104	1	Tbk1	Astrocytes
0.0160140724663711	0.0575499197541711	0.072	0.06	1	Ugcg	Astrocytes
0.0160702163977392	-0.0293879703360924	0.068	0.069	1	Dync1li1	Astrocytes
0.0161061224970251	0.0158077846806682	0.065	0.056	1	Echdc1	Astrocytes
0.0161604725786226	0.00261112177393574	0.001	0	1	Grk1	Astrocytes
0.016164641500884	-0.0104995358797521	0.1	0.096	1	Stim2	Astrocytes
0.0162422298487313	-0.0433026703054626	0.039	0.049	1	Xpa	Astrocytes
0.0162647506436911	0.00655925217583753	0.001	0	1	Cep72	Astrocytes
0.0164637179097998	0.00422716604734336	0.001	0	1	Bricd5	Astrocytes
0.0167346459050013	0.00263321335641089	0.001	0	1	Tssk6	Astrocytes
0.0167503422392944	-0.0387786377411229	0.026	0.035	1	Unkl	Astrocytes
0.0169161801772199	0.00288520750970158	0.001	0	1	AABR07047191.1	Astrocytes
0.016943223829765	0.00370999071736622	0.034	0.029	1	Snx11	Astrocytes
0.0170525129432552	-0.0505572323208649	0.053	0.065	1	Nek7	Astrocytes
0.0170562146668662	0.00431894741698594	0.001	0	1	AABR07008491.1	Astrocytes
0.017095322178153	0.067549657308678	0.118	0.103	1	Myo9b	Astrocytes
0.0173157801234533	0.0529381981157297	0.066	0.054	1	Mterf3	Astrocytes
0.0173190054017494	-0.0429316495088943	0.019	0.026	1	Smpd2	Astrocytes
0.017335182352166	0.0209638054944772	0.007	0.004	1	Rhbdf2	Astrocytes
0.0173558616201608	0.00142940827897275	0.625	0.641	1	Atp1b2	Astrocytes
0.0173676313905547	-0.0308366330215326	0.083	0.082	1	Scube1	Astrocytes
0.0174669860346037	0.0131243366862203	0.003	0.001	1	Best1	Astrocytes
0.0175848662846599	0.0185689546067802	0.098	0.087	1	AABR07036007.1	Astrocytes
0.0176567830966216	0.0500404910654384	0.168	0.163	1	Lifr	Astrocytes
0.0176859706647134	-0.014185277678709	0.003	0.006	1	Zbtb7b	Astrocytes
0.017698261966004	-0.0146702100910852	0.065	0.062	1	Syt3	Astrocytes
0.0178849963403439	0.0737099967227327	0.18	0.161	1	Dstyk	Astrocytes
0.0178977835439654	0.0356336140245176	0.088	0.075	1	Dpy19l4	Astrocytes
0.0179270248427857	-0.0572918584645031	0.06	0.068	1	Nasp	Astrocytes
0.0180447625583984	0.0573074755349965	0.098	0.083	1	Lrrc28	Astrocytes
0.0180941874128658	-0.0540588809850928	0.073	0.084	1	Plekhf2	Astrocytes
0.0180964026569528	0.0199531878763517	0.018	0.013	1	Nefh	Astrocytes
0.0181004562814449	0.0061130311044848	0.06	0.055	1	Mtap	Astrocytes
0.0181032411633854	-0.061594097451273	0.248	0.263	1	Casc4	Astrocytes
0.0182840603248188	-0.00983672321954979	0.023	0.028	1	Abcd1	Astrocytes
0.0182842960803595	0.0422434297561784	0.077	0.064	1	Atl3	Astrocytes
0.0182955123271833	0.0214769390986755	0.034	0.027	1	Tbl2	Astrocytes
0.0183035350033717	0.00307294594814259	0.001	0	1	AABR07069371.1	Astrocytes
0.0184679569925434	-0.00814271817426294	0.006	0.009	1	Snapc5	Astrocytes
0.0186550875313992	0.00702272720347521	0.002	0	1	AABR07007879.1	Astrocytes
0.0188380482431246	-0.0617121190802861	0.102	0.115	1	Eif4e	Astrocytes
0.0191057816274098	-0.010843174107632	0.12	0.129	1	Tmem51	Astrocytes
0.0191469939241099	-0.0105640395257574	0.045	0.043	1	Zfp523	Astrocytes
0.0191816737128517	-0.0230586476351424	0.009	0.014	1	Mtbp	Astrocytes
0.0192116249849794	0.00341001716032503	0.001	0	1	LOC499240	Astrocytes
0.0192962857428605	0.0010154643257704	0.034	0.029	1	Myo19	Astrocytes
0.0193030114530889	0.0484932184734554	0.112	0.097	1	Mbd5	Astrocytes
0.0194618465666782	0.0479207715429692	0.03	0.024	1	Kbtbd3	Astrocytes
0.019492216168426	0.0575340285027054	0.047	0.039	1	AABR07035218.1	Astrocytes
0.0196911514641301	-0.0626992724860385	0.263	0.282	1	Oaf	Astrocytes
0.0197233183200138	-0.0337412479248133	0.081	0.082	1	Acss3	Astrocytes
0.0197651990717496	-0.0106016296662094	0	0.002	1	Dusp9	Astrocytes
0.0199913414640247	0.0427415696020727	0.071	0.059	1	Lzts3	Astrocytes
0.0200432138403359	0.00439660012513619	0.002	0	1	Prdm6	Astrocytes
0.0201460807294046	0.00672732161696448	0.002	0	1	Nsl1	Astrocytes
0.0201769901265449	-0.0487788419367834	0.311	0.324	1	Mtch1	Astrocytes
0.0201929608471652	-0.0476391078254895	0.035	0.041	1	Trim65	Astrocytes
0.0202799404457997	0.00492948353577947	0.002	0.001	1	LOC102555217	Astrocytes
0.0203166942269922	-0.0104464240082486	0.03	0.036	1	Zmat3	Astrocytes
0.0203837502998606	-0.0503454816082296	0.086	0.092	1	Desi1	Astrocytes
0.0205200588333297	0.0111593225191767	0.003	0.001	1	AC095390.1	Astrocytes
0.0206138272732627	-0.0209401552889707	0.061	0.061	1	AC128154.1	Astrocytes
0.0206467613424619	0.00798958021217744	0.023	0.018	1	Tiam1	Astrocytes
0.0206917290092203	-0.0299599178780444	0.165	0.163	1	Tmem132a	Astrocytes
0.0207313184528104	-0.000246750673530194	0.08	0.072	1	Sys1	Astrocytes
0.0207604414337776	-0.0591218671787922	0.23	0.246	1	Cox7a2l2	Astrocytes
0.0207899766355087	-0.0202128917427341	0.003	0.006	1	Gpr83	Astrocytes
0.0208102832393225	0.0263384294202088	0.031	0.023	1	Surf6	Astrocytes
0.0208283976650618	0.0327027136529174	0.026	0.019	1	Slc19a1	Astrocytes
0.0208497475320461	-0.0248240824705021	0.031	0.033	1	Cyb561	Astrocytes
0.0208861200423141	-0.00692156924281712	0.091	0.086	1	Supt16h	Astrocytes
0.0210061066902766	0.0133509391035549	0.011	0.006	1	Rasgef1c	Astrocytes
0.0210283005753058	-0.0349962789845081	0.018	0.023	1	Actn2	Astrocytes
0.0211294144510788	0.00357730988016747	0.074	0.068	1	AABR07040864.1	Astrocytes
0.0211762588964205	-0.00735096881921321	0	0.002	1	Cyp2s1	Astrocytes
0.0211786567021867	-0.0066158722455112	0	0.001	1	AABR07034457.1	Astrocytes
0.0213797679092162	0.00607477541923138	0.044	0.046	1	Ddx59	Astrocytes
0.0214457869538057	0.00118428659900477	0.043	0.038	1	Elof1	Astrocytes
0.0218013180463973	0.060855180152999	0.105	0.094	1	Emc6	Astrocytes
0.0218821743555123	-0.00238783981536822	0	0.001	1	AABR07053480.1	Astrocytes
0.0219481113751882	0.0451639731981671	0.103	0.089	1	Mapk11	Astrocytes
0.0221614298336634	-0.0160141404586772	0.019	0.021	1	Polr1b	Astrocytes
0.0221962674235731	0.0106746377252457	0.163	0.152	1	Sdha	Astrocytes
0.0222607182872268	0.0342029952712413	0.214	0.194	1	Sae1	Astrocytes
0.0223202644090303	0.0331846407446041	0.192	0.175	1	Atxn2	Astrocytes
0.0223605687718667	-0.00879940517588242	0	0.002	1	RGD1309362	Astrocytes
0.0223873408070779	-0.039664385476112	0.096	0.1	1	Vps36	Astrocytes
0.0224694362571853	-0.0406946488963175	0.142	0.147	1	Gripap1	Astrocytes
0.0225445084472373	0.0149006404413149	0.118	0.109	1	Rmnd5a	Astrocytes
0.022583066973142	0.0485956790470045	0.123	0.108	1	Srpra	Astrocytes
0.0226409788802672	-0.0261014332792028	0.088	0.089	1	Klc2	Astrocytes
0.022644431334412	0.0590879532135981	0.192	0.174	1	Fam117b	Astrocytes
0.0226882085703828	-0.0514374029387425	0.046	0.052	1	AABR07067076.1	Astrocytes
0.0227225270377587	0.0528933204798629	0.244	0.228	1	Lrrn2	Astrocytes
0.0227841635346761	-0.0133460378967612	0.035	0.034	1	Rrp1b	Astrocytes
0.0228663232550779	0.04319637042861	0.036	0.031	1	Triap1	Astrocytes
0.0228780907811107	-0.0022053675843749	0.071	0.067	1	Abtb2	Astrocytes
0.0229394044096384	-0.0373548863677554	0.056	0.061	1	Agpat1	Astrocytes
0.0229782794830223	-0.0101754545461339	0.002	0.004	1	Adamts18	Astrocytes
0.0229909754892548	-0.0590960921299619	0.069	0.078	1	Cep63	Astrocytes
0.0230238940855272	0.0439071146516253	0.055	0.045	1	Mtfr1l	Astrocytes
0.0231063375579959	-0.0545687686466428	0.065	0.075	1	Rwdd1	Astrocytes
0.023185907301879	-0.00387683010165712	0.054	0.05	1	Atp13a3	Astrocytes
0.0232456391301044	0.0271938986666214	0.04	0.031	1	AC134204.1	Astrocytes
0.0232712014730517	0.0637079387255243	0.148	0.138	1	Dzip3	Astrocytes
0.0233582970547059	0.0324930052317046	0.084	0.073	1	Crk	Astrocytes
0.0233667846706954	-0.0144989192485653	0.012	0.017	1	Syngr2	Astrocytes
0.0233904775911663	-0.0281044272074611	0.164	0.163	1	Dpp8	Astrocytes
0.0235344229719079	0.0472165345133623	0.101	0.087	1	Rbm8a	Astrocytes
0.0235510574696839	-0.0026322998176237	0	0.001	1	AC128059.5	Astrocytes
0.0236444416162675	-0.0550143581833052	0.071	0.085	1	Cuedc1	Astrocytes
0.0236808422069829	-0.00997940391529784	0.019	0.019	1	Nek11	Astrocytes
0.0237983576631648	-0.00343272848643667	0	0.001	1	Itgb7	Astrocytes
0.0238201931729123	0.047755011310934	0.059	0.048	1	Fbxo22	Astrocytes
0.0239225605441398	-0.00387901443679295	0.056	0.052	1	Tctex1d2	Astrocytes
0.0239380760705575	-0.0399257388458673	0.045	0.048	1	Tbc1d20	Astrocytes
0.023957220407843	0.0260470148862395	0.85	0.848	1	Ckb	Astrocytes
0.0240714550363761	0.0469450572193537	0.48	0.468	1	Gpatch8	Astrocytes
0.0240772331530261	-0.0354315555026237	0.324	0.322	1	Oscp1	Astrocytes
0.0241303221538354	-0.00533329990335507	0.308	0.296	1	Ecpas	Astrocytes
0.0242620232063186	-0.0663621857128162	0.17	0.188	1	AABR07001233.1	Astrocytes
0.0243388984917022	-0.0042434003665949	0	0.001	1	LOC102551265	Astrocytes
0.0243588486942655	-0.0371811413644267	0.026	0.032	1	Ikbke	Astrocytes
0.0245224166640079	-0.0495744130989633	0.038	0.047	1	Zbtb41	Astrocytes
0.0246496141171194	-0.00131097158799953	0.078	0.072	1	Tnc	Astrocytes
0.024715675587429	-0.0124175923146931	0.027	0.026	1	Casd1	Astrocytes
0.0249111583147059	-0.0169510450635207	0.016	0.017	1	AABR07001432.1	Astrocytes
0.0250549365186794	-0.0392611138196825	0.057	0.062	1	Hdgf	Astrocytes
0.0252979798377394	-0.0533411348221257	0.084	0.097	1	Prpf18	Astrocytes
0.0253821330733647	0.00468941780908816	0.296	0.282	1	Wsb1	Astrocytes
0.0254284014727457	0.00105120647967896	0.033	0.03	1	Tamm41	Astrocytes
0.0254991498479515	-0.00290550532958971	0	0.001	1	Mfap5	Astrocytes
0.0255684150358345	0.00735038143864065	0.012	0.009	1	Oprl1	Astrocytes
0.0256787879224968	-0.00474094772601617	0	0.001	1	Ushbp1	Astrocytes
0.0258654036012521	-0.0335984509319157	0.09	0.091	1	Grik4	Astrocytes
0.0259679467933165	0.0446774385599875	0.038	0.032	1	Ulk1	Astrocytes
0.0260211885419533	0.0313300077228704	0.024	0.017	1	Sart1	Astrocytes
0.0260694215014141	-0.0342145962913096	0.086	0.088	1	Gabrb2	Astrocytes
0.026492237677148	-0.040887779872643	0.23	0.239	1	Fam13b	Astrocytes
0.026494838738121	0.0218156803346149	0.042	0.034	1	Myo1d	Astrocytes
0.0266111797181696	-0.0239257380263057	0.028	0.03	1	Poll	Astrocytes
0.0267005466220207	-0.0219862088991261	0.83	0.844	1	Lsamp	Astrocytes
0.026748759881023	0.0571207078727662	0.251	0.231	1	Abcd3	Astrocytes
0.0267937636097251	0.0149378863083186	0.014	0.01	1	Ssmem1	Astrocytes
0.0269857167718606	0.0260265600618413	0.025	0.018	1	Thoc6	Astrocytes
0.0271126326825085	0.0614351882106686	0.254	0.234	1	Mtmr10	Astrocytes
0.027265572221237	-0.0530433789775564	0.115	0.127	1	Itpr1	Astrocytes
0.0273959529979357	0.0232129057767121	0.014	0.012	1	Mmachc	Astrocytes
0.0274772229228049	0.00288133528234877	0.001	0	1	Sgo1	Astrocytes
0.0275099270963087	-0.0563130129843539	0.185	0.197	1	Phf3	Astrocytes
0.0275481733166252	-0.0344174943039897	0.016	0.023	1	Thsd1	Astrocytes
0.0275648388843042	-0.0015500790149181	0.371	0.36	1	Gpi	Astrocytes
0.0276128426732511	-0.0244436766067098	0.051	0.05	1	Grm1	Astrocytes
0.0276183587962067	0.0517491586373131	0.24	0.219	1	Rps3	Astrocytes
0.0276421423304567	0.0361878202857382	0.022	0.016	1	Nptx2	Astrocytes
0.0279740284019739	-0.0154126804116184	0.004	0.008	1	Fam155b	Astrocytes
0.027984432462371	0.0265491758605179	0.026	0.019	1	Gpr176	Astrocytes
0.0280501312737369	0.0228897025344599	0.033	0.025	1	Ypel4	Astrocytes
0.0281117195699656	0.0570398986868146	0.101	0.087	1	Ctnnbip1	Astrocytes
0.0282484268065983	-0.0267876096343204	0.036	0.044	1	Gcfc2	Astrocytes
0.0282573661504107	0.0507559092736732	0.073	0.061	1	LOC108348144	Astrocytes
0.0283734290621888	0.0204868644780933	0.022	0.016	1	Taf5	Astrocytes
0.0283934202385268	-0.0541847445902909	0.184	0.193	1	Osbpl6	Astrocytes
0.0284747594389373	0.0541369523306132	0.131	0.12	1	Ephx2	Astrocytes
0.0284772759098471	0.00155292828628715	0.001	0	1	Grhl2	Astrocytes
0.0286056777940847	-0.050310957818265	0.093	0.095	1	Gria4	Astrocytes
0.0286163882686958	0.00536679888924832	0.001	0	1	Hpx	Astrocytes
0.0286881987081634	0.0175316699178187	0.01	0.006	1	Trappc3l	Astrocytes
0.028723787903715	0.00703773407694269	0.001	0	1	AABR07011733.1	Astrocytes
0.0287348156413593	0.00720332722120307	0.043	0.037	1	Gorab	Astrocytes
0.0287850270859608	0.0260820036115419	0.027	0.025	1	Parp2	Astrocytes
0.0288082490645271	-0.023696855127167	0.027	0.03	1	Pcbd2	Astrocytes
0.0290207157963403	0.0145830504032054	0.015	0.011	1	Glra4	Astrocytes
0.029073492267432	0.0046491889232889	0.001	0	1	AABR07000523.1	Astrocytes
0.0291277932324707	0.0305291142414115	0.021	0.014	1	Lrrc69	Astrocytes
0.0291795027947201	0.00486358622988073	0.001	0	1	Vom2r76	Astrocytes
0.02931639583686	-0.00334137287644938	0	0.001	1	AABR07019449.1	Astrocytes
0.0293654372032095	0.0487221586268873	0.053	0.044	1	Tsc1	Astrocytes
0.0293922561235116	0.0496557157066483	0.053	0.045	1	Tpra1	Astrocytes
0.0294953474135262	-0.00687144089313299	0.03	0.028	1	Mthfs	Astrocytes
0.0295340005734066	0.00373848863150962	0.001	0	1	Nags	Astrocytes
0.0295476436964677	-0.00336797291481625	0	0.001	1	AABR07040951.1	Astrocytes
0.0296072894447877	-0.00290860540301206	0	0.001	1	Ca13	Astrocytes
0.0296103110163973	-0.00297441551578694	0.018	0.021	1	Pofut1	Astrocytes
0.029737057255219	-0.0362964264054047	0.027	0.034	1	Pim2	Astrocytes
0.02981612322616	-0.0451515148499302	0.039	0.048	1	Lrig1	Astrocytes
0.0300429273815337	-0.00364080627133391	0	0.001	1	Parpbp	Astrocytes
0.0300827459369503	-0.0077960491113504	0.05	0.047	1	Alyref	Astrocytes
0.0302408450190568	-0.031801447112445	0.053	0.056	1	Fam171a1	Astrocytes
0.0302715321291184	0.0356771739632938	0.065	0.054	1	Ccser1	Astrocytes
0.0303798960310196	-0.0373629472607157	0.04	0.049	1	Arf1	Astrocytes
0.0304950055713358	-0.0472138190671681	0.046	0.054	1	Nkapd1	Astrocytes
0.0305002843508504	0.0345688573278786	0.689	0.682	1	Nrgn	Astrocytes
0.0305886087516906	-0.0403980785634532	0.055	0.062	1	Anapc2	Astrocytes
0.0305900893056307	-0.0400810195762565	0.07	0.076	1	Irs1	Astrocytes
0.0306391439232829	0.0012530075838326	0.001	0	1	AABR07041316.1	Astrocytes
0.0307575951124635	0.0491006391955706	0.034	0.027	1	AABR07054564.1	Astrocytes
0.0307987530065784	-0.0437128175265828	0.042	0.05	1	Gsk3a	Astrocytes
0.0308127747764687	-0.00202582856427985	0.078	0.074	1	Kpna6	Astrocytes
0.030817512031566	0.0275685829424795	0.024	0.017	1	Mgat5b	Astrocytes
0.0308251813346894	-0.029055248110207	0.132	0.13	1	Rab3gap2	Astrocytes
0.0309427539733192	0.0102575198254635	0.002	0.001	1	Tspan32	Astrocytes
0.0310503837526947	0.00218485423514571	0.001	0	1	LOC316124	Astrocytes
0.0310869473973946	0.0633512219373142	0.235	0.217	1	Atad1	Astrocytes
0.031157372565322	0.0572849868730761	0.155	0.144	1	Glyr1	Astrocytes
0.0312845153148862	0.0185259465365876	0.069	0.06	1	Lrp3	Astrocytes
0.0316706455658994	0.013983542882431	0.136	0.128	1	Alkbh3	Astrocytes
0.0317319587935232	-0.058724070750354	0.109	0.122	1	Glrx3	Astrocytes
0.0317482935577322	0.00455232152242452	0.001	0	1	Tcf24	Astrocytes
0.0320542877173887	0.00236610492367972	0.001	0	1	AABR07068614.1	Astrocytes
0.032267459316204	-0.0524897517833824	0.063	0.072	1	Nutf2	Astrocytes
0.0323536848989507	0.0179087109574966	0.009	0.005	1	Slc10a3	Astrocytes
0.0325550377959144	-0.01635592810727	0.003	0.006	1	Ccna1	Astrocytes
0.0325771215341337	-0.0315373541681037	0.013	0.017	1	RT1-CE10	Astrocytes
0.0325787348955034	-0.032566152560819	0.019	0.026	1	AABR07043951.1	Astrocytes
0.0326148944248234	-0.00016314707704046	0.692	0.706	1	Adgrl3	Astrocytes
0.0326190929639861	-0.0181410151920156	0.119	0.131	1	Orc2	Astrocytes
0.0326583551623196	0.0298759609754842	0.04	0.032	1	AABR07056680.1	Astrocytes
0.0326734873069628	0.00445950153091781	0.001	0	1	Lrrc3b	Astrocytes
0.0327156690776581	0.00518510475793383	0.002	0	1	Mael	Astrocytes
0.0327271012118935	0.0154625107378046	0.051	0.043	1	Pik3cb	Astrocytes
0.0327302388369136	0.00451752726014223	0.001	0	1	LOC100360940	Astrocytes
0.0327805011790403	0.0455283015111874	0.119	0.105	1	Hnrnpul1	Astrocytes
0.0328144101108188	-0.0282269981323759	0.066	0.067	1	Syngap1	Astrocytes
0.0328873836841075	0.00582305402895881	0.011	0.008	1	Mospd1	Astrocytes
0.0328911946881343	0.00457120913152	0.001	0	1	Has2	Astrocytes
0.0329176407447585	-0.0232266791239429	0.051	0.053	1	Slco3a1	Astrocytes
0.0329884205510547	-0.0150588964342325	0.139	0.136	1	Chga	Astrocytes
0.0331204295236949	0.00609787260302585	0.001	0	1	Recql4	Astrocytes
0.0332639452643811	-0.0472266767017787	0.119	0.135	1	Vamp4	Astrocytes
0.0333710352320242	-0.0476401518502858	0.346	0.358	1	Zhx2	Astrocytes
0.0334355746346674	0.0435070115968446	0.064	0.053	1	Ccdc77	Astrocytes
0.033438066668497	-0.00644160989434187	0.001	0.003	1	AABR07048474.1	Astrocytes
0.0335084498715017	0.0188993488965606	0.018	0.012	1	Ankrd33b	Astrocytes
0.0335456664414396	-0.0355856355245689	0.131	0.136	1	Pikfyve	Astrocytes
0.0336135910552066	0.0108704727315696	0.004	0.001	1	AABR07028469.2	Astrocytes
0.0336588886741064	0.00191588035350059	0.001	0	1	LOC108348122	Astrocytes
0.0337309979814129	0.0512676211033661	0.037	0.03	1	Kctd20	Astrocytes
0.0338839930905074	0.0604972155715467	0.06	0.05	1	Lmcd1	Astrocytes
0.0339405237068152	-0.0535877051768333	0.087	0.099	1	Tnrc6c	Astrocytes
0.0339441824006268	0.0358121798856251	0.137	0.122	1	Synj2bp	Astrocytes
0.0339648438346315	0.00264405861497562	0.021	0.024	1	Tmem101	Astrocytes
0.0341462121344439	-0.0496219823552576	0.059	0.069	1	Prepl	Astrocytes
0.0342475118540504	-0.0352511421260466	0.052	0.052	1	Kcnq5	Astrocytes
0.0342812357800748	0.0215694003414647	0.031	0.026	1	Armc2	Astrocytes
0.0343441952173076	0.034958786286018	0.097	0.084	1	Usp22	Astrocytes
0.0345008782348597	-0.0283179874692275	0.012	0.018	1	Atxn7l2	Astrocytes
0.0345061926180761	-0.00514493122628672	0	0.002	1	AC094246.1	Astrocytes
0.034511667676266	0.00477899222660934	0.002	0	1	Pagr1	Astrocytes
0.0346814029403876	0.0118496693366579	0.012	0.007	1	Rasl11a	Astrocytes
0.0348400602555683	0.0341734446513994	0.06	0.05	1	Tnpo2	Astrocytes
0.0349080728735487	0.00248431229111173	0.001	0	1	AABR07031388.1	Astrocytes
0.0349099976341357	0.00184328771911009	0.001	0	1	Tslp	Astrocytes
0.034937102141793	-0.063236714617203	0.181	0.198	1	Ndufb7	Astrocytes
0.0350125243162877	0.00424070126056392	0.001	0	1	AC095563.2	Astrocytes
0.0350784976937024	0.00808989242680158	0.147	0.137	1	Lyrm4	Astrocytes
0.0351353036293248	0.0380836086899766	0.037	0.033	1	AABR07002068.1	Astrocytes
0.0352303836333586	0.0451562752445076	0.067	0.057	1	AABR07029605.1	Astrocytes
0.0352584451957897	-0.0286980291397455	0.088	0.09	1	Tox2	Astrocytes
0.035262358984526	-0.0465877871579355	0.131	0.136	1	Grpel1	Astrocytes
0.0352654246678145	0.00395563264854741	0.001	0	1	AABR07024795.1	Astrocytes
0.0352824686211603	0.0397091956563299	0.106	0.093	1	Cog7	Astrocytes
0.035299158432003	-0.00227564636692955	0.003	0.006	1	Potec	Astrocytes
0.0353276194116498	0.00288883907491792	0.001	0	1	C4bpa	Astrocytes
0.0353629443838596	0.00691766152280193	0.311	0.297	1	Pcca	Astrocytes
0.0354260227251028	0.00156344976345229	0.001	0	1	Capn6	Astrocytes
0.0354561525283633	0.00235263243362233	0.082	0.076	1	LOC103693375	Astrocytes
0.0355489520616699	-0.0287274236257098	0.073	0.072	1	AABR07058884.2	Astrocytes
0.035561082712699	0.00230452270489954	0.001	0	1	Bag5l1	Astrocytes
0.0355996311086295	0.00111709653973247	0.001	0	1	AABR07030125.1	Astrocytes
0.0357649809300377	-0.00519544003037397	0	0.002	1	Tnn	Astrocytes
0.0357981081221957	0.0360454105667058	0.055	0.046	1	C1galt1	Astrocytes
0.0358838297762153	0.00218097846619042	0.001	0	1	Wfdc8	Astrocytes
0.0361017200597292	0.0493386309588365	0.062	0.051	1	Fam20b	Astrocytes
0.0361655564276125	-0.00854180362809759	0.046	0.044	1	Dusp26	Astrocytes
0.0362040736210184	-0.0229016915841731	0.174	0.167	1	Ramp1	Astrocytes
0.03621357954442	-0.0288258471926097	0.041	0.042	1	Dnajb1	Astrocytes
0.0362304312509132	0.000563847718394804	0.001	0	1	Ccdc27	Astrocytes
0.0363376548108103	-0.0150904209172382	0.002	0.005	1	Trip10	Astrocytes
0.0363884961313648	-0.032023545672747	0.048	0.051	1	Brsk1	Astrocytes
0.0364321914272427	-0.053226431200456	0.139	0.147	1	Fam49b	Astrocytes
0.0366769760189366	-0.00989611772264251	0.002	0.004	1	Cnbd1	Astrocytes
0.0370621644855257	-0.0615865673523646	0.146	0.154	1	Map1a	Astrocytes
0.0370762407838745	-0.00908254144691278	0.16	0.154	1	Fgfr1	Astrocytes
0.0370796206890455	-0.0326141900906812	0.012	0.016	1	AABR07000411.1	Astrocytes
0.0371910718822458	-0.0145276788648684	0.19	0.184	1	Acss2	Astrocytes
0.0372000115453391	-0.0565511044309519	0.204	0.224	1	Csrp1	Astrocytes
0.0372350397101336	-0.0603272009002925	0.143	0.157	1	Kif1a	Astrocytes
0.0373377723410517	-0.0364164018161391	0.025	0.033	1	Prpf4	Astrocytes
0.0373667827128231	-0.0512902366648846	0.089	0.099	1	Phkg2	Astrocytes
0.0374686439650468	0.00477949493759919	0.034	0.036	1	Rnf213	Astrocytes
0.0375436752321235	0.036973823999705	0.022	0.016	1	Kctd14	Astrocytes
0.0377062636370918	0.0278094106459748	0.12	0.108	1	Syn3	Astrocytes
0.0378587371633317	0.022682148966478	0.02	0.014	1	Elac1	Astrocytes
0.0378864423749343	0.0468078219227207	0.165	0.15	1	Gng12	Astrocytes
0.0379597176155965	0.0142921114750343	0.018	0.018	1	AC105604.1	Astrocytes
0.0381279151320332	0.0491728339832919	0.102	0.09	1	Msl1	Astrocytes
0.0383172657886774	0.0312296522284767	0.061	0.052	1	Metap1	Astrocytes
0.0383684483030118	-0.043080941165508	0.023	0.029	1	AABR07018321.1	Astrocytes
0.0385998073109387	0.0239821622647592	0.011	0.007	1	Tlr4	Astrocytes
0.0386086333238868	0.049619868696046	0.058	0.048	1	Nectin2	Astrocytes
0.0388247887676485	-0.0482062505377155	0.171	0.179	1	Cers5	Astrocytes
0.0388407330049919	-0.0460327023311144	0.07	0.076	1	Sp1	Astrocytes
0.0389025933517626	0.00251912522228132	0.001	0	1	AABR07072096.1	Astrocytes
0.0389939805102163	-0.0478792234569844	0.046	0.053	1	Zbtb46	Astrocytes
0.0390104936990107	0.00348326028880905	0.001	0	1	AABR07068046.1	Astrocytes
0.0390979508833089	-0.0480518652932099	0.056	0.066	1	Wdr91	Astrocytes
0.0391357026574222	0.0456423274894075	0.079	0.067	1	Lhfpl2	Astrocytes
0.0391538425643251	-0.0190068119424982	0.794	0.809	1	AABR07070046.1	Astrocytes
0.039160429460332	0.0368481887209887	0.052	0.042	1	AABR07012795.1	Astrocytes
0.0392724886288806	-0.00439967359799798	0	0.001	1	Dmkn	Astrocytes
0.0393238203311923	-0.0092748051538023	0.226	0.221	1	Hectd1	Astrocytes
0.0394396474496303	0.0230879494466285	0.026	0.019	1	Cyth3	Astrocytes
0.0394580114456165	0.0197343040723179	0.008	0.004	1	Ikzf3	Astrocytes
0.0395285368948246	-0.0563129513349934	0.072	0.083	1	Pomt2	Astrocytes
0.0396310152340166	-0.000650065452933779	0.212	0.202	1	Fut8	Astrocytes
0.0397089501160208	-0.053932541522449	0.223	0.24	1	Pde9a	Astrocytes
0.0398244143523208	-0.0480811285355289	0.056	0.065	1	Msl3	Astrocytes
0.0398923304057894	-0.00705862320660313	0	0.001	1	Lexm	Astrocytes
0.039901475952237	0.0129828365880087	0.005	0.003	1	Ccdc159	Astrocytes
0.0402320983796648	0.0348942871502598	0.25	0.232	1	Pld3	Astrocytes
0.0402651417755467	0.0084864315510425	0.006	0.003	1	AABR07029198.1	Astrocytes
0.0403669117077577	-0.0329649380599782	0.196	0.213	1	Taok1	Astrocytes
0.0405908569544448	-0.00130157221433023	0	0.001	1	Lrit3	Astrocytes
0.0406594965797062	0.048444441064561	0.139	0.124	1	Gucy1a2	Astrocytes
0.0407249402319559	-0.0038716234176019	0	0.001	1	Ncr3	Astrocytes
0.0407582249525064	-0.00211150576521688	0	0.001	1	Ccdc3	Astrocytes
0.0407629820137219	-0.0226796072528216	0.016	0.018	1	Arhgef6	Astrocytes
0.0410181800335294	-0.00344992838379694	0	0.002	1	AABR07014118.1	Astrocytes
0.0410818319872185	0.0547881917695767	0.237	0.219	1	Atf2	Astrocytes
0.0411480752676716	-0.0308324263935959	0.019	0.026	1	Zfp846	Astrocytes
0.0411807386446392	-0.0145922265299623	0.002	0.005	1	P2ry1	Astrocytes
0.0413688877340221	0.0462311100665371	0.343	0.33	1	Spred1	Astrocytes
0.0413966639207829	0.0216873775242103	0.025	0.023	1	Rad54b	Astrocytes
0.0414948759488142	-0.0261347693371801	0.005	0.007	1	Pclaf	Astrocytes
0.0416283528173709	0.033252384434728	0.021	0.015	1	Supt7l	Astrocytes
0.0417047843188	0.0214788981666808	0.013	0.009	1	Polg	Astrocytes
0.0417072590785992	0.0421067543670489	0.036	0.029	1	Kif26b	Astrocytes
0.041907405446864	0.0155637155760342	0.016	0.011	1	Zfp831	Astrocytes
0.0420314645838266	-0.00771109083692187	0	0.002	1	Pcdhga4	Astrocytes
0.0420655914674384	-0.0155240612358406	0.086	0.083	1	Tox4	Astrocytes
0.0421349882371106	-0.0122650291523694	0.018	0.018	1	LOC108352928	Astrocytes
0.0422224794542952	0.0272314981474285	0.141	0.129	1	Csnk2b	Astrocytes
0.042225460596434	0.0166452420997163	0.092	0.083	1	Rap1a	Astrocytes
0.042262339365391	-0.0462260763373137	0.057	0.063	1	Calb1	Astrocytes
0.042269771736306	-0.00427716649140177	0	0.001	1	Cyp2c23	Astrocytes
0.0423425645550251	0.0460585606291627	0.047	0.039	1	Nup160	Astrocytes
0.0423464941746429	-0.0182244661293837	0.051	0.051	1	Ddx47	Astrocytes
0.042702171504312	0.00771389420882375	0.004	0.002	1	Hax1	Astrocytes
0.0427964155309714	0.0161051637191433	0.006	0.003	1	Map10	Astrocytes
0.0428861237322067	-0.033721305793211	0.034	0.04	1	Slc6a8	Astrocytes
0.0428946360911835	0.0486442455136532	0.19	0.173	1	Sun1	Astrocytes
0.0429924387431742	0.0160469791924368	0.021	0.016	1	Dhrs11	Astrocytes
0.042997554413759	0.0148239023684064	0.227	0.232	1	Shroom2	Astrocytes
0.0432026458683262	0.0548542905135638	0.455	0.432	1	Caly	Astrocytes
0.0433259815918198	0.0158845047377041	0.156	0.144	1	Zdhhc20	Astrocytes
0.04339286890697	-0.0530818145797287	0.096	0.107	1	Fbh1	Astrocytes
0.0434290114386609	0.0299027634460026	0.018	0.013	1	LOC317456	Astrocytes
0.0434794042753685	0.000390970619161934	0.149	0.143	1	As3mt	Astrocytes
0.0435051087821436	-0.0344919968062982	0.227	0.23	1	Sesn3	Astrocytes
0.0435075700327877	-0.0220495617565379	0.011	0.013	1	Bcl2l12	Astrocytes
0.0435273228360372	0.00695534629294114	0.005	0.002	1	AABR07038886.1	Astrocytes
0.0435473096629506	0.0544421207321512	0.084	0.072	1	Fam126a	Astrocytes
0.0437400086909567	0.00733184863475667	0.028	0.024	1	Hsd17b7	Astrocytes
0.0439128983382745	0.0371004871993522	0.042	0.034	1	Ephx4	Astrocytes
0.0440244965924225	0.0164345715805507	0.041	0.035	1	Tmem186	Astrocytes
0.0440591828928812	0.0189605094807915	0.006	0.003	1	Nkx2-2	Astrocytes
0.0441442561950743	0.0448376053657435	0.07	0.063	1	Cdipt	Astrocytes
0.0441572314855745	-0.0244447146831687	0.008	0.013	1	Tfap4	Astrocytes
0.0442919128857321	0.00644643359357781	0.019	0.015	1	Zbtb45	Astrocytes
0.0443500709059413	0.038086804276394	0.377	0.357	1	Tuba1b	Astrocytes
0.0446074928743768	-0.0239239681212815	0.158	0.157	1	Galr2	Astrocytes
0.0446450781789467	-0.0278989451554135	0.016	0.022	1	Emg1	Astrocytes
0.0446681741370049	0.0132309031649956	0.032	0.026	1	LOC100360413	Astrocytes
0.044699397673724	0.0168196022243326	0.01	0.006	1	Dse	Astrocytes
0.0447477375862522	-0.0363431515627186	0.093	0.105	1	RGD621098	Astrocytes
0.0448547421321732	-0.0437934987103376	0.122	0.135	1	Podxl2	Astrocytes
0.0448716708561695	0.0544955617388332	0.085	0.073	1	Efs	Astrocytes
0.045350915291665	0.00945712187487019	0.084	0.078	1	Stk40	Astrocytes
0.0454012871357935	-0.0402142625847751	0.077	0.084	1	Smarcd1	Astrocytes
0.0454355745077326	0.014858248998615	0.006	0.003	1	Olfml2b	Astrocytes
0.045464513261074	0.0343340116796927	0.087	0.075	1	Ssh2	Astrocytes
0.0455143290142052	0.0163805263012006	0.084	0.086	1	Gpc4	Astrocytes
0.0455654833835863	-0.00672996418850503	0.001	0.003	1	Elovl7	Astrocytes
0.0456208980067571	-0.0380786057922088	0.222	0.24	1	Timm23	Astrocytes
0.0456242156539636	0.0284630850892104	0.046	0.037	1	Ap3m2	Astrocytes
0.0458131178592183	0.0614605303681203	0.229	0.211	1	Ube2j2	Astrocytes
0.0458852658526914	-0.0399415986384951	0.083	0.088	1	Anxa11	Astrocytes
0.0459244683990592	-0.04742128225956	0.122	0.13	1	Nsfl1c	Astrocytes
0.0459341627375207	0.0424466822264484	0.531	0.514	1	Rbfox2	Astrocytes
0.0459532150611934	0.0121518589391612	0.059	0.053	1	Als2	Astrocytes
0.0460535885041519	0.0346233891607919	0.03	0.024	1	Tspoap1	Astrocytes
0.0460604289373116	-0.0287672030241055	0.008	0.012	1	Clgn	Astrocytes
0.0463274827338751	0.026217155537851	0.013	0.008	1	Psme2	Astrocytes
0.0465342256743251	-0.0427920426892184	0.048	0.055	1	Cpsf2	Astrocytes
0.0465683791494005	-0.0459036333297929	0.1	0.11	1	Pigu	Astrocytes
0.0465850295991696	0.0183026937694001	0.01	0.006	1	Rfwd3	Astrocytes
0.0466516744313574	-0.0361952263792827	0.026	0.032	1	Zfp518a	Astrocytes
0.0466625853563174	0.0119850957167965	0.15	0.141	1	Cnr1	Astrocytes
0.0469161817287433	0.070968009410512	0.183	0.168	1	AABR07025295.1	Astrocytes
0.0469688933814482	-0.0271384225583005	0.289	0.29	1	Ubr5	Astrocytes
0.0472077494787912	-0.0124945970572978	0.012	0.011	1	Pla2g4a	Astrocytes
0.0472792315628795	-0.00891239656384469	0.002	0.004	1	Cfap77	Astrocytes
0.0473192018222557	-0.0243782703894296	0.152	0.151	1	Snap91	Astrocytes
0.0475267080268501	0.0190040318303435	0.022	0.016	1	Nol4l	Astrocytes
0.0475788255608376	0.026748812662666	0.178	0.166	1	Fam135a	Astrocytes
0.0475920753832858	0.0324871623556362	0.026	0.02	1	Txnl4b	Astrocytes
0.0476091721573399	-0.0133297632185964	0.004	0.006	1	Tcea3	Astrocytes
0.0479611822258125	0.0462147643465611	0.094	0.082	1	Gucy1b1	Astrocytes
0.0480219076462718	-0.0112160540096175	0.006	0.009	1	Tgfb1i1	Astrocytes
0.0481810732296898	-0.030378050166034	0.066	0.069	1	Actr6	Astrocytes
0.0482024883545021	0.045344801452227	0.182	0.166	1	Lman2	Astrocytes
0.048207205548313	0.0312645287046659	0.188	0.173	1	Resp18	Astrocytes
0.0482925876265813	0.0226980602203925	0.015	0.01	1	Zfp524	Astrocytes
0.0483039212184621	-0.00865032807749183	0.002	0.004	1	Capn1	Astrocytes
0.0483522729504398	0.0213942584806374	0.016	0.012	1	Plekhg2	Astrocytes
0.0485513429996434	-0.0348435103657969	0.165	0.166	1	Sh3bgrl3	Astrocytes
0.0485599072521663	-0.0126989513000441	0.003	0.006	1	Nrg4	Astrocytes
0.0485901162310419	-0.00379601441552481	0	0.001	1	AABR07035926.1	Astrocytes
0.0486594725115975	0.0151685806457652	0.005	0.003	1	Ccdc154	Astrocytes
0.0487263855355668	0.00288323634271992	0.027	0.023	1	Fam131b	Astrocytes
0.0488326412668607	-0.0480476417461305	0.17	0.178	1	Ankrd12	Astrocytes
0.0489558189490858	0.00544022045521625	0.089	0.082	1	Celf5	Astrocytes
0.049075043028372	0.0182504817645594	0.009	0.005	1	Sh2d4b	Astrocytes
0.0491395956142094	-0.0106419828787276	0.015	0.014	1	Mlip	Astrocytes
0.0492550516037586	-0.0034054625132112	0.002	0.004	1	Lrrc56	Astrocytes
0.0493151257624291	-0.00445439038116155	0.001	0.003	1	Zfp316	Astrocytes
0.0494006092884355	-0.0395622735000393	0.055	0.063	1	Hmbox1	Astrocytes
0.0495836745602392	-0.0456504813829827	0.049	0.058	1	Commd2	Astrocytes
0.049592864929996	0.0522072205974847	0.06	0.051	1	Pcna	Astrocytes
0.0496597203993605	-0.00887660901615589	0	0.002	1	Itgb2	Astrocytes
0.0496746641339798	-0.043389498629085	0.115	0.121	1	Tsg101	Astrocytes
0.0496852552957778	0.0172945184798088	0.042	0.036	1	AABR07040095.1	Astrocytes
0.0498310255170765	-0.00247421488467985	0	0.001	1	C3ar1	Astrocytes
0.05024171558757	-0.00241542737172502	0.024	0.021	1	Gal3st3	Astrocytes
0.0504049134775515	-0.0505783187974043	0.058	0.064	1	Exosc7	Astrocytes
0.0505414815035165	-0.00783496632658106	0.001	0.003	1	Slc5a2	Astrocytes
0.0506074129615865	-0.0016728577438514	0.013	0.016	1	Fgf9	Astrocytes
0.0506111780236898	-0.0512507091664544	0.077	0.083	1	Syt4	Astrocytes
0.050937701470046	0.0606224165276068	0.206	0.19	1	Ckap5	Astrocytes
0.0509483418273616	0.0386173002285553	0.366	0.346	1	Map1lc3a	Astrocytes
0.0510008305996443	0.0141225932299647	0.003	0.001	1	Slc29a4	Astrocytes
0.0510020100177194	0.0538395492465272	0.06	0.051	1	Stoml2	Astrocytes
0.0510341177761922	0.0599045523027562	0.156	0.144	1	Nfe2l2	Astrocytes
0.0510657898524863	0.0334078415032895	0.052	0.043	1	Xpc	Astrocytes
0.0511382020340298	-0.0511580776213401	0.114	0.125	1	Cacybp	Astrocytes
0.0512054413264647	0.0506111814256569	0.31	0.298	1	Slc27a1	Astrocytes
0.0512970629939528	0.00815770787416797	0.113	0.104	1	Sez6l2	Astrocytes
0.0513223073811338	0.00239786624472506	0.001	0	1	Il4	Astrocytes
0.051333665864027	-0.00464325497569087	0.024	0.021	1	Cald1	Astrocytes
0.0514537292794608	0.0165012838989986	0.385	0.391	1	Zeb2	Astrocytes
0.0516008727399824	-0.0484361055465868	0.118	0.132	1	AABR07032496.1	Astrocytes
0.0516308692458196	0.0587613658547033	0.071	0.061	1	Bphl	Astrocytes
0.0516362830409491	-0.0335238032652153	0.048	0.051	1	Tle3	Astrocytes
0.0516512737352804	0.00776548775095285	0.003	0.001	1	Fstl3	Astrocytes
0.0516763449010525	-0.0103886541186736	0.013	0.016	1	Efhc1	Astrocytes
0.0517539462840054	0.043598675597918	0.058	0.048	1	Kcng4	Astrocytes
0.0517837682548374	-0.0439760586694824	0.203	0.216	1	Akap8l	Astrocytes
0.051829789931745	0.0103747746634431	0.108	0.099	1	Sergef	Astrocytes
0.0518350138891215	-0.0170820982857167	0.007	0.009	1	Paox	Astrocytes
0.0519318604441655	-0.00150391022469432	0.073	0.069	1	Chd3	Astrocytes
0.0520119709481951	-0.0372480570346816	0.114	0.116	1	Mrps34	Astrocytes
0.0520180029356151	-0.0343930783717961	0.068	0.071	1	Gpr19	Astrocytes
0.0521060943200958	-0.0258515327098207	0.185	0.184	1	Ddx50	Astrocytes
0.0521178363801804	0.0305250561179741	0.089	0.079	1	Zfp592	Astrocytes
0.0521228316062256	-0.00870617574640022	0.004	0.006	1	AABR07070043.1	Astrocytes
0.0523969069263145	-0.016596618827443	0.104	0.101	1	Grxcr1	Astrocytes
0.0524737574953026	0.0426666874503543	0.083	0.072	1	Pcmt1	Astrocytes
0.0526114400138291	0.00395443629250946	0.001	0	1	Gpx2	Astrocytes
0.0527888790954633	-0.0307905465979327	0.013	0.018	1	Smtn	Astrocytes
0.0528034713187617	0.00158392325006894	0.001	0	1	AABR07035089.1	Astrocytes
0.0529063011003842	-0.0360122942167717	0.075	0.087	1	Spg11	Astrocytes
0.0529361606055061	-0.0478763414198582	0.102	0.113	1	Eapp	Astrocytes
0.0530165564069297	-0.0144586423781824	0.12	0.116	1	Kif16b	Astrocytes
0.0536492846190509	-0.00894449347734094	0.146	0.139	1	Far1	Astrocytes
0.0537646355857086	-0.0119577657213185	0.002	0.004	1	Card9	Astrocytes
0.0538126764995048	0.00148270807165475	0.001	0	1	Ttc34	Astrocytes
0.0540155900302834	-0.000941864633953515	0.057	0.054	1	Cebpb	Astrocytes
0.0540540517640402	-0.0517137231641072	0.188	0.198	1	Clip1	Astrocytes
0.054141744362403	0.0518030956924964	0.051	0.042	1	Ciapin1	Astrocytes
0.0542230571142157	0.0351651777134847	0.064	0.055	1	Itga7	Astrocytes
0.05427386289346	-0.0267301765398212	0.052	0.054	1	Map6	Astrocytes
0.0543309471650197	0.0302761695510428	0.057	0.048	1	RGD1308134	Astrocytes
0.0543363067471107	0.00194303208154297	0.001	0	1	Fer1l4	Astrocytes
0.0543650938422483	0.0282870377837197	0.06	0.05	1	Lynx1	Astrocytes
0.0543767636858216	0.0399907147339071	0.044	0.046	1	Foxp2	Astrocytes
0.0545150667732155	0.0246360174624886	0.014	0.01	1	Ntn1	Astrocytes
0.0549046862168636	0.00399772330821432	0.001	0	1	LOC102553734	Astrocytes
0.0549606329782624	-0.0432976544840402	0.465	0.467	1	Ahcyl1	Astrocytes
0.0551919548056216	-0.0297058390817044	0.26	0.278	1	Olfm1	Astrocytes
0.0551997250692134	-0.00400395021378919	0.071	0.068	1	Elavl3	Astrocytes
0.0552160150271939	0.05588303295229	0.177	0.161	1	RGD1562402	Astrocytes
0.0554968783477956	0.00384673891717068	0.001	0	1	Olfm4	Astrocytes
0.0555342744414213	-0.0450331409774071	0.061	0.071	1	Amotl2	Astrocytes
0.0556228841279196	0.0104805225468788	0.006	0.003	1	Tomm40l	Astrocytes
0.0556696212259537	0.00552240245961811	0.001	0	1	Gch1	Astrocytes
0.0557841621225039	0.0357324455356092	0.07	0.061	1	Mapk1ip1	Astrocytes
0.055896870716	0.0430823200908348	0.146	0.132	1	Pdhb	Astrocytes
0.0559660859754991	-0.0396666663650047	0.313	0.323	1	Mxi1	Astrocytes
0.0561867568331966	-0.0167424113728367	0.027	0.033	1	Ogfrl1	Astrocytes
0.0562327784976351	0.031425874741004	0.029	0.023	1	Tbccd1	Astrocytes
0.0562600975243872	0.0566576282315352	0.099	0.087	1	Crppa	Astrocytes
0.0562693451698767	-0.0104974775883053	0.127	0.127	1	Rpl24	Astrocytes
0.0563009486167399	-0.041376434536843	0.039	0.046	1	Ubxn2b	Astrocytes
0.0563025841137497	0.00997503668462169	0.003	0.001	1	Ripply3	Astrocytes
0.0564569717574036	0.014164508769923	0.027	0.021	1	S100a10	Astrocytes
0.0565299770303571	0.0404450422763729	0.112	0.1	1	Fam216a	Astrocytes
0.0565527380044704	0.0251315298937851	0.027	0.021	1	P4htm	Astrocytes
0.0566048021877769	0.0123386413782405	0.004	0.002	1	Ubap1l	Astrocytes
0.0566234532732735	-0.0216920348216417	0.223	0.219	1	Kmt5b	Astrocytes
0.0566505980745824	-0.0275035911033696	0.023	0.029	1	Ror1	Astrocytes
0.056720176505672	-0.0536713059068757	0.113	0.126	1	Rxylt1	Astrocytes
0.0567574180763131	0.0616028085495117	0.176	0.16	1	Whamm	Astrocytes
0.0568673325252483	0.0371519384466159	0.081	0.07	1	Prrc2b	Astrocytes
0.0569112153836825	-0.0176880310811945	0.061	0.061	1	Vezf1	Astrocytes
0.0569682503490711	0.0341802035658617	0.074	0.063	1	Numbl	Astrocytes
0.0571038941659369	0.00730543551137721	0.004	0.002	1	Cyp2r1	Astrocytes
0.0573775613236876	-0.00255684684770191	0.067	0.062	1	AABR07017046.1	Astrocytes
0.0574243013328711	-0.00318043715121718	0	0.001	1	Ccdc175	Astrocytes
0.0577457908685399	-0.00437434100264766	0.132	0.128	1	Elp5	Astrocytes
0.0578895548062459	-0.00627988115051692	0.046	0.043	1	Dph1	Astrocytes
0.0578954628479241	-0.0344174538069535	0.216	0.219	1	Mapkap1	Astrocytes
0.0579564795503658	-0.0172336745078449	0.117	0.111	1	Rtca	Astrocytes
0.0579927678099154	0.00417114712484519	0.001	0	1	Spic	Astrocytes
0.058055915786475	0.0585002471989244	0.307	0.295	1	Mboat2	Astrocytes
0.0580847370839894	0.0134351872213762	0.013	0.009	1	LOC500594	Astrocytes
0.0582264024823797	0.0167441970612392	0.006	0.003	1	Ung	Astrocytes
0.0582699333881169	-0.0281946288726855	0.62	0.64	1	Astn2	Astrocytes
0.0583522952965855	-0.0254295452335624	0.067	0.067	1	Chsy3	Astrocytes
0.0585604177975156	-0.0459387180792699	0.194	0.21	1	Elf2	Astrocytes
0.0587979378625032	-0.0355908459064736	0.091	0.094	1	Uxt	Astrocytes
0.0588281107971537	0.00287942003514182	0.001	0	1	Flacc1	Astrocytes
0.0590757976363753	-0.0516662682793962	0.074	0.082	1	Arfgap2	Astrocytes
0.0591314279538713	-0.0359900121919676	0.191	0.197	1	Zc3h11a	Astrocytes
0.0591324450944921	-0.00875433013420479	0.253	0.247	1	Ndufa12	Astrocytes
0.0593910303834121	-0.0396636350226675	0.208	0.224	1	Ndufs3	Astrocytes
0.0594868362185451	-0.0258876562854573	0.214	0.214	1	Psma7	Astrocytes
0.0596795920928819	-0.010025766721964	0.001	0.002	1	Msh4	Astrocytes
0.0599354611471038	0.00599666931264925	0.002	0	1	Slc6a5	Astrocytes
0.0599483762680975	-0.0157288396411122	0.006	0.009	1	Rara	Astrocytes
0.0600046550966103	0.00571923340678711	0.004	0.002	1	Klhl10	Astrocytes
0.0600098183884244	0.0539984384234871	0.137	0.125	1	Pigt	Astrocytes
0.0601167855484595	-0.0178560537594644	0.071	0.07	1	Dzank1	Astrocytes
0.060222778536765	-0.0112990046814154	0.003	0.005	1	Foxo4	Astrocytes
0.0602592990205362	0.00328788017223615	0.001	0	1	AABR07009028.1	Astrocytes
0.0603289068832581	0.0162803809033219	0.045	0.038	1	Apbb3	Astrocytes
0.0603584244963281	0.0131551585022768	0.121	0.111	1	Fbxo11	Astrocytes
0.0603973619963685	0.0420565144089097	0.145	0.144	1	Ddx42	Astrocytes
0.0606149202261476	-0.0475827376208096	0.158	0.166	1	AABR07001068.1	Astrocytes
0.0606586783419593	-0.0126133638663014	0.007	0.011	1	Tspyl5	Astrocytes
0.0607965803357977	0.0249437785563331	0.044	0.036	1	Azi2	Astrocytes
0.0608627919294646	0.0483204752814089	0.114	0.1	1	Mageh1	Astrocytes
0.0608766643372136	0.0443377254938645	0.17	0.16	1	Gstp1	Astrocytes
0.0609307049268007	0.0197394707369284	0.006	0.004	1	AABR07053749.1	Astrocytes
0.0610222288339463	0.0177169065667771	0.01	0.008	1	Hhat	Astrocytes
0.061194841863403	-0.0517789556149237	0.076	0.086	1	Nup58	Astrocytes
0.0612087065725927	-0.00710752298824778	0	0.001	1	Chrna2	Astrocytes
0.0612716253700599	0.0458772747334628	0.052	0.043	1	RGD1564541	Astrocytes
0.0615586246461447	0.0207184028775393	0.094	0.085	1	Fam107b	Astrocytes
0.0615831137191312	0.0136709225823184	0.019	0.015	1	AABR07039328.2	Astrocytes
0.0616297733115442	0.014163125068427	0.004	0.002	1	AABR07052686.1	Astrocytes
0.0619003642046101	0.00501688091802561	0.001	0	1	AABR07008878.1	Astrocytes
0.0619863659656732	0.0483384963641331	0.434	0.416	1	Prdx6	Astrocytes
0.0620360132908731	-0.0152848637459848	0.001	0.003	1	Fgd5	Astrocytes
0.0622149622395635	-0.0134712413098441	0.876	0.89	1	Negr1	Astrocytes
0.0623548105948667	0.00274862850903369	0.001	0	1	Alpk2	Astrocytes
0.0624806991600108	-0.0263766466947338	0.053	0.054	1	Pigc	Astrocytes
0.0627059579388638	0.00884647427671181	0.012	0.009	1	Bbox1	Astrocytes
0.0627686679323378	0.040129112646723	0.061	0.051	1	Psen2	Astrocytes
0.0627871691031627	-0.0454225088162679	0.062	0.068	1	AABR07019341.1	Astrocytes
0.0628571261658333	0.022219516043278	0.023	0.018	1	Hdx	Astrocytes
0.0630688794448313	-0.0132298883753138	0.037	0.037	1	Yeats4	Astrocytes
0.0632064882343574	0.00734369568648934	0.002	0	1	Glipr1l1	Astrocytes
0.063299294602256	-0.044646016521891	0.164	0.171	1	Tox3	Astrocytes
0.0634061198589538	-0.0115543734920185	0.158	0.154	1	Khdc4	Astrocytes
0.0636216853594469	-0.0150330540619017	0.54	0.537	1	Scg3	Astrocytes
0.0636316611014516	0.0272567392913206	0.023	0.018	1	Cln8	Astrocytes
0.0638008491355278	-0.0455896828334887	0.095	0.102	1	Ncoa2	Astrocytes
0.0639370846836193	0.0260378201008685	0.015	0.01	1	Map3k11	Astrocytes
0.0640214395736642	0.0299368722766455	0.156	0.152	1	Vps9d1	Astrocytes
0.0641285680664389	0.0050338814681101	0.003	0.001	1	RGD1308117	Astrocytes
0.0641703803656075	0.00650393832837377	0.003	0.001	1	Saxo2	Astrocytes
0.0642916637457569	-0.0483430699790966	0.048	0.056	1	Tmem68	Astrocytes
0.0644704239346538	0.00480223662513897	0.001	0	1	RGD1560324	Astrocytes
0.0645242076302183	0.0390418452663441	0.049	0.042	1	Jmjd6	Astrocytes
0.0645978558096759	-0.0298260620460191	0.115	0.115	1	Cfap20	Astrocytes
0.0646197615820939	-0.0457507873181447	0.046	0.054	1	Snapc2	Astrocytes
0.064691173773445	0.00320405370074195	0.04	0.043	1	Bud13	Astrocytes
0.0648941285213624	-0.0324435155359067	0.078	0.08	1	Nudt16l1	Astrocytes
0.0650470770717653	0.00428484641836056	0.001	0	1	Pon1	Astrocytes
0.065064603588431	-0.0485789605209453	0.184	0.195	1	Rpl11	Astrocytes
0.0652222168829959	0.0386791252992371	0.069	0.058	1	Mrps31	Astrocytes
0.0652424308774581	0.0284503243114127	0.018	0.014	1	Tfpt	Astrocytes
0.0654063097562163	-0.0167421009325546	0.003	0.006	1	AABR07046727.1	Astrocytes
0.0654241762277452	0.0243898990447354	0.01	0.007	1	Dyrk3	Astrocytes
0.0654470572743441	0.026330490744172	0.154	0.141	1	Magt1	Astrocytes
0.0655251975466872	0.042675245691463	0.085	0.074	1	Cwc15	Astrocytes
0.0655511236336858	0.0257423779591063	0.095	0.085	1	Hibch	Astrocytes
0.0658371743020832	0.0422804294900692	0.333	0.314	1	Atp5mc3	Astrocytes
0.0658981705101801	-0.050836882207802	0.066	0.075	1	Gps2	Astrocytes
0.0659494063571898	0.0102367543941721	0.011	0.007	1	Rps6ka1	Astrocytes
0.0659607823984687	0.0378054974348798	0.094	0.083	1	Gfm2	Astrocytes
0.0660480728942585	-0.00292327673117997	0	0.001	1	Spink4	Astrocytes
0.0661787711258619	0.0254237227336642	0.066	0.058	1	Poc1b	Astrocytes
0.0663016720536208	-0.0459581439532715	0.052	0.062	1	LOC102549817	Astrocytes
0.066400249851334	-0.0517317788819892	0.109	0.118	1	Smc1a	Astrocytes
0.0664685111566718	0.0143338099463706	0.32	0.306	1	Gpx4	Astrocytes
0.0664791791973587	-0.0310254998512215	0.045	0.048	1	Mospd2	Astrocytes
0.0666249822004829	-0.0409431450240667	0.032	0.037	1	Lpcat1	Astrocytes
0.0666747064479013	-0.0481281803746941	0.069	0.076	1	Pde2a	Astrocytes
0.066933210521222	0.0613824093771057	0.136	0.122	1	Azin1	Astrocytes
0.0670058846616996	-0.0449737484837508	0.14	0.148	1	Clvs1	Astrocytes
0.0670758889367338	0.00497817546462287	0.012	0.009	1	Samd15	Astrocytes
0.067101482083104	-0.0413268379124765	0.233	0.251	1	Ube3c	Astrocytes
0.06717552003774	0.0209400596618521	0.055	0.048	1	Shkbp1	Astrocytes
0.0672678280445858	0.0264314350706489	0.032	0.025	1	Fam136a	Astrocytes
0.0675214836487397	0.0411045363293379	0.03	0.024	1	Serf1	Astrocytes
0.0676761512185742	-0.0116181062355719	0.001	0.003	1	LOC100362172	Astrocytes
0.0677216210965946	-0.0340282965749576	0.062	0.069	1	F8a1	Astrocytes
0.0677319059763621	-0.0332974334345879	0.224	0.232	1	Nova1	Astrocytes
0.0678505322495322	-0.030419825988341	0.496	0.484	1	Mt-cyb	Astrocytes
0.0679317049753068	-0.0229015902147452	0.103	0.112	1	Mfsd2a	Astrocytes
0.0679721954991264	-0.0381865290292295	0.203	0.205	1	Scg2	Astrocytes
0.0679911809877706	-0.0434141215746937	0.065	0.071	1	Zup1	Astrocytes
0.0680146334126549	-0.0336496313907212	0.126	0.14	1	Lrrc29	Astrocytes
0.0681019544896368	0.0396827756210353	0.045	0.037	1	Evi2a	Astrocytes
0.0681086410583234	0.0243325201999832	0.015	0.011	1	Ephb6	Astrocytes
0.0681490797839126	0.00210753362800749	0.018	0.015	1	Prkcd	Astrocytes
0.0683230035581641	0.0434370832032497	0.04	0.033	1	AABR07001591.1	Astrocytes
0.0683919233610974	0.0157975332714639	0.028	0.023	1	Purg	Astrocytes
0.068439470245908	0.0177829488862274	0.015	0.01	1	Rccd1	Astrocytes
0.0684696561910998	0.0187413646470554	0.126	0.116	1	Rev1	Astrocytes
0.0685441465463864	0.0192283736021171	0.019	0.018	1	Taco1	Astrocytes
0.0685877697927325	0.0306854676594317	0.02	0.015	1	Eme2	Astrocytes
0.0686453161957192	-0.00408582680680395	0	0.001	1	Higd1c	Astrocytes
0.0686615819325678	0.0544761112722446	0.111	0.101	1	Anapc4	Astrocytes
0.0687457794488234	0.0194853569919517	0.03	0.024	1	Wdr19	Astrocytes
0.0687606681248836	0.0286897282554915	0.035	0.028	1	Lgi3	Astrocytes
0.0688828020719898	0.0299977401591356	0.02	0.016	1	Vwc2l	Astrocytes
0.0690213813950228	0.00352571744892389	0.001	0	1	AABR07017874.1	Astrocytes
0.0690989623995812	-0.0197239167002339	0.022	0.022	1	Trmt5	Astrocytes
0.0691600263297216	-0.041787493249763	0.035	0.043	1	Adora1	Astrocytes
0.0692275879248415	-0.0268862133642081	0.014	0.017	1	Lrrc20	Astrocytes
0.0692499083003366	0.0139026679811011	0.076	0.068	1	Mrps11	Astrocytes
0.0693209954964704	0.00194114053239886	0.107	0.1	1	Ttpa	Astrocytes
0.069385904049767	-0.0219172439299229	0.02	0.021	1	Cyp26b1	Astrocytes
0.0694158137720582	0.0353789747040509	0.147	0.135	1	Tsc22d2	Astrocytes
0.0694925826948518	0.0120914312146198	0.008	0.005	1	Slc12a3	Astrocytes
0.0695192196260944	-0.012087963181232	0.01	0.013	1	Scly	Astrocytes
0.0695621376835262	-0.0399698019081504	0.17	0.186	1	Srsf4	Astrocytes
0.0695801482693144	-0.0234544284224504	0.116	0.116	1	Tcf20	Astrocytes
0.069606948535118	-0.0379378548001157	0.063	0.071	1	Alg9	Astrocytes
0.0696954866707511	0.0168093157021859	0.032	0.026	1	Grin2a	Astrocytes
0.0696975852623291	-0.032741968606534	0.173	0.177	1	Cab39	Astrocytes
0.0697001371717436	-0.051043555631743	0.234	0.252	1	Atp6v1a	Astrocytes
0.0697290775744221	-0.0251538558124259	0.084	0.086	1	Ufsp2	Astrocytes
0.0697923322234467	-0.0456592868882276	0.07	0.077	1	Snupn	Astrocytes
0.0698382228909041	0.014971663300896	0.025	0.02	1	Begain	Astrocytes
0.0699495797185016	-0.0237131906339834	0.132	0.134	1	Mta3	Astrocytes
0.0700441967038757	0.02413399567334	0.021	0.016	1	AC105515.1	Astrocytes
0.0701182984070928	-0.0181937841783133	0.01	0.014	1	LOC500877	Astrocytes
0.0701736737476618	-0.00574078048566833	0	0.001	1	AABR07005632.1	Astrocytes
0.0703601052370808	-0.0259467675839214	0.015	0.019	1	Gadd45b	Astrocytes
0.070370424800293	-0.0125935337156746	0.038	0.036	1	Cep70	Astrocytes
0.0703952861745482	0.0192756302883515	0.071	0.062	1	Sumo4	Astrocytes
0.0704604204779059	0.0295905224552998	0.018	0.013	1	Rnf212	Astrocytes
0.070620609226183	-0.0327436492965708	0.036	0.04	1	Phf23	Astrocytes
0.0706690344423054	0.0150284678311752	0.021	0.016	1	Dtwd1	Astrocytes
0.0706707138532272	0.00234983091297408	0.055	0.051	1	P3h1	Astrocytes
0.070728529335673	0.00696547153042432	0.033	0.029	1	Cemip2	Astrocytes
0.0710573427800008	-0.0352462321643076	0.039	0.043	1	Rhobtb3	Astrocytes
0.0710721921366094	0.00931110928121781	0.094	0.087	1	Eny2	Astrocytes
0.0710779361503495	0.0418907894876361	0.078	0.068	1	Brd2	Astrocytes
0.0711079410930648	-0.0149280058503028	0.041	0.04	1	Larp7	Astrocytes
0.071189345950639	0.0278270082508835	0.045	0.044	1	Borcs5	Astrocytes
0.0711927304476693	-0.0389724618705771	0.027	0.034	1	Fezf2	Astrocytes
0.0712007683509574	-0.0360941136081845	0.413	0.42	1	Setd5	Astrocytes
0.0712768324641736	0.00648855947401925	0.003	0.001	1	Rbpms	Astrocytes
0.0713290382910611	0.0101391003945178	0.002	0.001	1	Aard	Astrocytes
0.0713293106235149	-0.0212066664724672	0.048	0.049	1	Dhps	Astrocytes
0.0713475853262447	-0.0396925837782636	0.048	0.053	1	Shank3	Astrocytes
0.0714046636005891	0.0346503585130161	0.032	0.027	1	Tmem98	Astrocytes
0.0714889312586973	0.0426875034631097	0.109	0.096	1	Tceal8	Astrocytes
0.0715523830558429	0.059711220559619	0.138	0.125	1	Nav3	Astrocytes
0.0716640028262175	-0.024849819806267	0.841	0.845	1	Ank2	Astrocytes
0.0717400476910703	0.00436770490547478	0.114	0.107	1	Sepsecs	Astrocytes
0.0717534813628922	0.0251509165090974	0.015	0.01	1	Tbl3	Astrocytes
0.071801265656923	-0.0604783024259978	0.329	0.345	1	Mt-atp6	Astrocytes
0.0718019471929472	-0.0415944301510645	0.383	0.388	1	Ube2k	Astrocytes
0.0719291400023284	-0.0521156128093735	0.094	0.101	1	Aox1	Astrocytes
0.0720681695547632	0.00851434438985636	0.003	0.001	1	Col9a1	Astrocytes
0.0720933998552963	-0.0036643310790679	0.005	0.007	1	Vom2r13	Astrocytes
0.0721243379176423	0.0503359761541862	0.236	0.219	1	Btbd1	Astrocytes
0.0721429341813393	0.0130472272171411	0.026	0.022	1	Zc3h12b	Astrocytes
0.0723215870307487	0.00800376165040267	0.1	0.095	1	Tmod3	Astrocytes
0.0724459411020957	0.0286542016741631	0.016	0.011	1	Lama5	Astrocytes
0.0724705583603851	0.0409581712236142	0.057	0.048	1	Cldnd1	Astrocytes
0.0725949802085433	-0.010550494948038	0.002	0.003	1	AABR07019230.1	Astrocytes
0.0727074961268114	-0.0331571860825172	0.046	0.05	1	Tbc1d22a	Astrocytes
0.0727541133347532	-0.0145637468426461	0.004	0.007	1	Atf5	Astrocytes
0.0728268857742199	0.0408476359812839	0.081	0.071	1	Cnot8	Astrocytes
0.0728995280341996	-0.00609323102265623	0.003	0.006	1	Igf1	Astrocytes
0.072993590521386	-0.0483749985315338	0.077	0.085	1	Larp4b	Astrocytes
0.0730507986512867	-0.0372988946044671	0.045	0.054	1	Gopc	Astrocytes
0.0730865185366002	0.00825721975598329	0.027	0.023	1	Daxx	Astrocytes
0.0731495017240062	-0.00347053118711179	0	0.001	1	Srd5a2	Astrocytes
0.0731737649259766	-0.0137230761762894	0.004	0.006	1	Hunk	Astrocytes
0.0731909828704357	-0.0332642420840736	0.29	0.297	1	Hnrnpu	Astrocytes
0.073424343508159	0.0109066390858385	0.085	0.078	1	Car10	Astrocytes
0.0734298633071671	0.011551916313925	0.008	0.005	1	Serpinb9	Astrocytes
0.0734383128517083	-0.0188741977604085	0.004	0.007	1	LOC102549941	Astrocytes
0.0738171198604231	0.00706151001529637	0.018	0.014	1	Emid1	Astrocytes
0.0738476908498659	0.00938375195054506	0.056	0.049	1	Smad7	Astrocytes
0.0738487157195971	-0.0434953947792014	0.261	0.273	1	Rps10l1	Astrocytes
0.0738646337678539	0.0198191874855855	0.348	0.332	1	Bex2	Astrocytes
0.0739021593272141	0.020608256512396	0.056	0.049	1	Svip	Astrocytes
0.0739524267544255	-0.0415658768067942	0.084	0.09	1	Rnf146	Astrocytes
0.0739775429653861	0.00832105520450803	0.005	0.002	1	Phospho1	Astrocytes
0.0740078283220031	-0.00940209408411205	0.053	0.049	1	Cops7b	Astrocytes
0.0740538269017331	-0.0393373940421438	0.04	0.048	1	Senp1.1	Astrocytes
0.0741617813544305	0.035773047821785	0.123	0.111	1	Irak2	Astrocytes
0.0742457701020063	0.0489468493435528	0.315	0.299	1	Canx	Astrocytes
0.0742831117200399	0.0134729610158432	0.142	0.134	1	Gosr1	Astrocytes
0.0743295714612812	-0.022235578078958	0.01	0.013	1	Cercam	Astrocytes
0.074335834501923	0.018157485329224	0.019	0.015	1	Cand2	Astrocytes
0.0743870551374742	-0.0485510440647727	0.176	0.191	1	Acot7	Astrocytes
0.0745118530700314	-0.0496946343663694	0.085	0.096	1	LOC100361543	Astrocytes
0.0745217924868205	0.00383648778398068	0.002	0.001	1	Artn	Astrocytes
0.0747280031444518	0.010424185657638	0.002	0.001	1	AABR07045427.1	Astrocytes
0.0747496758850054	0.0179420726087411	0.007	0.005	1	Setmar	Astrocytes
0.074864262698283	0.0164684635980689	0.041	0.036	1	Scyl3	Astrocytes
0.0749077691301168	0.0450008353767322	0.127	0.114	1	Nr2e1	Astrocytes
0.0751292026226437	0.0342733739543338	0.03	0.024	1	Axin2	Astrocytes
0.0751901528520409	0.00384322219985121	0.005	0.002	1	Ovol2	Astrocytes
0.0752618816877399	-0.00853792390873973	0.013	0.014	1	Psmd10	Astrocytes
0.0753474295571622	-0.0387472700555598	0.47	0.488	1	Gpc6	Astrocytes
0.0754438237706434	0.0373003366911049	0.091	0.08	1	Bsn	Astrocytes
0.0754924583654702	-0.0318332627851926	0.038	0.041	1	Nyap2	Astrocytes
0.0756500156105654	0.00394036190733911	0.002	0.001	1	AABR07021666.1	Astrocytes
0.0757302888749543	-0.00241518974250221	0	0.001	1	AABR07064373.2	Astrocytes
0.0757928134281829	-0.0512150865842543	0.181	0.192	1	Nr2c1	Astrocytes
0.0758100787066431	0.0514466202623152	0.158	0.149	1	C1qtnf5	Astrocytes
0.0758416295490957	-0.0352948653109194	0.227	0.244	1	Lrrc4b	Astrocytes
0.0760347068005385	0.0443662518932645	0.098	0.086	1	Pom121	Astrocytes
0.076039743361458	0.0117719756816825	0.033	0.028	1	Eogt	Astrocytes
0.0761031833530352	-0.0321091294748351	0.02	0.025	1	Abca13	Astrocytes
0.0761045529397334	-0.0113036141448386	0.059	0.059	1	Neto2	Astrocytes
0.0762506499327054	-0.00590802262420187	1	1	1	AC134224.3	Astrocytes
0.0762811187856972	0.0221376919713041	0.044	0.037	1	Rbm15	Astrocytes
0.076328198988217	-0.0148924152727045	0.004	0.008	1	Tmem215	Astrocytes
0.0763505769968955	0.0160341015632846	0.045	0.039	1	RGD1302996	Astrocytes
0.0764396158635857	-0.0190949435790689	0.028	0.028	1	Slain1	Astrocytes
0.0765833987898915	-0.00903492095352072	0.025	0.025	1	Ipo13	Astrocytes
0.0766999196173494	-0.0132310366616758	0.002	0.005	1	AC142360.1	Astrocytes
0.0767109249050359	0.00838073010798326	0.033	0.028	1	Alg12	Astrocytes
0.0767479164551433	0.0481145103255991	0.048	0.04	1	Notch3	Astrocytes
0.076758890664435	-0.0264476442323154	0.047	0.048	1	Zfp365	Astrocytes
0.0771043713987087	-0.0376461762567912	0.502	0.517	1	Arhgap26	Astrocytes
0.0771411085882973	-0.00380457066400056	0	0.001	1	Epb42	Astrocytes
0.0771607837281838	-0.041771110765892	0.096	0.103	1	Vkorc1	Astrocytes
0.077364472851325	0.0389029699891668	0.142	0.128	1	Lurap1	Astrocytes
0.0773888960320633	0.0107198971694309	0.019	0.015	1	Kcnh7	Astrocytes
0.0773963883290826	-0.00354790666332687	0	0.001	1	Mrpl1	Astrocytes
0.0774171537710258	-0.0273534758175455	0.412	0.431	1	Gsk3b	Astrocytes
0.0774517809037152	-0.00432642341431211	0.116	0.11	1	Speg	Astrocytes
0.077503922781037	0.0010601320977305	0.001	0	1	Slco4a1	Astrocytes
0.0775061354550159	-0.00603597261956612	0.08	0.076	1	Ift57	Astrocytes
0.0775239274787939	0.043308109425934	0.157	0.142	1	Nit1	Astrocytes
0.077591460588311	-0.0276448781859016	0.035	0.042	1	Armc5	Astrocytes
0.0776866499684895	-0.014866111807917	0.571	0.565	1	Hlcs	Astrocytes
0.0777454932035826	-0.0127959944825771	0.006	0.01	1	Cenpl	Astrocytes
0.0778192979849412	-0.0463373781488047	0.077	0.089	1	AABR07067499.1	Astrocytes
0.0778467695783923	0.0205307363295511	0.03	0.025	1	Inka2	Astrocytes
0.077955560740385	0.0151878753757939	0.075	0.067	1	Foxj2	Astrocytes
0.0782374897578655	0.0123582173804497	0.031	0.026	1	Rap1gap2	Astrocytes
0.0784148724613881	0.0614535758733842	0.125	0.113	1	Tmeff2	Astrocytes
0.0785469089895365	0.00413552857960764	0.071	0.066	1	Psmc4	Astrocytes
0.0786744736767606	-0.0382230995878912	0.676	0.69	1	Phlpp1	Astrocytes
0.0787458775615484	0.0308139432045629	0.043	0.036	1	Chl1	Astrocytes
0.0788713244204805	0.0145365445040352	0.107	0.099	1	March7	Astrocytes
0.0790364988584134	-0.00578415679480088	0	0.001	1	Gbx1	Astrocytes
0.079038987798507	-0.00388556772448616	0	0.001	1	Arap3	Astrocytes
0.0791621708101194	0.00917554843705552	0.002	0.001	1	Itgad	Astrocytes
0.0792275723990626	0.00581176392536282	0.01	0.007	1	AABR07024637.1	Astrocytes
0.0792385664881865	-0.0320850988285413	0.048	0.049	1	Htr2c	Astrocytes
0.079369972074516	0.0115156123140076	0.032	0.027	1	Cartpt	Astrocytes
0.0793718232488607	-0.00136371721281758	0	0.001	1	Samd13	Astrocytes
0.0794398915912149	-0.0192014914844877	0.026	0.028	1	Rbak	Astrocytes
0.079517568158589	0.00422206371744901	0.048	0.044	1	Edc4	Astrocytes
0.0796629418361414	0.0193774490757045	0.013	0.009	1	Cpm	Astrocytes
0.0796923281099385	-0.0423391035460176	0.102	0.11	1	Sp4	Astrocytes
0.079693852506692	0.0317181928473013	0.059	0.051	1	Fhl1	Astrocytes
0.079762557579595	0.0357055245096249	0.085	0.08	1	Zfp207	Astrocytes
0.0797787262605713	0.0120494412516102	0.006	0.003	1	Kcnh4	Astrocytes
0.0798767004766237	0.0272809705318778	0.076	0.067	1	Zfp780b-ps1	Astrocytes
0.0799022493367829	-0.0474295577456242	0.054	0.064	1	Nars2	Astrocytes
0.0799148308496186	-0.00190438225000854	0	0.001	1	Tinag	Astrocytes
0.0799358731657076	0.0410279238628211	0.035	0.03	1	Serhl2	Astrocytes
0.0799685015502985	0.0510866182605137	0.114	0.106	1	Gtf2ird1	Astrocytes
0.0799945033674145	-0.0395839178826732	0.079	0.089	1	Ppil2	Astrocytes
0.0800957966746743	0.0257434287803028	0.046	0.038	1	AABR07005779.2	Astrocytes
0.0800987731574144	-0.0415315446265048	0.059	0.069	1	Tpk1	Astrocytes
0.0801931229142856	-0.00484665526672784	0.051	0.055	1	Lair1	Astrocytes
0.0803144293207563	0.00566117707848326	0.002	0	1	AABR07035780.2	Astrocytes
0.0803958286625929	-0.0139480627049809	0.018	0.023	1	Map3k7	Astrocytes
0.0804838054060417	0.00785639739594089	0.002	0.001	1	Stbd1	Astrocytes
0.0804974440417825	-0.0184483199296049	0.114	0.114	1	Efcab2	Astrocytes
0.080514817063016	-0.0439417567176611	0.039	0.046	1	Slc35b2	Astrocytes
0.0806292925631433	0.0186297709319176	0.401	0.385	1	AABR07021812.1	Astrocytes
0.0807293952584372	0.0114777120681129	0.056	0.051	1	Tdrd7	Astrocytes
0.0807702006343666	0.0349105082959519	0.052	0.044	1	Spag7	Astrocytes
0.0807756713511327	-0.038584553793028	0.058	0.065	1	Ogdhl	Astrocytes
0.0807971070418353	-0.0424093222912654	0.102	0.114	1	Tnpo1	Astrocytes
0.0810954926905013	0.0238896529245046	0.032	0.026	1	Adamts6	Astrocytes
0.0813310242868234	-0.0401681567102685	0.059	0.065	1	Utp18	Astrocytes
0.0816194954145535	-0.0171511519038857	0.102	0.1	1	Cdkl5	Astrocytes
0.0816256422771112	0.0161635944819213	0.163	0.152	1	Cyfip1	Astrocytes
0.0816869643728542	0.00570402219718738	0.002	0.001	1	Fancg	Astrocytes
0.0817060878913879	-0.00975869257267359	0.18	0.174	1	Tmem9b	Astrocytes
0.0818254914385248	0.0163919327102834	0.01	0.006	1	Gadd45a	Astrocytes
0.0818408790082053	-0.0308905797360763	0.025	0.031	1	Frmd8	Astrocytes
0.0822440212346979	-0.0299041911919528	0.065	0.067	1	Dusp3	Astrocytes
0.0822808422719653	0.0276878016963758	0.081	0.071	1	Epm2a	Astrocytes
0.0826222501803527	0.045756213080821	0.098	0.086	1	Asah1	Astrocytes
0.0827372513871384	-0.0104447039123212	0.15	0.144	1	Golga1	Astrocytes
0.0828121610768485	-0.0331095568272621	0.647	0.664	1	Gnao1	Astrocytes
0.0828203177680734	0.00685493713412601	0.011	0.008	1	Cdh19	Astrocytes
0.0830125633400355	0.0460434741134074	0.127	0.116	1	Nap1l4	Astrocytes
0.083193693909814	-0.016337693576018	0.012	0.017	1	AABR07062799.2	Astrocytes
0.0832212213563946	0.00298134198437755	0.109	0.103	1	Dgka	Astrocytes
0.0834090898610125	0.00970468924040149	0.029	0.03	1	Scamp4	Astrocytes
0.0835318747722982	-0.047392010372888	0.048	0.057	1	Sspn	Astrocytes
0.0835487404884528	-0.0442549475442637	0.038	0.044	1	Carhsp1	Astrocytes
0.0836373734133968	-0.0497044275069327	0.109	0.12	1	Zranb1	Astrocytes
0.083726898613849	-0.00535829745025251	0.016	0.014	1	LOC686087	Astrocytes
0.0837856249359387	0.0220365994895351	0.017	0.012	1	Pold2	Astrocytes
0.0839222129259206	0.052236092072502	0.111	0.099	1	Dnajb11	Astrocytes
0.0839230935246219	0.0392729130228016	0.044	0.036	1	Dnaja4	Astrocytes
0.0839305670006912	0.047621596457916	0.122	0.116	1	Pex13	Astrocytes
0.0840787813762903	-0.0171494232954928	0.026	0.025	1	Grik3	Astrocytes
0.0840915438290576	0.0338636931101442	0.052	0.043	1	Aaas	Astrocytes
0.0841191107603161	-0.0396736571334309	0.047	0.055	1	Hcfc2	Astrocytes
0.0842853090232139	-0.0250635884161306	0.013	0.017	1	AABR07073038.2	Astrocytes
0.0843471211153286	0.0508246626914526	0.103	0.092	1	Gon7	Astrocytes
0.0843609159233228	-0.00287911690785358	0	0.001	1	AABR07066693.1	Astrocytes
0.0843982757161467	-0.0309860095965278	0.059	0.063	1	Mlh3	Astrocytes
0.0844890181943678	-0.0349852767498957	0.404	0.422	1	Rgl1	Astrocytes
0.084565695961697	-0.0274097088850618	0.038	0.045	1	Myh6	Astrocytes
0.0846822747979011	0.0599298339288213	0.152	0.139	1	Iqcb1	Astrocytes
0.0846949186970937	0.0339356350787854	0.281	0.265	1	Eif1b	Astrocytes
0.0848232839835272	-0.000318154339535179	0.029	0.026	1	Rps6kl1	Astrocytes
0.0850611940397602	0.00572064893079314	0.012	0.008	1	AABR07067310.1	Astrocytes
0.0850959443360956	0.0374948625133934	0.045	0.038	1	Nefm	Astrocytes
0.0851721727511881	-0.00432289235724889	0.029	0.028	1	Rnf2	Astrocytes
0.0851734425610937	-0.00392116709676464	0	0.001	1	Tdrd15	Astrocytes
0.0852293460529085	0.0178102401566796	0.219	0.221	1	Gdi1	Astrocytes
0.0857371431055256	0.00211698478436098	0.001	0	1	Gucy2c	Astrocytes
0.0859329422589362	0.0309832012506122	0.045	0.037	1	Ano4	Astrocytes
0.0859356021021975	0.036504208133447	0.279	0.263	1	Rnf14	Astrocytes
0.0859423101852452	0.0361876707323585	0.037	0.031	1	Ccdc92	Astrocytes
0.0860080467614176	-0.0130190148624156	0.068	0.067	1	Nell1	Astrocytes
0.0861893290440723	0.0308745404809285	0.249	0.248	1	Atp2b1	Astrocytes
0.0863128250179861	-0.0140415955526644	0.076	0.074	1	Txnrd1	Astrocytes
0.0864782466133585	-0.00365835261556632	0	0.001	1	Nox3	Astrocytes
0.0866011171995863	-0.0367644985421012	0.368	0.384	1	Vdac2	Astrocytes
0.0866035585895198	0.0454897540565075	0.132	0.126	1	Tm9sf4	Astrocytes
0.0866088922304205	0.00410339797547625	0.001	0	1	Krt5	Astrocytes
0.0866587202845197	0.00400324601143887	0.198	0.19	1	Pi4ka	Astrocytes
0.0866835362789391	0.0371939420065661	0.421	0.404	1	Ccdc88a	Astrocytes
0.0867130697116967	0.0151524953286318	0.086	0.078	1	Mrps26	Astrocytes
0.0867995386588918	0.0106020032909619	0.011	0.011	1	Zfp287	Astrocytes
0.0868165113151517	0.00736617154284049	0.003	0.001	1	LOC100362342	Astrocytes
0.0868604505753115	-0.00673278866718996	0.503	0.495	1	Ptn	Astrocytes
0.0869296892621866	0.0338618095270604	0.31	0.292	1	Gpt2	Astrocytes
0.0869494713854431	-0.00420096854363949	0.205	0.214	1	P3h3	Astrocytes
0.0869996451441391	-0.0214833885523927	0.013	0.018	1	Isg20l2	Astrocytes
0.0870182278993588	0.00349511462972751	0.389	0.375	1	Atf7	Astrocytes
0.0872299701595258	0.0307908083483752	0.101	0.091	1	Tle1	Astrocytes
0.0873863463205762	-0.013384845622873	0.102	0.099	1	Fundc2	Astrocytes
0.0876100040102016	-0.0304564424174508	0.106	0.11	1	Ift88	Astrocytes
0.0876496212691828	-0.0168509873745257	0.068	0.068	1	Tp53inp2	Astrocytes
0.0877413811081344	0.0146368288154103	0.043	0.038	1	Evc2	Astrocytes
0.0877759833786158	-0.0263059427057041	0.018	0.023	1	Tmem145	Astrocytes
0.0877838930148148	-0.0041774985753442	0	0.001	1	Il6	Astrocytes
0.0877930485426252	0.0208308599749187	0.08	0.073	1	Nufip1	Astrocytes
0.0878584880204699	-0.0408549734446493	0.06	0.065	1	Acad8	Astrocytes
0.0878639949888919	0.00654813897624962	0.142	0.133	1	Zfp36l1	Astrocytes
0.0879355986785359	0.0074799681323748	0.004	0.002	1	Ly75	Astrocytes
0.0880894548279255	0.00308041860137809	0.001	0	1	AABR07006453.1	Astrocytes
0.0883898412597702	0.0374434229403691	0.052	0.044	1	Fam81a	Astrocytes
0.08851852896373	-0.0372003547880926	0.294	0.303	1	S100pbp	Astrocytes
0.0886860533036681	0.0440081145895455	0.1	0.089	1	Lamtor5	Astrocytes
0.0887429198518829	-0.0223260711603094	0.066	0.068	1	Crb1	Astrocytes
0.088894537300938	0.0256922978954207	0.063	0.055	1	Nol11	Astrocytes
0.0889728485972209	0.0160806470507687	0.016	0.012	1	AABR07051787.1	Astrocytes
0.0890101497471041	-0.0404537418243949	0.087	0.095	1	Fbxo9	Astrocytes
0.0890654702784465	-0.00569671158497242	0.251	0.244	1	March3	Astrocytes
0.0890945151784516	-0.0126411339371204	0.021	0.021	1	Mus81	Astrocytes
0.0891677939858188	0.00377258564082461	0.063	0.057	1	Hmgcll1	Astrocytes
0.0893337608196633	-0.0420916564443604	0.081	0.087	1	Tpst2	Astrocytes
0.0893768186381211	0.0126467584345801	0.007	0.004	1	Gpsm3	Astrocytes
0.0894179952169653	0.0426666295194233	0.145	0.136	1	Ssr1	Astrocytes
0.0894374663604151	-0.0327362991029485	0.026	0.031	1	Ppif	Astrocytes
0.0894579249174014	-0.053496271313177	0.111	0.122	1	Crim1	Astrocytes
0.0895272940169164	0.0363530292518838	0.025	0.022	1	Bcor	Astrocytes
0.0895528386504916	-0.0233618679427674	0.78	0.794	1	AC134224.1	Astrocytes
0.0896226531333914	-0.0438195743831278	0.077	0.083	1	Tmem230	Astrocytes
0.0896499713274285	0.0302282455549409	0.089	0.08	1	Usp10	Astrocytes
0.0896825884396365	0.00852946448260573	0.006	0.003	1	Catsperz	Astrocytes
0.0898014504113618	-0.0254986001396966	0.112	0.113	1	Tbc1d23	Astrocytes
0.0898165699904805	-0.0390557801492374	0.115	0.127	1	Mms19	Astrocytes
0.0899235921170398	-0.0263419063077752	0.009	0.013	1	Dlx1	Astrocytes
0.0901180064189196	0.00566810974187545	0.029	0.025	1	Crlf3	Astrocytes
0.0902473075274848	0.0173624123962334	0.033	0.027	1	Arsg	Astrocytes
0.0906275988922826	0.041076635455072	0.086	0.075	1	Drosha	Astrocytes
0.0906556447931681	0.00581875075092558	0.001	0	1	Vom2r51	Astrocytes
0.0907308560614391	-0.00332548219893717	0	0.001	1	AABR07053471.1	Astrocytes
0.0907752695472035	-0.00322102929877893	0.054	0.051	1	Noct	Astrocytes
0.0908911984926665	0.0119557699795885	0.019	0.014	1	Pole3	Astrocytes
0.0909435295033282	0.0119306362245471	0.006	0.003	1	LOC100912393	Astrocytes
0.0909665623809508	0.0369846583186899	0.035	0.03	1	Rpap1	Astrocytes
0.0910553042912159	0.014989465171649	0.004	0.002	1	Mageb16	Astrocytes
0.0910630430925548	0.0395129666778532	0.186	0.172	1	Bnip3l	Astrocytes
0.0911399529965434	-0.0148662939831792	0.056	0.055	1	Ier5l	Astrocytes
0.0912552603785367	-0.021516356143227	0.011	0.013	1	Fxyd3	Astrocytes
0.0914258202671679	0.00993194445642174	0.005	0.003	1	Pdgfb	Astrocytes
0.0914449726640443	0.0114077038631604	0.017	0.014	1	Cwc22	Astrocytes
0.0915738956399049	-0.0443658723827562	0.102	0.113	1	Trappc8	Astrocytes
0.0916740758391253	-0.0128806017833578	0.259	0.257	1	Rheb	Astrocytes
0.0919621207105444	0.0347834557203946	0.04	0.033	1	Ubfd1	Astrocytes
0.0919661755099302	-0.0222978391979944	0.159	0.16	1	Elp3	Astrocytes
0.092086271642517	-0.0274341983616675	0.286	0.302	1	Peg3	Astrocytes
0.0922126290981491	-0.0270905178253671	0.099	0.109	1	Ntan1	Astrocytes
0.09237574112081	-0.004817145429886	0	0.001	1	LOC680875	Astrocytes
0.0925253266956164	0.04729967529101	0.104	0.092	1	Mcee	Astrocytes
0.0926292168839655	0.0164171695023715	0.043	0.037	1	Exd2	Astrocytes
0.0927124162128262	-0.0340735225863502	0.445	0.463	1	AABR07042840.1	Astrocytes
0.0927137735187631	0.0178396402244346	0.025	0.02	1	Abcc3	Astrocytes
0.0927846036696535	0.0256604332831546	0.186	0.174	1	Alk	Astrocytes
0.0928668902755203	-0.0239291009194256	0.019	0.024	1	Zbtb8os	Astrocytes
0.0929162799989587	0.0280862150071932	0.025	0.021	1	Sned1	Astrocytes
0.0929189935954972	-0.0410158515069379	0.1	0.112	1	Aldh4a1	Astrocytes
0.0930587605098555	0.00600691384985841	0.288	0.278	1	Mob4	Astrocytes
0.0930946064926059	-0.0033050903369671	0.046	0.044	1	Nup43	Astrocytes
0.093294508157498	-0.00257841229627827	0	0.001	1	Tfec	Astrocytes
0.0933373401294579	0.00587124638783722	0.014	0.011	1	Ldlrad1	Astrocytes
0.0934152795808898	0.00605454978411409	0.001	0	1	Pif1	Astrocytes
0.0935062534489168	-0.0506564011062295	0.149	0.159	1	Sacm1l	Astrocytes
0.0935652898775088	-0.0192058938814136	0.093	0.091	1	Cdc23	Astrocytes
0.0936064447834716	-0.0430305288178445	0.066	0.074	1	Wdr55	Astrocytes
0.0936385976828186	-0.0196812503104603	0.097	0.094	1	Angptl4	Astrocytes
0.0937209070588737	-0.0402786552566479	0.41	0.416	1	Rfx3	Astrocytes
0.093770858882212	0.0404245445193346	0.09	0.082	1	Tti1	Astrocytes
0.0937841072203575	0.00734529779553375	0.006	0.003	1	Sh3rf2	Astrocytes
0.0937996054952472	-0.0140296082241513	0.07	0.069	1	Tyro3	Astrocytes
0.093807999922373	0.00722713272253314	0.043	0.039	1	Dmac2l	Astrocytes
0.0938172902996523	0.00780670996481923	0.026	0.023	1	Zfp189	Astrocytes
0.0938598431159769	-0.0151306083117299	0.021	0.021	1	Btf3	Astrocytes
0.0938750818605562	-0.0105032360325695	0.026	0.031	1	Pex16	Astrocytes
0.094009339388526	-0.0236917757130101	0.05	0.052	1	Zfp865	Astrocytes
0.0940982129440249	0.0467060976496271	0.047	0.04	1	Mterf2	Astrocytes
0.0942384401509365	0.0481722295357185	0.108	0.097	1	Asna1	Astrocytes
0.0945091145291222	-0.00535898410305627	0.031	0.029	1	LOC499643	Astrocytes
0.0945123461635491	0.00317918678179268	0.001	0	1	Slfnl1	Astrocytes
0.0945301096113479	-0.038625367870024	0.054	0.061	1	Rmc1	Astrocytes
0.0946547685322369	-0.0345176323869909	0.064	0.069	1	Syf2	Astrocytes
0.0949430426939759	-0.00647209905009405	0.002	0.004	1	Pvr	Astrocytes
0.0950470024494447	0.0177065089762121	0.008	0.005	1	Chrd	Astrocytes
0.095060296327362	-0.034528328874381	0.068	0.076	1	Arhgef18	Astrocytes
0.0952072711573946	0.0057839576909213	0.003	0.001	1	Nid1	Astrocytes
0.0952746201634767	0.0494850177717386	0.069	0.061	1	Kremen1	Astrocytes
0.0952817787491517	-0.0279940307325212	0.024	0.028	1	Ptchd4	Astrocytes
0.0954806814986899	0.0127001389251787	0.003	0.001	1	AABR07032155.1	Astrocytes
0.0954886276860502	0.0258729626377581	0.101	0.09	1	Dhrs3	Astrocytes
0.0956639340184239	-0.0370680688260981	0.045	0.05	1	Flii	Astrocytes
0.0957053997396118	-0.0287688117355323	0.315	0.331	1	Cmtm5	Astrocytes
0.0958083450717371	-0.0286412382761336	0.017	0.022	1	Bet1l	Astrocytes
0.0958105536450646	-0.00536443403187215	0.256	0.251	1	Rb1	Astrocytes
0.0959578825411563	0.0189748680187682	0.016	0.011	1	Rab43	Astrocytes
0.0960378409362218	-0.0265374606165464	0.167	0.168	1	Papss2	Astrocytes
0.0960751768377539	-0.0305173057810746	0.069	0.074	1	Ablim2	Astrocytes
0.0961416846415107	0.0170924368464304	0.004	0.002	1	Tent5a	Astrocytes
0.0962102386008709	0.0471941879147464	0.081	0.075	1	Cdc40	Astrocytes
0.0962469438113612	0.0381628087274929	0.066	0.057	1	Dcaf7	Astrocytes
0.0962655289291705	0.0521891806352309	0.139	0.126	1	Sars	Astrocytes
0.0962702386013966	-0.0165457581251764	0.007	0.011	1	Tomm40	Astrocytes
0.0962751437549642	-0.0206559698009998	0.011	0.015	1	Ccdc68	Astrocytes
0.0964204336414781	0.00356371683098462	0.012	0.01	1	Phactr2	Astrocytes
0.0965348206811937	-0.0170842180174814	0.003	0.005	1	Phykpl	Astrocytes
0.0965682157690631	0.0437827168270695	0.136	0.124	1	Etv1	Astrocytes
0.0965787813087346	0.0558778035078347	0.11	0.099	1	LOC102549842	Astrocytes
0.0966406145929587	-0.0298118672413457	0.027	0.031	1	AABR07024473.2	Astrocytes
0.0967170208107768	-0.00891532494619872	0.006	0.01	1	Cntd1	Astrocytes
0.0967303242725978	-0.00385556380493886	0.018	0.016	1	Plcxd2	Astrocytes
0.0967467122877728	0.0418537932685448	0.06	0.051	1	AABR07002969.1	Astrocytes
0.096918372604857	0.00349393722195094	0.001	0	1	AABR07019209.1	Astrocytes
0.0970727783360256	-0.038425215718036	0.101	0.109	1	Trappc6b	Astrocytes
0.0971862064813423	0.00952263365312597	0.002	0.001	1	Mboat1	Astrocytes
0.0972694186861256	0.0110192511761843	0.011	0.008	1	Muc1	Astrocytes
0.0972697155534503	-0.0187219308861259	0.097	0.098	1	Smap2	Astrocytes
0.0974031071008718	0.0353150866609643	0.104	0.098	1	Frem2	Astrocytes
0.0974118865020828	0.0297623004934094	0.103	0.093	1	Mcts1	Astrocytes
0.0975147670422623	-0.0455392807886508	0.075	0.083	1	Tmem14c	Astrocytes
0.0976602199124358	0.034565706794126	0.027	0.021	1	Nsun6	Astrocytes
0.097668995721987	0.016061775129309	0.021	0.017	1	Gabrd	Astrocytes
0.097832610286707	-0.0162340241121931	0.005	0.008	1	Dnajb13	Astrocytes
0.0978398957392054	0.00388390997104761	0.009	0.007	1	Chst15	Astrocytes
0.097924629549906	0.00196280637028385	0.001	0	1	Slc25a31	Astrocytes
0.0979376271304108	-0.0385708325144455	0.033	0.038	1	AABR07018533.1	Astrocytes
0.097953984780867	-0.00743969339117956	0.085	0.083	1	Sec61a1	Astrocytes
0.09801585781261	-0.0155280319811393	0.008	0.012	1	Fam174b	Astrocytes
0.0980325317793051	0.00374149898284862	0.014	0.011	1	AABR07051892.1	Astrocytes
0.098053757974522	-0.0134027354803379	0.012	0.013	1	Bex4	Astrocytes
0.0981350759904179	0.0117214804233631	0.003	0.001	1	Abcb5	Astrocytes
0.098295830850089	0.0125818411788688	0.027	0.022	1	Serac1	Astrocytes
0.0983349443794587	0.0411871200668114	0.051	0.043	1	Gnl3	Astrocytes
0.0988180734740903	0.0287131988733766	0.044	0.041	1	Med12	Astrocytes
0.0988653755382082	0.0449605207356552	0.368	0.352	1	Ccnl2	Astrocytes
0.0988833245803471	-0.0370998863246634	0.056	0.063	1	Cul9	Astrocytes
0.0990842113409685	-0.03818759552405	0.036	0.041	1	Gemin8	Astrocytes
0.099220698245375	0.00374345608968074	0.001	0	1	Pramef27	Astrocytes
0.099405800238408	0.00361510110818353	0.068	0.063	1	Nek9	Astrocytes
0.0994332009774388	0.00138805842928413	0.061	0.057	1	Stambpl1	Astrocytes
0.0994439116703428	-0.0226851620852037	0.119	0.116	1	Edil3	Astrocytes
0.099534951539579	-0.0273445128025536	0.05	0.058	1	St6gal1	Astrocytes
0.0997858893485364	-0.0044695921389734	0	0.001	1	Abca12	Astrocytes
0.0998285512304886	-0.0406615228445622	0.049	0.055	1	Rcor1	Astrocytes
0.0998646681598643	-0.0240482909169952	0.421	0.422	1	Itm2c	Astrocytes
0.0999371292163715	0.0181461477111159	0.012	0.009	1	AABR07027799.1	Astrocytes
0.100214143747002	0.0142543427432072	0.005	0.003	1	Morn5	Astrocytes
0.100308321200303	0.0346449593049668	0.193	0.19	1	Rit1	Astrocytes
0.100388301590424	-0.0142897376541553	0.109	0.11	1	Rfc1	Astrocytes
0.100542653833046	0.00767144372881009	0.004	0.002	1	AABR07049064.1	Astrocytes
0.100651962057802	0.0430681942100803	0.046	0.038	1	Dkk3	Astrocytes
0.100794125874855	0.0197430118062735	0.01	0.007	1	Rgs2	Astrocytes
0.10088425690328	-0.010719685142146	0.022	0.022	1	Sap30l	Astrocytes
0.10090821190467	0.00281252818608228	0.001	0	1	Phlda2	Astrocytes
0.100932443790919	0.0144916730043775	0.232	0.22	1	Ran	Astrocytes
0.101052999842813	0.00615763173771989	0.002	0.001	1	Syt15	Astrocytes
0.101071020075646	-0.0100111671865521	0.002	0.003	1	Cavin2	Astrocytes
0.101115719370255	-0.0333223416869459	0.248	0.264	1	Slc9a9	Astrocytes
0.101249058917194	0.0330748707558844	0.058	0.05	1	Gid4	Astrocytes
0.101322250750903	0.0293856195418097	0.08	0.071	1	Mgrn1	Astrocytes
0.10137120615761	0.0572721886913548	0.18	0.165	1	Tbcel	Astrocytes
0.101407729152797	0.0381251837892489	0.066	0.057	1	Fabp3	Astrocytes
0.101520233287032	0.024245493570284	0.01	0.007	1	Tnfrsf9	Astrocytes
0.101590794786581	0.00190715252605017	0.074	0.071	1	Tmem254	Astrocytes
0.1016091213662	0.0147367878314198	0.028	0.023	1	LOC102555453	Astrocytes
0.101688513477606	0.00584666445058635	0.178	0.17	1	Bcl2l1	Astrocytes
0.101738056960643	0.037702020262831	0.081	0.073	1	Kcnip3	Astrocytes
0.101775649237645	0.01321664323892	0.11	0.102	1	Khdrbs3	Astrocytes
0.101862433001379	-0.00345484946486167	0	0.001	1	Cacng5	Astrocytes
0.101881468202543	0.0112456184280942	0.023	0.019	1	Tmem41a	Astrocytes
0.102006755310467	0.0190154644438997	0.079	0.071	1	Snrpa1	Astrocytes
0.102042332142198	0.0163829994089514	0.041	0.036	1	Pgm5	Astrocytes
0.10205226091325	0.039601928858754	0.07	0.061	1	Adgra3	Astrocytes
0.102164108645217	0.0284679920281112	0.052	0.05	1	Slc25a32	Astrocytes
0.102279137599534	0.0513742545485654	0.113	0.103	1	Slc39a9	Astrocytes
0.102312611163719	-0.0275524271181333	0.088	0.09	1	Ankrd13d	Astrocytes
0.102334597745915	-0.0403927776675171	0.079	0.084	1	Gria1	Astrocytes
0.102355924250189	-0.0217264885292266	0.011	0.016	1	Psd4	Astrocytes
0.102444562179984	0.0239460557299477	0.02	0.015	1	Arpin	Astrocytes
0.102456808892529	0.0190533849249241	0.015	0.01	1	Sfrp4	Astrocytes
0.102462790906821	-0.0449792345912142	0.063	0.071	1	AABR07026997.1	Astrocytes
0.102652354319518	0.00367164064751147	0.001	0	1	Lhx4	Astrocytes
0.102733179184414	0.0479824816104454	0.071	0.063	1	Wdr1	Astrocytes
0.102753296069813	-0.0252359317932704	0.322	0.324	1	Ppp2r5e	Astrocytes
0.102838952114609	-0.0467688867452707	0.216	0.231	1	Ppp2r1a	Astrocytes
0.102841803806299	0.0353795431329451	0.363	0.345	1	Arhgap35	Astrocytes
0.102916482859054	0.013049955119966	0.093	0.086	1	Nt5e	Astrocytes
0.103018087520159	0.00625623489300266	0.003	0.001	1	Prr36	Astrocytes
0.103045787738848	0.00698463084978978	0.001	0	1	Usp26	Astrocytes
0.103108328111608	0.01859205748619	0.27	0.258	1	Ralgapa1	Astrocytes
0.103114230711661	0.0382124760704533	0.045	0.038	1	Sgsm1	Astrocytes
0.103256965119479	-0.00200545092893892	0.042	0.041	1	Taf6l	Astrocytes
0.103265083015739	0.0502220855634409	0.254	0.238	1	Omg	Astrocytes
0.103274574355677	0.00767585667172712	0.001	0	1	Mbnl3	Astrocytes
0.10333447791854	-0.0293042327466296	0.025	0.031	1	LOC108348078	Astrocytes
0.103433660819972	0.0280627337904424	0.08	0.072	1	Fam13c	Astrocytes
0.103435770957324	0.052403438789929	0.172	0.16	1	Ppp4r3b	Astrocytes
0.103498969325428	-0.0358730026008027	0.072	0.078	1	AABR07057683.1	Astrocytes
0.10359276498584	0.0330955520970701	0.023	0.018	1	Dnajc25	Astrocytes
0.103604705609281	-0.0382883685807264	0.139	0.143	1	Sel1l	Astrocytes
0.103692485771955	-0.0161754630345091	0.003	0.006	1	Acoxl	Astrocytes
0.103817544595282	-0.0319299324778992	0.028	0.035	1	Jkamp	Astrocytes
0.103876897651624	0.0192889738465858	0.018	0.014	1	Tbkbp1	Astrocytes
0.103889129078368	0.0223862874879873	0.057	0.05	1	Pdia4	Astrocytes
0.103935733214492	0.0376212739087232	0.407	0.39	1	Lpp	Astrocytes
0.103950223423072	-0.0228511180855957	0.032	0.033	1	Sh3bgrl2	Astrocytes
0.104035115941364	-0.0424130542181458	0.211	0.221	1	Xkr6	Astrocytes
0.104113854249304	-0.0193523114747086	0.004	0.006	1	Zfp41	Astrocytes
0.104237650876784	-0.0282163010727018	0.224	0.239	1	AC134224.2	Astrocytes
0.104262073089916	-0.0312106186729199	0.254	0.259	1	Gabarap	Astrocytes
0.10428606907249	0.0032958051937604	0.001	0	1	Pcdhb2	Astrocytes
0.104312646300301	0.036040901491346	0.032	0.026	1	Vars	Astrocytes
0.104425572661414	0.00464709882041321	0.001	0	1	Nlrp3	Astrocytes
0.1044344415484	0.0117401253908418	0.141	0.134	1	Ubqln1	Astrocytes
0.104505410206297	-0.00598786646009585	0	0.001	1	RGD1560028	Astrocytes
0.104752558161828	0.0275978790065627	0.047	0.039	1	Aldh3a2	Astrocytes
0.104990867134638	-0.00107730858183623	0.014	0.011	1	Sptlc3	Astrocytes
0.105107051830367	-0.0141304171786972	0.002	0.004	1	Ticrr	Astrocytes
0.105199623169417	0.0256466330156631	0.039	0.037	1	Tp53i13	Astrocytes
0.105216258278468	-0.038711863667268	0.033	0.039	1	Smim11a	Astrocytes
0.105360991092159	0.00689346523691035	0.005	0.003	1	Obscn	Astrocytes
0.105377135646254	-0.00214993202411584	0.13	0.125	1	Cdc37	Astrocytes
0.105612542938811	-0.0217606599775623	0.21	0.211	1	Eda	Astrocytes
0.10572264789164	-0.0329230633994975	0.033	0.04	1	Uhrf1bp1	Astrocytes
0.105838895733465	-0.00612935089336858	0.11	0.107	1	Sik2	Astrocytes
0.105882060654685	-0.0066088886943069	0.039	0.043	1	Ifi35	Astrocytes
0.105963037155376	0.00295293003565662	0.001	0	1	AABR07029217.4	Astrocytes
0.106023606284556	0.04056321766514	0.073	0.064	1	Gpkow	Astrocytes
0.106083766934033	-0.0333778664084385	0.072	0.082	1	Samm50	Astrocytes
0.106192463591041	0.019921632139311	0.062	0.055	1	Npc1	Astrocytes
0.106194121685659	0.00301107171986437	0.001	0	1	AABR07052666.1	Astrocytes
0.106308523249764	0.0286580587152802	0.052	0.044	1	Map7d2	Astrocytes
0.106339921492659	0.0400096686100776	0.198	0.183	1	Actr2	Astrocytes
0.106574733713587	0.00321593092179204	0.001	0	1	LOC102552344	Astrocytes
0.106580592751341	-0.0298485046370562	0.052	0.054	1	Cox19	Astrocytes
0.106722524083148	-0.0250343251604775	0.107	0.109	1	Ranbp1	Astrocytes
0.106906491065831	0.00497059109883202	0.139	0.131	1	Psmc2	Astrocytes
0.106925945674475	0.0385865837234337	0.101	0.09	1	Golga5	Astrocytes
0.106977989009754	0.0291893881253456	0.026	0.022	1	AABR07034745.1	Astrocytes
0.106982909411505	-0.00950052884128962	0.005	0.008	1	Pomc	Astrocytes
0.107097525496212	0.00340477558201319	0.003	0.002	1	Lmo2	Astrocytes
0.107227283240403	-0.0332899483131069	0.067	0.072	1	Pip5k1c	Astrocytes
0.107296199470486	-0.0365627148619667	0.439	0.45	1	Npas2	Astrocytes
0.107391806251681	0.0139107623787395	0.008	0.005	1	E130309D02Rik	Astrocytes
0.107461003771547	0.0249813468585951	0.139	0.128	1	AABR07054370.1	Astrocytes
0.107611195448905	-0.00350645761298313	0.012	0.01	1	Rcor1.1	Astrocytes
0.107612135185462	-0.0253449562060475	0.118	0.12	1	Apex1	Astrocytes
0.107766091916052	-0.00558399748039562	0.07	0.066	1	Slc1a1	Astrocytes
0.107796218801859	-0.0509733896866416	0.154	0.168	1	Esrrg	Astrocytes
0.107838573616534	-0.000536008445325087	0.119	0.112	1	Appbp2	Astrocytes
0.1079049634758	-0.0216341641730081	0.055	0.057	1	Xylb	Astrocytes
0.107924121898197	0.0117911205774871	0.224	0.213	1	AC128960.1	Astrocytes
0.107962870795446	0.0341723090613175	0.033	0.03	1	Antxr2	Astrocytes
0.108037890408351	-0.0361346992483402	0.03	0.035	1	Slc6a15	Astrocytes
0.108049599474503	0.00612494573364437	0.02	0.017	1	Rbfox3	Astrocytes
0.108210361359064	-0.0364935819617292	0.195	0.2	1	Phip	Astrocytes
0.108248247764998	0.0303270082137645	0.029	0.024	1	Mutyh	Astrocytes
0.108505994899834	-0.042295483384192	0.137	0.15	1	Zer1	Astrocytes
0.108516778188535	0.031056991718642	0.02	0.015	1	RGD1561796	Astrocytes
0.108525915978874	-0.00985924985754683	0.067	0.061	1	Ankrd10	Astrocytes
0.108584802257989	-0.0452820230121809	0.36	0.374	1	Chd6	Astrocytes
0.108627091265032	-0.0322828164177275	0.04	0.048	1	Rdh13	Astrocytes
0.108925411179932	-0.0325934329074766	0.047	0.055	1	Myl12a	Astrocytes
0.109000765923522	-0.0469164405824593	0.064	0.071	1	Crem	Astrocytes
0.10900265678343	0.000477865423495996	0.001	0	1	AABR07064000.1	Astrocytes
0.109089067997654	0.00786086874018885	0.002	0.001	1	Ddx11	Astrocytes
0.109243963011053	0.00899212781237412	0.002	0.001	1	Oas2	Astrocytes
0.109556612953022	-0.00632615897228364	0.052	0.05	1	Zdbf2	Astrocytes
0.109782317268173	0.00620630804126641	0.019	0.017	1	AABR07035005.1	Astrocytes
0.109797491308218	0.0382361963439359	0.033	0.027	1	AABR07036855.1	Astrocytes
0.109892346988458	0.0192553332858565	0.352	0.336	1	Csgalnact1	Astrocytes
0.109894506303828	0.0103935796982018	0.075	0.08	1	Mroh1	Astrocytes
0.109900605509174	0.0161702967968659	0.049	0.049	1	Srr	Astrocytes
0.110000557107438	0.0469984739231256	0.091	0.08	1	Klhl15	Astrocytes
0.11005016386317	0.00388445162961334	0.001	0	1	Jsrp1	Astrocytes
0.110069656834189	0.00273851674872422	0.061	0.056	1	Actr5	Astrocytes
0.110134897157219	-0.0216321663718695	0.015	0.019	1	Ybey	Astrocytes
0.110256203403562	-0.0115403013349918	0	0.002	1	RT1-M6-2	Astrocytes
0.110450132659874	-0.00733024354436354	0.002	0.003	1	Atp1b4	Astrocytes
0.110462079545186	-0.0559710969897567	0.318	0.336	1	Caln1	Astrocytes
0.110479336856122	-0.0435196775519084	0.191	0.204	1	Puf60	Astrocytes
0.11062905811836	0.00488036565067428	0.001	0	1	Naalad2	Astrocytes
0.110634538871353	0.00318375730738123	0.001	0	1	F13a1	Astrocytes
0.11063480129007	-0.0118408225155299	0.032	0.031	1	Mto1	Astrocytes
0.110663173413718	0.01061756939503	0.004	0.002	1	Fam161a	Astrocytes
0.110696792296992	0.0189686761079364	0.556	0.562	1	Rpl41	Astrocytes
0.11081594427133	0.0316648713056361	0.182	0.168	1	Ppp2r3a	Astrocytes
0.110930402689088	-0.0357166809513771	0.06	0.062	1	G6pd	Astrocytes
0.11097302493623	-0.0201572082916941	0.178	0.191	1	Nf1x	Astrocytes
0.111064037203821	0.0224094664603629	0.311	0.295	1	Trim37	Astrocytes
0.111104342312485	0.00172779912552641	0.001	0	1	AABR07066060.1	Astrocytes
0.111133397326782	-0.0082409187417062	0.002	0.004	1	Myof	Astrocytes
0.111370873238365	0.00280303942528205	0.001	0	1	AABR07072058.1	Astrocytes
0.111467531599928	0.0199793205848718	0.015	0.011	1	Igfbpl1	Astrocytes
0.111491548053764	0.0355528908374343	0.157	0.145	1	Zfp398	Astrocytes
0.111521667948946	-0.0300983352151119	0.071	0.072	1	Akap17b	Astrocytes
0.111679721039434	-0.0144047249648552	0.003	0.006	1	AABR07032787.1	Astrocytes
0.111748483282286	0.0072870414784667	0.963	0.967	1	Cst3	Astrocytes
0.111800179038829	0.0267594463012462	0.023	0.018	1	Nadsyn1	Astrocytes
0.111895698709822	-0.0370507993400928	0.182	0.189	1	Dctn3	Astrocytes
0.1119905922194	-0.0316801039367998	0.824	0.827	1	Cacna2d3	Astrocytes
0.11207542237506	-0.00650675024587066	0.095	0.093	1	Zfp512	Astrocytes
0.112110133806278	0.00632687284428308	0.002	0	1	Susd5	Astrocytes
0.112121339898341	0.0317916146885187	0.049	0.042	1	Nr4a1	Astrocytes
0.112139883863655	-0.00574020218920474	0	0.001	1	Pate-f	Astrocytes
0.11221568199545	0.0361862769394021	0.108	0.097	1	Mtcl1	Astrocytes
0.112326764841632	-0.0241047500512526	0.821	0.827	1	Gja1	Astrocytes
0.112369244260773	-0.0346145704190913	0.069	0.072	1	Mapkbp1	Astrocytes
0.112499158474732	0.0123427936306942	0.119	0.11	1	Ak4	Astrocytes
0.112576957694929	0.034289112696618	0.037	0.031	1	Man2c1	Astrocytes
0.112585245203903	-0.0372179624844639	0.05	0.058	1	Tsen15	Astrocytes
0.112591112886289	-0.0301155310087476	0.027	0.033	1	Kif21b	Astrocytes
0.112612437295855	0.0070037159757343	0.007	0.004	1	Topaz1	Astrocytes
0.11265075934202	0.0132085570839165	0.015	0.011	1	Spns2	Astrocytes
0.112719337272786	-0.00984974644244102	0.086	0.086	1	Washc1	Astrocytes
0.112745246477833	0.00535986679964722	0.002	0.001	1	Slc45a3	Astrocytes
0.112760354137912	0.0406885192870744	0.049	0.041	1	Elf1	Astrocytes
0.112903840233936	-0.0051100192056811	0	0.001	1	Tcam1	Astrocytes
0.11294899333557	-0.0463010688135068	0.16	0.172	1	Rapgef6	Astrocytes
0.113050844760078	0.0588324247100313	0.078	0.07	1	Dok6	Astrocytes
0.113348129107862	-0.0476979322339611	0.146	0.157	1	Scaf11	Astrocytes
0.113519805434643	0.0320449613849884	0.031	0.025	1	Clcn4	Astrocytes
0.113660996783475	0.0267426958632153	0.037	0.031	1	AABR07034293.2	Astrocytes
0.113680942322576	-0.0234384138610712	0.009	0.013	1	AABR07027309.1	Astrocytes
0.113719660139842	0.00321124225847259	0.002	0.001	1	AABR07033836.1	Astrocytes
0.113721046562233	-0.0390863771730225	0.454	0.467	1	Bach2	Astrocytes
0.113776585587098	-0.0370191981670253	0.167	0.167	1	Itpkb	Astrocytes
0.113985850700937	-0.0180837216888606	0.017	0.019	1	AABR07001902.1	Astrocytes
0.114043788698137	-0.0197185200447344	0.006	0.009	1	Midn	Astrocytes
0.114306597839804	0.00968947085639149	0.343	0.345	1	Eno1	Astrocytes
0.114339727662575	0.00120573851676562	0.007	0.005	1	Cmya5	Astrocytes
0.114481247261442	-0.0199273970023811	0.009	0.012	1	Calhm2	Astrocytes
0.114573953569497	-0.0339684322406592	0.044	0.052	1	H3f3b	Astrocytes
0.114615587582919	0.00094708988718456	0.047	0.043	1	Cntn5	Astrocytes
0.114772057679031	0.00374757994984004	0.107	0.101	1	Zrsr2	Astrocytes
0.114803430658185	-0.0109915938368208	0.021	0.02	1	5330417C22Rik	Astrocytes
0.114812835989859	0.0162961281360379	0.007	0.005	1	AABR07002774.1	Astrocytes
0.114840235783002	0.00764039025287574	0.007	0.005	1	Kif24	Astrocytes
0.114867759835341	-0.0228024743833595	0.033	0.035	1	Sh3bp5	Astrocytes
0.114916725150872	0.00873862695307154	0.004	0.002	1	Spag17	Astrocytes
0.114927449238597	0.0240075374806841	0.025	0.02	1	Bag2	Astrocytes
0.114983983328967	0.027497447072349	0.041	0.034	1	Lzic	Astrocytes
0.115059612615985	0.0177985036617503	0.096	0.088	1	Ano3	Astrocytes
0.115312812995289	-0.0024794901059826	0	0.001	1	Tm4sf19	Astrocytes
0.115320487757484	0.00716215891527535	0.002	0.001	1	Irf6	Astrocytes
0.115383466555822	0.00244157846289684	0.001	0	1	RGD1565355	Astrocytes
0.115390519591583	-0.027118262925398	0.022	0.027	1	AABR07029526.1	Astrocytes
0.115598846809504	-0.0292114632698231	0.012	0.016	1	Mfap2	Astrocytes
0.115735705843242	-0.00417424214249283	0	0.001	1	Acr	Astrocytes
0.115775299642313	-0.0359168745732314	0.271	0.28	1	Ap2m1	Astrocytes
0.11602893439917	0.0322182408178913	0.088	0.077	1	Tmem199	Astrocytes
0.116191317609981	-0.0259340362580384	0.034	0.041	1	Zfp281	Astrocytes
0.116225840524343	0.0267922783885662	0.146	0.134	1	Ndufs7	Astrocytes
0.116351532262145	0.0238243691300623	0.052	0.044	1	Spart	Astrocytes
0.116538389803565	0.00608640154107449	0.006	0.004	1	AABR07052730.2	Astrocytes
0.116634503114127	-0.0326677063601296	0.023	0.028	1	Slc38a10	Astrocytes
0.116645804757442	-0.0360554047201833	0.356	0.361	1	Stxbp6	Astrocytes
0.116693117075877	0.0186460625707829	0.042	0.036	1	Ap4b1	Astrocytes
0.116757649785242	0.0392817732335694	0.173	0.163	1	Shc3	Astrocytes
0.116842080722992	0.00755980026728876	0.003	0.002	1	Efna1	Astrocytes
0.116845455898969	-0.0193582971369935	0.051	0.051	1	Traf6	Astrocytes
0.116942153686575	0.0456198963499077	0.148	0.135	1	Aamp	Astrocytes
0.117095237239666	0.00485036765386291	0.003	0.001	1	Taf7l	Astrocytes
0.117162919539052	-0.0222884763582517	0.02	0.025	1	AABR07005573.1	Astrocytes
0.117209441874317	-0.0310488089383388	0.192	0.196	1	Vti1a	Astrocytes
0.117312799307065	-0.049424678214933	0.187	0.2	1	Entpd2	Astrocytes
0.117351853952323	-0.0386597186544254	0.111	0.117	1	Satb1	Astrocytes
0.11744283371323	-0.052071291977451	0.136	0.147	1	Plch1	Astrocytes
0.117670038996495	-0.0224497318223574	0.006	0.009	1	Fgf1	Astrocytes
0.117704962957777	-0.0165051497679509	0.013	0.017	1	Rcn1	Astrocytes
0.117945263359954	-0.0141803230831494	0.531	0.53	1	Adk	Astrocytes
0.118026198971692	-0.0389729163160475	0.167	0.18	1	Ankrd13c	Astrocytes
0.118060215505492	-0.0129633724576208	0.002	0.004	1	Plcg2	Astrocytes
0.11822121522671	0.0127679441993789	0.065	0.059	1	Wnk3	Astrocytes
0.118281771610914	0.0394838839691831	0.337	0.33	1	Rapgef2	Astrocytes
0.118320047586908	-0.0190420338210339	0.012	0.016	1	Gdpd5	Astrocytes
0.118436967013118	0.016855572432095	0.062	0.057	1	Lamp5	Astrocytes
0.118507616119253	-0.019009603448261	0.007	0.01	1	Sfrp1	Astrocytes
0.118751742834941	0.0490038954621412	0.112	0.101	1	Cyp4f6	Astrocytes
0.118798227759907	-0.0123957572845206	0.033	0.032	1	Trim26	Astrocytes
0.118907164649804	-0.033790688906526	0.22	0.235	1	Tma7	Astrocytes
0.118935492303136	-0.00595912978138166	0.025	0.024	1	Arhgef19	Astrocytes
0.118950886451992	-0.0205300650418599	0.092	0.092	1	Pigv	Astrocytes
0.119105557124572	0.0446636460820962	0.083	0.074	1	Hist3h2ba	Astrocytes
0.119151087714723	-0.0152278315122663	0.004	0.007	1	AABR07030647.1	Astrocytes
0.119162062653964	0.0269050924405724	0.019	0.014	1	Gtf3a	Astrocytes
0.119366334553391	-0.00447576380014962	0.002	0.003	1	AC229945.2	Astrocytes
0.119393996475841	0.0111071133499664	0.072	0.065	1	Ing4	Astrocytes
0.119444007361295	0.0389090359501855	0.106	0.095	1	Acot13	Astrocytes
0.119449345082798	-0.0201880890691561	0.017	0.019	1	AABR07029002.2	Astrocytes
0.119471040163287	0.0124703344053938	0.335	0.324	1	Bex3	Astrocytes
0.119482957779447	-0.0120808222935701	0.002	0.003	1	Ccdc152	Astrocytes
0.119495891347597	0.0291625213075826	0.034	0.028	1	Zfp639	Astrocytes
0.119545772580997	0.0118807655322396	0.038	0.033	1	Mybbp1a	Astrocytes
0.119655465060345	-0.0265402761951863	0.022	0.025	1	Rps12	Astrocytes
0.119703788224219	0.0252598674349293	0.032	0.026	1	AABR07004130.1	Astrocytes
0.119741140456608	0.026376627290065	0.022	0.017	1	Zbtb48	Astrocytes
0.119969754288986	-0.0443049932134537	0.114	0.124	1	Washc4	Astrocytes
0.120010988433622	0.0427611865250618	0.118	0.107	1	Tex2	Astrocytes
0.120138969663053	0.0277803088096153	0.047	0.041	1	Nat8l	Astrocytes
0.120229503893722	-0.0333007384342253	0.064	0.074	1	Cars2	Astrocytes
0.120708580314146	-0.00952652919695078	0.003	0.005	1	Cldn15	Astrocytes
0.120927411585596	0.0409931263953128	0.065	0.056	1	Snap47	Astrocytes
0.121038125315215	-0.0424610066937725	0.085	0.095	1	Fktn	Astrocytes
0.121054957839742	0.000284356253790197	0.131	0.124	1	Mapk8	Astrocytes
0.121078481763718	-0.0167832656635274	0.046	0.047	1	Rgs10	Astrocytes
0.121147748402643	-0.0346541574793628	0.055	0.062	1	Masp1	Astrocytes
0.121173414588366	-0.0109441366682919	0.006	0.009	1	Nepro	Astrocytes
0.121233433934844	-0.00532121433731853	0.026	0.028	1	Litaf	Astrocytes
0.121255774801806	-0.03851641379346	0.16	0.174	1	Sec14l1	Astrocytes
0.121316098331885	-0.044586350841106	0.177	0.184	1	Pibf1	Astrocytes
0.121355782895632	0.000192072314294323	0	0.001	1	AABR07066752.1	Astrocytes
0.121460046052382	-0.00707490221465305	0.02	0.02	1	Tarsl2	Astrocytes
0.121489859324142	-0.00235222317199207	0.088	0.081	1	G3bp2	Astrocytes
0.121550660333936	0.0164855089817254	0.008	0.006	1	AABR07019085.1	Astrocytes
0.12165996555763	0.0390210330507556	0.046	0.043	1	Satb2	Astrocytes
0.121683314301795	-0.0185890401142192	0.013	0.017	1	Adam32	Astrocytes
0.121763064035238	-0.0320333937020841	0.076	0.086	1	Gmpr	Astrocytes
0.121763286518501	0.0249645335770362	0.018	0.015	1	Dpysl3	Astrocytes
0.121920986134705	-0.0395165119768561	0.023	0.028	1	F2r	Astrocytes
0.12196459495452	0.00237693020106572	0.058	0.054	1	Celsr1	Astrocytes
0.122164746310876	-0.0347379211450455	0.056	0.064	1	Nol10	Astrocytes
0.122346682191192	0.0193333517755387	0.01	0.007	1	Il15	Astrocytes
0.122484101109511	-0.0238451066675448	0.033	0.035	1	St6galnac5	Astrocytes
0.122587811271696	0.0128576692700036	0.066	0.059	1	Cacnb4	Astrocytes
0.122735537599277	-0.0287288072506918	0.068	0.072	1	Supt4h1	Astrocytes
0.12289511570644	0.0220264810036648	0.131	0.13	1	Smo	Astrocytes
0.122937627009894	-0.00314341076415502	0	0.001	1	Aldob	Astrocytes
0.123003271714473	0.02800393565628	0.054	0.049	1	Avpi1	Astrocytes
0.123049364724262	-0.0111260421008328	0.003	0.005	1	Armh4	Astrocytes
0.123084989340759	-0.0237407843443361	0.01	0.014	1	Nagpa	Astrocytes
0.123158552849731	-0.0319745560892752	0.313	0.325	1	Nmt1	Astrocytes
0.123217763769059	0.0181832170605899	0.059	0.052	1	Parp1	Astrocytes
0.123227503424084	-0.0300072559099173	0.042	0.049	1	Top3a	Astrocytes
0.123232635610085	0.0423131606787122	0.08	0.07	1	Hspbap1	Astrocytes
0.123393417864533	-0.00739733123430419	0.121	0.118	1	Tmem237	Astrocytes
0.123474505878978	0.00143619651692756	0.073	0.069	1	Tmtc3	Astrocytes
0.123631842408343	-0.0244638317374823	0.124	0.135	1	Actn4	Astrocytes
0.123713759391671	-0.0495268516602763	0.124	0.134	1	Map2k2	Astrocytes
0.123736879964445	-0.000704263221074572	0.02	0.018	1	Taf1a	Astrocytes
0.123741080130082	-0.0240290101844128	0.02	0.025	1	RGD1359508	Astrocytes
0.123786900567986	-0.0196969043249451	0.415	0.413	1	Strn3	Astrocytes
0.123792791109111	0.00708322598005141	0.002	0.001	1	LOC102556967	Astrocytes
0.123869405350063	0.00485653349160917	0.045	0.041	1	Zdhhc21	Astrocytes
0.123919964402617	0.0306065942632019	0.166	0.169	1	Cnp	Astrocytes
0.12409117801597	-0.0311648066487644	0.039	0.046	1	Cep85	Astrocytes
0.12422435997469	0.0191654109993367	0.155	0.146	1	Snrpd1	Astrocytes
0.12423977823398	-0.0249179857006162	0.112	0.111	1	Dnajc15	Astrocytes
0.124273937927909	-0.00911868395115811	0.072	0.07	1	Rnaset2	Astrocytes
0.124329762103646	-0.0256153831305634	0.205	0.22	1	Spred2	Astrocytes
0.124382732930683	-0.0176495572762425	0.01	0.013	1	Rimkla	Astrocytes
0.124615011424991	0.0294797213158218	0.133	0.121	1	Insyn2a	Astrocytes
0.124789126709759	0.0385132773781797	0.054	0.047	1	Kcnt1	Astrocytes
0.124819825811498	0.0305369047944919	0.161	0.158	1	Tmem208	Astrocytes
0.124835628789407	-0.0295280582847724	0.033	0.037	1	Zfp758	Astrocytes
0.125032822266731	-0.00774330795633665	0.032	0.036	1	RGD1311164	Astrocytes
0.125155501294737	-0.0452695773639977	0.336	0.352	1	Psd2	Astrocytes
0.125159161269307	0.00197437495172953	0.003	0.002	1	Rhou	Astrocytes
0.125326670982227	-0.0482054377542265	0.218	0.231	1	Mef2a	Astrocytes
0.125357627784012	-0.00730955417065996	0.001	0.002	1	LOC498933	Astrocytes
0.125442488477403	-0.0316285168863124	0.044	0.048	1	Eepd1	Astrocytes
0.125465740455057	0.0127344609784844	0.071	0.066	1	Slc35a5	Astrocytes
0.125526879144722	-0.00563800536562343	0.001	0.002	1	Frem3	Astrocytes
0.125889128930587	-0.0331748735279779	0.046	0.054	1	Chmp3	Astrocytes
0.125890124701582	0.00454486305766346	0.002	0.001	1	AABR07070714.1	Astrocytes
0.125915263727601	0.00837581084776945	0.072	0.068	1	Secisbp2	Astrocytes
0.126014876754002	0.0351977877571315	0.062	0.053	1	RGD1311847	Astrocytes
0.126055239027577	0.000463339896484699	0.013	0.01	1	Dhx34	Astrocytes
0.126166122974198	0.0219200937060307	0.029	0.023	1	Apex2	Astrocytes
0.126355823590163	-0.00863705299202036	0.026	0.024	1	Tmem25	Astrocytes
0.126486251733512	0.00103539835292513	0.024	0.021	1	Cdc42ep2	Astrocytes
0.126659696934292	-0.0403602454088948	0.199	0.208	1	Memo1	Astrocytes
0.126674458630036	0.00612910850420289	0.004	0.002	1	Kif14	Astrocytes
0.126846176156424	0.0206821452036815	0.177	0.177	1	Fam162a	Astrocytes
0.126950528999592	-0.0175685963106229	0.012	0.016	1	Nkd1	Astrocytes
0.126983035268005	0.00386322150617835	0.022	0.018	1	Plxnd1	Astrocytes
0.127011971523946	0.0115186914165796	0.006	0.004	1	Vamp8	Astrocytes
0.127086403991172	0.00644206131226333	0.252	0.243	1	Nrdc	Astrocytes
0.127193344436284	0.0412398615900407	0.095	0.087	1	Wdtc1	Astrocytes
0.127510780382156	-0.000774026314709429	0	0.001	1	Asb18	Astrocytes
0.1275675531559	-0.0311726882491838	0.095	0.1	1	Arpc5	Astrocytes
0.127629589637139	0.0339266700286923	0.036	0.03	1	Setd1b	Astrocytes
0.12783945506191	0.0408653132044901	0.302	0.292	1	AABR07068272.1	Astrocytes
0.127845858969035	-0.0377498042923696	0.051	0.059	1	Pcid2	Astrocytes
0.127865367452153	-0.00320345494277946	0.058	0.061	1	Sardh	Astrocytes
0.127893607453632	0.0258335371291875	0.064	0.056	1	Twf1	Astrocytes
0.128121212293082	-0.0181964259979323	0.003	0.005	1	Cryba1	Astrocytes
0.128220795544464	0.00271202810334303	0.121	0.114	1	Tmod2	Astrocytes
0.128229838534004	-0.0385488349043716	0.177	0.184	1	Rab6b	Astrocytes
0.128259742459901	0.0474267049287543	0.146	0.137	1	Rida	Astrocytes
0.128267839485875	-0.0156364903162737	0.044	0.047	1	Mfn2	Astrocytes
0.128354857681663	-0.0196268307375704	0.092	0.092	1	Rprml	Astrocytes
0.12847503103102	0.0065101986336392	0.002	0.001	1	Chst3	Astrocytes
0.128519463780456	0.0547557599127084	0.099	0.088	1	Gsta4	Astrocytes
0.128532544148675	0.00321643435277102	0.089	0.085	1	Pdcd11	Astrocytes
0.128621567514716	0.0236975967479954	0.01	0.008	1	Stard4	Astrocytes
0.128628218397195	-0.0253254357272382	0.034	0.038	1	Mettl5	Astrocytes
0.128859906213486	-0.044665066309319	0.209	0.222	1	Nktr	Astrocytes
0.129285408055354	0.0175537664614754	0.076	0.069	1	Dnajc17	Astrocytes
0.129288616037583	-0.00305364201423112	0.001	0.001	1	LOC108351601	Astrocytes
0.129290372165492	0.0345504382106971	0.029	0.024	1	Kyat3	Astrocytes
0.129305859954513	-0.0392568329114846	0.047	0.054	1	Men1	Astrocytes
0.129312357586194	-0.0319540647216036	0.023	0.028	1	Adipor2	Astrocytes
0.129505688322073	-0.0275245311486627	0.181	0.191	1	Psma3	Astrocytes
0.1296165600546	-0.0272861927113768	0.123	0.126	1	Zdhhc14	Astrocytes
0.129630443750379	0.0123536284944766	0.246	0.236	1	Atxn10	Astrocytes
0.129666548771466	0.0233568714950695	0.054	0.047	1	Tomm34	Astrocytes
0.129724011873822	-0.0275024388611845	0.07	0.072	1	Bpnt1	Astrocytes
0.12975778663405	0.0150695660003839	0.019	0.014	1	Rspo2	Astrocytes
0.129899754683712	-0.00560756242026933	0.02	0.023	1	Heatr6	Astrocytes
0.12997654333771	-0.0367395278097218	0.063	0.07	1	Letm2	Astrocytes
0.129986253590807	-0.0230786853665188	0.011	0.015	1	Rfc3	Astrocytes
0.130007502524118	-0.0022537480173962	0.076	0.072	1	Edrf1	Astrocytes
0.130081905369459	0.0168391371839402	0.019	0.015	1	Dbndd1	Astrocytes
0.130097786130324	-0.0355024915172959	0.324	0.339	1	Nsd3	Astrocytes
0.130140749485278	0.0255361826057576	0.062	0.054	1	Slc6a17	Astrocytes
0.130241513851998	-0.00414717412158595	0.001	0.003	1	Itgb3	Astrocytes
0.1303227874348	0.0141435184387418	0.047	0.041	1	Gpr85	Astrocytes
0.130412051262881	0.0475385624187487	0.11	0.099	1	Dnajb2	Astrocytes
0.130471629451968	-0.0268749097164449	0.021	0.025	1	Hs3st2	Astrocytes
0.130504268762527	-0.040903422746414	0.054	0.061	1	Antxr1	Astrocytes
0.130521037661597	-0.0337782878014738	0.087	0.09	1	AABR07037436.1	Astrocytes
0.130639122167343	0.0442119213206008	0.158	0.146	1	Foxk2	Astrocytes
0.13065513549339	-0.00829038958072789	0.036	0.035	1	Nckipsd	Astrocytes
0.130674219094482	0.00313129236932247	0.001	0	1	Treh	Astrocytes
0.130774110937824	-0.0044245959893921	0.015	0.015	1	LOC108348173	Astrocytes
0.130815479989296	0.0393613611899003	0.148	0.136	1	Nudt2	Astrocytes
0.130867180641088	-0.000789936439224533	0	0.001	1	Lhx6	Astrocytes
0.13088445039871	0.00696212603932667	0.845	0.833	1	Slc4a4	Astrocytes
0.1309733189656	0.0148603028578469	0.072	0.066	1	Pitpnb	Astrocytes
0.131031028072309	0.0450667306675596	0.202	0.188	1	Trak1	Astrocytes
0.131137441724763	-0.0066171674052711	0.029	0.029	1	Cgref1	Astrocytes
0.131638955302835	0.0384641132029208	0.121	0.11	1	Shprh	Astrocytes
0.131665189008337	-0.00440656543958691	0	0.001	1	Dram1	Astrocytes
0.131691093511396	0.0351459011306503	0.123	0.119	1	Gamt	Astrocytes
0.131892093104476	-0.0137887413729629	0.041	0.04	1	Nalcn	Astrocytes
0.132001620995212	0.0156790665844766	0.235	0.224	1	Arf3	Astrocytes
0.132080260359845	0.0353296785879219	0.094	0.083	1	Pced1a	Astrocytes
0.13209436487011	-0.0279239078562662	0.168	0.176	1	Dhdds	Astrocytes
0.132104172959909	0.0108812231392297	0.005	0.003	1	Slc26a7	Astrocytes
0.13241039461783	-0.0356345200241229	0.05	0.058	1	Polk	Astrocytes
0.132622740539992	-0.0144684433474955	0.007	0.01	1	AABR07010985.1	Astrocytes
0.132749279595339	-0.0346821656317466	0.095	0.105	1	Zfp318	Astrocytes
0.13281887609052	0.00823602796722216	0.006	0.003	1	AC119007.5	Astrocytes
0.132856386494361	0.043934399867359	0.065	0.057	1	Ccdc58	Astrocytes
0.132899483354664	0.0141021039473289	0.008	0.005	1	Acot4	Astrocytes
0.13305997753994	0.0332649611319389	0.211	0.198	1	Eva1a	Astrocytes
0.133127113920742	0.0250929833797933	0.028	0.023	1	Tubgcp2	Astrocytes
0.133133637698544	0.0167735416260574	0.11	0.101	1	Tulp4	Astrocytes
0.133226264418331	-0.031684753031824	0.072	0.081	1	Nosip	Astrocytes
0.133254016434331	-0.0206360393668673	0.022	0.025	1	Rxrg	Astrocytes
0.133331866874136	-0.024802687615725	0.188	0.189	1	Hspa4	Astrocytes
0.133428363950861	-0.032685569893149	0.019	0.023	1	Sncg	Astrocytes
0.1335949972412	-0.0496252427504544	0.156	0.168	1	Stmn4	Astrocytes
0.133614618396804	-0.00325568259781023	0.097	0.093	1	Ilk	Astrocytes
0.133959324366625	-0.036177430689578	0.214	0.223	1	Map2k1	Astrocytes
0.133985218547272	-0.0118278474447341	0.083	0.082	1	Inpp5a	Astrocytes
0.134006035107002	-0.0352597852956386	0.121	0.125	1	Rap1gap	Astrocytes
0.134075856726851	-0.0220044724232007	0.045	0.045	1	Crls1	Astrocytes
0.134098388934863	0.000874298312889322	0.002	0.001	1	Crtam	Astrocytes
0.134102393878899	0.00698364712437885	0.048	0.044	1	Gemin7	Astrocytes
0.134141963345955	-0.00436751767536879	0	0.001	1	RT1-Db1	Astrocytes
0.134153581511526	-0.0149680468905841	0.015	0.015	1	Galc	Astrocytes
0.134156000563141	0.0408984905227295	0.034	0.028	1	Sdr9c7	Astrocytes
0.134241527608865	-0.00461559724386026	0.012	0.01	1	Fam161b	Astrocytes
0.134260797254457	0.0068341542946766	0.037	0.039	1	Creb3	Astrocytes
0.134282981548621	0.0210470757785339	0.054	0.047	1	Creg1	Astrocytes
0.134467129201232	-0.0356174476128162	0.289	0.303	1	Fcho2	Astrocytes
0.134486509830615	-0.0489909083723298	0.138	0.149	1	Ubl3	Astrocytes
0.13459218401597	-0.00376284805712333	0.001	0.001	1	AABR07060769.1	Astrocytes
0.134620952582625	0.0110045607066748	0.068	0.063	1	Lmf1	Astrocytes
0.134671860440826	0.00911623446061516	0.135	0.137	1	Bmpr1b	Astrocytes
0.134769048232445	0.00478401363908834	0.015	0.016	1	Nid2	Astrocytes
0.134775666821769	0.0454778205118294	0.138	0.127	1	Nipsnap1	Astrocytes
0.134809306442207	0.0377181216118103	0.042	0.036	1	N4bp2	Astrocytes
0.134857872576423	-0.00789097849184109	0.006	0.005	1	Rasgef1b	Astrocytes
0.134870623993923	-0.0365747811918102	0.281	0.295	1	Dhx36	Astrocytes
0.1348803305747	0.0036715533134642	0.001	0	1	Cenpf	Astrocytes
0.134929621855485	0.0337532896309338	0.248	0.234	1	Gpbp1	Astrocytes
0.134940205665934	0.0467283658675827	0.222	0.208	1	Papola	Astrocytes
0.135096056533268	-0.00362357268720687	0.022	0.02	1	Arvcf	Astrocytes
0.135109442839419	0.0211517487680613	0.022	0.017	1	Efhc2	Astrocytes
0.135224537713276	-0.00664967117729309	0.159	0.153	1	Gpbp1l1	Astrocytes
0.135419483731097	0.0216613682455267	0.088	0.08	1	Slc32a1	Astrocytes
0.135565679848128	-0.0375518883937111	0.034	0.04	1	Mettl21a	Astrocytes
0.135631610007994	0.0295297727181212	0.123	0.12	1	Paqr6	Astrocytes
0.135758671489482	-0.00439980170468959	0.001	0.001	1	Nod2	Astrocytes
0.135901863296671	0.00211741987266366	0.011	0.009	1	Rnasel	Astrocytes
0.135979918458517	-0.0322156878112737	0.107	0.112	1	Cend1	Astrocytes
0.136002381626477	-0.00384646790934268	0.006	0.008	1	Aldh1b1	Astrocytes
0.136178125824336	0.0200295842073417	0.119	0.11	1	Mrps33	Astrocytes
0.136187458290895	0.00522536187047822	0.001	0	1	Ppm1j	Astrocytes
0.136241856891783	0.000741611635363119	0.002	0.001	1	AABR07044441.1	Astrocytes
0.136321618293816	-0.034138439665241	0.039	0.044	1	Phldb2	Astrocytes
0.1363776478866	-0.0183659924638879	0.012	0.014	1	RGD1359127	Astrocytes
0.136469803981969	-0.0293373234103258	0.106	0.11	1	Ttll5	Astrocytes
0.13649528608538	0.0181219932426027	0.012	0.009	1	Arhgap15	Astrocytes
0.136506909062578	0.0124866069383273	0.01	0.007	1	AABR07007068.1	Astrocytes
0.136643159483546	-0.00861803940703719	0.018	0.018	1	Cdyl2	Astrocytes
0.136733062358346	0.0131888041002288	0.009	0.006	1	Dnah8	Astrocytes
0.137091799202241	-0.0146067034576039	0.008	0.011	1	Efnb1	Astrocytes
0.13748862751629	-0.0214806542202753	0.026	0.032	1	Olfml1	Astrocytes
0.13755781063605	-0.0042613499788007	0	0.001	1	Xkr5	Astrocytes
0.137571870276286	-0.03648398286582	0.038	0.045	1	Paqr4	Astrocytes
0.137572318635086	-0.0320637633126176	0.051	0.056	1	LOC103690166	Astrocytes
0.137685507933348	-0.0299005439179075	0.067	0.071	1	Thoc5	Astrocytes
0.137807967098594	-0.00322384348871294	0	0.001	1	Rln1	Astrocytes
0.137809793587376	-0.00609035229880994	0.001	0.002	1	Abcb11	Astrocytes
0.137989968948866	-0.0290335921862152	0.035	0.04	1	Tepsin	Astrocytes
0.137991639735112	0.018993679430917	0.126	0.117	1	Nvl	Astrocytes
0.138295819758341	-0.00461911032150965	0	0.001	1	Cdhr5	Astrocytes
0.138298360310969	0.0403684305437565	0.236	0.221	1	Map4k5	Astrocytes
0.13830662001649	-0.0342078764655439	0.048	0.054	1	Aasdh	Astrocytes
0.138413297554473	-0.015773037182938	0.044	0.044	1	Spry2	Astrocytes
0.138543238211139	0.0286407426398808	0.096	0.087	1	Tmem63b	Astrocytes
0.138597097065608	-0.0267215336418365	0.486	0.487	1	Atp5f1b	Astrocytes
0.138607481261056	-0.023429241615459	0.008	0.012	1	Kcne2	Astrocytes
0.138617594648645	-0.0180652060946431	0.111	0.109	1	Ttc7a	Astrocytes
0.139041358380022	0.00909898412860854	0.056	0.051	1	Ssna1	Astrocytes
0.139272003296223	-0.0283407883716024	0.053	0.061	1	Gpr87	Astrocytes
0.13938388779802	-0.00310121871435347	0	0.001	1	AABR07047054.3	Astrocytes
0.139811807986071	-0.00636610917692548	0.005	0.007	1	Morc4	Astrocytes
0.139853141011536	-0.000778633654310246	0.107	0.103	1	Ubqln2	Astrocytes
0.139910026006866	-0.0379351278777725	0.081	0.088	1	Pccb	Astrocytes
0.139993665553913	0.0151211434020447	0.008	0.005	1	Pzp	Astrocytes
0.140016017725592	0.0342151497930173	0.153	0.141	1	Dop1a	Astrocytes
0.140086737445634	0.0183558298698522	0.063	0.057	1	Timm22	Astrocytes
0.140125439053766	0.012947914267231	0.036	0.032	1	Tex30	Astrocytes
0.140185713834318	0.00877622080757922	0.005	0.003	1	Krt77	Astrocytes
0.140195369070204	0.0459211097127111	0.139	0.127	1	Scai	Astrocytes
0.14021144058644	0.01497600902447	0.046	0.04	1	Cep57l1	Astrocytes
0.140273483694873	-0.00196654598329598	0.006	0.004	1	AC141136.1	Astrocytes
0.140397706557995	0.00284994921181683	0.001	0	1	Asmt	Astrocytes
0.140502691775637	-0.00187335754180562	0	0.001	1	LOC102550375	Astrocytes
0.140534448723973	0.0268470863318238	0.165	0.154	1	Wdfy1	Astrocytes
0.140592423816722	0.00721134221900963	0.003	0.002	1	AABR07008386.1	Astrocytes
0.140682753458616	-0.0227879839672314	0.199	0.201	1	Brd1	Astrocytes
0.140685147008568	-0.00689625178151543	0.12	0.117	1	Ctr9	Astrocytes
0.14079121146276	-0.00780900687698444	0.028	0.027	1	AABR07060473.1	Astrocytes
0.140888351637955	0.0449967558249632	0.229	0.22	1	LOC100359583	Astrocytes
0.140932938850056	-0.00123610233004098	0	0.001	1	Vom2r23	Astrocytes
0.140943558142396	0.0184233025139164	0.09	0.089	1	Abhd17a	Astrocytes
0.141050417996366	-0.037176804117647	0.191	0.196	1	Stx8	Astrocytes
0.141103931274463	0.0345432079733905	0.146	0.135	1	Hs2st1	Astrocytes
0.141113116793921	0.0464398744901918	0.14	0.128	1	Abhd1	Astrocytes
0.141259955890428	0.024761798278215	0.019	0.015	1	LOC498122	Astrocytes
0.141354260757105	-0.0362412049048085	0.148	0.159	1	Phf12	Astrocytes
0.141542747664484	0.00375266935435767	0.028	0.031	1	Bag4	Astrocytes
0.141889091064413	-0.0233590093871119	0.023	0.027	1	AC097784.1	Astrocytes
0.141904727466768	0.00961164789043611	0.12	0.126	1	Plbd2	Astrocytes
0.141908439779973	-0.0115848138205056	0.041	0.04	1	Cggbp1	Astrocytes
0.141939880743876	0.0364513416206901	0.046	0.038	1	Sycp3	Astrocytes
0.14194725477906	-0.0391954393135237	0.379	0.396	1	Myo6	Astrocytes
0.141974694359581	0.0149536349885023	0.138	0.13	1	Wdr47	Astrocytes
0.142148403157513	-0.00482588696925701	0.001	0.002	1	Tmem151b	Astrocytes
0.14238425517586	0.0164296919283864	0.017	0.013	1	March11	Astrocytes
0.142423737197737	-0.00293648112983844	0.038	0.036	1	Chn2	Astrocytes
0.142488282983802	0.0329222247807409	0.049	0.042	1	Spata17	Astrocytes
0.142643338043226	-0.0177399832308386	0.072	0.074	1	Stk39	Astrocytes
0.142652691248701	0.00242495747995963	0.082	0.08	1	Mapk3	Astrocytes
0.142665133373218	-0.00972105432865965	0.002	0.004	1	LOC103691556	Astrocytes
0.142751734657001	-0.0466186996531126	0.188	0.199	1	Klhl32	Astrocytes
0.142825159928895	-0.00669524477205413	0.002	0.003	1	AC126572.3	Astrocytes
0.142917743282605	-0.0487847962888032	0.135	0.142	1	Med14	Astrocytes
0.142983678599534	-0.0126667113841346	0.002	0.004	1	Rpl21.3	Astrocytes
0.143096721859019	-0.0170480642558063	0.2	0.198	1	Higd2a	Astrocytes
0.143288242740745	-0.0400549741219242	0.094	0.105	1	Ermard	Astrocytes
0.143331523621043	0.0308607332172194	0.087	0.078	1	Tctn2	Astrocytes
0.143394459212292	0.0413549152183521	0.198	0.184	1	Ndufb3	Astrocytes
0.143416117593974	-0.0499973002266591	0.079	0.088	1	Tmem35a	Astrocytes
0.143444577264652	-0.0154422963389982	0.293	0.292	1	Ptprn2	Astrocytes
0.143600966404017	-0.0332476076768061	0.036	0.043	1	Hmbs	Astrocytes
0.143647406693569	0.0148536359118218	0.015	0.011	1	Git1	Astrocytes
0.143746328201622	-0.0254182408103185	0.026	0.031	1	Rab3gap1	Astrocytes
0.143782609941198	-0.0210278310648089	0.145	0.147	1	Gys1	Astrocytes
0.143873900501234	0.0207464527659224	0.034	0.029	1	Tada1	Astrocytes
0.143935649801136	-0.0378946251451041	0.073	0.08	1	Ubl7	Astrocytes
0.143945717987312	-0.0195646347894121	0.201	0.203	1	Ccdc62	Astrocytes
0.143979605947527	-0.0410372138508281	0.066	0.071	1	Hyou1	Astrocytes
0.144068963733412	-0.0349460556516006	0.284	0.296	1	Rab30	Astrocytes
0.144112092468514	-0.00294600901315939	0.068	0.064	1	Itpka	Astrocytes
0.144194322890601	-0.0264495818522506	0.018	0.021	1	Wdr46	Astrocytes
0.14439240478245	-0.0113672495736664	0.002	0.004	1	AABR07008594.1	Astrocytes
0.144540721670514	-0.042718652401314	0.084	0.093	1	Vsir	Astrocytes
0.144631491619265	0.00153601306477039	0.027	0.025	1	Ltv1	Astrocytes
0.14469428793388	0.0338666345503957	0.064	0.056	1	Mrpl30	Astrocytes
0.144759438446834	0.0213488979648996	0.009	0.006	1	Rsph6a	Astrocytes
0.144776394300053	-0.0122300357966974	0.04	0.045	1	Pold3	Astrocytes
0.144840633752616	0.00956030495765847	0.038	0.033	1	AABR07059243.1	Astrocytes
0.144880653615619	-0.00190020027315163	0.117	0.112	1	Snrnp40	Astrocytes
0.145038251180549	0.0311649689916884	0.028	0.022	1	Mlst8	Astrocytes
0.145057265624921	0.0309821849899377	0.042	0.038	1	Frmd3	Astrocytes
0.145117541013215	0.0239795606912066	0.041	0.035	1	Rnf219	Astrocytes
0.145383014911148	-0.0240597940861258	0.021	0.026	1	Thop1	Astrocytes
0.145462314486741	0.0200557059724185	0.062	0.055	1	Pop7	Astrocytes
0.14552683557177	-0.0194828992420699	0.032	0.035	1	Vps18	Astrocytes
0.145762511344609	0.0295142333084988	0.027	0.022	1	Tarbp2	Astrocytes
0.145936527955518	-0.00456729699650717	0.008	0.007	1	RGD1311084	Astrocytes
0.145981870843148	0.00326598335362249	0.161	0.154	1	E2f6	Astrocytes
0.146166805265658	0.0253885052091111	0.065	0.058	1	Wdr11	Astrocytes
0.146181436073054	0.0179726167304514	0.013	0.009	1	Uros	Astrocytes
0.146222980289236	-0.00148456153818941	0	0.001	1	AC096809.1	Astrocytes
0.146290423748086	0.0056966410863012	0.001	0	1	Adad1	Astrocytes
0.146420230961912	-0.0205343887556835	0.007	0.01	1	Jag1	Astrocytes
0.14648229471092	-0.0107393455622928	0.026	0.025	1	Pdcl	Astrocytes
0.146525440922006	-0.0416974742353744	0.069	0.077	1	Acy1	Astrocytes
0.146553550010523	-0.0356492284066986	0.185	0.198	1	Jpt1	Astrocytes
0.146584407315807	-0.047277683837337	0.095	0.105	1	Cfap206	Astrocytes
0.146587262390396	0.0450656061767755	0.119	0.109	1	Tbc1d2b	Astrocytes
0.146638555585171	0.0442008875189668	0.438	0.427	1	Tecr	Astrocytes
0.146682763613003	-0.00440145418995317	0	0.001	1	Ms4a15	Astrocytes
0.146713232024163	-0.00129800766174434	0	0.001	1	AC112018.1	Astrocytes
0.146782608617961	0.0289267618131474	0.079	0.07	1	Prxl2c	Astrocytes
0.14699956462732	-0.0143849803855087	0.115	0.123	1	AABR07029581.1	Astrocytes
0.147002440759261	0.00207406473920627	0.021	0.018	1	Slc28a2	Astrocytes
0.147117564580447	0.0418793293647568	0.115	0.104	1	AABR07019086.1	Astrocytes
0.147312275950773	0.015063982140269	0.008	0.007	1	LOC499565	Astrocytes
0.147328960405783	-0.0193608150510849	0.01	0.013	1	Ccdc167	Astrocytes
0.147376123753598	0.0261181846671589	0.21	0.198	1	Ap2b1	Astrocytes
0.147448937331531	0.0207199272964857	0.016	0.012	1	LOC100362333	Astrocytes
0.147537628683787	-0.0381272639663735	0.078	0.088	1	Plekhb1	Astrocytes
0.147661563598056	-0.00868005665709644	0.001	0.003	1	Mcub	Astrocytes
0.147749454123459	-0.00288148080828295	0	0.001	1	P2rx5	Astrocytes
0.147901473366668	0.00847290561374842	0.034	0.03	1	LRRTM1	Astrocytes
0.148143585740106	0.0183735568377233	0.021	0.016	1	Tle5	Astrocytes
0.148150987208286	0.0226278500417671	0.01	0.007	1	Rps4y2	Astrocytes
0.148209503281796	-0.0355669210697234	0.444	0.446	1	Clybl	Astrocytes
0.148216072410446	0.0149039909782817	0.012	0.008	1	Apbh	Astrocytes
0.148222096749744	-0.00196935704186256	0	0.001	1	Brs3	Astrocytes
0.148231566104204	0.0288356415891936	0.022	0.018	1	Tigar	Astrocytes
0.148232972046422	-0.00134123532039837	0	0.001	1	Pom121l2	Astrocytes
0.148255355228096	0.0294907429147284	0.371	0.357	1	Klf9	Astrocytes
0.148328023206787	-0.0249946380107299	0.027	0.033	1	Mmab	Astrocytes
0.148328555801082	-0.0217677825414387	0.034	0.039	1	Ubxn8	Astrocytes
0.148401245758834	0.0184840087130058	0.029	0.024	1	Asb5	Astrocytes
0.14854191088898	-0.0294109811532633	0.113	0.116	1	Cnnm3	Astrocytes
0.148551018283771	-0.0375910239261783	0.048	0.055	1	Gtf2b	Astrocytes
0.148631064267281	-0.0396788908661446	0.141	0.153	1	Ube2v2	Astrocytes
0.148695374428802	0.0429700815552014	0.143	0.133	1	Prelid3a	Astrocytes
0.148745455431554	-0.014754470249406	0.004	0.006	1	AABR07071659.1	Astrocytes
0.148748059282988	0.0473291066113158	0.137	0.128	1	Fndc3a	Astrocytes
0.148834585265868	-0.00391219748759117	0	0.001	1	Slco1a6	Astrocytes
0.148909563663637	-0.0383686896075411	0.197	0.21	1	Ncor2	Astrocytes
0.14892599948597	-0.00273636462629661	0	0.001	1	AC095278.2	Astrocytes
0.148945963504203	0.0150559690728164	0.113	0.104	1	Zhx3	Astrocytes
0.149046859618744	0.0408234713940179	0.128	0.122	1	Crip2	Astrocytes
0.149083329462181	0.0172207866852595	0.075	0.068	1	Necab1	Astrocytes
0.149201981809041	-0.00161845340219801	0	0.001	1	AABR07066416.1	Astrocytes
0.149205293935318	0.0352492637892466	0.226	0.212	1	Slc30a9	Astrocytes
0.149297972284426	-0.0266408049903638	0.171	0.176	1	Lsm14a	Astrocytes
0.149594547260421	-0.0245730889028532	0.044	0.051	1	Srsf9	Astrocytes
0.149891342403467	0.0432418350260381	0.079	0.07	1	Klhl12	Astrocytes
0.150017082953101	0.0439256194919404	0.112	0.104	1	Btbd11	Astrocytes
0.150152190014811	0.0211057229621552	0.145	0.135	1	Strbp	Astrocytes
0.150155282177624	0.0117952259611752	0.053	0.047	1	Zfp24	Astrocytes
0.150180374991905	-0.0389032456068726	0.186	0.195	1	Tmtc1	Astrocytes
0.150221037464838	0.0374799093638857	0.08	0.071	1	Farsa	Astrocytes
0.15028940822504	-0.022070400924752	0.248	0.262	1	Nsf	Astrocytes
0.150317132024777	0.0209735137120539	0.195	0.183	1	Pten	Astrocytes
0.15036386434184	-0.00719794196875342	0.005	0.006	1	LOC100909878	Astrocytes
0.150445025322161	0.0306265152227365	0.547	0.53	1	Luc7l2	Astrocytes
0.150521337995253	0.00514557505051548	0.006	0.004	1	Marc1	Astrocytes
0.150548220647243	-0.000901520238674566	0	0.001	1	AABR07026144.1	Astrocytes
0.150631622586123	-0.0339793735553182	0.057	0.061	1	Ddn	Astrocytes
0.150635016688532	0.0199502652637049	0.017	0.013	1	Exph5	Astrocytes
0.150719932740442	-0.0261072757172184	0.011	0.015	1	Ass1	Astrocytes
0.150809845898558	0.00417557360767112	0.048	0.044	1	RGD1562136	Astrocytes
0.150951275907554	0.0274574041823106	0.031	0.025	1	Deptor	Astrocytes
0.150961040632707	-0.0202752019543192	0.005	0.008	1	LOC100912228	Astrocytes
0.150992501881905	-0.0110675866475033	0.025	0.023	1	Ydjc	Astrocytes
0.151038832824664	0.0324334445248834	0.039	0.033	1	Tpi1	Astrocytes
0.151046184391428	-0.0154930943764393	0.004	0.007	1	LOC500331	Astrocytes
0.151198974320297	0.024427085418334	0.021	0.017	1	AABR07036019.1	Astrocytes
0.151295238849483	0.0196911699565815	0.034	0.029	1	Tmem107	Astrocytes
0.15135480039668	0.00650773000677939	0.001	0	1	AABR07056802.1	Astrocytes
0.151376952208213	-0.0275399122882923	0.019	0.024	1	Nup214	Astrocytes
0.151454826643946	0.0246815632741184	0.052	0.045	1	Ddx52	Astrocytes
0.151588640068182	0.0150641503743902	0.009	0.006	1	Sap30	Astrocytes
0.151590484007825	-0.00656995392113394	0.041	0.04	1	Mtpap	Astrocytes
0.151696934319711	-0.00874783586423813	0.002	0.003	1	Fam43a	Astrocytes
0.151723383696201	-0.0144686730700518	0.076	0.074	1	Setdb1	Astrocytes
0.15185066717704	-0.0185478006924517	0.012	0.016	1	Lrfn2	Astrocytes
0.151858898921086	0.00328232102173964	0.001	0	1	Tmem52b	Astrocytes
0.151894743651056	-0.00346891349142698	0	0.001	1	Radx	Astrocytes
0.151971962260816	0.0362537892496665	0.092	0.083	1	Brinp1	Astrocytes
0.152063706318587	0.0141916027157021	0.007	0.004	1	AABR07058519.1	Astrocytes
0.152092985792463	-0.00711314583117543	0.001	0.003	1	Tmem26	Astrocytes
0.152137974450491	0.0141441578826248	0.119	0.112	1	Lmo3	Astrocytes
0.152259386214398	0.0319381568826033	0.071	0.063	1	Kcnd3	Astrocytes
0.152277635458869	0.00458442053825583	0.022	0.019	1	Ddx25	Astrocytes
0.152603958844225	-0.0246673982959309	0.379	0.385	1	Dbp	Astrocytes
0.152678117682824	0.00207551571132636	0.056	0.052	1	Selenoi	Astrocytes
0.152725505842195	-0.047432888956245	0.298	0.312	1	Sntb1	Astrocytes
0.152745260564366	0.028061201896559	0.023	0.018	1	Arl1	Astrocytes
0.152841013927681	0.0167293385760198	0.112	0.104	1	Asf1a	Astrocytes
0.152853917864734	-0.02476491506198	0.07	0.07	1	Bsdc1	Astrocytes
0.152878310830783	-0.0201387501066405	0.122	0.123	1	AC118957.2	Astrocytes
0.15292474855709	0.024020823996179	0.218	0.217	1	Gprc5b	Astrocytes
0.152936188577034	-0.0273874854051261	0.017	0.021	1	Dck	Astrocytes
0.152954532334814	-0.0341431747525576	0.123	0.132	1	Rogdi	Astrocytes
0.153011657137692	-0.0308315854739876	0.118	0.119	1	Cisd2	Astrocytes
0.153055931837049	0.0366703267032898	0.156	0.144	1	Hdgfl2	Astrocytes
0.153145936665096	0.00744150987146735	0.004	0.003	1	Ltc4s	Astrocytes
0.153213624644284	-0.0306983520062245	0.043	0.049	1	Tmem223	Astrocytes
0.153303675234142	-0.0230106470432247	0.026	0.031	1	Ackr3	Astrocytes
0.153324409148024	0.00960782361565715	0.174	0.166	1	Lrrc42	Astrocytes
0.153339510884203	-0.0194053545327418	0.049	0.05	1	RGD1566386	Astrocytes
0.153501346931869	0.0300639119262038	0.044	0.037	1	Mss51	Astrocytes
0.153565580967706	0.0254088843304214	0.033	0.027	1	Ppia	Astrocytes
0.153619125223009	0.0186322285573731	0.008	0.005	1	Nanos3	Astrocytes
0.153729477867973	-0.015442565384448	0.003	0.005	1	Rad51c	Astrocytes
0.153816073278955	0.019727133498305	0.078	0.07	1	Atg12	Astrocytes
0.153967330658036	0.00524497304787809	0.006	0.004	1	Cdc7	Astrocytes
0.154056645052894	0.0103640673065906	0.05	0.045	1	Tstd3	Astrocytes
0.154081813780312	0.00829614749381824	0.098	0.092	1	Rbm25l1	Astrocytes
0.154087284382908	-0.0227458439755401	0.087	0.089	1	Mib2	Astrocytes
0.15408765263051	-0.0412978388325268	0.221	0.229	1	Akap9	Astrocytes
0.154100255304919	-0.00178819971477051	0	0.001	1	Steap4	Astrocytes
0.154191163688682	-0.00885194206460976	0.025	0.029	1	Brca1	Astrocytes
0.154266661657589	-0.045452035653241	0.094	0.099	1	Arhgap23	Astrocytes
0.154270981932686	-0.00697391223766433	0.04	0.04	1	Grb10	Astrocytes
0.154357894794184	0.0249022286428288	0.014	0.01	1	Sgk3	Astrocytes
0.154423497226312	0.0365017095032464	0.189	0.176	1	March6	Astrocytes
0.154596763928605	0.0190456490008317	0.008	0.006	1	Myo15a	Astrocytes
0.154621951912817	0.00825828693909225	0.003	0.001	1	Ect2	Astrocytes
0.154733819597016	0.0154901323048631	0.006	0.004	1	Sass6	Astrocytes
0.154823871570474	-0.021908587852911	0.019	0.023	1	Rarres1	Astrocytes
0.154865095335643	-0.00212192203112612	0	0.001	1	AABR07021384.1	Astrocytes
0.154934221237993	0.0291085653524625	0.113	0.103	1	Tmub2	Astrocytes
0.154989398102673	0.0185604390243116	0.072	0.065	1	Tyw1	Astrocytes
0.155021813134652	0.00922599055321571	0.479	0.49	1	Zfpm2	Astrocytes
0.155039766312655	-0.0404688109022386	0.182	0.187	1	Ptges3	Astrocytes
0.15506507455524	0.0187764178445648	0.017	0.014	1	Tti2	Astrocytes
0.155101054560371	0.0311816433670905	0.089	0.079	1	RGD1560065	Astrocytes
0.155119925609094	0.0194135930581507	0.049	0.043	1	Alas1	Astrocytes
0.155172020355913	0.0233698228403392	0.229	0.217	1	Sort1	Astrocytes
0.155187158891861	0.0269098851219265	0.109	0.099	1	Pphln1	Astrocytes
0.155298903750437	-0.0345900301902664	0.045	0.051	1	Ccndbp1	Astrocytes
0.155356792037671	-0.00971873625616591	0.002	0.004	1	AABR07013154.2	Astrocytes
0.155378272153262	-0.00837366205070542	0.001	0.002	1	Bank1	Astrocytes
0.155422075573428	-0.0372549212588728	0.044	0.05	1	Acadvl	Astrocytes
0.155616402313152	0.00370390739260027	0.004	0.003	1	AABR07006888.1	Astrocytes
0.155710435672587	0.0394484057917588	0.374	0.359	1	Pard3	Astrocytes
0.155740017301283	-0.00269225783300112	0.042	0.039	1	Cers6	Astrocytes
0.155957797002642	-0.0218761793524109	0.055	0.057	1	Ccnd2	Astrocytes
0.156104157675443	-0.02449664694398	0.044	0.047	1	Setd1a	Astrocytes
0.156110289370789	0.0140883243364007	0.004	0.002	1	Slc22a18	Astrocytes
0.156358911339159	-0.0189211822541786	0.02	0.021	1	Zfp709l1	Astrocytes
0.1564166039061	0.010276239477768	0.005	0.003	1	AABR07035541.3	Astrocytes
0.156647833131649	-0.0249607146065719	0.018	0.021	1	Hspb8	Astrocytes
0.156724115476396	0.0376727904962399	0.084	0.075	1	Stx18	Astrocytes
0.156748616441838	-0.013701578143078	0.05	0.05	1	Pias4	Astrocytes
0.156750342659365	-0.0260259867121369	0.085	0.087	1	Rab12	Astrocytes
0.156816910713413	0.0130201849050617	0.167	0.161	1	Baiap2	Astrocytes
0.156957839811459	-0.00378933419620631	0.13	0.125	1	Xpo6	Astrocytes
0.157042425400681	-0.0169836381476205	0.126	0.129	1	Sugp1	Astrocytes
0.157051470765498	0.00939270630178102	0.004	0.002	1	Kcnh6	Astrocytes
0.157082799920221	-0.00620130913905037	0.001	0.002	1	Stab2	Astrocytes
0.15716294166266	0.000253343365872473	0.001	0	1	Vom2r26	Astrocytes
0.157218601457392	-0.0102745236326566	0.013	0.016	1	Krr1	Astrocytes
0.15722045374443	0.0103957575978086	0.333	0.321	1	Emc7	Astrocytes
0.157253392739979	0.022148803775764	0.038	0.033	1	Hspb1	Astrocytes
0.157372127871217	0.0141092967397858	0.04	0.035	1	Akna	Astrocytes
0.157496899574985	-0.0391938713371436	0.052	0.058	1	Dock11	Astrocytes
0.157503395728376	0.0360415918626118	0.159	0.148	1	Parvb	Astrocytes
0.157521253154028	-0.0310834769130704	0.057	0.064	1	Matn2	Astrocytes
0.157727585887688	0.0178660355288248	0.013	0.01	1	Msto1	Astrocytes
0.157860706245505	-0.012341667870955	0.088	0.086	1	Gpr89b	Astrocytes
0.157950034783642	-0.00224487570150363	0	0.001	1	AABR07035955.1	Astrocytes
0.157997019084492	-0.0386344014684739	0.192	0.204	1	Morf4l1	Astrocytes
0.158445759499962	0.046399798384932	0.317	0.31	1	Plcd4	Astrocytes
0.158498543873325	0.0169882653755008	0.009	0.006	1	LOC100909824	Astrocytes
0.158505150451059	0.00747280850661612	0.011	0.008	1	AABR07003933.1	Astrocytes
0.158587770613015	0.00811428601498465	0.034	0.03	1	Trappc6a	Astrocytes
0.158604033707723	0.0408782064088902	0.081	0.072	1	Polr2g	Astrocytes
0.158683449545426	-0.0142950750144559	0.359	0.355	1	Nudt3	Astrocytes
0.158696605437977	0.0213385069184496	0.054	0.048	1	Gart	Astrocytes
0.158912249166081	0.0297838869509181	0.095	0.086	1	Ppil1	Astrocytes
0.159042674320614	-0.0335711768213001	0.058	0.061	1	Dync2li1	Astrocytes
0.159418235326456	0.00806906471174432	0.003	0.001	1	Tlcd3a	Astrocytes
0.159444451017544	0.00306964211526552	0.001	0	1	LOC100911101	Astrocytes
0.159447986652577	-0.0149782568719122	0.018	0.022	1	Pold4	Astrocytes
0.159541846898247	0.00664990431025353	0.002	0.001	1	AABR07028997.1	Astrocytes
0.159748815063257	-0.00763227600888042	0.051	0.056	1	Mblac2	Astrocytes
0.159771468495801	-0.0468727956522803	0.069	0.078	1	C2cd2l	Astrocytes
0.159839169011117	-0.000896625058780859	0	0.001	1	Col6a1	Astrocytes
0.159922323088168	-0.0312850727354406	0.065	0.07	1	Calr4	Astrocytes
0.160006781622007	-0.00395000535693268	0.028	0.027	1	Dnaaf1	Astrocytes
0.160007158544972	0.0233572060094149	0.069	0.062	1	Csnk1e	Astrocytes
0.160017134074454	0.00220941435261224	0.047	0.043	1	Trim39	Astrocytes
0.160075414469789	0.000934981563270139	0.001	0	1	Ccdc172	Astrocytes
0.160105144732788	-0.00140317756188852	0	0.001	1	LOC100912510	Astrocytes
0.160229425930644	0.00793257839069338	0.013	0.01	1	Acsm3	Astrocytes
0.160235338942792	-0.0304892191142819	0.047	0.053	1	Tafa4	Astrocytes
0.160395746371652	0.0227538801710622	0.023	0.019	1	Zbtb22	Astrocytes
0.160460677497807	-0.0180876489140109	0.61	0.612	1	Stmn3	Astrocytes
0.160487097870376	0.0328545541411442	0.074	0.066	1	Ppial4d	Astrocytes
0.16053214001042	-0.00980736466769554	0.004	0.006	1	Irf9	Astrocytes
0.160693190465733	0.0433231318368287	0.124	0.114	1	Tent4b	Astrocytes
0.160884288816179	0.038361683138094	0.23	0.223	1	Mapk4	Astrocytes
0.160895711137702	-0.016402396426562	0.062	0.062	1	Nat14	Astrocytes
0.160979901436268	-0.00901453922057699	0.001	0.002	1	AABR07070416.2	Astrocytes
0.161353008750339	0.0457006821855781	0.272	0.26	1	Ntrk3	Astrocytes
0.161374536475893	0.00476301693349687	0.001	0	1	Itga5	Astrocytes
0.161438980849543	-0.0129041744301229	0.002	0.004	1	AABR07026557.1	Astrocytes
0.161512747403389	-0.031535455081819	0.242	0.246	1	Gulp1	Astrocytes
0.161577971580339	0.0140862497240144	0.04	0.035	1	Kctd5	Astrocytes
0.161591546571711	-0.0365028543507533	0.325	0.337	1	Fermt2	Astrocytes
0.161762145875906	-0.0231668424156965	0.061	0.064	1	Ift81	Astrocytes
0.161795747783408	-0.0252948394468241	0.034	0.04	1	Fibp	Astrocytes
0.161798411062294	-0.0362858504840813	0.086	0.096	1	Slc39a7	Astrocytes
0.161807591075412	-0.0019683506940956	0	0.001	1	Skint10	Astrocytes
0.161865128771378	-0.0148857186872851	0.024	0.024	1	Cd83	Astrocytes
0.161927635010913	0.0148915604452602	0.012	0.009	1	Elmo3	Astrocytes
0.161934695818952	0.0328282387221649	0.044	0.038	1	Katna1	Astrocytes
0.16193849534682	-0.0202976681853348	0.152	0.154	1	Med27	Astrocytes
0.161946996463914	0.0117050371757926	0.093	0.088	1	Fam133b	Astrocytes
0.162067124231364	-0.0274630322200729	0.036	0.038	1	Trnt1	Astrocytes
0.162088134543641	0.0435704027892931	0.097	0.087	1	Dpcd	Astrocytes
0.162176148227412	-0.00465846020386898	0	0.001	1	Spatc1	Astrocytes
0.162368962309041	-0.0122726635370282	0.002	0.003	1	AABR07007802.2	Astrocytes
0.162400123906145	-0.017204950729895	0.028	0.03	1	Myo16	Astrocytes
0.162489482937126	0.0319975050023381	0.038	0.032	1	Ranbp3	Astrocytes
0.16250365348042	-0.0139546406283687	0.008	0.01	1	Palmd	Astrocytes
0.162525790559452	0.00929478602572731	0.345	0.334	1	Lrp1	Astrocytes
0.162543654734078	-0.00898075584078866	0.004	0.007	1	Trim16	Astrocytes
0.162579721419835	-0.0249030657331555	0.078	0.086	1	Ddit3	Astrocytes
0.162600092748598	-0.0342917062668779	0.137	0.148	1	Ndufa2	Astrocytes
0.162861248669458	-0.0277884009842363	0.03	0.036	1	Gpalpp1	Astrocytes
0.162940090623341	0.0370098833614844	0.255	0.241	1	Pde4dip	Astrocytes
0.16294482501873	-0.00135001800999535	0.157	0.151	1	Mapk1ip1l	Astrocytes
0.163104892826521	-0.00100734046252554	0.053	0.05	1	LOC100912181	Astrocytes
0.163450452305396	0.00311571193873162	0.001	0	1	Fancf	Astrocytes
0.163501399493667	-0.0218503547309299	0.029	0.031	1	AABR07066830.1	Astrocytes
0.163552064367112	-0.000939352531752924	0.107	0.102	1	Tmem91	Astrocytes
0.163697012590526	-0.0174607638994848	0.619	0.636	1	Dtna	Astrocytes
0.163884220968858	-0.0118429741562378	0.003	0.005	1	Usp18	Astrocytes
0.164011394612455	0.0184667758507369	0.091	0.084	1	Mynn	Astrocytes
0.164021464606052	0.0264358780985869	0.075	0.066	1	Tm9sf3	Astrocytes
0.164026514767009	0.0332540696445588	0.071	0.063	1	Manba	Astrocytes
0.16404506504295	-0.00229195055577634	0	0.001	1	LOC102554838	Astrocytes
0.164249503712922	0.0360470218775955	0.049	0.042	1	Slit2	Astrocytes
0.164252625568292	-0.00153310973038409	0	0.001	1	AABR07031278.1	Astrocytes
0.164271059419719	0.0221884224617001	0.096	0.089	1	Bbs7	Astrocytes
0.164402967169432	0.00376187342184415	0.001	0	1	AABR07020879.1	Astrocytes
0.164474356365377	0.0191343128749798	0.008	0.005	1	Kif4a	Astrocytes
0.164762023372281	-0.0331813961104446	0.04	0.045	1	Hint3	Astrocytes
0.164885189164431	-0.0231478672814438	0.95	0.953	1	Slc1a3	Astrocytes
0.164966588923334	-0.0108117162576407	0.014	0.015	1	Smyd5	Astrocytes
0.164987033818569	-0.00292594561139947	0.066	0.063	1	Ripor1	Astrocytes
0.1652150477322	0.0344555597254442	0.062	0.055	1	Cib1	Astrocytes
0.165269482925546	0.0106687277175626	0.004	0.002	1	Magee2	Astrocytes
0.165279371933112	-0.018911995190986	0.031	0.031	1	Fbxo30	Astrocytes
[truncated: 199,761 more rows]
