# Supplementary material for: Single-nucleus genomics in outbred rats with divergent cocaine addiction-like behaviors reveals changes in amygdala GABAergic inhibition
Source: Nat Neurosci. 2023 Oct 5;26(11):1868–79. doi: 10.1038/s41593-023-01452-y (PMC10620093; doi:10.1038/s41593-023-01452-y)
Supplement: Supplementary file 9 — All DEGs (FDR < 10%) that also have eQTLs in the rat brain, with a list of variant IDs for corresponding eQTLs. [file 41593_2023_1452_MOESM9_ESM.txt]

p_val	avg_log2FC	pct.1	pct.2	p_val_adj	celltype	gene	q_val	variant_id
6.37552844862752e-66	0.088773143910874	0.212	0.129	1.1027751557591e-61	Astrocytes	Pld5	1.00019290302069e-61	chr13:94393616, chr13:94556746, chr13:94789908, chr13:94663356, chr13:94453397, chr13:94609394, chr13:94653224, chr13:93542216, chr13:94349690, chr13:94655665, chr13:94433108, chr13:94386632, chr13:94361121, chr13:93876572
7.46836762215417e-27	0.144795524731526	0.285	0.2	1.29180354760401e-22	Astrocytes	Zbtb16	5.85818756281773e-23	chr8:52922008, chr8:52805700, chr8:52868310, chr8:54108715, chr8:53128297, chr8:52891845, chr8:52923405
1.95992328301659e-21	-0.150799779065702	0.509	0.593	3.39007930263379e-17	Astrocytes	Rabep1	1.02490921546548e-17	chr10:57533234, chr10:57911381, chr10:57541042, chr10:57295533
1.05248304388695e-18	-0.156279881321521	0.625	0.69	1.82047992101126e-14	Astrocytes	Lix1	3.62125949594032e-15	chr1:59141072, chr1:58821003, chr1:59239628, chr1:60025257, chr1:58712233, chr1:59516421, chr1:60010330, chr1:59057947, chr1:59198169, chr1:58424507, chr1:59034676, chr1:59249781, chr1:59130222, chr1:59016338
1.15414950788511e-18	-0.0751781632822868	0.299	0.353	1.99633240378887e-14	Astrocytes	Mtss2	3.62125949594032e-15	chr19:41014530, chr19:41114279, chr19:40873628
4.46872546355919e-17	-0.110658738591353	0.831	0.863	7.72955443431832e-13	Astrocytes	Grm3	1.16842275120528e-13	chr4:21325401, chr4:21454644, chr4:20849375, chr4:20500217, chr4:21355701, chr4:21628156, chr4:21462059
1.73270912173316e-16	-0.124827833317026	0.684	0.74	2.99706696786185e-12	Astrocytes	Sfxn5	3.88324867167854e-13	chr4:117895425, chr4:117095883, chr4:118057167, chr4:117193040, chr4:117301819, chr4:117985393, chr4:116885017, chr4:117086767, chr4:117279581, chr4:117241894, chr4:117559794
2.41901102707552e-16	-0.063254531420013	0.073	0.111	4.18416337353252e-12	Astrocytes	Etv4	4.74368062409509e-13	chr10:89566994, chr10:89102820, chr10:88949523, chr10:88949523, chr10:89052688, chr10:90256027, chr10:89695856, chr10:89672998, chr10:89731884
8.16598367322318e-16	0.139275910092497	0.35	0.267	1.41247019595741e-11	Astrocytes	Micu1	1.3039294925746e-12	chr20:29402075, chr20:29555552, chr20:29245751, chr20:29329490, chr20:29325583, chr20:28899482, chr20:29927833, chr20:29323488, chr20:29402075, chr20:30060496, chr20:29326476, chr20:29429160, chr20:29247258, chr20:29620223, chr20:29137988, chr20:29332866
1.24184881982351e-15	-0.0760503713375973	0.428	0.47	2.14802590364872e-11	Astrocytes	Col11a2	1.77110220776284e-12	chr20:4605408
2.77432862096035e-15	-0.123654473010558	0.438	0.501	4.79875621567512e-11	Astrocytes	Gpr37l1	3.62697228380216e-12	chr13:51694177, chr13:51998048, chr13:51897420, chr13:51866595, chr13:51793875, chr13:51082564, chr13:51062461, chr13:51868229, chr13:51611179
3.59025738713268e-15	-0.0914946756656552	0.34	0.382	6.21006820252339e-11	Astrocytes	Slc15a2	4.33261214533365e-12	chr11:66012434, chr11:67189759, chr11:66795048, chr11:65962478
3.38287764881822e-14	-0.0757268491332861	0.161	0.207	5.85136346916088e-10	Astrocytes	AABR07053749.2	3.79075603961859e-11	chr3:124450177
1.52072210725988e-13	-0.0584721826864434	0.922	0.929	2.63039302892741e-09	Astrocytes	Cpe	1.5904725612462e-10	chr16:26870374, chr16:27028947
6.61181168060042e-13	-0.0703847934306643	0.081	0.125	1.14364506639345e-08	Astrocytes	Scara3	6.48288135282871e-10	chr15:42788889, chr15:42521532, chr15:42812699, chr15:42673276, chr15:42791604, chr15:42802905, chr15:42725076, chr15:42832121, chr15:42721059, chr15:42580131
7.47134672621766e-13	-0.112840854671463	0.59	0.637	1.29231884323387e-08	Astrocytes	Rgs20	6.89473455534721e-10	chr5:14445471, chr5:14445471, chr5:14466492, chr5:15334666, chr5:14948439, chr5:15294561, chr5:14948439, chr5:14426231, chr5:14115683, chr5:14113504
1.50743721980457e-12	-0.132263479962686	0.6	0.658	2.60741415909596e-08	Astrocytes	Atp1b2	1.31381528357189e-09	chr10:55948219, chr10:56959243, chr10:55423069, chr10:55518838
4.47514816823026e-12	0.0145013783833376	0.015	0.005	7.74066378658789e-08	Astrocytes	Ca3	3.69505918227349e-09	chr2:87929707, chr2:88092808, chr2:89029650, chr2:88273539, chr2:87677650, chr2:87643678, chr2:87755800, chr2:87712417, chr2:87712417, chr2:87929707
5.87486733941137e-12	-0.125902456420712	0.894	0.926	1.01617580369799e-07	Astrocytes	Plpp3	4.60824594103428e-09	chr5:125199559, chr5:124906277, chr5:124578827
8.27754179135385e-12	-0.104184912039984	0.973	0.979	1.43176640365048e-07	Astrocytes	Gpm6a	6.18371788679806e-09	chr16:39389262, chr16:40473128, chr16:39281716, chr16:40382626, chr16:40229506
8.93573731398849e-12	-0.097719691839954	0.416	0.479	1.54561448320059e-07	Astrocytes	Vgll4	6.37199304462961e-09	chr4:146020048, chr4:146958186, chr4:147249332, chr4:146442149, chr4:146871174, chr4:145997396, chr4:146554006, chr4:146896057, chr4:146562070
6.41238368532228e-11	-0.0845934930649855	0.385	0.435	1.10915000605019e-06	Astrocytes	Grin2c	4.37380327197113e-08	chr10:103773167, chr10:103657219, chr10:103685968, chr10:103960123, chr10:103879032, chr10:103753962, chr10:103773362, chr10:103699877, chr10:103814532
1.43089014705846e-10	-0.0242117027278047	0.013	0.028	2.47501068736702e-06	Astrocytes	Sema3d	8.97912185082125e-08	chr4:19392079, chr4:19465754, chr4:19071325, chr4:19467227, chr4:19170785, chr4:19383845
3.08412683881862e-10	-0.0757842525656738	0.739	0.777	5.33461419310457e-06	Astrocytes	Fut9	1.85894307807976e-07	chr5:41051727
3.19935384422192e-10	-0.070199773952885	0.949	0.962	5.53392234435065e-06	Astrocytes	Ctnnd2	1.85894307807976e-07	chr2:83823925, chr2:83918044, chr2:84381492, chr2:83526856, chr2:83872926, chr2:84101909, chr2:84003747, chr2:82951154
4.86618283152095e-10	0.0175331013928414	0.017	0.005	8.41703644368178e-06	Astrocytes	Rnf212	2.63243711244485e-07	chr14:1191171, chr14:1059189, chr14:2296442, chr14:1943789, chr14:2047120, chr14:1310031, chr14:1063673, chr14:2571812, chr14:2103638, chr14:1104221
7.37692120171676e-10	-0.081230833404545	0.389	0.441	1.27598606026095e-05	Astrocytes	Wwc1	3.85763799375108e-07	chr10:20727937, chr10:20612993, chr10:20647521, chr10:20539763
9.09709751276164e-10	-0.0645524030732287	0.149	0.191	1.57352495678238e-05	Astrocytes	Acss2	4.60371825097434e-07	chr3:151038882, chr3:150829283, chr3:150615687, chr3:151443180, chr3:150848275
1.01326670039178e-09	0.0346321381082232	0.201	0.185	1.75264741166766e-05	Astrocytes	AABR07033249.1	4.9675399986707e-07	chr11:13064448, chr11:13391671
1.18070489970146e-09	0.0511126006457535	0.078	0.059	2.04226526501362e-05	Astrocytes	Tac1	5.61299953530803e-07	chr4:34374048
1.72914472052516e-09	-0.106198243195046	0.82	0.851	2.99090162309237e-05	Astrocytes	Rorb	7.97847716929374e-07	chr1:234368186
1.83098955351119e-09	-0.0542549726477719	0.88	0.896	3.16706263070831e-05	Astrocytes	Msi2	8.20701831870959e-07	chr10:76167350, chr10:76190265
2.2538640013e-09	-0.107021985341582	0.282	0.343	3.8985085630486e-05	Astrocytes	Msmo1	9.82183845899844e-07	chr16:26594715, chr16:26595864
2.47261791086648e-09	-0.0815938212139551	0.253	0.303	4.27688720042575e-05	Astrocytes	Sox9	1.04838999420739e-06	chr10:101528067, chr10:101138910, chr10:102159963, chr10:101331416, chr10:101449594, chr10:101525194
3.63988023356315e-09	-0.0783355541811714	0.209	0.257	6.29590083999418e-05	Astrocytes	Slc1a4	1.50269581852997e-06	chr14:104718833, chr14:104718022, chr14:104721781, chr14:104902157, chr14:104707046, chr14:104705510, chr14:105189748
3.97342968957724e-09	-0.067038486237285	0.338	0.371	6.87284133406174e-05	Astrocytes	Vegfa	1.59833756333558e-06	chr9:17872885, chr9:17333749, chr9:17890492, chr9:17580688, chr9:17826599, chr9:17674789, chr9:17666149, chr9:17520408
4.51458951218159e-09	0.0408552359915889	0.11	0.085	7.80888547922049e-05	Astrocytes	AABR07054400.1	1.70387394252665e-06	chr3:152319769, chr3:152274882, chr3:152538729, chr3:152479226, chr3:152480887, chr3:152365572, chr3:152359683, chr3:152390517, chr3:152323296
4.56162070283779e-09	-0.152974575355765	0.761	0.822	7.89023532969852e-05	Astrocytes	Clu	1.70387394252665e-06	chr15:42777724, chr15:42540449, chr15:42522264, chr15:42976498, chr15:42975858, chr15:42503765, chr15:42607500, chr15:43385486, chr15:42976498, chr15:42779424
4.84045586303022e-09	-0.0976419139622134	0.416	0.46	8.37253650628337e-05	Astrocytes	Mlc1	1.76597840881903e-06	chr7:130313770, chr7:129950794, chr7:130324531, chr7:129989109, chr7:130465309, chr7:130668562, chr7:130363941, chr7:130168071, chr7:130245450, chr7:130544618
7.83180697421207e-09	-0.0488403951930962	0.889	0.902	0.000135466765232946	Astrocytes	Prex2	2.7923951775327e-06	chr5:7961840, chr5:7631044, chr5:7854948, chr5:7694104, chr5:8049096, chr5:7714936, chr5:7918313, chr5:7839141, chr5:7678637, chr5:7335282, chr5:7718932, chr5:7777581
8.26350842686089e-09	-0.0481335477718988	0.08	0.11	0.000142933905259413	Astrocytes	Dazap2	2.8808426711243e-06	chr7:142252185, chr7:142281188, chr7:142507534, chr7:142356266, chr7:142554628, chr7:142238332
8.95017597139166e-09	0.0749176581617951	0.173	0.127	0.000154811193777162	Astrocytes	Lifr	3.05239914433027e-06	chr2:56330469, chr2:56330168, chr2:56464254, chr2:56411538
1.39776286881252e-08	-0.0706228547428647	0.187	0.232	0.000241771043418501	Astrocytes	Sel1l3	4.66555401828315e-06	chr14:60173931, chr14:60101425, chr14:60182527, chr14:60064874, chr14:60192917, chr14:60189877, chr14:59358697, chr14:60182887, chr14:60083143
2.47326385068177e-08	-0.0471663972619516	0.063	0.094	0.000427800448252426	Astrocytes	Crot	7.9184823039787e-06	chr4:22212694, chr4:22069929, chr4:22129299, chr4:22094175, chr4:22072088, chr4:21951018, chr4:22287841, chr4:22220806, chr4:21864568, chr4:21951951, chr4:22269377, chr4:21950937, chr4:22136116, chr4:22211964, chr4:22246694
2.6582317371529e-08	-0.0952652012417883	0.414	0.47	0.000459794343575338	Astrocytes	Dab1	8.34046789849094e-06	chr5:124769710, chr5:124756309, chr5:123924186, chr5:124331617
3.23213138430694e-08	-0.052922935629907	0.491	0.513	0.000559061765543571	Astrocytes	Uchl1	9.94228963862888e-06	chr14:43235546, chr14:43136668, chr14:44041652, chr14:43918242
3.76055017408326e-08	-0.0480182642439073	0.562	0.595	0.000650462363611181	Astrocytes	Fchsd2	1.11393340515463e-05	chr1:166077594, chr1:166019073
3.7632885309278e-08	-0.0618868620257309	0.118	0.157	0.000650936017194581	Astrocytes	Pla2g7	1.11393340515463e-05	chr9:19947339, chr9:20815691, chr9:19932575, chr9:20142710, chr9:19744749, chr9:20017563, chr9:19977927, chr9:19932575, chr9:19945614, chr9:19313345, chr9:20020036, chr9:20017495, chr9:19915670, chr9:20430366
6.91609838642142e-08	-0.0520081478607294	0.331	0.367	0.00119627753789931	Astrocytes	Prodh1	1.97272275429417e-05	chr11:88026343, chr11:87036868, chr11:87083499, chr11:86790118, chr11:86999961, chr11:87049734
7.90464263979124e-08	-0.0645290408258795	0.532	0.57	0.00136726603740469	Astrocytes	Hlcs	2.21442917380437e-05	chr11:34252970, chr11:34184327, chr11:34113842, chr11:34524490
1.24944855347394e-07	-0.0891714529457887	0.242	0.285	0.00216117116294387	Astrocytes	Jazf1	3.43883314156126e-05	chr4:82572291
1.34684094457618e-07	-0.117449660067703	0.499	0.562	0.00232963078183341	Astrocytes	Scg3	3.64297254112261e-05	chr8:83344464, chr8:82426673, chr8:82030287, chr8:82264058
1.72863817434147e-07	-0.0640404387682825	0.793	0.814	0.00299002545015844	Astrocytes	Atp1a2	4.59641960662186e-05	chr13:90543481, chr13:89991068, chr13:90749181, chr13:90543481
1.78885233335583e-07	-0.0516817694465577	0.527	0.56	0.00309417788100557	Astrocytes	Nfib	4.67725256761438e-05	chr5:100255501, chr5:100406043
1.96326776601297e-07	-0.0642598864322041	0.332	0.373	0.00339586425487263	Astrocytes	Pld2	5.04913847757565e-05	chr10:57126981
2.06787269606825e-07	-0.0112594684372296	0.016	0.023	0.00357679940238925	Astrocytes	Nek5	5.23238497676108e-05	chr16:74757648, chr16:74864424, chr16:74652909, chr16:74866329, chr16:74673461
2.72560062948678e-07	-0.057185619341994	0.094	0.133	0.00471447140882329	Astrocytes	Colgalt2	6.78717820244264e-05	chr13:69857619, chr13:68829614
3.29639979311345e-07	-0.0854593066625454	0.463	0.52	0.00570178272214833	Astrocytes	Gabrg1	8.08029999286935e-05	chr14:39144437, chr14:40096560, chr14:40288810, chr14:39862498, chr14:40167074
3.60119975963579e-07	0.0194724391565004	0.623	0.609	0.00622899522424202	Astrocytes	Cox8a	8.55994270138883e-05	chr1:222959173
4.02030379228214e-07	-0.0222645402411826	0.399	0.411	0.00695391946951041	Astrocytes	Capn13	9.41351132736152e-05	chr6:25070097
4.41446653389e-07	0.0474274878293817	0.146	0.12	0.00763570276366952	Astrocytes	Plce1	0.000101844339681862	chr1:257142708, chr1:257168295
6.89641677977728e-07	-0.0804495752176595	0.471	0.517	0.0119287321039808	Astrocytes	Prkca	0.000156798531074125	chr10:96188539, chr10:97317108, chr10:96325179
7.65539294527452e-07	-0.0314994754150829	0.174	0.196	0.0132415331774413	Astrocytes	Ccdc136	0.000171568292179238	chr4:57094152, chr4:57153596, chr4:56584777
8.73924404360642e-07	-0.0462634971385914	0.104	0.136	0.015116270422226	Astrocytes	Retsat	0.000193100366980419	chr4:100514294, chr4:100537500, chr4:100282302, chr4:100662637, chr4:100626405, chr4:100914063, chr4:100407602, chr4:100290660, chr4:100375995, chr4:100338462, chr4:100600105, chr4:100509918, chr4:100600375, chr4:100558886, chr4:100186813, chr4:100507444, chr4:100514294, chr4:100395450
8.8907866815128e-07	0.0311445818460693	0.316	0.304	0.0153783937230127	Astrocytes	Gabarapl2	0.000193720363138296	chr19:44107112, chr19:44445174, chr19:43601514, chr19:43892905, chr19:44097455, chr19:44168436
9.79044188780364e-07	-0.117417881391751	0.59	0.637	0.016934527333334	Astrocytes	Mfge8	0.000210400619638169	chr1:141506113
1.13808470262985e-06	-0.0790393281265753	0.252	0.297	0.0196854511013885	Astrocytes	Heyl	0.000238056970864761	chr5:140681157, chr5:140667449
1.2662750485898e-06	0.0120958959817445	0.017	0.009	0.0219027595154578	Astrocytes	Tsga10ip	0.000257991207302296	chr1:220256691, chr1:220254298, chr1:221660381, chr1:221445892, chr1:220272793, chr1:221621988, chr1:221621988, chr1:219844030
1.32260728686681e-06	0.0527367495359288	0.104	0.074	0.0228771382409352	Astrocytes	Fkbp5	0.000266013629697007	chr20:7290651, chr20:8231729, chr20:7799096
1.35663276987659e-06	-0.0747884766736031	0.54	0.583	0.0234656770205555	Astrocytes	Per3	0.000269403226504101	chr5:168304029
1.37815076259602e-06	-0.0330641317334117	0.887	0.9	0.0238378737406234	Astrocytes	Nfia	0.00027025536454508	chr5:115944726
1.39787623155771e-06	0.103867276013444	0.29	0.245	0.0241790651772536	Astrocytes	Kcnip1	0.000270739287909597	chr10:18558773, chr10:18753391, chr10:18988944, chr10:18552638, chr10:18458057, chr10:18636706, chr10:18550665, chr10:18559163, chr10:18731881, chr10:18576345
1.42327316924235e-06	0.0359074935598189	0.401	0.38	0.024618356008385	Astrocytes	Hint1	0.000272296457061878	chr10:40521385, chr10:39689729, chr10:39842664, chr10:40239810
1.69428260279206e-06	-0.0643757053043292	0.881	0.903	0.0293060061804943	Astrocytes	Macf1	0.000316427446102403	chr5:140863907
1.76737720115209e-06	0.0244343869473143	0.067	0.051	0.0305703234483278	Astrocytes	Mphosph6	0.000326195453313812	chr19:50362482, chr19:50363595, chr19:50517326, chr19:50044918, chr19:50044918, chr19:50516590, chr19:50365079, chr19:50433080, chr19:49995717, chr19:50362002
2.00059810316663e-06	0.121852554683562	0.844	0.828	0.0346043453904732	Astrocytes	Slc4a4	0.000360818481572346	chr14:20759894, chr14:20131689
2.00096939678698e-06	0.0127740876141384	0.047	0.038	0.0346107676562243	Astrocytes	Sycp3	0.000360818481572346	chr7:29150946
2.06427085071543e-06	0.0393859302417817	0.138	0.11	0.0357056929048248	Astrocytes	Azin1	0.000368003194386633	chr7:76526784
2.61004168289097e-06	0.106680791006462	0.098	0.077	0.0451458909889651	Astrocytes	Pde10a	0.00046007116765386	chr1:52845150, chr1:52377140, chr1:51922539
2.82606921363164e-06	-0.072663592398055	0.294	0.344	0.0488825191881865	Astrocytes	Caln1	0.000492615264705035	chr12:29282371
3.14496162876255e-06	-0.102245562502789	0.761	0.798	0.0543984012927059	Astrocytes	S100b	0.000542177560791504	chr20:13108271, chr20:13089627, chr20:13063990, chr20:12733090, chr20:13043099, chr20:13013193, chr20:12744339, chr20:12811285, chr20:12236736, chr20:12558467, chr20:12983341, chr20:13390577
3.61178102365827e-06	-0.0627933490810647	0.415	0.452	0.0624729763662171	Astrocytes	Rev3l	0.00061588718151251	chr20:45545654, chr20:45052397, chr20:44239975, chr20:45468704
4.29048052849019e-06	0.0464513094554561	0.128	0.1	0.0742124417012949	Astrocytes	Fgf2	0.000723753317537141	chr2:124131676
5.56668383485092e-06	0.028763234316061	0.179	0.165	0.0962869302914164	Astrocytes	Ppp1r1b	0.000919264589485697	chr10:86573465
5.67111836524016e-06	0.038475388933184	0.192	0.174	0.0980933343635591	Astrocytes	AABR07072400.1	0.000926755259519663	chr14:44158998
6.05608173511369e-06	-0.0563656676689661	0.208	0.234	0.104752045772261	Astrocytes	Wwtr1	0.000969467451637383	chr2:148491677
6.46869078143676e-06	-0.00496984168343827	0.004	0.007	0.111888944446512	Astrocytes	Pdilt	0.00102409176760037	chr1:188319002, chr1:189455551
6.56190320736367e-06	-0.0405891525046724	0.283	0.307	0.113501239777769	Astrocytes	Slc27a1	0.00102409176760037	chr16:20108284, chr16:19996671
6.59314562261839e-06	-0.0517979877620132	0.964	0.973	0.11404163983443	Astrocytes	Zbtb20	0.00102409176760037	chr11:61880875
7.3512622134191e-06	0.0802930181356686	0.377	0.331	0.12715478250551	Astrocytes	Acap2	0.00113065295690313	chr11:73291848, chr11:72733269, chr11:73365185, chr11:74001866, chr11:73240000, chr11:73200257, chr11:73263361, chr11:72664473, chr11:72691301
7.98267093897264e-06	-0.0625229313121011	0.202	0.24	0.13807625923141	Astrocytes	S1pr1	0.0012158460358311	chr2:218739169, chr2:218911603, chr2:218745006, chr2:219070818, chr2:218992060, chr2:218760848
8.33382005697374e-06	-0.0664786794177825	0.622	0.65	0.144150085525475	Astrocytes	AABR07001519.1	0.00125712470244042	chr1:49765381, chr1:49765381, chr1:49883386, chr1:49629520, chr1:49572222
9.14768633094542e-06	0.0274816037083178	0.335	0.322	0.158227530466363	Astrocytes	Pcp4	0.00135385757697992	chr11:36509988, chr11:36187878, chr11:36198080, chr11:36951992, chr11:36227560, chr11:36585577, chr11:36890654, chr11:37036092
9.51427400391835e-06	-0.0507574649371756	0.617	0.652	0.164568397445776	Astrocytes	Arhgef12	0.00138839155130164	chr8:47170537, chr8:47168024
9.55802444802252e-06	-0.102083883153065	0.399	0.452	0.165325148877446	Astrocytes	Sox2	0.00138839155130164	chr2:120991129, chr2:120713803
1.00739400938431e-05	-0.0427599479488263	0.628	0.652	0.174248941803203	Astrocytes	Spag9	0.0014499080017634	chr10:81624942, chr10:81565812, chr10:81521822, chr10:81512796, chr10:82232838, chr10:81729052, chr10:81512796, chr10:81512796, chr10:81600575
1.02045499085741e-05	0.0506376529983287	0.216	0.209	0.176508099768606	Astrocytes	Kcnq3	0.00145535435423373	chr7:107000100
1.12393681936861e-05	-0.028172141402683	0.116	0.137	0.194407351646188	Astrocytes	Cachd1	0.0015884973713743	chr5:119337249, chr5:119677215, chr5:119666542, chr5:119145832, chr5:119729663, chr5:119709713, chr5:119813130
1.21035179724822e-05	-0.0581762233237715	0.182	0.22	0.209354550370025	Astrocytes	Fdft1	0.00169535705314554	chr15:46226106, chr15:46483394, chr15:46480964, chr15:46216725, chr15:46335584
1.42143758346246e-05	-0.0486530758512429	0.405	0.431	0.245866058811502	Astrocytes	Nim1k	0.00195609761485606	chr2:53006150
1.43416076062786e-05	-0.0525967987543374	0.636	0.655	0.2480667867658	Astrocytes	Glis3	0.00195644469675912	chr1:246778826
1.67927722611489e-05	-0.0829087876658147	0.328	0.384	0.290464581801092	Astrocytes	Zfp36l2	0.00224491403315431	chr6:7019208
1.69280941908366e-05	-0.02916871794819	0.275	0.296	0.292805245218901	Astrocytes	Zfp608	0.00224491403315431	chr18:49994417
1.70428272302797e-05	-0.020449007318193	0.039	0.052	0.294789782602148	Astrocytes	Gpr108	0.00224491403315431	chr9:9512319, chr9:9154444
2.00184905475642e-05	-0.044575412951669	0.224	0.254	0.346259831001218	Astrocytes	Sesn3	0.00255325268057063	chr8:12392268, chr8:12869588, chr8:13210475
2.02517509498046e-05	-0.0398794170929229	0.868	0.882	0.35029453617877	Astrocytes	Negr1	0.00256217313629463	chr2:263121654, chr2:262294251, chr2:262714579
2.0617202649618e-05	-0.0137949412567924	0.034	0.042	0.356615754230443	Astrocytes	Kcnj6	0.00258754140133766	chr11:34642575, chr11:34453742, chr11:34510610
2.2806627980615e-05	-0.0388482658835632	0.277	0.3	0.394486244180697	Astrocytes	Cap2	0.00283960618857054	chr17:18332795, chr17:18511223, chr17:18459856, chr17:18745864, chr17:18332784, chr17:18471412
2.35515774981272e-05	-0.0883839177319659	0.772	0.804	0.407371635985106	Astrocytes	Luzp2	0.0029092688802411	chr1:110858994, chr1:111253466, chr1:112355253, chr1:111047480, chr1:111132861, chr1:112059306
2.64510237749632e-05	-0.0483042341705793	0.523	0.557	0.457523358235539	Astrocytes	Camk1d	0.0031920281613971	chr17:76668997, chr17:76979206, chr17:76901724, chr17:77018091, chr17:77124567
3.11430870121497e-05	-0.0550325326125417	0.274	0.304	0.538681976049153	Astrocytes	Ugp2	0.00370130870489852	chr14:106188172, chr14:106837392
3.29633339730535e-05	-0.049280858621193	0.211	0.237	0.570166787731906	Astrocytes	Ctsb	0.00386150265296425	chr15:46216725, chr15:46205901, chr15:46243006, chr15:46314239, chr15:46404512, chr15:46379770, chr15:46379513, chr15:46403446, chr15:46403765, chr15:46371161, chr15:46393838, chr15:46375095, chr15:46403778, chr15:46403362, chr15:46375998, chr15:46378045
3.29832582545391e-05	-0.0319664536637012	0.624	0.64	0.570511418028762	Astrocytes	Calm1	0.00386150265296425	chr6:123275132
3.98827925675058e-05	0.00511958615349484	0.47	0.46	0.689852663040148	Astrocytes	Glul	0.00460059742499288	chr13:71431954, chr13:71336199
4.15293570328858e-05	-0.0230993016064601	0.382	0.394	0.718333288597826	Astrocytes	Arid1b	0.00472110545747763	chr1:46344987, chr1:45841344
4.20297371226002e-05	0.0305174351628946	0.247	0.231	0.726988363009616	Astrocytes	AABR07048271.1	0.00474361522287304	chr5:68854205
4.38742589056e-05	0.0213966065971348	0.05	0.037	0.758893056290163	Astrocytes	Flrt3	0.00488346662354932	chr3:134275533, chr3:135442958
4.61696906546665e-05	-0.0558188992015201	0.144	0.176	0.798597139253766	Astrocytes	Pfkfb3	0.0051007754013409	chr17:69849741, chr17:70721585
4.79435545904883e-05	-0.0653761465173043	0.209	0.244	0.829279663751676	Astrocytes	Jarid2	0.00525970968122783	chr17:20412961
4.8301715201927e-05	0.0154223780581582	0.1	0.091	0.835474767847732	Astrocytes	Cebpd	0.00526220352838771	chr11:88777737
4.94342144744907e-05	-0.0214194372621369	0.022	0.036	0.855063607765265	Astrocytes	Veph1	0.00534844108052283	chr2:158077038, chr2:158076759, chr2:157852073, chr2:158545809, chr2:158568038, chr2:158554186, chr2:158535243
5.12605461716225e-05	0.0174060330822524	0.119	0.109	0.886653667130554	Astrocytes	Sbds	0.00550805101603023	chr12:30042304, chr12:29997369, chr12:29937408, chr12:30912430, chr12:29960668, chr12:29962679, chr12:30909102, chr12:29982459, chr12:30037925, chr12:30128671, chr12:29977893
5.30667717919777e-05	-0.0495713968713655	0.161	0.198	0.917895951685838	Astrocytes	Tlcd1	0.00566334364539147	chr10:65997418, chr10:65669604, chr10:64982163, chr10:65681576, chr10:65681576, chr10:65487336, chr10:64924945, chr10:65789563, chr10:65192425
5.35014699642597e-05	-0.0153392644960326	0.635	0.641	0.9254149259718	Astrocytes	Slc25a4	0.00567115581621153	chr16:49530658, chr16:49155783
5.57327506326416e-05	-0.0281332232368246	0.073	0.09	0.964009387692801	Astrocytes	Fam227b	0.00582890261283254	chr3:117508300
5.65473955360681e-05	0.0335070028152024	0.092	0.071	0.97810030058737	Astrocytes	Cnksr3	0.00585729334110739	chr1:44134863
5.67509298730446e-05	0.100208918742473	0.702	0.663	0.981620834014053	Astrocytes	Gramd2b	0.00585729334110739	chr18:51430578, chr18:51639154, chr18:51644540, chr18:51442878, chr18:51664934, chr18:51442409, chr18:51637508, chr18:51644438, chr18:51557559
5.71842135139434e-05	0.0132604825526794	0.043	0.037	0.989115341150679	Astrocytes	Hspb1	0.00586343752684147	chr12:23512938, chr12:23771206, chr12:23111419, chr12:23160419, chr12:23111419, chr12:23514973
6.34544310910085e-05	0.0122038630357729	0.038	0.03	1	Astrocytes	Gadd45g	0.00646411113607624	chr17:13398068
6.39198044018595e-05	-0.0162187696135305	0.032	0.042	1	Astrocytes	RGD1563349	0.00646950897713788	chr4:21770304, chr4:21646589, chr4:21656405
6.51552704533997e-05	0.0662445028776003	0.251	0.216	1	Astrocytes	Fam49a	0.00655228130046753	chr6:37467062, chr6:37623672, chr6:37856591, chr6:37618569
6.73059269430144e-05	-0.0335329931313469	0.09	0.11	1	Astrocytes	Ifi27	0.0067254482922421	chr6:127350795, chr6:127357320, chr6:127312985, chr6:127538659, chr6:127292017, chr6:127377065, chr6:127521353, chr6:127305921, chr6:127305053, chr6:127361346
6.88994764710329e-05	-0.0642931094984676	0.591	0.629	1	Astrocytes	Akt3	0.00679808167847525	chr13:95251822, chr13:95354512, chr13:95221201
7.72116948662212e-05	-0.0527577466175863	0.261	0.291	1	Astrocytes	Asrgl1	0.00752358427988372	chr1:224346023, chr1:226080922, chr1:225267834, chr1:225188580, chr1:225195079, chr1:224837846
8.08797924414562e-05	-0.0410594664721204	0.327	0.36	1	Astrocytes	Phyhipl	0.00783235915939238	chr20:20015224
8.36877530470835e-05	-0.0861645858773723	0.323	0.388	1	Astrocytes	Cspg5	0.00805177269109442	chr8:119330231, chr8:118135871, chr8:118783025, chr8:118705062, chr8:118373714, chr8:117858489, chr8:119094548, chr8:119323451
8.42630073087643e-05	-0.0399151316737298	0.092	0.116	1	Astrocytes	Cfap206	0.00805177269109442	chr5:50062400, chr5:50088237, chr5:50046343, chr5:49544980, chr5:49229396, chr5:50087792, chr5:49403051, chr5:50078769
8.60802634202376e-05	-0.0159657492202308	0.263	0.272	1	Astrocytes	Pabpn1	0.00806017765297317	chr15:33841427
8.63616777924878e-05	0.0399371477220276	0.038	0.03	1	Astrocytes	Zfp385d	0.00806017765297317	chr15:6738105, chr15:6893125, chr15:5966485
8.67710034651928e-05	0.0142332054962797	0.295	0.284	1	Astrocytes	Atxn7l3b	0.00806017765297317	chr7:55925480, chr7:55647306
8.68287878220592e-05	-0.049273537595248	0.47	0.496	1	Astrocytes	Tnrc6a	0.00806017765297317	chr1:193708066, chr1:193111565, chr1:193891922
8.74572349602776e-05	-0.0240054122271401	0.047	0.065	1	Astrocytes	RGD735065	0.00807075942386374	chr20:6177578
9.65556972623392e-05	-0.0426548219868725	0.126	0.153	1	Astrocytes	Shroom3	0.00879757311395324	chr14:16807319, chr14:16936745, chr14:16700663, chr14:17632117, chr14:16411730, chr14:16652511, chr14:16981831, chr14:16882546, chr14:16656757, chr14:16819258, chr14:16605097, chr14:16986368, chr14:16650980
9.95281769497387e-05	-0.0186096771964936	0.035	0.046	1	Astrocytes	Echdc2	0.00897355195395115	chr5:127227259
0.000100646469191437	0.0866849785458177	0.422	0.369	1	Astrocytes	Pitpnm2	0.00902252462100151	chr12:38336235
0.000103749601647885	-0.0466894327564147	0.472	0.497	1	Astrocytes	Rgma	0.00920451996306584	chr1:134729654
0.000103881334542127	-0.0410494589097649	0.41	0.442	1	Astrocytes	Sox5	0.00920451996306584	chr4:179129496
0.000113140666653708	-0.0313839877112365	0.063	0.084	1	Astrocytes	Ifnar2	0.00991592613666688	chr11:30655160, chr11:32064396, chr11:31632568, chr11:31617610, chr11:31189442, chr11:31926732
0.000114639081640566	-0.0768163844983852	0.587	0.614	1	Astrocytes	Ndrg2	0.00999143284876222	chr15:28604331, chr15:28385271, chr15:28320595, chr15:28376452, chr15:28320660, chr15:28275831, chr15:28346455
0.000128384627701877	-0.00451460285145459	0	0.004	1	Astrocytes	AABR07013154.2	0.0111276134772765	chr2:225034168, chr2:224034980
0.000131432350686191	0.00917473029675722	0.101	0.095	1	Astrocytes	Purb	0.0113291797668405	chr14:86742944, chr14:86678125, chr14:86673473, chr14:87183348, chr14:86741175, chr14:86739666, chr14:86753283, chr14:86741639, chr14:86733096, chr14:86733064, chr14:86741643, chr14:87341349
0.000132643667539006	-0.0114651862976007	0.013	0.021	1	Astrocytes	Tmem120b	0.0113711139691362	chr12:38590711, chr12:38730978, chr12:39878640, chr12:38813188, chr12:38929980, chr12:38933750, chr12:38907485
0.000135795460690023	-0.0388657130225274	0.26	0.275	1	Astrocytes	Faim2	0.0115780390614407	chr7:140263085, chr7:141203193, chr7:141243259, chr7:140574803, chr7:141208121, chr7:140809908, chr7:140860888, chr7:141103795
0.000141315582643597	-0.0360638095710212	0.14	0.165	1	Astrocytes	Cpt1a	0.0118052861198229	chr1:218929399, chr1:219422662, chr1:218886994, chr1:217810753, chr1:218253720
0.000141470792358918	-0.0127566746693801	0.028	0.036	1	Astrocytes	Rnf213	0.0118052861198229	chr10:108354527
0.000146118158670501	-0.0496334747686591	0.941	0.954	1	Astrocytes	Slc1a3	0.012101182473368	chr2:57426877, chr2:57415715, chr2:57395101, chr2:58495982, chr2:58623323
0.000146559451169041	-0.0180642794440675	0.07	0.081	1	Astrocytes	Tctn1	0.012101182473368	chr12:39977811, chr12:40020375, chr12:39336699, chr12:39371976, chr12:39323998, chr12:39760557, chr12:39763915, chr12:39323005, chr12:39404192
0.000148393582282392	-0.0870008229905181	0.879	0.908	1	Astrocytes	Ptprz1	0.0121884739206606	chr4:49907360, chr4:49787836
0.000164725214629368	0.0157691709996021	0.102	0.097	1	Astrocytes	Cplx2	0.0133720428956913	chr17:11518311, chr17:11474747, chr17:10720068, chr17:10638754, chr17:10350686, chr17:9840321, chr17:11258131, chr17:11757232
0.000165360550851868	0.0458977843323331	0.221	0.196	1	Astrocytes	Ncam2	0.0133720428956913	chr11:20501030, chr11:20368316
0.000166286558045069	-0.0293402233251527	0.089	0.112	1	Astrocytes	Ermard	0.0133779667826207	chr1:57230966
0.000173059546959565	-0.0142462044938847	0.267	0.268	1	Astrocytes	Calm2	0.0138518274117431	chr1:78402872
0.000176398522053783	-0.0382142555883012	0.267	0.293	1	Astrocytes	Wac	0.0140001862716368	chr17:61011034, chr17:60390348
0.00017698039322383	0.0574963440939972	0.213	0.18	1	Astrocytes	Mfhas1	0.0140001862716368	chr16:60115011, chr16:60284885, chr16:60120303
0.000177590328152455	0.0181567426366279	0.035	0.026	1	Astrocytes	Tanc1	0.0140001862716368	chr3:45163746, chr3:45742390, chr3:45763730, chr3:45089766
0.000179698266342647	-0.0338145735835166	0.056	0.078	1	Astrocytes	Creb5	0.0140955320119172	chr4:84004400
0.000188183519371205	0.00832801800648819	0.238	0.231	1	Astrocytes	Rpl30	0.0146876768751018	chr7:73411217, chr7:73394544, chr7:73141626, chr7:73139573, chr7:72759412, chr7:73360965, chr7:73142426, chr7:72912122, chr7:73541461
0.000190619505080224	-0.00721180214216048	0.007	0.012	1	Astrocytes	Slc2a10	0.0148041524539532	chr3:162042904, chr3:162039336, chr3:162165035, chr3:162281234, chr3:162359006, chr3:162128490, chr3:162305917, chr3:163120894, chr3:162144677
0.000197999648703877	-0.0307897237826492	0.055	0.075	1	Astrocytes	Ppm1k	0.015301568910672	chr4:88726796, chr4:88658327, chr4:88752520, chr4:87735224, chr4:88716117, chr4:89198015, chr4:89164795, chr4:88719506, chr4:89166126, chr4:89170242, chr4:89191807
0.000201463125069203	-0.0298346091432823	0.21	0.23	1	Astrocytes	Scarb2	0.0154929093435571	chr14:16462051, chr14:16943551, chr14:17137859, chr14:17069619, chr14:16934128, chr14:16880196, chr14:16255967, chr14:16488142, chr14:17066123, chr14:16391953, chr14:16464815, chr14:16654984, chr14:17045613, chr14:17047922
0.000224285043718242	-0.0890590557338483	0.549	0.602	1	Astrocytes	Scd2	0.0170805037177271	chr1:263107359, chr1:264259864, chr1:263419418
0.000234191271375495	-0.0169660371224837	0.019	0.031	1	Astrocytes	Agbl4	0.0177487568373853	chr5:131968275, chr5:131120761
0.000244484350562837	-0.0339313727703953	0.499	0.523	1	Astrocytes	Tnrc6b	0.018162592240289	chr7:121216978, chr7:121065898, chr7:121573214, chr7:122156883, chr7:122176647, chr7:121455403, chr7:122785284
0.000244597074352574	0.0148857339631885	0.018	0.012	1	Astrocytes	Cdh7	0.018162592240289	chr13:30639757, chr13:30832844, chr13:31648188, chr13:30915938, chr13:31924796
0.000244840493924102	-0.023826094798045	0.052	0.067	1	Astrocytes	Hscb	0.018162592240289	chr12:52173796, chr12:52645903
0.000245440435679581	0.0102088990223895	0.031	0.024	1	Astrocytes	LOC499643	0.018162592240289	chr2:178393091
0.000250779412789832	-0.034462778670708	0.275	0.296	1	Astrocytes	Slc6a1	0.0184705513044455	chr4:146242173, chr4:146047667, chr4:146031663, chr4:146712446
0.000252852909243506	-0.0512352725103095	0.261	0.284	1	Astrocytes	Ldha	0.0185362450477202	chr1:102734995, chr1:103040099, chr1:103041295, chr1:102802190, chr1:102993219, chr1:103204527, chr1:103241125, chr1:103004198
0.000256839946789385	-0.0260956797406337	0.148	0.17	1	Astrocytes	Gpbp1l1	0.0186541902094068	chr5:134783535, chr5:135474284, chr5:136365392, chr5:135040439, chr5:135910637, chr5:135428002, chr5:135307651, chr5:135394325
0.000266553669862716	-0.0376512591176337	0.328	0.356	1	Astrocytes	Spred1	0.0192704791373562	chr3:109066051
0.000271010248787146	-0.0311288621166224	0.348	0.372	1	Astrocytes	Sptan1	0.0195027925824438	chr3:8893946, chr3:8069412, chr3:8104305, chr3:8842912, chr3:9134518
0.000274143306749558	0.0824937817234863	0.483	0.437	1	Astrocytes	Usp54	0.0196381744122697	chr15:3481437, chr15:4296678, chr15:3635084, chr15:4283885, chr15:3558492
0.000276176766587171	-0.0269140700199132	0.096	0.113	1	Astrocytes	Cab39l	0.0196939141555434	chr15:39667314, chr15:39745039, chr15:39855928, chr15:39496478, chr15:40319399, chr15:39219338
0.000284930564493629	0.0136057007998469	0.105	0.097	1	Astrocytes	Mfsd2a	0.0200905610332728	chr5:140649127, chr5:140842345, chr5:140491653, chr5:140255531, chr5:140629832
0.00028511863700386	0.0106565108479245	0.074	0.066	1	Astrocytes	Ccng1	0.0200905610332728	chr10:25275231, chr10:25356891, chr10:26794776, chr10:25617212, chr10:25950637, chr10:25838266, chr10:25736803
0.000285581024376583	-0.0556579846747181	0.3	0.331	1	Astrocytes	Mxi1	0.0200905610332728	chr1:273604192, chr1:274375921, chr1:274003262, chr1:273607422, chr1:273931635, chr1:273567985, chr1:273144192, chr1:273720257, chr1:273660376, chr1:274397723, chr1:273782845
0.000303019137054673	-0.0221368245842975	0.04	0.055	1	Astrocytes	Niban2	0.0210888895238253	chr3:11942120, chr3:11734928, chr3:11997674
0.000303804757291211	-0.0312464448846781	0.479	0.501	1	Astrocytes	Zfpm2	0.0210888895238253	chr7:79595880, chr7:80309784, chr7:79188064, chr7:80501782
0.000308412707744038	0.00750626019800263	0.006	0.002	1	Astrocytes	Slc16a10	0.0213144429915792	chr20:44888436
0.000309985514292112	-0.0424387184879922	0.189	0.214	1	Astrocytes	Ncan	0.0213291787202397	chr16:21308781, chr16:21544477, chr16:21567021, chr16:20839803, chr16:21172173, chr16:20993107, chr16:21174829, chr16:21440262, chr16:21348086
0.00031770587890329	-0.0132064793484867	0.034	0.042	1	Astrocytes	Gigyf1	0.0217649337477503	chr12:22516776
0.00032238423388679	-0.00864241074525444	0.003	0.008	1	Astrocytes	AABR07043525.1	0.0219894080922433	chr19:28233462, chr19:29846158, chr19:28881206
0.000329738481161189	-0.0188162244071165	0.12	0.131	1	Astrocytes	Fam120b	0.0223014968022882	chr1:57379695, chr1:57931235, chr1:57367082, chr1:56409672
0.000340509210590924	-0.0291191461968984	0.13	0.151	1	Astrocytes	Frs2	0.0229266459045082	chr7:60459881, chr7:60575046, chr7:60501117, chr7:60939518, chr7:60414844, chr7:60485565, chr7:60447110
0.000353735458897837	0.0109069602348754	0.015	0.008	1	Astrocytes	Lamb1	0.0235204055592577	chr6:51358867, chr6:49930628, chr6:50589102, chr6:51024853, chr6:51089816, chr6:51452329, chr6:50063794
0.000353825580825141	-0.022407176521784	0.062	0.077	1	Astrocytes	Cdo1	0.0235204055592577	chr18:40858877, chr18:39854094
0.000373684662373018	-0.0275317381124653	0.084	0.104	1	Astrocytes	Gstz1	0.0246031325144561	chr6:111155257, chr6:111188264, chr6:110748582, chr6:110272525, chr6:110458524, chr6:111160341, chr6:110585268, chr6:110541878
0.00037554689432998	0.0526344647514642	0.134	0.102	1	Astrocytes	Paqr8	0.0246031325144561	chr9:26679620, chr9:26693378, chr9:26599417
0.000376386524953434	-0.0253343705184444	0.164	0.186	1	Astrocytes	Pc	0.0246031325144561	chr1:219826549
0.000381049701905434	-0.0360095663895773	0.267	0.287	1	Astrocytes	Ak3	0.0247605996403178	chr1:247074893, chr1:247138598, chr1:247322468, chr1:247281167, chr1:246970757, chr1:246995714, chr1:247015442, chr1:247537884, chr1:247101456, chr1:247031790, chr1:247074893
0.000381952136216019	-0.0268245043863259	0.103	0.12	1	Astrocytes	Dhx40	0.0247605996403178	chr10:75041077
0.000390835776751721	-0.0177150715326877	0.032	0.043	1	Astrocytes	Nrn1	0.0252322290768765	chr17:28470535, chr17:28831354, chr17:28680670, chr17:28966610, chr17:28965626, chr17:28880128, chr17:27974157
0.000393007879682983	-0.0219181577766662	0.057	0.071	1	Astrocytes	Slc13a5	0.025268473837978	chr10:59354861, chr10:58656510, chr10:59723929, chr10:58300168, chr10:59460191, chr10:59723929, chr10:58761543, chr10:59497942
0.000394940071490948	0.0128516069882356	0.08	0.073	1	Astrocytes	Ndufc1	0.0252890605777551	chr2:139542671, chr2:140695338, chr2:140076394, chr2:140493898, chr2:139911573, chr2:139903178, chr2:139727890, chr2:140503172
0.000411285046774112	-0.0579325938131272	0.217	0.248	1	Astrocytes	Tubb2b	0.0261224283959201	chr17:32364069, chr17:31334118, chr17:32268520, chr17:31264508, chr17:31359137, chr17:31225595, chr17:31272260, chr17:32287580, chr17:32287556
0.000413810423883726	-0.0276302542880963	0.088	0.105	1	Astrocytes	Gba2	0.0261768464914834	chr5:58085775, chr5:58433160, chr5:58644020, chr5:58333118, chr5:58300612
0.000425290349190959	0.0121022019320384	0.047	0.042	1	Astrocytes	Il12rb2	0.0267949999924007	chr4:98234338, chr4:98150452, chr4:98231119
0.0004292047956388	-0.0217538853313428	0.099	0.111	1	Astrocytes	Spidr	0.0269240592432092	chr11:89660017, chr11:88396880, chr11:89763501, chr11:89629596, chr11:89974901
0.000430771218131406	-0.0264718966670961	0.279	0.292	1	Astrocytes	Srebf2	0.0269240592432092	chr7:123527305, chr7:123668044, chr7:123453930, chr7:123312143
0.000434476865752142	0.0339468265018648	0.213	0.195	1	Astrocytes	Eva1a	0.0270479090076175	chr4:112716974, chr4:112547102, chr4:112623496, chr4:112503398, chr4:112631780, chr4:112521689, chr4:112719474, chr4:112142639, chr4:112710045, chr4:112706851, chr4:111963161
0.000449576421686669	-0.053581010317391	0.234	0.269	1	Astrocytes	Cdc42ep4	0.0277675389898443	chr10:102138625, chr10:102634822, chr10:102273136
0.000454341855123442	0.0492262572000936	0.317	0.285	1	Astrocytes	Plcd4	0.0279518236203002	chr9:81513255, chr9:80946570
0.000469269313283816	-0.0200844443988278	0.026	0.038	1	Astrocytes	Fam20a	0.0287574101046739	chr10:98100299, chr10:97834560, chr10:98371630, chr10:98115056, chr10:98067658, chr10:98490257, chr10:98174562
0.000473322970584569	0.124713038868568	0.789	0.759	1	Astrocytes	Camk2g	0.0287809719477935	chr15:3615023, chr15:4330991, chr15:3274960, chr15:2963982, chr15:4279626, chr15:4295554, chr15:3253044
0.000478559380734081	-0.00405958283392957	0.125	0.124	1	Astrocytes	Insyn2a	0.0288547796886747	chr1:207186756
0.000480054659532387	-0.0143838460961297	0.049	0.059	1	Astrocytes	Dpf2	0.0288547796886747	chr1:220651580
0.000493760680739368	-0.0255063223807588	0.563	0.582	1	Astrocytes	Pdzrn3	0.0295337846605594	chr4:133874940, chr4:133685990, chr4:133923329, chr4:133890480, chr4:133684190, chr4:133679686
0.000495129038480866	-0.00443944954249683	0.005	0.008	1	Astrocytes	LOC100359907	0.0295337846605594	chr14:7698486
0.000496998925955359	0.0841247251336322	0.235	0.195	1	Astrocytes	Mapk10	0.0295337846605594	chr14:7823549, chr14:7902037, chr14:8604065, chr14:8132707, chr14:7776913, chr14:7134333, chr14:7983582, chr14:8886289, chr14:8178153, chr14:8569471, chr14:7842642
0.000500260186094004	-0.00936056710662703	0.487	0.49	1	Astrocytes	Pnisr	0.029615403016765	chr5:35818006
0.000504157540863178	0.00686127982290324	0.189	0.183	1	Astrocytes	Rpl11	0.0297339229363216	chr5:154302419, chr5:154341172, chr5:154424827, chr5:154289819, chr5:154440737, chr5:154240542, chr5:154394721, chr5:154380159, chr5:154302419
0.000512686992033902	-0.0112388465809483	0.025	0.033	1	Astrocytes	Ikbke	0.030123721089992	chr13:47203531, chr13:47378355, chr13:48116298, chr13:48363933, chr13:47636875, chr13:48963757, chr13:48984011, chr13:47308863
0.00052208317658919	-0.00855976133822696	0.004	0.009	1	Astrocytes	Wnt9a	0.0304477355923093	chr10:44822213
0.000538928645053378	-0.0251757886132948	0.113	0.131	1	Astrocytes	Mdm2	0.03131375030962	chr7:60631723
0.00054764124350833	-0.0345309941551309	0.07	0.093	1	Astrocytes	Vamp3	0.0315860140741128	chr5:168178019, chr5:167547958, chr5:168296737, chr5:168115352, chr5:168332938, chr5:168304029, chr5:167278080, chr5:168145075, chr5:168172928, chr5:167722646, chr5:168234863
0.000559348015713724	-0.0185362328085898	0.065	0.075	1	Astrocytes	Miga1	0.0320441231499158	chr2:257635344
0.000559669157513827	-0.0146108873206405	0.069	0.08	1	Astrocytes	Elovl4	0.0320441231499158	chr8:91221446, chr8:91180525, chr8:91155137, chr8:91058595, chr8:91445916, chr8:91174227, chr8:91047176, chr8:91408116
0.000571560574553702	-0.037117353754487	0.127	0.152	1	Astrocytes	Mat2b	0.0326059719767217	chr10:25776394, chr10:25776486, chr10:25485895, chr10:25948675, chr10:25812839, chr10:25838298, chr10:26790963, chr10:25482754, chr10:25846221, chr10:24848583
0.000582753322242556	-0.0256911823149714	0.2	0.218	1	Astrocytes	Arhgap42	0.032860524858094	chr8:7709905, chr8:7361763, chr8:7594159, chr8:7576713, chr8:8048577, chr8:8079204
0.000584619421966633	0.00776373104122744	0.011	0.006	1	Astrocytes	Spp1	0.032860524858094	chr14:6684567, chr14:6684244, chr14:6686978, chr14:6686360, chr14:6687238, chr14:6688291, chr14:6688498, chr14:6688445, chr14:6686439, chr14:6685522, chr14:6685157, chr14:6688139, chr14:6687055, chr14:6688477, chr14:6687095, chr14:6685584, chr14:6686977, chr14:6686765, chr14:6688011, chr14:5960724, chr14:6665193, chr14:6506816, chr14:6495069, chr14:7369349, chr14:6684567, chr14:6530406, chr14:706…
0.000585393171592871	0.00624788944446693	0.005	0.001	1	Astrocytes	RT1-Db2	0.032860524858094	chr20:3979305
0.000587656348522509	-0.0499738252435591	0.389	0.416	1	Astrocytes	Tril	0.032860524858094	chr4:83869718, chr4:84135113, chr4:83998740, chr4:83701377, chr4:84099013, chr4:83784023, chr4:84044101, chr4:84250312, chr4:83917373, chr4:83917373, chr4:83924575
0.000617072231142474	-0.0287093402764527	0.079	0.1	1	Astrocytes	Fasn	0.0342775535296401	chr10:110218313, chr10:109447529
0.000618341895008169	0.0101395616737088	0.069	0.063	1	Astrocytes	Ccdc77	0.0342775535296401	chr4:152844882, chr4:152781931, chr4:152839255, chr4:152936748, chr4:152930457, chr4:152779858, chr4:152903396, chr4:152894214, chr4:152728787
0.000650348376384145	-0.0699247291681082	0.311	0.35	1	Astrocytes	Hsd11b1	0.0354321006142143	chr13:112055712, chr13:111950361, chr13:111029661
0.000670827933282535	-0.0172377653806794	0.827	0.844	1	Astrocytes	Lsamp	0.0361647718808811	chr11:59198674, chr11:59866035
0.000675151758459987	-0.0234424168574104	0.124	0.141	1	Astrocytes	Scarb1	0.036189832302478	chr12:36082966, chr12:36693844, chr12:36541091, chr12:36527247
0.000675906480407066	-0.00357337469356527	0.001	0.003	1	Astrocytes	Ccdc9b	0.036189832302478	chr3:111006085
0.000689953630203516	0.0145859412264637	0.032	0.024	1	Astrocytes	Cartpt	0.0365675424007864	chr2:30302061, chr2:31041935
0.000698635534118982	-0.0385964322430629	0.252	0.273	1	Astrocytes	Pygb	0.0367791753666396	chr3:146106017, chr3:146323106, chr3:146705889, chr3:146716975, chr3:146864533, chr3:147086793
0.000703025137039258	-0.0247467602957687	0.334	0.353	1	Astrocytes	Srsf7	0.0368864827754912	chr6:3517509
0.000711192547021954	0.020949346487288	0.095	0.08	1	Astrocytes	Errfi1	0.0371906289256014	chr5:167186435, chr5:167097663, chr5:168261020
0.000726078516402829	-0.037299664033563	0.612	0.623	1	Astrocytes	Ncoa1	0.0377176151169787	chr6:28670445, chr6:28707142, chr6:28175908, chr6:28606610, chr6:29669874
0.00074135125253248	-0.0114414229762017	0.037	0.044	1	Astrocytes	Foxp4	0.0383838892730348	chr9:14853361, chr9:14544993
0.000759383834244211	0.0097407195120768	0.022	0.016	1	Astrocytes	Gng8	0.0391882026040236	chr1:79261312, chr1:78934724, chr1:79583827, chr1:78481052
0.00076519958296413	0.00993088965618243	0.009	0.003	1	Astrocytes	Myo5c	0.0393588559263648	chr8:82061269, chr8:82233062, chr8:81805693, chr8:82103897, chr8:83102855, chr8:82157145, chr8:82496693, chr8:82584253, chr8:82170566, chr8:81743160, chr8:81744774, chr8:82348236
0.00077008107621659	-0.0587253527001883	0.589	0.606	1	Astrocytes	Mmd2	0.0394804964826335	chr12:14409477, chr12:14221823, chr12:14116824, chr12:14029676, chr12:14429914, chr12:14178271, chr12:14370972, chr12:14444807
0.000787404475690991	0.0346117223179461	0.062	0.053	1	Astrocytes	Hbb	0.0402371381584373	chr1:168424088, chr1:168397111, chr1:168893370, chr1:168880865, chr1:168324652, chr1:168372780, chr1:168880248, chr1:168602246, chr1:168424088
0.000792052377175581	-0.0186582132090011	0.025	0.038	1	Astrocytes	AABR07043564.1	0.0402469398076185	chr19:28889743, chr19:29156614, chr19:30274754, chr19:29127758, chr19:29156614, chr19:28968754, chr19:28573055, chr19:29125725, chr19:28559734
0.000793438585150097	0.0348355196830982	0.361	0.342	1	Astrocytes	Tsc22d1	0.0402469398076185	chr15:58629875, chr15:58930317, chr15:58632320, chr15:58775429, chr15:58181337, chr15:58632213, chr15:57653953, chr15:58600168, chr15:58246771, chr15:57906539, chr15:58139751, chr15:59021897
0.000795292665754827	0.0050142468891836	0.004	0	1	Astrocytes	Cxcl16	0.0402469398076185	chr10:57925114, chr10:57101828, chr10:57011111, chr10:57154334
0.000805157490391035	-0.0491042201096912	0.209	0.236	1	Astrocytes	LOC679894	0.0405365662865271	chr14:6342460, chr14:6980107
0.000806183623240468	-0.00427275499061464	0.209	0.21	1	Astrocytes	Dnm1	0.0405365662865271	chr3:10507853, chr3:11089644
0.000828514427044308	0.00620724847868659	0.108	0.102	1	Astrocytes	Sf3b5	0.0415164959801899	chr1:6546891
0.000841633381742662	-0.0197615186033063	0.039	0.051	1	Astrocytes	Rhbdf1	0.041651559914129	chr10:15383759, chr10:15805127
0.000849814899073071	-0.00994228571868134	0.01	0.017	1	Astrocytes	Als2cl	0.0417927778578631	chr8:119721227, chr8:118939052, chr8:118707612
0.000881933187936739	0.0101770228171154	0.012	0.007	1	Astrocytes	Tbc1d4	0.0428879037250087	chr15:86207529, chr15:85829478, chr15:86064639, chr15:86147019, chr15:86056214, chr15:85983914, chr15:86237401
0.000905118575492263	-0.0289940002954509	0.101	0.118	1	Astrocytes	Ccdc28b	0.0438256179392673	chr5:147743478, chr5:147811883, chr5:148088571, chr5:147697988, chr5:147688578, chr5:147641050, chr5:148033612
0.000913709028404914	-0.0402305117371693	0.265	0.286	1	Astrocytes	Sirpa	0.044000670145534	chr3:122212567, chr3:122147608, chr3:121981911, chr3:122147100, chr3:122325956, chr3:122211587, chr3:122326162, chr3:122332557
0.000914343349531112	-0.0262186091218617	0.04	0.058	1	Astrocytes	Rtel1	0.044000670145534	chr3:176807056, chr3:176538577, chr3:176820519, chr3:176709815, chr3:176969920, chr3:176538767, chr3:176807025, chr3:176537447, chr3:176992618, chr3:176992618, chr3:176596069
0.000938016657273205	0.0103616173193027	0.227	0.219	1	Astrocytes	Ndufb10	0.045001851129364	chr10:13618529, chr10:14433574, chr10:14513227, chr10:13894741, chr10:14051706, chr10:14579404, chr10:14275161
0.000946014305186765	-0.0372844541735898	0.077	0.102	1	Astrocytes	Tnfsf13	0.0452471720114938	chr10:56297212, chr10:57115009, chr10:56974535
0.000958184621432618	0.00691729174993382	0.033	0.027	1	Astrocytes	LOC100364769	0.0456899706414435	chr1:218218203
0.000976579259753453	0.0559890284021887	0.251	0.217	1	Astrocytes	Tspan5	0.0462857263655957	chr2:243700977, chr2:244076305, chr2:244177507, chr2:243646689, chr2:244247525, chr2:244079819, chr2:244138545, chr2:244184849, chr2:244208511, chr2:244294062
0.000980698524741962	-0.0267928807219522	0.158	0.175	1	Astrocytes	Acly	0.0463409592052768	chr10:88484488
0.0010018456613343	0.0159255611710367	0.021	0.014	1	Astrocytes	Kitlg	0.0470567507036302	chr7:42282616, chr7:42336517, chr7:42104284, chr7:42498603, chr7:42347233, chr7:41708723, chr7:41854564, chr7:42433940
0.00103644938438596	-0.0153799608992676	0.255	0.264	1	Astrocytes	LOC103693780	0.0483923153043064	chr14:86134493, chr14:85721170, chr14:85721671, chr14:85717446, chr14:86698160, chr14:85934050, chr14:85922652, chr14:85775083
0.00104152533577454	-0.0262693072724127	0.126	0.14	1	Astrocytes	Pigt	0.0484850132570652	chr3:160846220, chr3:161128007
0.00107880184732599	-0.0404440752153729	0.507	0.535	1	Astrocytes	Adgrg1	0.0497771864142651	chr19:10439157, chr19:10513321, chr19:10508739, chr19:10512546, chr19:10512681, chr19:10513329, chr19:10505353, chr19:10439040, chr19:10510496, chr19:10499090, chr19:10507694, chr19:10495900, chr19:10508968, chr19:10497960, chr19:10504037, chr19:10507965, chr19:10512135, chr19:10501546, chr19:10504532, chr19:10495572, chr19:10511265, chr19:10311275, chr19:10283449, chr19:10337521, chr19:10632848,…
0.00108515673070033	-0.00644523059645011	0.009	0.013	1	Astrocytes	Tfap4	0.0499235741678205	chr10:11287616
0.0011111934164963	-0.0253139610843789	0.082	0.096	1	Astrocytes	Cep120	0.0506755881337034	chr18:48723920, chr18:48756663, chr18:48742208, chr18:48760930, chr18:48777425, chr18:48687377, chr18:48732193, chr18:48822156, chr18:48790339
0.00116221975949	-0.0269011054206157	0.232	0.257	1	Astrocytes	Pde4dip	0.0526962531412691	chr2:199805216, chr2:200113908, chr2:200115250, chr2:199921992, chr2:199270008, chr2:199931270, chr2:200007387, chr2:200281800, chr2:200386202, chr2:200026044, chr2:200245563
0.00117310316365412	-0.0183442811004855	0.046	0.057	1	Astrocytes	Kcng4	0.0528840299753041	chr19:52059847, chr19:52306559, chr19:51860547, chr19:51964774, chr19:52306559, chr19:51947092, chr19:52356121, chr19:52202473, chr19:52410516, chr19:51459577
0.00118509364658294	-0.0279636225954292	0.276	0.289	1	Astrocytes	Notch1	0.0532294136230256	chr3:3987119, chr3:4722965, chr3:4040177, chr3:3492077, chr3:3933141, chr3:4811420
0.00118755066089106	0.00813487866165025	0.323	0.316	1	Astrocytes	Clta	0.0532294136230256	chr5:59423895
0.00119358786823342	0.013455939694399	0.124	0.119	1	Astrocytes	Wdr83os	0.0533475968001308	chr19:25425939
0.00119859899687525	-0.0242956694106584	0.038	0.051	1	Astrocytes	Ptch2	0.0534193780198265	chr5:135393266, chr5:136107204
0.00120897367822541	-0.0221156731568846	0.09	0.106	1	Astrocytes	Nsmaf	0.0537291191614737	chr5:19662961, chr5:19559889, chr5:19484287, chr5:19819447, chr5:19942832
0.00122457469153222	-0.0122588663200587	0.4	0.413	1	Astrocytes	Dnajb14	0.0542687224880154	chr2:242978772, chr2:243037840, chr2:243113268
0.00123070916666445	-0.0302511147143223	0.218	0.241	1	Astrocytes	Atf2	0.0543869448074138	chr3:60609653, chr3:60360241
0.00124124555589589	0.00410211882253814	0.061	0.058	1	Astrocytes	Abcg3l3	0.0546984839350975	chr14:5217970, chr14:5528865, chr14:5216726, chr14:5833398, chr14:5132080, chr14:6033739, chr14:5096569, chr14:5169845, chr14:5358728, chr14:5093170, chr14:5074513
0.0012476182103658	-0.0178858237117983	0.103	0.111	1	Astrocytes	Cx3cl1	0.0548253066784837	chr19:10466876, chr19:11291949, chr19:10647806, chr19:10623230, chr19:10524421, chr19:11336076, chr19:10522061, chr19:10644936, chr19:10943898, chr19:10659787, chr19:10927697, chr19:10542521, chr19:10946315, chr19:10619611, chr19:10286786, chr19:10361179, chr19:10561443, chr19:10642835
0.00125932969814663	-0.0209178026401207	0.077	0.092	1	Astrocytes	Tti1	0.0551853751523026	chr3:154735128, chr3:154477761, chr3:154403070, chr3:155262772, chr3:154747611, chr3:153966513, chr3:154676897, chr3:153550045
0.0012917598037802	-0.0385064962266602	0.113	0.137	1	Astrocytes	Med31	0.0564488239601776	chr10:58813643, chr10:58518039, chr10:59723929, chr10:59349377, chr10:59645087, chr10:59271637
0.00130322990756554	-0.00947184383505084	0.553	0.561	1	Astrocytes	Ndufa4	0.056791863305245	chr4:37244715
0.00132879349179474	-0.0140537266266547	0.023	0.032	1	Astrocytes	Nudt6	0.0577454634328972	chr2:124398686
0.00134558936181553	0.0499015040246427	0.804	0.788	1	Astrocytes	Igsf11	0.0581531843200056	chr11:64172723, chr11:63992687, chr11:64263208, chr11:64133179, chr11:64169848, chr11:63993053, chr11:64133179, chr11:64266762
0.0013892067301563	0.0377684387114745	0.125	0.104	1	Astrocytes	Tmod2	0.0596687235991397	chr8:82668704, chr8:82352676, chr8:82362502, chr8:83287841, chr8:82444710, chr8:83352794, chr8:82978713, chr8:82223089, chr8:82567991, chr8:83250549, chr8:83363252, chr8:82458979, chr8:83373330, chr8:83026023, chr8:82163544
0.00139096949674326	-0.026603580501488	0.16	0.179	1	Astrocytes	Pcdh7	0.0596687235991397	chr14:55175993, chr14:54578537, chr14:55021996, chr14:55208019
0.00139206736596667	-0.0198989901400141	0.023	0.037	1	Astrocytes	Fgfbp3	0.0596687235991397	chr1:255432386
0.00140983544834405	0.0410916397491343	0.077	0.065	1	Astrocytes	Dnm3	0.0601771398242753	chr13:80238185, chr13:80201214, chr13:80332537, chr13:80252722, chr13:80610059, chr13:80397246
0.00141663430872802	-0.0311372767675809	0.122	0.14	1	Astrocytes	Fxyd7	0.0601771398242753	chr1:89526261, chr1:89458391, chr1:89308274, chr1:89631954, chr1:89463703, chr1:88921894, chr1:89341324, chr1:89615967
0.00142745425913162	-0.0237520772032406	0.185	0.203	1	Astrocytes	Rnpc3	0.0603609229575656	chr2:216338199
0.00146498851305361	-0.0105658652109632	0.025	0.033	1	Astrocytes	Rpusd1	0.0615559138484358	chr10:14728042, chr10:15087022
0.00146894615860577	-0.011053335853678	0.178	0.181	1	Astrocytes	Stxbp1	0.0615559138484358	chr3:11681128
0.00147533296832049	-0.0237369351021025	0.181	0.197	1	Astrocytes	Fkbp8	0.0615559138484358	chr16:20506331
0.00150335766493956	-0.0130924940045336	0.088	0.099	1	Astrocytes	Klf7	0.0625588197548324	chr9:70654243
0.00151177838961782	-0.0375279858159961	0.332	0.35	1	Astrocytes	Itfg1	0.0627023525521614	chr19:21440221, chr19:21775623, chr19:22689176, chr19:22117535, chr19:21797390, chr19:22119433, chr19:21412271, chr19:21569838, chr19:23201533, chr19:22265448, chr19:21563389
0.00151480058753628	-0.0536766555261821	0.68	0.697	1	Astrocytes	Psap	0.0627023525521614	chr20:29377568, chr20:29648120, chr20:29782335, chr20:30315047
0.00152142723589392	-0.0495686884582303	0.37	0.409	1	Astrocytes	Gabra2	0.0628109223071153	chr14:39818777, chr14:39399216, chr14:39680073, chr14:39443854, chr14:39679975, chr14:40517738
0.00154529582194251	-0.0384862125032419	0.189	0.213	1	Astrocytes	Myo10	0.0634623059021835	chr2:78820780
0.00156915041768727	-0.0205420456625346	0.099	0.114	1	Astrocytes	Tbck	0.0639528924710496	chr2:237120216
0.00156947116275842	-0.0236056779145078	0.285	0.296	1	Astrocytes	Ppp2r5a	0.0639528924710496	chr13:110052963, chr13:110670453, chr13:110041871, chr13:110704962, chr13:109679265, chr13:109991254, chr13:109119919, chr13:110929751
0.00158170570637251	0.0166268858850999	0.039	0.029	1	Astrocytes	Pkia	0.0642844536828289	chr2:95683243, chr2:96489527, chr2:95703594, chr2:96476864
0.00158641774703415	0.016261552688637	0.112	0.1	1	Astrocytes	Gabrg2	0.0643093581795136	chr10:27906795, chr10:27021694
0.00164818973742915	-0.0156285527617857	0.047	0.058	1	Astrocytes	Ap1m1	0.0658919803781061	chr16:19336393, chr16:19982906, chr16:20112275, chr16:19309005, chr16:19342340
0.00165131833952768	-0.0367346473176934	0.451	0.47	1	Astrocytes	Bcl2	0.0658919803781061	chr13:26283065, chr13:27153861, chr13:26428712
0.00165548020948153	0.0141855367750077	0.177	0.17	1	Astrocytes	Ndufb5	0.0658919803781061	chr2:119269450, chr2:119246751, chr2:120022677, chr2:119167670, chr2:118173619
0.00165905993430341	0.1101495025316	0.568	0.507	1	Astrocytes	Mertk	0.0658919803781061	chr3:121052057, chr3:120860574, chr3:120913979, chr3:121646816, chr3:121307811, chr3:121209094
0.00166543150280372	-0.0372591199659225	0.184	0.211	1	Astrocytes	Nr2f1	0.0659780035757191	chr2:6533402, chr2:5799868, chr2:6365703, chr2:5835997, chr2:6371850, chr2:6385363, chr2:6358424
0.00168344203642717	0.0072438074665746	0.188	0.186	1	Astrocytes	Rps7	0.0665235230918626	chr6:47862443
0.0017363490507822	-0.0195878633238658	0.192	0.202	1	Astrocytes	Psmd1	0.0684418188660079	chr9:92935361
0.00174163912298127	0.00343115518916172	0.004	0.002	1	Astrocytes	Slc35g3	0.0684782821085969	chr10:56931333
0.00175126683551168	0.0508808079894053	0.135	0.106	1	Astrocytes	Pdlim3	0.0686846852887681	chr16:49597570, chr16:49072353, chr16:49230061, chr16:49639368, chr16:49491697, chr16:49610839, chr16:49679439, chr16:49677791, chr16:49548700, chr16:49677374, chr16:49284773, chr16:49673053, chr16:49299914, chr16:48633310
0.0017721550954447	-0.0602719907564859	0.417	0.44	1	Astrocytes	Clybl	0.069158132182429	chr15:109249017, chr15:109452160, chr15:109395370, chr15:108510261, chr15:108598867, chr15:108677650, chr15:109141308, chr15:108509741, chr15:108601358
0.00182750920650487	-0.00857741722763916	0.292	0.308	1	Astrocytes	Sntb1	0.0711413509470184	chr7:95182496, chr7:95823839, chr7:95376987, chr7:95292131, chr7:95254464, chr7:95603549, chr7:95445410
0.00184782383760542	-0.0268551742252334	0.356	0.377	1	Astrocytes	Tenm3	0.0716814092255108	chr16:47233885, chr16:46489427, chr16:46594050, chr16:46388900, chr16:46347235
0.00186547614956649	0.00598503230826264	0.232	0.228	1	Astrocytes	Eif3j	0.0720827335822638	chr3:113503476, chr3:114829104, chr3:114684188, chr3:113651154, chr3:113511183
0.00191954569386039	-0.0327269052155359	0.17	0.191	1	Astrocytes	Ptpn13	0.073808413836475	chr14:7798575, chr14:7729673, chr14:8777243, chr14:7740482, chr14:7881172, chr14:7941464, chr14:7913781, chr14:7740301, chr14:7369349, chr14:7918419
0.00193131232198217	-0.0218429385547302	0.157	0.169	1	Astrocytes	Rab2b	0.0740792853478149	chr15:28557590, chr15:28539925, chr15:28809039, chr15:28553468, chr15:28559720, chr15:28569556, chr15:28540333, chr15:28734147, chr15:28729382, chr15:28574976, chr15:28706280, chr15:28708349, chr15:28526399
0.00197802952135994	-0.0155081133345189	0.12	0.133	1	Astrocytes	Gfpt1	0.0754941824100701	chr4:119108819, chr4:117892930, chr4:118406653
0.00198670571885126	-0.00943758403896026	0.004	0.01	1	Astrocytes	Icoslg	0.0754941824100701	chr20:11372675, chr20:11286918, chr20:11600227, chr20:11276220, chr20:11502944, chr20:11276727, chr20:11713140, chr20:11407161
0.0019874488357572	-0.0119598543269157	0.012	0.019	1	Astrocytes	Ccdc180	0.0754941824100701	chr5:62061212, chr5:61855839, chr5:61259877, chr5:61263803, chr5:61388396, chr5:62353349, chr5:62045292, chr5:61461463, chr5:61343848
0.00203127806284653	-0.00443628287667616	0.002	0.005	1	Astrocytes	Mef2b	0.0766597592116936	chr16:21767027
0.00203279320704134	-0.0330761947393935	0.116	0.136	1	Astrocytes	Tob1	0.0766597592116936	chr10:81462983, chr10:82568365
0.0020625594384256	-0.0149638040960174	0.038	0.048	1	Astrocytes	Trmt10a	0.0775957613189947	chr2:243119067, chr2:243188057, chr2:244049722, chr2:243456835, chr2:243552464, chr2:243119334
0.0020793944689049	0.00930674006267498	0.092	0.087	1	Astrocytes	Snrnp35	0.0778934936068524	chr12:37521382, chr12:38190737, chr12:37782739, chr12:37708516, chr12:37525819
0.00211247194919882	-0.0248464454007013	0.125	0.14	1	Astrocytes	Ist1	0.0787828755755882	chr19:42057295, chr19:42089373, chr19:41996328, chr19:41983921, chr19:41990949, chr19:41797514, chr19:41810356, chr19:42013772
0.00212296568155734	-0.0212551288037955	0.086	0.1	1	Astrocytes	Slc25a42	0.0789220038205487	chr16:20955240, chr16:20763045, chr16:20807791, chr16:20722188
0.00213713371891531	0.00390243632133705	0.129	0.128	1	Astrocytes	Hopx	0.0792370555076875	chr14:33713257, chr14:34052531, chr14:33258038, chr14:34166117, chr14:34175530, chr14:33689724, chr14:33297957, chr14:33660470, chr14:33290707, chr14:33615731
0.00214154204074831	-0.021505705716166	0.112	0.132	1	Astrocytes	Znrf2	0.0792370555076875	chr4:85141496, chr4:85104778, chr4:85335583
0.00215379283800619	-0.00165057471844055	0.006	0.007	1	Astrocytes	Siglec15	0.0795028283356261	chr18:74116989
0.00218455331400917	-0.0246364886516675	0.049	0.064	1	Astrocytes	Neto2	0.0802605910776952	chr19:21528083, chr19:21930980, chr19:23449489, chr19:21800292, chr19:21569838, chr19:22126495, chr19:21494541
0.00218971104528661	-0.0290134731901284	0.161	0.179	1	Astrocytes	Aplp2	0.080262118874898	chr8:32346328, chr8:32500320, chr8:32482263, chr8:32324116, chr8:32775345, chr8:32249565, chr8:32373934, chr8:32273633, chr8:32287183
0.00220206792019031	-0.0295634423517178	0.22	0.24	1	Astrocytes	St7l	0.0804282181984225	chr2:207293702, chr2:207266788, chr2:206917784, chr2:207266788, chr2:207286451, chr2:206764456, chr2:207463099, chr2:207137619, chr2:207283183, chr2:206764456, chr2:206611643
0.00221608743527177	0.0138555041644082	0.062	0.054	1	Astrocytes	Ndufaf8	0.080663525950217	chr10:108961086, chr10:108552310, chr10:108388730, chr10:109370339, chr10:109276618
0.0022300342120872	-0.0553123046539128	0.172	0.207	1	Astrocytes	Entpd2	0.0807796759281261	chr3:3244015, chr3:2606942, chr3:3540386, chr3:2003615, chr3:2644647
0.00223265792111467	-0.0393196291969762	0.378	0.412	1	Astrocytes	Cntn4	0.0807796759281261	chr4:137937718, chr4:137474641, chr4:139032387, chr4:137486248, chr4:137750056, chr4:137474641, chr4:137486554, chr4:137271944
0.0022347258638964	0.127380031104227	0.475	0.419	1	Astrocytes	Sorcs1	0.0807796759281261	chr1:269578965, chr1:269578887, chr1:269578998, chr1:270035487, chr1:270556378
0.00224033173467612	-0.016631531996536	0.069	0.081	1	Astrocytes	Ubash3b	0.0807865547826237	chr8:45428490, chr8:45128543, chr8:45204713, chr8:45617780, chr8:45105440, chr8:45242407, chr8:45222211
0.00224521531649821	-0.0362632169017494	0.446	0.47	1	Astrocytes	Cadm2	0.0807865547826237	chr11:4440240, chr11:3629073, chr11:4234147, chr11:3652758, chr11:3666897, chr11:4443301
0.00229327852002499	0.0100927557080181	0.058	0.051	1	Astrocytes	Enpp5	0.082327124535817	chr9:19515827, chr9:19117167, chr9:19159375, chr9:19450901, chr9:19453044, chr9:19990237, chr9:19421023
0.00238867205226496	-0.0595312731794498	0.529	0.552	1	Astrocytes	Nckap5	0.0851949824380876	chr13:43699034, chr13:42717036, chr13:42717036
0.00239483899030826	-0.0204728156720258	0.108	0.121	1	Astrocytes	Efemp2	0.0851949824380876	chr1:220577186
0.00239488699994879	0.0167633948543922	0.365	0.345	1	Astrocytes	Atp5if1	0.0851949824380876	chr5:149991079
0.00242590154105424	0.00502391069929003	0.003	0	1	Astrocytes	Lef1	0.085747096020066	chr2:237121664, chr2:235510221
0.00242709681006704	0.00994226648417696	0.015	0.008	1	Astrocytes	AABR07001555.1	0.085747096020066	chr1:51460385, chr1:51604032, chr1:51590413, chr1:51856782, chr1:51674870
0.00243447511618449	-0.0177049780918626	0.076	0.088	1	Astrocytes	AABR07028769.1	0.085747096020066	chr17:85787837, chr17:85803427
0.0024377361566133	0.013127384467954	0.066	0.058	1	Astrocytes	Nop16	0.085747096020066	chr17:10125745, chr17:9583685, chr17:11330561, chr17:10133510
0.00250025672448776	-0.0198147009831476	0.505	0.53	1	Astrocytes	Nf1	0.0874163228968096	chr10:66816431
0.00250190776266366	0.0208551440869924	0.046	0.035	1	Astrocytes	Slc6a6	0.0874163228968096	chr4:123278290, chr4:124604925
0.00253668751205271	-0.0179261445349311	0.042	0.056	1	Astrocytes	Lyn	0.0880432603740772	chr5:16238901, chr5:16768657, chr5:16623614, chr5:17045383, chr5:16627929
0.00259819059859241	-0.00128419920324968	0.085	0.083	1	Astrocytes	Ush2a	0.0894819548711253	chr13:106940834, chr13:107308603, chr13:106263139, chr13:106963211, chr13:106982851, chr13:106917691, chr13:106784310, chr13:107115819, chr13:106943834
0.00260095432312807	-0.0148367229427978	0.437	0.445	1	Astrocytes	Ccdc141	0.0894819548711253	chr3:64604356, chr3:63452569, chr3:64256673, chr3:63551923, chr3:63961040, chr3:63893062, chr3:63892330
0.00261886726197454	-0.0314547403643697	0.152	0.173	1	Astrocytes	Ephb3	0.0894824931253782	chr11:83610475, chr11:83309330, chr11:83566348, chr11:84225384
0.00261892690601108	-0.022255814481953	0.189	0.208	1	Astrocytes	AABR07021704.1	0.0894824931253782	chr13:86667750
0.00262339903029409	0.0441001405938748	0.249	0.25	1	Astrocytes	Atp2b1	0.0894824931253782	chr7:40139016
0.00262378549449732	-0.021898808062017	0.091	0.106	1	Astrocytes	RGD1562310	0.0894824931253782	chr12:43904123, chr12:43934200, chr12:44633761, chr12:44520049, chr12:43754860, chr12:43759099, chr12:44265345, chr12:43795995, chr12:43870145
0.00269825367717986	0.00316393932142736	0.003	0.001	1	Astrocytes	Bfsp2	0.0916238175056226	chr8:112057765, chr8:111540155, chr8:112442524, chr8:112191712
0.00271757305543764	-0.025599313572151	0.084	0.1	1	Astrocytes	Ska2	0.0916700581616261	chr10:74320534
0.00271795497105377	-0.00374883082130709	0.062	0.065	1	Astrocytes	Plekhd1	0.0916700581616261	chr6:104249371, chr6:104638191, chr6:104369946, chr6:104392441, chr6:104858504, chr6:103620799, chr6:103532114, chr6:104363546
0.00272298872407686	-0.0343164453567121	0.193	0.215	1	Astrocytes	Moxd1	0.0916700581616261	chr1:21949521, chr1:22281636, chr1:21950841, chr1:21951163, chr1:22269312, chr1:22168682, chr1:22060062
0.00277500379691446	-0.0156914223500736	0.068	0.078	1	Astrocytes	Hps4	0.0932211125610151	chr12:50500597, chr12:49803314, chr12:49326776, chr12:50777325
0.00282421418152231	-0.0274072308031941	0.143	0.156	1	Astrocytes	Plekha7	0.0943231935864301	chr1:186192471, chr1:185365726
0.00282584784457051	-0.0292276502193789	0.192	0.21	1	Astrocytes	Boc	0.0943231935864301	chr11:61108354, chr11:61066273, chr11:61248534
0.00285274050877199	-0.0198390763111933	0.021	0.036	1	Astrocytes	Nudt12	0.095018669005552	chr9:105696874, chr9:105690573, chr9:105548023, chr9:105714008, chr9:105464804, chr9:105062974, chr9:105693356, chr9:105062974, chr9:105593769, chr9:105701318
0.00294192847703692	0.0142250091355317	0.06	0.049	1	Astrocytes	Dnmbp	0.0973786777089853	chr1:264383734, chr1:263573242
0.00294221654985078	0.0102394912676934	0.02	0.013	1	Astrocytes	AABR07002774.3	0.0973786777089853	chr1:84565186
0.00303157300148111	-0.0121624601336568	0.109	0.118	1	Astrocytes	Prrt1	0.0994964795967273	chr20:4096671, chr20:4808644, chr20:4803349, chr20:4330372, chr20:4555559, chr20:4902384, chr20:3807281
7.63283131904275e-22	-0.269619344796336	0.997	0.998	1.32025083325483e-17	Cck+-Vip+	Snhg11	1.17270820385773e-17	chr3:154838982, chr3:154836429, chr3:154858718, chr3:155254785, chr3:154860647, chr3:155066743
1.87107667394687e-11	-0.211520704367104	0.704	0.785	3.23640132292591e-07	Cck+-Vip+	Srsf7	9.58240733950657e-08	chr6:3517509
2.50768214393269e-09	0.215848783106186	0.44	0.316	4.33753780436038e-05	Cck+-Vip+	AABR07054400.1	7.70560569187637e-06	chr3:152319769, chr3:152274882, chr3:152538729, chr3:152479226, chr3:152480887, chr3:152365572, chr3:152359683, chr3:152390517, chr3:152323296
4.53611857720562e-08	-0.139146069983277	0.665	0.735	0.000784612430299256	Cck+-Vip+	Pabpn1	7.36798162536489e-05	chr15:33841427
4.79561417948769e-08	-0.107852404898006	0.259	0.325	0.000829497384625985	Cck+-Vip+	Zcchc9	7.36798162536489e-05	chr2:20374207, chr2:20878604, chr2:21678072, chr2:21460949, chr2:21427306, chr2:21459227, chr2:20873376, chr2:20890304, chr2:21454483, chr2:21434330, chr2:20623455, chr2:21436627
1.59790625975005e-07	-0.106613435948628	0.073	0.142	0.00276389845748966	Cck+-Vip+	LOC102556347	0.000204585264789998	chr11:34208919, chr11:34146952, chr11:33636841, chr11:33747125, chr11:33095065, chr11:33775318, chr11:34144949, chr11:33775318, chr11:34143078, chr11:34208377
1.99610561643027e-07	0.122313586016172	0.209	0.136	0.00345266388473944	Cck+-Vip+	Adam32	0.000235908974544882	chr16:72132079, chr16:71808664, chr16:72209933, chr16:72134658, chr16:71862384, chr16:72345299, chr16:72199563, chr16:72056158
2.15321743596739e-07	0.063911390602265	0.104	0.06	0.0037244201989928	Cck+-Vip+	Ankrd61	0.000236300233472878	chr12:13037374
4.64633191040259e-07	-0.0541632624166462	0.021	0.055	0.00803676030542335	Cck+-Vip+	Nek5	0.000446164021696409	chr16:74757648, chr16:74864424, chr16:74652909, chr16:74866329, chr16:74673461
7.94809785735977e-07	-0.195295877310554	0.721	0.798	0.0137478248638752	Cck+-Vip+	Nav2	0.000718321032238091	chr1:104789455, chr1:104875122, chr1:105290029, chr1:104796513, chr1:105559492, chr1:104448825, chr1:105038808, chr1:104640950
1.11432057769999e-06	-0.200555931933066	0.985	0.993	0.0192744030324768	Cck+-Vip+	Anks1b	0.000922061566566899	chr7:31671653, chr7:30596744
1.14027400187263e-06	0.122783962255434	0.306	0.237	0.0197233194103909	Cck+-Vip+	AABR07033249.1	0.000922061566566899	chr11:13064448, chr11:13391671
1.68871893244289e-06	-0.237571991343861	0.85	0.888	0.0292097713744646	Cck+-Vip+	Ntrk2	0.00129727388390263	chr17:7001504, chr17:7215881, chr17:6891271, chr17:6115340
1.81773934347471e-06	-0.156076037430208	0.938	0.954	0.031441437424082	Cck+-Vip+	Ttc3	0.00132989272729264	chr11:33726036
2.04197573421924e-06	-0.266528594452565	0.594	0.7	0.0353200542747901	Cck+-Vip+	Slc2a13	0.00142604159911565	chr7:132440629, chr7:131822675, chr7:133258739, chr7:132400046, chr7:131985660, chr7:132479734
2.81052522080702e-06	-0.16471666743738	0.928	0.932	0.0486136547442991	Cck+-Vip+	Tuba1a	0.00179920456218663	chr7:140696986, chr7:140513890, chr7:139980581, chr7:140582872, chr7:140860846, chr7:140809908, chr7:140574803, chr7:140085416
3.06694946001073e-06	0.0778233536848688	0.093	0.047	0.0530490248098056	Cck+-Vip+	Morc1	0.00188482446014419	chr11:55136431, chr11:54866943
6.44440994948647e-06	-0.173330863171398	0.708	0.772	0.111468958896268	Cck+-Vip+	Sptan1	0.00333597427505204	chr3:8893946, chr3:8069412, chr3:8104305, chr3:8842912, chr3:9134518
6.5138784334523e-06	-0.0600832656095438	1	1	0.112670555263424	Cck+-Vip+	AC134224.3	0.00333597427505204	chr1:221156143, chr1:220898335, chr1:221241749, chr1:220563394, chr1:221307597, chr1:220162941, chr1:220702914, chr1:221101393, chr1:220162941, chr1:221204790, chr1:222152246, chr1:222153445, chr1:221844030
7.43573560130753e-06	-0.161982951590881	0.507	0.586	0.128615918695816	Cck+-Vip+	Mprip	0.00368524650898351	chr10:46170142, chr10:46180632, chr10:45487592, chr10:46122179, chr10:46746039
1.2824207999049e-05	-0.145404056368856	0.341	0.423	0.22182032575955	Cck+-Vip+	Sos1	0.00597064035446633	chr6:3667551, chr6:3185100
1.40119489734425e-05	-0.229874425114527	0.614	0.681	0.242364681393635	Cck+-Vip+	Nedd4l	0.00618545204372943	chr18:60322022, chr18:60750663, chr18:60693437
1.61083312024648e-05	0.114245334505618	0.283	0.197	0.278625804809034	Cck+-Vip+	Sem1	0.00687467779429637	chr4:32421385
1.98569873234068e-05	-0.125808139542918	0.31	0.375	0.343466309732968	Cck+-Vip+	Adgrb2	0.00782263469838005	chr5:148281667, chr5:148473584
2.5483638122931e-05	-0.142780492229709	0.545	0.616	0.440790488612338	Cck+-Vip+	Vamp2	0.00903624238869886	chr10:56492284, chr10:55635867, chr10:55706808, chr10:55766793, chr10:56100275, chr10:56117801, chr10:55620712, chr10:55064343, chr10:56089391, chr10:56111831, chr10:55660346, chr10:55210943
2.66780391635795e-05	-0.0845666315123641	0.195	0.249	0.461450043412434	Cck+-Vip+	Acap3	0.00903624238869886	chr5:173361697, chr5:173336178, chr5:173196883, chr5:172863592, chr5:173159258, chr5:173348932
2.69924785185499e-05	-0.112166755600809	0.688	0.717	0.466888900935357	Cck+-Vip+	Aplp1	0.00903624238869886	chr1:89101729, chr1:89364969
2.70546179302361e-05	-0.125730746307473	0.117	0.121	0.467963726339294	Cck+-Vip+	Ebf1	0.00903624238869886	chr10:23714812
2.96102109236284e-05	-0.307845353773319	0.559	0.655	0.512167818346	Cck+-Vip+	Tcf4	0.0096793889495878	chr18:65360351, chr18:65450932, chr18:65095378, chr18:65620637, chr18:65275509
3.78271800517025e-05	-0.0637040983465896	0.124	0.155	0.654296733354298	Cck+-Vip+	Pkib	0.0116284083902955	chr20:40725755, chr20:40679295, chr20:40636367, chr20:40652140, chr20:40682752, chr20:40675757, chr20:40676096, chr20:40769553
3.8435959598508e-05	0.0680444054636748	0.086	0.044	0.664826793175393	Cck+-Vip+	Sycp3	0.0116284083902955	chr7:29150946
3.85998976767164e-05	-0.169736500922599	0.703	0.746	0.667662430114164	Cck+-Vip+	Ppm1e	0.0116284083902955	chr10:73970416
4.08323371835535e-05	0.0251199411704012	0.022	0.007	0.706276936263924	Cck+-Vip+	Rnf212	0.012064385163233	chr14:1191171, chr14:1059189, chr14:2296442, chr14:1943789, chr14:2047120, chr14:1310031, chr14:1063673, chr14:2571812, chr14:2103638, chr14:1104221
4.3039465992546e-05	-0.129839300651448	0.737	0.78	0.744453643273069	Cck+-Vip+	Dnm1	0.0122455251020273	chr3:10507853, chr3:11089644
4.98999379401451e-05	0.0952591426356953	0.321	0.264	0.863119226550689	Cck+-Vip+	Otub1	0.0135237541903141	chr1:222444585, chr1:222600400, chr1:221955179, chr1:221649722, chr1:221955179, chr1:222322526
5.01727407477158e-05	-0.100420422877427	0.154	0.202	0.867837896713241	Cck+-Vip+	Cpq	0.0135237541903141	chr7:72056786
5.53703210724029e-05	-0.0730117447506743	0.169	0.211	0.957740443589354	Cck+-Vip+	Ier5l	0.0143553045289941	chr3:9584524, chr3:8815230
5.55092188180764e-05	-0.0679402816731133	0.08	0.114	0.960142957896267	Cck+-Vip+	AABR07043564.1	0.0143553045289941	chr19:28889743, chr19:29156614, chr19:30274754, chr19:29127758, chr19:29156614, chr19:28968754, chr19:28573055, chr19:29125725, chr19:28559734
5.62139378020885e-05	-0.0866828235818344	0.579	0.597	0.972332482162725	Cck+-Vip+	Srsf2	0.0143553045289941	chr10:105711199, chr10:104896555
5.69951559664568e-05	-0.15034750748944	0.467	0.581	0.985845212751803	Cck+-Vip+	Ralgapa1	0.0143553045289941	chr6:77402283
6.58822395960298e-05	-0.148027173638951	0.616	0.667	1	Cck+-Vip+	Atl1	0.0158028074704801	chr6:92384230, chr6:92788997, chr6:91860459, chr6:92676410, chr6:92833071
7.22463609322709e-05	-0.119452428073157	0.225	0.294	1	Cck+-Vip+	AABR07003751.1	0.0165670610352748	chr1:117921821
8.56417754218843e-05	-0.146414065854974	0.317	0.386	1	Cck+-Vip+	LOC100362814	0.0193500034938504	chr3:94227040, chr3:94690140, chr3:93868295, chr3:94803346
9.20661196565888e-05	-0.0990959717854779	0.229	0.279	1	Cck+-Vip+	Alg9	0.0200399755611698	chr8:54323577, chr8:55588901, chr8:56023405, chr8:54869237, chr8:54643433, chr8:55985102
9.26085827156376e-05	-0.0968550670341639	0.35	0.405	1	Cck+-Vip+	Matk	0.0200399755611698	chr7:11786777, chr7:10700602, chr7:11724261, chr7:11630718, chr7:11724137, chr7:10899442, chr7:11051710
9.93345642213832e-05	-0.146390971138925	0.583	0.616	1	Cck+-Vip+	Ppfia2	0.0211968922874629	chr7:48614410, chr7:48010262
0.0001158274259021	-0.144728159345983	0.755	0.793	1	Cck+-Vip+	Dok6	0.0243777064597242	chr18:87319315
0.00012661307309236	-0.0674273575697405	0.118	0.158	1	Cck+-Vip+	Ppat	0.0262876115539327	chr14:33271003, chr14:34104749, chr14:33257929
0.000142665408311276	-0.0606088469282577	0.102	0.142	1	Cck+-Vip+	Ermard	0.0292254844439259	chr1:57230966
0.000148917188492284	-0.134022850148915	0.735	0.797	1	Cck+-Vip+	Cpe	0.029250638288919	chr16:26870374, chr16:27028947
0.000149670189779324	-0.142262855343306	0.417	0.497	1	Cck+-Vip+	Gnb1	0.029250638288919	chr5:173266182, chr5:173136166
0.000152837875707298	-0.108853163362585	0.706	0.722	1	Cck+-Vip+	Npepps	0.029250638288919	chr10:85148466, chr10:85182173, chr10:85187286, chr10:85143389, chr10:85156656, chr10:85176422, chr10:85118112, chr10:85141858, chr10:85147665, chr10:85123568, chr10:85134960, chr10:85144384, chr10:85172959, chr10:85169097, chr10:85170226, chr10:85122786, chr10:85132261, chr10:85152556, chr10:85176796, chr10:85161990, chr10:85158769, chr10:85131331, chr10:85144302, chr10:85184647, chr10:85160175,…
0.000152859334558061	-0.129549843343332	0.337	0.417	1	Cck+-Vip+	Kdm5b	0.029250638288919	chr13:52013254, chr13:50555207
0.000153467096676131	-0.117875191306466	0.828	0.836	1	Cck+-Vip+	Uchl1	0.029250638288919	chr14:43235546, chr14:43136668, chr14:44041652, chr14:43918242
0.000154211253671078	-0.10865021478215	0.255	0.318	1	Cck+-Vip+	Trmt13	0.029250638288919	chr2:219336486, chr2:220141147, chr2:219543825, chr2:219456087
0.000158602628248263	0.203637720005677	0.625	0.544	1	Cck+-Vip+	Calm2	0.0297167168342233	chr1:78402872
0.000172051672417302	-0.111189143921873	0.333	0.39	1	Cck+-Vip+	Lcmt1	0.031098845823758	chr1:193347670
0.000174217641278835	-0.0933579335065983	0.147	0.2	1	Cck+-Vip+	Gpr176	0.0311241841931165	chr3:110147231, chr3:109798675, chr3:109810623
0.000179811618609965	-0.0856753785980109	0.395	0.441	1	Cck+-Vip+	Far1	0.0316798125723804	chr1:178465790, chr1:178472310, chr1:178385072, chr1:178611034, chr1:178344682, chr1:178468674, chr1:178322927, chr1:178464414
0.000181451673156045	-0.113269774695665	0.491	0.555	1	Cck+-Vip+	Camk2g	0.0316798125723804	chr15:3615023, chr15:4330991, chr15:3274960, chr15:2963982, chr15:4279626, chr15:4295554, chr15:3253044
0.0001852032396786	-0.108057826256113	0.346	0.401	1	Cck+-Vip+	Ngef	0.0319714896002473	chr9:93720128, chr9:94810785
0.000190679932978537	-0.0894231706497003	0.21	0.266	1	Cck+-Vip+	LOC294154	0.0325511832253583	chr20:7377043, chr20:7309372, chr20:7328936, chr20:7328660, chr20:7286105, chr20:7364855, chr20:7644285, chr20:7365771, chr20:7426731, chr20:7743798, chr20:7151467, chr20:7355967, chr20:7948533, chr20:7377576, chr20:7829034, chr20:7151541, chr20:7369459, chr20:7632626, chr20:7371659, chr20:6731181, chr20:7366863
0.000200872060835064	0.0702974006804661	0.185	0.135	1	Cck+-Vip+	Uba5	0.0335456341594557	chr8:112873075, chr8:112672888, chr8:112578424, chr8:112706036, chr8:112901924, chr8:112684301, chr8:112519404, chr8:112578553, chr8:112578114, chr8:112680243, chr8:112901806, chr8:112481721, chr8:112438584, chr8:112578114, chr8:112894809
0.000203415183174829	-0.113673337460146	0.31	0.359	1	Cck+-Vip+	Aatk	0.0336050631644954	chr10:108695704, chr10:109214458, chr10:109336782, chr10:109528162, chr10:110129471, chr10:109045624, chr10:109913256, chr10:108918438
0.000215502398197499	-0.119443979629697	0.614	0.674	1	Cck+-Vip+	Synj1	0.0352231792117699	chr11:30981714, chr11:30968683
0.000221807344477881	-0.029960457217208	0.015	0.033	1	Cck+-Vip+	Fosl1	0.0358720846374544	chr1:220002475, chr1:220791261, chr1:220676166, chr1:220683732
0.00022975781912556	-0.115483528318599	0.244	0.314	1	Cck+-Vip+	Celf6	0.0364384732435005	chr8:64150087
0.000230052844612051	-0.158227070050081	0.511	0.59	1	Cck+-Vip+	Nebl	0.0364384732435005	chr17:84147966, chr17:84685364, chr17:84648631
0.000235795515963198	-0.0676667628334135	0.157	0.206	1	Cck+-Vip+	Rcor1	0.036966962318965	chr6:134635839
0.000249508182470261	-0.110321767946542	0.236	0.291	1	Cck+-Vip+	Rhbdl3	0.0383586944345737	chr10:67528938, chr10:67579426, chr10:67357797, chr10:67316057, chr10:68303456
0.0002534349278915	-0.104943606249751	0.317	0.373	1	Cck+-Vip+	Scap	0.0383586944345737	chr8:117957850
0.000254637702500436	-0.134877452445351	0.27	0.319	1	Cck+-Vip+	Trpm3	0.0383586944345737	chr1:240044429, chr1:240016137
0.000257156048344252	-0.0888326381655083	0.116	0.174	1	Cck+-Vip+	Rab27b	0.0383586944345737	chr18:68354121, chr18:68386692
0.000260870669034462	-0.0693719866181972	0.095	0.134	1	Cck+-Vip+	Reep3	0.0385386246062065	chr20:22796599, chr20:23069655, chr20:22977011, chr20:23157294
0.000271477901190676	-0.155161323703765	0.075	0.098	1	Cck+-Vip+	Runx1	0.0396212277836268	chr11:32535784
0.000273356557215858	-0.115566502476625	0.551	0.611	1	Cck+-Vip+	Gpr162	0.0396212277836268	chr4:156970091, chr4:157559013, chr4:157534684, chr4:157664501
0.000277769031007929	-0.202975340727135	0.699	0.755	1	Cck+-Vip+	Cntn5	0.0398845176860357	chr8:8018753, chr8:8072846
0.00028619942981909	-0.0803017806811522	0.195	0.248	1	Cck+-Vip+	Edc3	0.0401271027202523	chr8:61963698
0.000287293758085639	0.0973033378480402	0.344	0.286	1	Cck+-Vip+	Ndufab1	0.0401271027202523	chr1:192836216
0.00030095992218278	-0.124015303239207	0.308	0.377	1	Cck+-Vip+	Slc8a2	0.0406233230755893	chr1:78413438, chr1:77147162, chr1:77475411, chr1:77411984, chr1:78429193, chr1:77411984
0.000301422730448918	-0.0696142596759653	0.097	0.143	1	Cck+-Vip+	Dazap2	0.0406233230755893	chr7:142252185, chr7:142281188, chr7:142507534, chr7:142356266, chr7:142554628, chr7:142238332
0.000307002306800279	-0.0761565435946068	0.16	0.212	1	Cck+-Vip+	Itfg2	0.0408444698379326	chr4:161543127, chr4:161807625, chr4:161922229
0.000310355384006194	-0.261745816600903	0.755	0.769	1	Cck+-Vip+	Sorcs1	0.0408444698379326	chr1:269578965, chr1:269578887, chr1:269578998, chr1:270035487, chr1:270556378
0.000311924738037063	-0.082685634965311	0.282	0.347	1	Cck+-Vip+	Dmtf1	0.0408444698379326	chr4:22218181, chr4:22222996, chr4:22145469, chr4:22346460, chr4:21893282, chr4:21927227, chr4:21847812, chr4:21867141, chr4:21834092, chr4:21956987, chr4:21905870, chr4:21861649, chr4:22737818, chr4:21940942
0.000313697438224163	-0.103164303405707	0.819	0.87	1	Cck+-Vip+	Luc7l2	0.0408444698379326	chr4:66200218, chr4:67281714
0.000333236461448192	-0.140279862063491	0.746	0.762	1	Cck+-Vip+	Rasal2	0.0425975558385637	chr13:74799202, chr13:75063979, chr13:75114519, chr13:74930058, chr13:75150286
0.000335479318957707	-0.0741985803981519	0.229	0.268	1	Cck+-Vip+	Vwa5b2	0.0425975558385637	chr11:84115899, chr11:84151683, chr11:84035438, chr11:84062649, chr11:84084250, chr11:84035672, chr11:84121279, chr11:84042146
0.000340595735990819	-0.272551639963372	0.33	0.422	1	Cck+-Vip+	Cnr1	0.0428927285882208	chr5:49179536
0.000362735709852532	-0.115360622374746	0.462	0.522	1	Cck+-Vip+	Ptk2	0.0449441245659218	chr7:115251607, chr7:114510982
0.000378504668563091	-0.0450236719446199	0.021	0.044	1	Cck+-Vip+	Etv4	0.0465227658224266	chr10:89566994, chr10:89102820, chr10:88949523, chr10:88949523, chr10:89052688, chr10:90256027, chr10:89695856, chr10:89672998, chr10:89731884
0.000391796520791696	-0.0940941902415819	0.283	0.327	1	Cck+-Vip+	Asic1	0.0465273916723398	chr7:141970789, chr7:141731661, chr7:142282220, chr7:141547487
0.000393508991567899	0.051670637095554	0.075	0.041	1	Cck+-Vip+	Ankrd49	0.0465273916723398	chr8:13556948
0.000393683996186161	-0.0992220935908482	0.356	0.423	1	Cck+-Vip+	U2surp	0.0465273916723398	chr8:103468511
0.000415893172429297	0.0981573910179329	0.191	0.15	1	Cck+-Vip+	Sst	0.0487769671847612	chr11:80716368, chr11:80314108, chr11:79358865, chr11:81354114
0.000431783119115914	-0.0919289931477934	0.275	0.334	1	Cck+-Vip+	Nvl	0.0502569381977038	chr13:99337824, chr13:99597065, chr13:99595180, chr13:99345106, chr13:99346458
0.000437539218450863	-0.0944824558546921	0.254	0.303	1	Cck+-Vip+	Strn	0.0505440041524741	chr6:1802381, chr6:1646250, chr6:1640358, chr6:1000307
0.0004711668098546	-0.0715140095256573	0.1	0.144	1	Cck+-Vip+	Oprd1	0.0528394661796064	chr5:149889939, chr5:150114861, chr5:150065246, chr5:150309023
0.00048253097737962	-0.0997376167790488	0.169	0.243	1	Cck+-Vip+	Zfr2	0.0537217821482644	chr7:11518985, chr7:10357569, chr7:10353793, chr7:10767094, chr7:11462675, chr7:10804824, chr7:10767094, chr7:11270226, chr7:11954880
0.00049784249989718	-0.17526521510469	0.755	0.807	1	Cck+-Vip+	Kcnq3	0.054758935010745	chr7:107000100
0.000498974935010694	-0.102383037967851	0.305	0.373	1	Cck+-Vip+	Ints10	0.054758935010745	chr16:23399082
0.000506530533139753	-0.0981549729312164	0.232	0.287	1	Cck+-Vip+	RT1-T24-1	0.0551938660365898	chr20:3793995, chr20:2464051, chr20:3761568
0.000511082091569148	0.0682382918293221	0.206	0.17	1	Cck+-Vip+	AABR07032135.1	0.0552976426399182	chr18:49083367
0.000519883981969703	-0.137342693314548	0.671	0.71	1	Cck+-Vip+	Fbxl17	0.0555628127019246	chr9:111673326, chr9:110675477, chr9:110203335, chr9:111507193, chr9:110498323, chr9:111696995
0.000521870298296732	0.0317038726760886	0.034	0.011	1	Cck+-Vip+	Pih1d1	0.0555628127019246	chr1:100644289, chr1:101190404, chr1:100239899, chr1:100771843, chr1:101128473, chr1:100782522, chr1:101169658
0.000559295316776911	0.117486600537204	0.487	0.426	1	Cck+-Vip+	Npc1l1	0.0575892034754469	chr14:86700210
0.000559911751988889	0.0600784148919584	0.102	0.069	1	Cck+-Vip+	Ppp1r1b	0.0575892034754469	chr10:86573465
0.000562248146401786	-0.0648403501324272	0.067	0.115	1	Cck+-Vip+	Ago2	0.0575892034754469	chr7:114507646, chr7:114192915, chr7:114758732, chr7:113661966, chr7:114121003, chr7:114740299, chr7:113660945, chr7:113661966, chr7:114688041
0.000592638298446893	-0.0993085021602508	0.414	0.48	1	Cck+-Vip+	Ipo11	0.0602999656777355	chr2:38509049
0.000609312356854007	-0.139049684339203	0.564	0.6	1	Cck+-Vip+	Braf	0.0611861114425161	chr4:67778302
0.000632988750716149	-0.0621693904556444	0.066	0.108	1	Cck+-Vip+	Nup188	0.0621490620005148	chr3:9730441
0.000633598763506566	-0.151169412255017	0.573	0.631	1	Cck+-Vip+	Ubc	0.0621490620005148	chr12:36501645, chr12:36584278, chr12:36714212, chr12:36503015, chr12:36599617, chr12:36591714, chr12:36851434, chr12:36714212, chr12:36527247
0.000633678600223289	-0.103514257316059	0.328	0.402	1	Cck+-Vip+	Ranbp9	0.0621490620005148	chr17:23615147, chr17:23934940, chr17:24290198, chr17:23537720, chr17:24112865
0.000644177537275268	-0.0517878723989979	0.069	0.108	1	Cck+-Vip+	Haus6	0.0621490620005148	chr5:105484778, chr5:104770659, chr5:104942218, chr5:104769346
0.000645697627739538	-0.127817698265519	0.88	0.896	1	Cck+-Vip+	Macf1	0.0621490620005148	chr5:140863907
0.000648626396550896	-0.0556140622874136	0.086	0.124	1	Cck+-Vip+	Ccdc88c	0.0621490620005148	chr6:125415536, chr6:126001986
0.000665592758133648	-0.212060326877239	0.428	0.492	1	Cck+-Vip+	Zeb2	0.0621490620005148	chr3:29561018
0.000670636791092648	-0.038637683024844	0.029	0.055	1	Cck+-Vip+	Txnl4b	0.0621490620005148	chr19:42165909, chr19:42165662, chr19:42151139, chr19:42171629, chr19:42189974, chr19:42199201, chr19:42142183, chr19:42142695, chr19:42144637, chr19:42140352, chr19:42149286, chr19:42141488, chr19:42141405, chr19:42150647, chr19:42149337, chr19:42141855, chr19:42149563, chr19:42147980, chr19:42140290, chr19:42143585, chr19:42149131, chr19:42149288, chr19:42151139, chr19:42141915, chr19:42151429,…
0.000673099278085016	0.170473015924307	0.775	0.71	1	Cck+-Vip+	Ndufa4	0.0621490620005148	chr4:37244715
0.000675127098560257	-0.099141932189707	0.247	0.302	1	Cck+-Vip+	Aftph	0.0621490620005148	chr14:104700644, chr14:105918363
0.000678243499812542	-0.230724077505662	0.732	0.762	1	Cck+-Vip+	Edil3	0.0621490620005148	chr2:17909548, chr2:17432042, chr2:17636559, chr2:18351261, chr2:17090223
0.000679249055261383	-0.0715040804134379	0.089	0.133	1	Cck+-Vip+	Clmn	0.0621490620005148	chr6:128503802, chr6:128556134, chr6:129177074, chr6:128596840, chr6:128826305, chr6:128505146, chr6:128596840, chr6:128360315, chr6:128548255
0.0006874904752961	-0.0812241909235486	0.485	0.535	1	Cck+-Vip+	Gnb2	0.0621490620005148	chr12:22408835, chr12:22062755, chr12:22242820, chr12:22060213
0.000691081517821763	-0.0888859925187017	0.178	0.242	1	Cck+-Vip+	Chpf	0.0621490620005148	chr9:82826338
0.00069171372052122	-0.147739367477888	0.379	0.472	1	Cck+-Vip+	Samd4a	0.0621490620005148	chr15:23733190, chr15:23838464, chr15:23584089
0.00070213016920115	-0.113285154972701	0.479	0.541	1	Cck+-Vip+	Mfn1	0.0627181855791074	chr2:118565747, chr2:119737471, chr2:119014986, chr2:118791530, chr2:118791530, chr2:118198969, chr2:119434675, chr2:119915023, chr2:119586401
0.000741449806990593	-0.163753171914593	0.67	0.709	1	Cck+-Vip+	Atxn1	0.0653417175925057	chr17:19457527, chr17:19512148, chr17:19406720, chr17:19253532, chr17:19468548, chr17:18546525, chr17:19596744, chr17:19248610, chr17:19744057, chr17:18448910, chr17:19457053
0.000744259345137236	-0.0777927768145074	0.201	0.261	1	Cck+-Vip+	Trappc8	0.0653417175925057	chr18:15253441, chr18:15667751, chr18:15021798, chr18:15432674, chr18:15123841, chr18:15672877, chr18:15432488, chr18:14993301
0.000790226080530318	-0.14655576352522	0.672	0.739	1	Cck+-Vip+	Stxbp1	0.0678840218885371	chr3:11681128
0.000790890387792771	-0.158313720428867	0.574	0.628	1	Cck+-Vip+	Sorcs3	0.0678840218885371	chr1:268880097, chr1:268825554
0.000814018589508291	-0.13279003331851	0.9	0.929	1	Cck+-Vip+	Ank3	0.0694810089400299	chr20:20274158, chr20:20334819
0.000820186710012271	-0.102866083813823	0.487	0.548	1	Cck+-Vip+	Jmjd1c	0.0696207105670085	chr20:22731351
0.000828370845475635	-0.111779054230512	0.289	0.351	1	Cck+-Vip+	Galnt2	0.0699290641202619	chr19:56338492, chr19:57453006, chr19:56311056, chr19:56433794, chr19:56336260
0.000907000338913813	-0.0833647672771349	0.402	0.457	1	Cck+-Vip+	Zfp61	0.0757345282993034	chr1:81124921, chr1:81102325, chr1:81104730, chr1:81092351, chr1:81094141, chr1:81092651, chr1:81093041, chr1:81092506, chr1:81101010, chr1:80965355, chr1:80979199, chr1:80977139, chr1:81024290, chr1:81146564, chr1:80965442, chr1:81023870
0.000932121538968767	-0.152736382442687	0.426	0.515	1	Cck+-Vip+	Arnt2	0.0774114341876548	chr1:146196401, chr1:146925701
0.000954923048512061	-0.0961055872380047	0.491	0.548	1	Cck+-Vip+	Olfm2	0.0784568861889802	chr8:21849950, chr8:21725012, chr8:21741712, chr8:21806180, chr8:21635170, chr8:21741712, chr8:21586346, chr8:21826634
0.000963975760693464	-0.107105448210254	0.288	0.33	1	Cck+-Vip+	Wwc1	0.0787793807834807	chr10:20727937, chr10:20612993, chr10:20647521, chr10:20539763
0.000989788889224533	-0.146018699024726	0.573	0.639	1	Cck+-Vip+	Mapk11	0.0802820636312276	chr7:130178949, chr7:130466988, chr7:130171758, chr7:130310960, chr7:130149238, chr7:130160406, chr7:130160406, chr7:130739939
0.000992813856413254	-0.0788754878898567	0.399	0.443	1	Cck+-Vip+	Pcmtd2	0.0802820636312276	chr3:177214310, chr3:177250573, chr3:177065658, chr3:176852882, chr3:177201780, chr3:176735177, chr3:176842505
0.00101465849039238	-0.069344763865812	0.068	0.102	1	Cck+-Vip+	Plscr5	0.0811938179499402	chr8:98687729, chr8:99740387, chr8:100078938, chr8:99818845
0.00103766037513512	-0.115589966376669	0.392	0.465	1	Cck+-Vip+	Cplane1	0.0815482333526542	chr2:57819583, chr2:58034624, chr2:57500680, chr2:57229589, chr2:57395101, chr2:57847255, chr2:57959590, chr2:58183267, chr2:57966458, chr2:57969324
0.00104093277267184	-0.106489353833764	0.735	0.789	1	Cck+-Vip+	Nf1	0.0815482333526542	chr10:66816431
0.00104562626727889	-0.0963877915264965	0.477	0.521	1	Cck+-Vip+	Usp47	0.0815482333526542	chr1:176427783, chr1:176598881
0.00107813072097096	-0.101375580670222	0.366	0.423	1	Cck+-Vip+	Xpo6	0.0832677641582258	chr1:196650804, chr1:198492752
0.00108922267842984	-0.0748385756363133	0.221	0.272	1	Cck+-Vip+	AABR07064804.1	0.0832677641582258	chr6:94808451, chr6:95276033, chr6:95011288
0.00109746372000748	-0.176093956168867	0.516	0.59	1	Cck+-Vip+	Tspan5	0.0834724385851234	chr2:243700977, chr2:244076305, chr2:244177507, chr2:243646689, chr2:244247525, chr2:244079819, chr2:244138545, chr2:244184849, chr2:244208511, chr2:244294062
0.00113526880676698	-0.086752504164066	0.841	0.875	1	Cck+-Vip+	Gphn	0.0855013232704308	chr6:102388246
0.00116859867324221	-0.160914373746569	0.486	0.559	1	Cck+-Vip+	Bach2	0.0866716670295936	chr5:47802911, chr5:47477215
0.00117337325840637	-0.128964978067934	0.323	0.387	1	Cck+-Vip+	Cap2	0.0866716670295936	chr17:18332795, chr17:18511223, chr17:18459856, chr17:18745864, chr17:18332784, chr17:18471412
0.00119680975069697	0.13594518677856	0.525	0.457	1	Cck+-Vip+	Tma7	0.0875970138540677	chr8:117979645, chr8:117790126, chr8:118703225, chr8:118660571, chr8:118704945, chr8:118819766, chr8:117829160
0.00119730362596682	0.0773029491252924	0.178	0.134	1	Cck+-Vip+	Eef1e1	0.0875970138540677	chr17:27067754, chr17:26680490, chr17:27067247, chr17:27092392, chr17:25863103
0.0012081181220592	-0.0758934802903957	0.714	0.727	1	Cck+-Vip+	Faim2	0.0877896135961655	chr7:140263085, chr7:141203193, chr7:141243259, chr7:140574803, chr7:141208121, chr7:140809908, chr7:140860888, chr7:141103795
0.00121136410325352	-0.0443556029162942	0.099	0.128	1	Cck+-Vip+	Tmem248	0.0877896135961655	chr12:29963807, chr12:29927711, chr12:29909880, chr12:29972913, chr12:29975303, chr12:29957207, chr12:29909880, chr12:29975303, chr12:29948488
0.00122429163254752	-0.0881420930989905	0.435	0.494	1	Cck+-Vip+	Pgap1	0.0883099372885451	chr9:60283177, chr9:61106625, chr9:61036615, chr9:61199062, chr9:60562183, chr9:61244716
0.00123185981751934	-0.0411464346360159	0.035	0.063	1	Cck+-Vip+	Arfrp1	0.0884406272727436	chr3:176473301
0.00124669404553128	-0.179100559225374	0.634	0.676	1	Cck+-Vip+	Pam	0.0887408869173122	chr9:111037855, chr9:111125552, chr9:111042286, chr9:111099570, chr9:111107424, chr9:111081468
0.00125573174131357	-0.118749080032375	0.598	0.656	1	Cck+-Vip+	Capn13	0.0887408869173122	chr6:25070097
0.00125722282429794	-0.0792592260605268	0.32	0.367	1	Cck+-Vip+	Rab28	0.0887408869173122	chr14:73856142
0.00126402674117215	-0.0960962881672003	0.425	0.466	1	Cck+-Vip+	Ncdn	0.0887408869173122	chr5:145235486, chr5:145539485, chr5:145196372, chr5:144768660
0.00129417172516329	-0.154001821801025	0.854	0.887	1	Cck+-Vip+	Epha5	0.0893828572441695	chr14:26087648, chr14:25470803, chr14:25152414, chr14:25630433, chr14:25994087, chr14:25899532
0.00130365895061418	-0.12219820674132	0.53	0.595	1	Cck+-Vip+	Nfat5	0.0893828572441695	chr19:38356493
0.00130715691406769	-0.082171853084871	0.751	0.795	1	Cck+-Vip+	Rock1	0.0893828572441695	chr18:873501, chr18:780122
0.00131260821889895	-0.0666102963645973	0.52	0.55	1	Cck+-Vip+	Vdac2	0.0893828572441695	chr15:2431554
0.00132094787487458	-0.0923543329507324	0.307	0.362	1	Cck+-Vip+	Rab11fip3	0.0893828572441695	chr10:15368131, chr10:15363510, chr10:16142061
0.0013300368208796	-0.036340815994874	0.059	0.085	1	Cck+-Vip+	Smpd4	0.0893828572441695	chr11:87177206, chr11:87596019, chr11:87589947, chr11:88083638, chr11:87701978, chr11:87112967, chr11:87589947, chr11:87526676
0.00133947661548782	-0.116918988580553	0.387	0.428	1	Cck+-Vip+	Cntn6	0.0893828572441695	chr4:136926462, chr4:137478211
0.00134651914641483	0.0793536886900542	0.181	0.12	1	Cck+-Vip+	Ccng1	0.0893828572441695	chr10:25275231, chr10:25356891, chr10:26794776, chr10:25617212, chr10:25950637, chr10:25838266, chr10:25736803
0.00134799501140624	-0.0956278220568564	0.208	0.282	1	Cck+-Vip+	Bdh1	0.0893828572441695	chr11:72623025, chr11:72616100, chr11:72543671, chr11:73609915, chr11:72288520, chr11:72244875, chr11:72626291, chr11:72680982, chr11:72530694
0.00136276242727834	-0.0962894780639759	0.214	0.26	1	Cck+-Vip+	Cpne7	0.0898604374794181	chr19:56259613
0.00139771919506279	-0.131232210958339	0.639	0.656	1	Cck+-Vip+	Cttnbp2	0.0917716141578834	chr4:43814494, chr4:42743344, chr4:43121361
0.00141851216908008	-0.108528325005649	0.916	0.934	1	Cck+-Vip+	Map2	0.0919695027709559	chr9:74223554, chr9:73461386, chr9:73564695, chr9:74105050
0.00142894969967837	-0.147547717480415	0.757	0.811	1	Cck+-Vip+	Large1	0.0922453075036071	chr19:12771681, chr19:12730835, chr19:12806157, chr19:12593442, chr19:12692049, chr19:12770736, chr19:12572823, chr19:13181021, chr19:12634160
0.0014738015623437	-0.083576912714013	0.267	0.299	1	Cck+-Vip+	Hibadh	0.0943478633493692	chr4:83687182
0.00148442631751436	-0.0706171580605182	0.216	0.26	1	Cck+-Vip+	Nipa2	0.09450043551485	chr1:113820306, chr1:114718833, chr1:114503213, chr1:114781448, chr1:114503213, chr1:113509771
0.00150720797203247	-0.180184016357638	0.222	0.288	1	Cck+-Vip+	Col19a1	0.0950529893252935	chr9:31811699, chr9:30353611
0.00150956322542122	-0.16065981631571	0.925	0.945	1	Cck+-Vip+	Map1b	0.0950529893252935	chr2:28922737, chr2:29069984, chr2:29044285, chr2:30011830, chr2:30750367, chr2:29391969
0.00151757831639606	0.0990629379881312	0.056	0.032	1	Cck+-Vip+	Tcf7l2	0.0951676459310574	chr1:276742857, chr1:276007944
0.00156120470868747	-0.0687157318190574	0.124	0.168	1	Cck+-Vip+	C2cd3	0.097284528408188	chr1:166322098, chr1:165069861, chr1:165357637, chr1:166056587
0.00156399886206863	-0.0672669546508035	0.206	0.246	1	Cck+-Vip+	Fuz	0.097284528408188	chr1:100426422, chr1:100822606, chr1:100826289, chr1:100825728, chr1:101138516, chr1:100647592, chr1:100771843, chr1:100958989, chr1:100942854, chr1:100748957, chr1:101163121
0.00158328299298479	-0.0399976451371142	0.019	0.037	1	Cck+-Vip+	Rai14	0.0976162391786236	chr2:60252718
0.00158839233237802	-0.117795829597871	0.415	0.476	1	Cck+-Vip+	Mapk14	0.0976162391786236	chr20:6184780, chr20:6231583, chr20:5882927, chr20:6230849, chr20:6072191, chr20:5856971, chr20:5896952, chr20:5880237
0.00160148728352133	-0.112385472830161	0.462	0.532	1	Cck+-Vip+	Abi2	0.0980288869482937	chr9:67375247, chr9:67268256, chr9:67173637, chr9:66589646
0.00163103621833652	-0.166181880670715	0.361	0.419	1	Cck+-Vip+	Synpr	0.0994414303909615	chr15:15110942, chr15:14762849, chr15:15580019, chr15:15110262, chr15:15438523
5.77665006468948e-114	-0.121650393653843	0.978	0.976	9.99187161689339e-110	ExNeuron	Snhg11	9.71112642374948e-110	chr3:154838982, chr3:154836429, chr3:154858718, chr3:155254785, chr3:154860647, chr3:155066743
8.54312679473396e-62	-0.202501022509451	0.873	0.893	1.47770464168513e-57	ExNeuron	Pgm2l1	1.59576116162525e-58	chr1:165949380, chr1:165070922, chr1:165087629, chr1:164647388, chr1:165882179, chr1:164641890, chr1:166098779, chr1:164431878, chr1:165074684, chr1:164268383, chr1:164509922, chr1:165095305, chr1:166022327
9.90054513904511e-61	-0.0920918379036983	0.705	0.729	1.71249729270063e-56	ExNeuron	Capn13	1.66438064332487e-57	chr6:25070097
1.91895648115204e-58	-0.150142598424733	0.683	0.73	3.31921902544868e-54	ExNeuron	Nptxr	2.9326888549679e-55	chr7:121094731, chr7:121131552, chr7:120597128, chr7:121587275
5.1792749152592e-57	-0.0624604897455101	0.906	0.919	8.95859182092384e-53	ExNeuron	Kcnq3	5.80458604002816e-54	chr7:107000100
2.9859837589454e-54	-0.0175016297682236	0.962	0.955	5.16485610784786e-50	ExNeuron	Opcml	3.13733581072694e-51	chr8:30035274, chr8:29347979, chr8:30223754
1.04813646278445e-51	-0.361755294172286	0.402	0.488	1.81296163967827e-47	ExNeuron	Pdzrn3	9.78901226437188e-49	chr4:133874940, chr4:133685990, chr4:133923329, chr4:133890480, chr4:133684190, chr4:133679686
8.27407161543165e-51	-0.100943814675717	0.64	0.69	1.43116616732121e-46	ExNeuron	Ralgapa1	7.32081146984323e-48	chr6:77402283
2.08928449928776e-49	-0.0549358509179383	0.962	0.957	3.61383539841804e-45	ExNeuron	Mapk10	1.75614808587633e-46	chr14:7823549, chr14:7902037, chr14:8604065, chr14:8132707, chr14:7776913, chr14:7134333, chr14:7983582, chr14:8886289, chr14:8178153, chr14:8569471, chr14:7842642
8.78759795525232e-49	-0.368030474003979	0.355	0.447	1.51999081831999e-44	ExNeuron	Sorcs1	7.03468139170223e-46	chr1:269578965, chr1:269578887, chr1:269578998, chr1:270035487, chr1:270556378
1.71840841524837e-48	-0.141198144087468	0.421	0.47	2.9723310358551e-44	ExNeuron	Etv1	1.31309835767002e-45	chr6:59385769, chr6:57655943, chr6:58616746
8.02273175114201e-48	-0.164748402826845	0.968	0.97	1.38769191099503e-43	ExNeuron	Map1b	5.86391928123688e-45	chr2:28922737, chr2:29069984, chr2:29044285, chr2:30011830, chr2:30750367, chr2:29391969
1.52236437946938e-46	-0.12818553145466	0.921	0.92	2.63323366716818e-42	ExNeuron	Ntrk2	1.06635281596916e-43	chr17:7001504, chr17:7215881, chr17:6891271, chr17:6115340
2.70993658995844e-45	-0.0206664154423812	0.976	0.963	4.68737731965111e-41	ExNeuron	Kcnma1	1.82226976055165e-42	chr15:1294794, chr15:1273403, chr15:417796, chr15:524782, chr15:1291231
3.44753115920941e-45	-0.0747832728924216	0.962	0.954	5.96319464608452e-41	ExNeuron	Arpp21	2.22909408913344e-42	chr8:120727124
1.51765575497405e-44	-0.167795773611936	0.317	0.415	2.62508915937862e-40	ExNeuron	Bdh1	9.44937440624769e-42	chr11:72623025, chr11:72616100, chr11:72543671, chr11:73609915, chr11:72288520, chr11:72244875, chr11:72626291, chr11:72680982, chr11:72530694
5.13031668755223e-44	-0.0873148151344925	0.962	0.956	8.87390877445909e-40	ExNeuron	Adgrl3	3.08020549408716e-41	chr14:29188390, chr14:28273288, chr14:29341160, chr14:28282542, chr14:28304886, chr14:28933509, chr14:28305446, chr14:29164126, chr14:28993749, chr14:28487108, chr14:29311149, chr14:28307693, chr14:29199187, chr14:28305446, chr14:29164126, chr14:29215818, chr14:28357320
8.51320461976165e-44	-0.260595412495135	0.937	0.952	1.47252900308017e-39	ExNeuron	Ywhah	4.93501665044183e-41	chr14:83688056
1.23938269062575e-43	-0.110112734494668	0.83	0.836	2.14376023997537e-39	ExNeuron	Nav2	6.94508747070316e-41	chr1:104789455, chr1:104875122, chr1:105290029, chr1:104796513, chr1:105559492, chr1:104448825, chr1:105038808, chr1:104640950
3.68095153910739e-43	-0.0658487405481525	0.918	0.924	6.36694187719405e-39	ExNeuron	Sorbs2	1.99614439754627e-40	chr16:49770206, chr16:49529943, chr16:49628571, chr16:49681415
4.54833044690809e-43	-0.118317724671308	0.329	0.397	7.86724717401693e-39	ExNeuron	Aftph	2.38943697321787e-40	chr14:104700644, chr14:105918363
5.20236035652229e-43	-0.0959466927272026	0.831	0.844	8.9985227086766e-39	ExNeuron	Srsf7	2.65020848343928e-40	chr6:3517509
3.65989104374862e-42	-0.114396218375165	0.856	0.859	6.33051353837198e-38	ExNeuron	Rock2	1.75789795247023e-39	chr6:42335436, chr6:42071893
4.23822346812015e-42	-0.34924006496859	0.924	0.944	7.33085513280742e-38	ExNeuron	Tuba1a	1.97913263118244e-39	chr7:140696986, chr7:140513890, chr7:139980581, chr7:140582872, chr7:140860846, chr7:140809908, chr7:140574803, chr7:140085416
1.63742020973208e-41	-0.118531252707404	0.885	0.906	2.83224573677358e-37	ExNeuron	Nell2	7.43964085021784e-39	chr7:136667789, chr7:136610105, chr7:136637716, chr7:136102972, chr7:136365060, chr7:136594657, chr7:137274882, chr7:136624241
2.60844718027101e-41	-0.115752738283057	0.92	0.93	4.51183108771477e-37	ExNeuron	Luc7l2	1.15396330388252e-38	chr4:66200218, chr4:67281714
1.23448038433982e-39	-0.223354057477339	0.484	0.566	2.13528072079259e-35	ExNeuron	Ptn	5.32124352336839e-37	chr4:64090081, chr4:64437535, chr4:64171414, chr4:63871957, chr4:64123317, chr4:64520108, chr4:63937194
7.05426254275396e-39	-0.125144939868158	0.968	0.965	1.22017579202015e-34	ExNeuron	Ttc3	2.96473019015592e-36	chr11:33726036
9.84794691882252e-39	-0.175046065246972	0.862	0.884	1.70339937854873e-34	ExNeuron	Uchl1	4.03789843054452e-36	chr14:43235546, chr14:43136668, chr14:44041652, chr14:43918242
1.75287039193362e-38	-0.305178521229222	0.83	0.832	3.03193991692758e-34	ExNeuron	Ak2	6.93781765376958e-36	chr5:147201949
1.7943711500317e-38	-0.100123613969899	0.725	0.741	3.10372377820983e-34	ExNeuron	Rimbp2	6.93781765376958e-36	chr12:32357793, chr12:31529467, chr12:31783479
1.81585852576207e-38	-0.119152127521257	0.621	0.658	3.14089049201066e-34	ExNeuron	Srsf2	6.93781765376958e-36	chr10:105711199, chr10:104896555
3.06719690500258e-38	-0.0297776469627991	0.991	0.98	5.30533048658295e-34	ExNeuron	Ank2	1.09707759936167e-35	chr2:232333105
3.84461670924759e-38	-0.0663556387843491	0.686	0.721	6.65003352198555e-34	ExNeuron	AABR07033882.1	1.34649690623253e-35	chr11:42872133, chr11:43201301, chr11:41665206, chr11:42828354
8.39668428631193e-38	-0.111785918778097	0.795	0.817	1.45237448100337e-33	ExNeuron	Thrb	2.8807481538202e-35	chr15:9058721, chr15:9227032
9.17815633923482e-38	-0.0586247994407725	0.798	0.808	1.58754570199745e-33	ExNeuron	Plcb1	3.00767897135827e-35	chr3:127949854, chr3:128343089, chr3:128369143, chr3:128244081, chr3:127875530, chr3:128020060, chr3:127776018
9.3033910243668e-38	-0.035745180872788	0.696	0.71	1.60920754548473e-33	ExNeuron	Mical2	3.00767897135827e-35	chr1:177946029, chr1:177136544, chr1:177017023
1.14561792167451e-37	-0.0894276343753959	0.594	0.629	1.9815753191204e-33	ExNeuron	Mtmr12	3.56647831134633e-35	chr2:61718968, chr2:63025744, chr2:62232313, chr2:62261109, chr2:61901859
1.67348550141165e-37	-0.167718876514573	0.477	0.542	2.89462787179173e-33	ExNeuron	Olfm2	5.02374370789844e-35	chr8:21849950, chr8:21725012, chr8:21741712, chr8:21806180, chr8:21635170, chr8:21741712, chr8:21586346, chr8:21826634
4.45441067961882e-37	-0.0669248296027316	0.859	0.877	7.70479415253667e-33	ExNeuron	Cdk14	1.31373856026442e-34	chr4:26171515, chr4:26275401, chr4:26437945
7.12481699843937e-37	-0.081858783113042	0.557	0.598	1.23237959622006e-32	ExNeuron	Mfn1	2.06509135449594e-34	chr2:118565747, chr2:119737471, chr2:119014986, chr2:118791530, chr2:118791530, chr2:118198969, chr2:119434675, chr2:119915023, chr2:119586401
1.11297281536084e-36	-0.0558401121784171	0.801	0.802	1.92510907872964e-32	ExNeuron	Zeb2	3.17121796593747e-34	chr3:29561018
1.73413839264703e-36	-0.126848068207262	0.782	0.812	2.99953917776157e-32	ExNeuron	Mapk11	4.77911483914577e-34	chr7:130178949, chr7:130466988, chr7:130171758, chr7:130310960, chr7:130149238, chr7:130160406, chr7:130160406, chr7:130739939
2.93512508758597e-36	-0.0339264920055848	0.995	0.988	5.07688586399745e-32	ExNeuron	Celf2	7.9584496528077e-34	chr17:75588913, chr17:75941912
3.94286408744857e-36	-0.0549979452721852	0.888	0.893	6.81997201205979e-32	ExNeuron	Ak5	1.05211885990632e-33	chr2:257776084, chr2:258052211
4.90580322609835e-36	-0.161896967576554	0.901	0.922	8.48556784018232e-32	ExNeuron	AC134224.1	1.2886165317803e-33	chr1:221486765, chr1:220182738, chr1:221776662, chr1:221241749, chr1:220860116, chr1:220849200, chr1:220983019, chr1:221101393, chr1:220728287, chr1:221525891, chr1:221106490, chr1:221238310
5.11222943124412e-36	-0.0592381715285684	0.894	0.898	8.84262324722295e-32	ExNeuron	Dnm1	1.32217983028684e-33	chr3:10507853, chr3:11089644
2.59467127890346e-35	0.104598481016029	0.457	0.413	4.48800291111931e-31	ExNeuron	AABR07054400.1	6.60894225297668e-33	chr3:152319769, chr3:152274882, chr3:152538729, chr3:152479226, chr3:152480887, chr3:152365572, chr3:152359683, chr3:152390517, chr3:152323296
3.6489056106656e-35	-0.127967774748558	0.974	0.972	6.31151203476829e-31	ExNeuron	Syn2	9.15548540610439e-33	chr4:146291724, chr4:147149889, chr4:146562923, chr4:146547721
2.14325869997004e-34	-0.18987199362816	0.282	0.378	3.70719457333818e-30	ExNeuron	Ier5l	5.22178579785454e-32	chr3:9584524, chr3:8815230
2.83095720454122e-34	-0.105605193579573	0.861	0.873	4.89670667669494e-30	ExNeuron	Rock1	6.79874593793464e-32	chr18:873501, chr18:780122
3.09108737668277e-34	-0.267703581858597	0.786	0.817	5.34665383544819e-30	ExNeuron	Mef2c	7.31891125203015e-32	chr2:11617909, chr2:11856222, chr2:11279423, chr2:12337018, chr2:11480275, chr2:12334538, chr2:12051776, chr2:10731642, chr2:12337018, chr2:11527271
6.7555312773966e-34	-0.0620251251564876	0.902	0.898	1.16850424505129e-29	ExNeuron	Cacna2d1	1.55571556581252e-31	chr4:15879968, chr4:15566491
8.80144806762685e-34	-0.0663826518844761	0.372	0.401	1.52238647225742e-29	ExNeuron	Zcchc9	1.9994749116875e-31	chr2:20374207, chr2:20878604, chr2:21678072, chr2:21460949, chr2:21427306, chr2:21459227, chr2:20873376, chr2:20890304, chr2:21454483, chr2:21434330, chr2:20623455, chr2:21436627
1.12001667915801e-33	-0.166468414507783	0.708	0.759	1.93729284993961e-29	ExNeuron	Faim2	2.51048005244337e-31	chr7:140263085, chr7:141203193, chr7:141243259, chr7:140574803, chr7:141208121, chr7:140809908, chr7:140860888, chr7:141103795
1.2125874129572e-33	-0.0773355255803247	0.788	0.797	2.09741244819208e-29	ExNeuron	Synj1	2.68221144726625e-31	chr11:30981714, chr11:30968683
1.71191131598211e-33	-0.0229835264904432	0.933	0.921	2.96109300325425e-29	ExNeuron	Large1	3.73752482246432e-31	chr19:12771681, chr19:12730835, chr19:12806157, chr19:12593442, chr19:12692049, chr19:12770736, chr19:12572823, chr19:13181021, chr19:12634160
2.07182286053762e-33	-0.0468190488688718	0.954	0.952	3.58363200187192e-29	ExNeuron	Kif1b	4.46530950108948e-31	chr5:165557420
2.23406240122064e-33	-0.0629795318523789	0.894	0.897	3.86425773539134e-29	ExNeuron	Gabbr2	4.75402823125572e-31	chr5:62468691, chr5:62039898, chr5:62582467
3.58050127267987e-33	-0.0534050815743496	0.882	0.888	6.19319305135437e-29	ExNeuron	Fgf12	7.43108727099028e-31	chr11:75700852, chr11:75504089
3.85859295416874e-33	0.063000489424796	0.072	0.028	6.67420823282568e-29	ExNeuron	Tsga10ip	7.81527784970249e-31	chr1:220256691, chr1:220254298, chr1:221660381, chr1:221445892, chr1:220272793, chr1:221621988, chr1:221621988, chr1:219844030
3.95482957807576e-33	-0.126976824835109	0.497	0.548	6.84066872119765e-29	ExNeuron	Elp3	7.91483809964662e-31	chr15:48868431, chr15:49147962, chr15:49164167
4.05540638230207e-33	-0.120323320674478	0.427	0.467	7.01463641946789e-29	ExNeuron	Ndst3	8.02063961092707e-31	chr2:228814643
6.65588413667925e-33	-0.140199254128844	0.95	0.959	1.15126827912141e-28	ExNeuron	Gpm6a	1.30107056071762e-30	chr16:39389262, chr16:40473128, chr16:39281716, chr16:40382626, chr16:40229506
1.36336248722022e-32	-0.0665043103058771	0.971	0.963	2.35820809414482e-28	ExNeuron	Epha5	2.60448713325672e-30	chr14:26087648, chr14:25470803, chr14:25152414, chr14:25630433, chr14:25994087, chr14:25899532
2.07261324996174e-32	-0.0204879290829574	0.85	0.841	3.58499913845883e-28	ExNeuron	Prkcb	3.91491026349515e-30	chr1:192424131
3.8299114917633e-32	-0.185413377704014	0.739	0.782	6.62459790730298e-28	ExNeuron	Aplp1	7.07523539428932e-30	chr1:89101729, chr1:89364969
7.05769864752181e-32	-0.107049496722215	0.504	0.556	1.22077013506185e-27	ExNeuron	Btbd19	1.28964099960314e-29	chr5:136867174, chr5:135836643, chr5:135599173, chr5:135552880, chr5:134997473, chr5:135618056, chr5:136301113, chr5:136822335, chr5:135423936, chr5:136727388, chr5:135882830, chr5:135628200
9.72673101664246e-32	-0.151874679734281	0.535	0.597	1.68243266394865e-27	ExNeuron	Rtn4r	1.73953271405081e-29	chr11:86911692, chr11:86848969
1.3755412877704e-31	-0.174438259166553	1	1	2.37927376545646e-27	ExNeuron	AC134224.3	2.43412890407455e-29	chr1:221156143, chr1:220898335, chr1:221241749, chr1:220563394, chr1:221307597, chr1:220162941, chr1:220702914, chr1:221101393, chr1:220162941, chr1:221204790, chr1:222152246, chr1:222153445, chr1:221844030
2.37819155035499e-31	-0.0420348042460712	0.787	0.796	4.11355792464903e-27	ExNeuron	Limch1	4.12162661371317e-29	chr14:42938961, chr14:43293448, chr14:42717510, chr14:43006667, chr14:42894817, chr14:42734784
4.57162173477946e-31	-0.085075174186625	0.394	0.448	7.90753411464803e-27	ExNeuron	Ppfibp1	7.84219724320179e-29	chr4:180625803, chr4:182079500, chr4:180566975, chr4:180291828
7.53325353201114e-31	-0.073662019636239	0.902	0.903	1.30302686343197e-26	ExNeuron	R3hdm1	1.27920732451151e-28	chr13:45324506, chr13:45303150, chr13:44307228, chr13:44186556, chr13:44230253, chr13:44218207, chr13:45139329
8.84366259183149e-31	-0.0238956393179559	0.942	0.941	1.52968831850909e-26	ExNeuron	Ank3	1.47361904673956e-28	chr20:20274158, chr20:20334819
8.85346045569539e-31	-0.0658877511458646	0.736	0.76	1.53138305502163e-26	ExNeuron	Tcf4	1.47361904673956e-28	chr18:65360351, chr18:65450932, chr18:65095378, chr18:65620637, chr18:65275509
1.20386842339189e-30	-0.0867680195804608	0.638	0.668	2.08233121194095e-26	ExNeuron	Zdhhc14	1.98414039859226e-28	chr1:45720512
1.37003962982041e-30	-0.149488331897891	0.828	0.867	2.36975754770036e-26	ExNeuron	Ndrg4	2.23609089484572e-28	chr19:8949042
1.6665372710212e-30	-0.158733368562193	0.917	0.937	2.88260951768537e-26	ExNeuron	Zwint	2.69386135222475e-28	chr20:17111485
1.86654257216478e-30	-0.0488647226733137	0.995	0.99	3.22855868707341e-26	ExNeuron	Gria2	2.98842354101544e-28	chr2:179425750
2.06721997729743e-30	-0.0512530433395413	0.695	0.702	3.57567039473136e-26	ExNeuron	Ppfia2	3.26642901245812e-28	chr7:48614410, chr7:48010262
2.20180766957485e-30	-0.0223026574861096	0.838	0.837	3.80846672606362e-26	ExNeuron	Plekha5	3.42727673455767e-28	chr4:174419485
2.49306642274092e-30	-0.0691247036517089	0.885	0.885	4.31225699141497e-26	ExNeuron	Zcchc7	3.84504033327501e-28	chr5:60181366
2.54913411228651e-30	-0.0852384715423189	0.922	0.93	4.40923727402197e-26	ExNeuron	Scn2a	3.89577214196805e-28	chr3:51466940, chr3:51780132, chr3:51683816, chr3:51397594, chr3:51842332, chr3:51723012, chr3:51778171, chr3:51780132
2.58879733568169e-30	-0.202943642611508	0.672	0.723	4.47784275152863e-26	ExNeuron	Cntnap5b	3.92074522613918e-28	chr13:21313517, chr13:22545534, chr13:21344957, chr13:22654484
5.80936486319513e-30	-0.106962867067721	0.872	0.879	1.00484584038686e-25	ExNeuron	Baiap2	8.64258696594454e-28	chr10:109336375, chr10:109196851, chr10:109264460, chr10:108967437
7.32215578923634e-30	-0.00933259428047961	0.974	0.962	1.26651328686421e-25	ExNeuron	Lrrc7	1.07976106116537e-27	chr2:265281037
2.17838268605741e-29	-0.218240900840913	0.768	0.833	3.76794853207351e-25	ExNeuron	Sncb	3.12998216541121e-27	chr17:10323624, chr17:10329529, chr17:10306693, chr17:9494431, chr17:10128519, chr17:10648141, chr17:10939234, chr17:9976834
2.32295935580516e-29	-0.0541772281191015	0.962	0.954	4.01802279773619e-25	ExNeuron	Tanc2	3.30942963817293e-27	chr10:94225506, chr10:94707352, chr10:94233989
2.75889007208439e-29	-0.0649827546109853	0.966	0.96	4.77205215768436e-25	ExNeuron	Ctnnd2	3.86497508348422e-27	chr2:83823925, chr2:83918044, chr2:84381492, chr2:83526856, chr2:83872926, chr2:84101909, chr2:84003747, chr2:82951154
3.50034949417371e-29	-0.0962876960394428	0.303	0.35	6.05455452007226e-25	ExNeuron	Clmp	4.86317151624415e-27	chr8:45517798, chr8:44954847
4.79266536760211e-29	-0.0641311579125082	0.15	0.189	8.28987328634137e-25	ExNeuron	LOC102556347	6.55036564998041e-27	chr11:34208919, chr11:34146952, chr11:33636841, chr11:33747125, chr11:33095065, chr11:33775318, chr11:34144949, chr11:33775318, chr11:34143078, chr11:34208377
4.89744573407259e-29	-0.0630060888393911	0.872	0.879	8.47111188622537e-25	ExNeuron	Sptan1	6.63959356737857e-27	chr3:8893946, chr3:8069412, chr3:8104305, chr3:8842912, chr3:9134518
8.10783082126362e-29	-0.0656229394225534	0.327	0.36	1.40241149715397e-24	ExNeuron	AC134224.2	1.08175193600208e-26	chr1:221648600, chr1:221803096, chr1:221241749, chr1:221352466, chr1:220858568, chr1:220941681, chr1:221522575, chr1:221101393, chr1:220732171, chr1:221691100, chr1:221843788
1.07045878651689e-28	-0.04250862797115	0.922	0.926	1.85157256303826e-24	ExNeuron	Rbfox2	1.41696713859334e-26	chr7:119153943
1.4868662367405e-28	-0.0161371571777558	0.946	0.941	2.57183252969004e-24	ExNeuron	Grm7	1.95278971139411e-26	chr4:142767119
1.50328767779144e-28	-0.0059782418258294	0.793	0.791	2.60023669627585e-24	ExNeuron	Pex5l	1.95905187219782e-26	chr2:119950824, chr2:120121158, chr2:119649741, chr2:118680663, chr2:120054990, chr2:120031007
1.6479151099535e-28	-0.0504306601461726	0.823	0.829	2.85039876568656e-24	ExNeuron	Apba2	2.11474052774262e-26	chr1:125480748, chr1:125520233, chr1:125418943, chr1:125409121, chr1:125907899, chr1:125471770, chr1:125918386, chr1:125610489, chr1:125653464
2.06776893741986e-28	-0.0622029325069171	0.787	0.808	3.57661993105513e-24	ExNeuron	Cap2	2.63342906113373e-26	chr17:18332795, chr17:18511223, chr17:18459856, chr17:18745864, chr17:18332784, chr17:18471412
2.87138094246929e-28	-0.0521587673595203	0.688	0.713	4.96662761618913e-24	ExNeuron	Rgs7	3.60229738983964e-26	chr13:92535366, chr13:93550966, chr13:93605242, chr13:93108810, chr13:93436930
4.36273998942175e-28	-0.28697172318756	0.974	0.98	7.5462313597028e-24	ExNeuron	Atp6v0c	5.43274236756808e-26	chr10:13610273, chr10:13548771
6.16796792401079e-28	-0.0656352678184184	0.92	0.917	1.06687341181615e-23	ExNeuron	Akt3	7.6144169230038e-26	chr13:95251822, chr13:95354512, chr13:95221201
6.20531270270371e-28	-0.154441676185663	0.728	0.754	1.07333293818666e-23	ExNeuron	Cntnap5c	7.6144169230038e-26	chr13:5802637, chr13:6820867, chr13:5896381, chr13:7255874, chr13:6895866, chr13:6415179
7.00354587649791e-28	-0.0633297817012569	0.579	0.61	1.21140333025784e-23	ExNeuron	Matk	8.53163838621785e-26	chr7:11786777, chr7:10700602, chr7:11724261, chr7:11630718, chr7:11724137, chr7:10899442, chr7:11051710
8.10049418080589e-28	-0.0535872471331413	0.859	0.866	1.401142478454e-23	ExNeuron	Nsf	9.72695769096627e-26	chr10:92373170, chr10:91789755, chr10:91875275, chr10:91844618, chr10:91543695, chr10:92371789, chr10:91978841
9.42297015913356e-28	-0.0725815181446348	0.693	0.713	1.62989114842533e-23	ExNeuron	Elavl4	1.12347199535599e-25	chr5:130079674
1.21876727642384e-27	-0.0756518249804088	0.79	0.804	2.10810175803032e-23	ExNeuron	Cobl	1.4327759918854e-25	chr14:92676703, chr14:92619248, chr14:92660311, chr14:92479567, chr14:92706060, chr14:92749543
1.50648632019828e-27	-0.238625113211135	0.919	0.937	2.60576938804697e-23	ExNeuron	Nrgn	1.75871816172592e-25	chr8:39182224
1.58402931402484e-27	-0.256791927883639	0.796	0.844	2.73989550446876e-23	ExNeuron	Mdh1	1.83649081366011e-25	chr14:106524929, chr14:106804228, chr14:106804228
1.78855997225385e-27	-0.098520710645543	0.635	0.666	3.09367218400749e-23	ExNeuron	Cacng3	2.05941655435339e-25	chr1:192628383, chr1:192678690, chr1:192991572, chr1:191648110, chr1:192436172, chr1:192809844, chr1:192521713
1.90898267456168e-27	-0.0230199563592053	0.91	0.908	3.30196733218933e-23	ExNeuron	Dok6	2.1831229756501e-25	chr18:87319315
2.18157814392052e-27	-0.041292192286523	0.936	0.935	3.77347571553933e-23	ExNeuron	Macf1	2.47800744442215e-25	chr5:140863907
2.31914870231547e-27	-0.0646834983126121	0.993	0.983	4.01143151039508e-23	ExNeuron	Grin2b	2.61659119695472e-25	chr4:170010115, chr4:169405719, chr4:169831216, chr4:170053082
3.01373181089917e-27	-0.206961669541582	0.456	0.537	5.21285191331229e-23	ExNeuron	Selenom	3.35522155450503e-25	chr14:84095517, chr14:83613291, chr14:83098926, chr14:84313980, chr14:82915514, chr14:83028510
3.7092846717722e-27	-0.0504963772627252	0.621	0.642	6.41594969676437e-23	ExNeuron	Zfyve28	4.10242004060279e-25	chr14:82495415, chr14:80798189
3.75750457396814e-27	-0.190985868987245	0.237	0.273	6.4993556615927e-23	ExNeuron	Trps1	4.12858884921427e-25	chr7:90340412, chr7:90302819, chr7:90703358
4.16183526923507e-27	-0.057139304212565	0.793	0.81	7.19872646519589e-23	ExNeuron	Nedd4l	4.54315666955265e-25	chr18:60322022, chr18:60750663, chr18:60693437
4.57611020285736e-27	-0.131900465402554	0.129	0.204	7.91529781788238e-23	ExNeuron	Pkib	4.9631605561442e-25	chr20:40725755, chr20:40679295, chr20:40636367, chr20:40652140, chr20:40682752, chr20:40675757, chr20:40676096, chr20:40769553
7.21939979051277e-27	-0.0431654106565937	0.786	0.8	1.24873958176499e-22	ExNeuron	Celf5	7.7302757884274e-25	chr7:12082152, chr7:12079083
7.40940864049088e-27	-0.113613905735948	0.772	0.799	1.28160541254571e-22	ExNeuron	Atl1	7.88351700349951e-25	chr6:92384230, chr6:92788997, chr6:91860459, chr6:92676410, chr6:92833071
7.99715884318115e-27	-0.168388421654158	0.853	0.869	1.38326856510504e-22	ExNeuron	Olfm1	8.45536083727788e-25	chr3:6802085, chr3:6841500
8.73780110796759e-27	-0.0827099128095874	0.626	0.64	1.51137745764515e-22	ExNeuron	Nol4	9.1806984016277e-25	chr18:13936843, chr18:13943259, chr18:13790947, chr18:14038641
9.64965147636037e-27	-0.0858901042998912	0.553	0.582	1.66910021586605e-22	ExNeuron	Garnl3	1.00757944701301e-24	chr3:12371232
1.04570879440464e-26	-0.0465897707227068	0.527	0.554	1.8087625016817e-22	ExNeuron	Rapgef5	1.08514879893435e-24	chr6:145476647, chr6:145764272, chr6:145777173, chr6:145424238, chr6:145719819, chr6:145691627, chr6:145708936
2.60721660517721e-26	-0.154512312579741	0.304	0.379	4.50970256197502e-22	ExNeuron	Lin7b	2.60892371128774e-24	chr1:101171395
3.15737061652039e-26	-0.133623510156172	0.61	0.659	5.46130395539531e-22	ExNeuron	Spred1	3.14074304345114e-24	chr3:109066051
3.55693753035988e-26	0.0897863730307232	0.373	0.318	6.15243484626348e-22	ExNeuron	Il12rb2	3.51739275428706e-24	chr4:98234338, chr4:98150452, chr4:98231119
4.04524214573831e-26	-0.0836403141106605	0.825	0.828	6.99705533948355e-22	ExNeuron	Dlg1	3.97687518783665e-24	chr11:71503190, chr11:72569232, chr11:71953841, chr11:73150089, chr11:71883716, chr11:71481940
4.0985119315371e-26	0.100272466392179	0.161	0.096	7.08919608797973e-22	ExNeuron	Ankrd61	4.00581884192269e-24	chr12:13037374
4.21083378487693e-26	-0.0336753649369801	0.778	0.798	7.28347919770162e-22	ExNeuron	Dscaml1	4.09181079523503e-24	chr8:49281641, chr8:48816211, chr8:50658675
4.70726898641566e-26	-0.244628632342403	0.705	0.772	8.14216316580316e-22	ExNeuron	Cfl1	4.54792522589849e-24	chr1:220279207, chr1:221354437, chr1:221853935, chr1:221821840, chr1:221850383, chr1:220983019, chr1:220245116
1.16527416746432e-25	-0.075808440352726	0.387	0.41	2.01557472746304e-21	ExNeuron	Iqgap2	1.11303545620697e-23	chr2:26331662, chr2:27030748, chr2:26562755, chr2:25446779, chr2:26804895, chr2:26102639, chr2:26341277
1.62853438821597e-25	-0.108139753838838	0.606	0.643	2.81687593129717e-21	ExNeuron	Lingo1	1.54673963843495e-23	chr8:61408639, chr8:61165895, chr8:61466930, chr8:61987191
1.79373830649417e-25	-0.0830508774106751	0.417	0.448	3.10262914874296e-21	ExNeuron	Pknox2	1.69407498148727e-23	chr8:40531670, chr8:40359439
1.96615805179374e-25	-0.0542643078892413	0.629	0.655	3.40086358218763e-21	ExNeuron	Relch	1.84654095020696e-23	chr13:24669727
2.45924615657597e-25	-0.033088770954153	0.515	0.528	4.25375807702946e-21	ExNeuron	St6gal2	2.29679928545548e-23	chr9:6845372, chr9:7142588, chr9:6512256, chr9:7831053, chr9:7887340, chr9:6885189, chr9:6156073
2.48744599290942e-25	-0.00960915469956358	0.98	0.972	4.30253533393542e-21	ExNeuron	Dlgap1	2.31030135838675e-23	chr9:118928698, chr9:118797600
2.58354762985872e-25	-0.146557211178969	0.501	0.549	4.46876233536663e-21	ExNeuron	Igsf11	2.3863746816239e-23	chr11:64172723, chr11:63992687, chr11:64263208, chr11:64133179, chr11:64169848, chr11:63993053, chr11:64133179, chr11:64266762
2.97616822117421e-25	-0.0165244731899672	0.773	0.784	5.14787817216503e-21	ExNeuron	Prkcg	2.73400895989943e-23	chr1:64427891, chr1:64326017, chr1:64189122, chr1:64429181, chr1:64475516, chr1:64151222, chr1:64166568, chr1:64163128, chr1:64624514
3.82780063883193e-25	-0.0177350898164659	0.876	0.876	6.62094676498759e-21	ExNeuron	Cacna1d	3.49723676844585e-23	chr16:6190268, chr16:6180129
4.16968191938241e-25	-0.16807607155839	0.701	0.713	7.21229881595576e-21	ExNeuron	Camk4	3.78900122955339e-23	chr18:25712726
4.85168067412882e-25	-0.0752618894680077	0.612	0.642	8.39195206204062e-21	ExNeuron	Bicdl1	4.38503246305267e-23	chr12:46867992, chr12:46825042, chr12:46114349
6.98039743477921e-25	-0.0271162330400119	0.719	0.734	1.20739934429376e-20	ExNeuron	Btbd9	6.14384614010855e-23	chr20:8972127, chr20:8460990, chr20:8887196, chr20:8333208
1.58811195933395e-24	-0.0684339619444869	0.584	0.609	2.74695725605993e-20	ExNeuron	Ldlrad4	1.38330311649549e-22	chr18:63750785, chr18:63843184, chr18:63477854
1.61043680531211e-24	-0.0445981144377687	0.887	0.896	2.78557254214836e-20	ExNeuron	Nlk	1.39551820278876e-22	chr10:65239439
1.88454033980971e-24	-0.0664850460206237	0.356	0.388	3.25968942576885e-20	ExNeuron	Osbpl2	1.62466705910467e-22	chr3:175560319, chr3:176042739
2.08998049913012e-24	-0.0607288264642154	0.604	0.625	3.61503926934538e-20	ExNeuron	Ints10	1.79258480463655e-22	chr16:23399082
3.36124363108476e-24	-0.0520997945757259	0.027	0.058	5.8139431086873e-20	ExNeuron	Ccnd1	2.8252933341083e-22	chr1:217874812, chr1:217737911, chr1:218961205
3.9376264328755e-24	0.006368753604995	0.919	0.911	6.81091244094476e-20	ExNeuron	Magi2	3.29330537129702e-22	chr4:11038681
4.08850949993094e-24	0.0161171391477322	0.564	0.579	7.07189488203055e-20	ExNeuron	Nell1	3.40257095066035e-22	chr1:104444435, chr1:106336985, chr1:104990624, chr1:106281706, chr1:105290029, chr1:106059715, chr1:105126657, chr1:104964048, chr1:105622371, chr1:106129618, chr1:104674538, chr1:105022992
4.43962807415434e-24	-0.268676748309507	0.659	0.734	7.67922467986476e-20	ExNeuron	Ldha	3.67658066771471e-22	chr1:102734995, chr1:103040099, chr1:103041295, chr1:102802190, chr1:102993219, chr1:103204527, chr1:103241125, chr1:103004198
5.31216133956025e-24	-0.030730999546992	0.73	0.728	9.18844546903736e-20	ExNeuron	Grik5	4.37758550388958e-22	chr1:82062296, chr1:82018116
6.73715956267209e-24	-0.0484835416556226	0.787	0.788	1.16532648955539e-19	ExNeuron	RGD1564053	5.49798006835342e-22	chr5:6524628, chr5:7772390
7.98082285435147e-24	-0.0743948862717274	0.677	0.706	1.38044292911717e-19	ExNeuron	Gpr162	6.48143057992766e-22	chr4:156970091, chr4:157559013, chr4:157534684, chr4:157664501
8.7686767858458e-24	-0.0795722489218313	0.814	0.844	1.51671802364775e-19	ExNeuron	Lrrtm4	7.05312083477769e-22	chr4:110295873
1.00546564724613e-23	-0.0964257998695579	0.251	0.296	1.73915393004164e-19	ExNeuron	Boc	8.01084502173208e-22	chr11:61108354, chr11:61066273, chr11:61248534
1.07613671999712e-23	-0.0373163207989549	0.804	0.809	1.86139368457902e-19	ExNeuron	Sbf2	8.45370766349139e-22	chr1:175623174
1.11279830407066e-23	-0.0382801350693325	0.729	0.738	1.92480722655103e-19	ExNeuron	Trim9	8.70104757661947e-22	chr6:92653363, chr6:92683141, chr6:92114289, chr6:92682483, chr6:93113815, chr6:92914274, chr6:92194313, chr6:92236166
1.34322885535387e-23	-0.0270238213906662	0.739	0.749	2.32338295110559e-19	ExNeuron	Pabpn1	1.04541760589601e-21	chr15:33841427
1.52738423304173e-23	-0.0325809548778673	0.864	0.875	2.64191650789228e-19	ExNeuron	Aak1	1.18326526920113e-21	chr4:118109099, chr4:118303590, chr4:118477944
1.56553224465663e-23	-0.10738462732563	0.696	0.737	2.70790112358257e-19	ExNeuron	Klc1	1.20725516352856e-21	chr6:136952496, chr6:136738611, chr6:137102302, chr6:136549232, chr6:136112933, chr6:136470914, chr6:136841296, chr6:136082265
1.60628547760619e-23	-0.142088297410787	0.384	0.45	2.77839199061544e-19	ExNeuron	Hpcal1	1.23302580657706e-21	chr6:42370907, chr6:42933156, chr6:42404178, chr6:42767632, chr6:42620283
1.77845946186576e-23	-0.0839965075004261	0.797	0.807	3.07620133118921e-19	ExNeuron	Gpr158	1.35898554606479e-21	chr17:87935402, chr17:88113046
1.91528996036383e-23	-0.0354910879867651	0.696	0.71	3.31287704444131e-19	ExNeuron	Arid1b	1.45692034043784e-21	chr1:46344987, chr1:45841344
2.04351944955959e-23	-0.0324143181972092	0.596	0.621	3.53467559190323e-19	ExNeuron	Slit3	1.54745970570028e-21	chr10:20570525, chr10:21248444
2.41290513393855e-23	-0.0397290268420705	0.658	0.677	4.17360201017351e-19	ExNeuron	Ptprj	1.81086375922504e-21	chr3:78954189, chr3:79383221, chr3:78865030, chr3:79114866, chr3:79172320, chr3:78871593
2.53657505794516e-23	-0.0816525788861069	0.779	0.81	4.38751387772774e-19	ExNeuron	Stxbp1	1.89521614662738e-21	chr3:11681128
2.73786092781324e-23	-0.0650683866755533	0.607	0.63	4.73567804683856e-19	ExNeuron	Myrip	2.03655663971099e-21	chr8:129051804, chr8:129246866, chr8:128901982, chr8:128731162, chr8:128946107, chr8:128371166, chr8:128486899, chr8:128983082
2.77442258306218e-23	-0.133136295930252	0.642	0.691	4.79891874192266e-19	ExNeuron	Pacsin1	2.04926000259764e-21	chr20:7335777, chr20:7377576, chr20:7217930, chr20:7848459, chr20:6667401, chr20:7219513, chr20:7335777
2.77931878289371e-23	-0.0316785884542885	0.602	0.618	4.80738769877126e-19	ExNeuron	Cdh8	2.04926000259764e-21	chr19:5568187, chr19:6038380
4.06589849409136e-23	-0.0533845922058704	0.815	0.809	7.03278462522982e-19	ExNeuron	Strn3	2.97181824278999e-21	chr6:72415797, chr6:73435881, chr6:72931939, chr6:72839671, chr6:73107789, chr6:72047308, chr6:72181961, chr6:72142357, chr6:72089326
4.46822614373256e-23	-0.0631231894855759	0.339	0.369	7.72869076081421e-19	ExNeuron	Cnr1	3.23773059061587e-21	chr5:49179536
5.54675659121191e-23	-0.0513628423035549	0.461	0.477	9.59422487581924e-19	ExNeuron	Sfswap	4.00199678347053e-21	chr12:30712145
5.65150148669486e-23	-0.0560669124722848	0.167	0.2	9.77540212153609e-19	ExNeuron	Grm2	4.06014493559091e-21	chr8:115107800, chr8:115323821, chr8:115828503, chr8:115843568, chr8:115285499, chr8:114979637, chr8:115815057, chr8:115697421, chr8:114875762
7.00787107352109e-23	-0.0528183511704736	0.803	0.817	1.21215145958694e-18	ExNeuron	Bicd1	4.99192036512555e-21	chr4:183513349
7.55310710930014e-23	-0.0959296867225284	0.114	0.168	1.30646093669565e-18	ExNeuron	AABR07043564.1	5.35760690356307e-21	chr19:28889743, chr19:29156614, chr19:30274754, chr19:29127758, chr19:29156614, chr19:28968754, chr19:28573055, chr19:29125725, chr19:28559734
9.02522965492563e-23	-0.0608401507567926	0.95	0.944	1.56109397341249e-18	ExNeuron	Lrfn5	6.34824835686003e-21	chr6:83380245, chr6:83381460
9.07064593255515e-23	-0.0373242170318031	0.574	0.604	1.56894962695406e-18	ExNeuron	Nebl	6.35360953217436e-21	chr17:84147966, chr17:84685364, chr17:84648631
9.95810496253371e-23	-0.0517247128979241	0.722	0.739	1.72245341536946e-18	ExNeuron	Jmjd1c	6.91759101343612e-21	chr20:22731351
1.11050140401149e-22	-0.0357738985768017	0.866	0.871	1.92083427851867e-18	ExNeuron	Camta1	7.68256753203175e-21	chr5:168164628, chr5:168830620, chr5:169069257, chr5:168406716, chr5:168440204
1.26420165968345e-22	-0.00480953438563736	0.784	0.802	2.18668961075447e-18	ExNeuron	Camk1d	8.71003856595839e-21	chr17:76668997, chr17:76979206, chr17:76901724, chr17:77018091, chr17:77124567
1.40878288079692e-22	-0.0308584663556433	0.728	0.747	2.43677174891443e-18	ExNeuron	Edil3	9.6665506159498e-21	chr2:17909548, chr2:17432042, chr2:17636559, chr2:18351261, chr2:17090223
1.72927930159509e-22	-0.0888565165014591	0.492	0.526	2.99113440796903e-18	ExNeuron	Rasa1	1.18174448532988e-20	chr2:13504763
2.0134892508686e-22	-0.159416146755007	0.707	0.759	3.48273235722741e-18	ExNeuron	Arf5	1.36486966920774e-20	chr4:55906310
2.27703507313032e-22	0.00087542724317613	0.908	0.894	3.93858756599352e-18	ExNeuron	Khdrbs2	1.53731873953389e-20	chr9:39068875, chr9:39889064, chr9:39819281, chr9:40563323
2.40589075506425e-22	-0.0227640414532642	0.779	0.784	4.16146923903464e-18	ExNeuron	Prkag2	1.6178171793354e-20	chr4:6732303, chr4:6449743, chr4:7488708
2.5805125717718e-22	0.0118262443225299	0.836	0.836	4.46351259539369e-18	ExNeuron	Cacna1a	1.72832656749226e-20	chr19:25132851, chr19:26441119
2.75583454195789e-22	-0.137241016690975	0.455	0.496	4.76676700722457e-18	ExNeuron	Fstl5	1.83842597162119e-20	chr2:174879401
2.90151093509802e-22	-0.0725915600272322	0.532	0.576	5.01874346443904e-18	ExNeuron	Tafa5	1.92795653477995e-20	chr7:128752853, chr7:128719793, chr7:128235139, chr7:128706578, chr7:128839788, chr7:128800367, chr7:128766218, chr7:128793446, chr7:128864881, chr7:128747531
3.23892948751134e-22	-0.094199210461147	0.149	0.206	5.60237633454836e-18	ExNeuron	AABR07005752.1	2.14368675647847e-20	chr1:195478975, chr1:195064625, chr1:195422617, chr1:195393350, chr1:195658059, chr1:195868753, chr1:195480321, chr1:195868753, chr1:195055987, chr1:195338286
3.28558205224177e-22	-0.0101990638846239	0.992	0.985	5.68307127576258e-18	ExNeuron	Anks1b	2.15757499532173e-20	chr7:31671653, chr7:30596744
3.90965557600419e-22	-0.157864679978782	0.905	0.916	6.76253124981445e-18	ExNeuron	Snca	2.54748914295374e-20	chr4:91632408, chr4:91482323, chr4:90135423, chr4:91351741, chr4:90981963, chr4:91056549, chr4:89987462
4.98083862753004e-22	-0.103561073258067	0.751	0.784	8.6153565740387e-18	ExNeuron	Car10	3.23292965897326e-20	chr10:80598092, chr10:80358509, chr10:80339976
5.5751686102683e-22	-0.0918105363297291	0.46	0.498	9.64336914518108e-18	ExNeuron	Sla2	3.60477536566232e-20	chr3:152491778, chr3:152912424, chr3:153158007, chr3:152912424, chr3:153076159, chr3:152043750, chr3:153123045
5.87665536744868e-22	-0.290301776878589	0.798	0.841	1.0164850789076e-17	ExNeuron	Tubb5	3.7851514705816e-20	chr20:3636040
5.97833208755933e-22	-0.0384442247782175	0.926	0.921	1.03407210118514e-17	ExNeuron	Akap6	3.83594430244122e-20	chr6:73787974, chr6:73704464, chr6:73518410, chr6:72721163, chr6:73458462, chr6:73963583
6.16544307316395e-22	-0.0592605539103152	0.469	0.504	1.06643668836517e-17	ExNeuron	Hlcs	3.94096058946613e-20	chr11:34252970, chr11:34184327, chr11:34113842, chr11:34524490
6.54552994730365e-22	-0.0451886154520345	0.639	0.664	1.13218031498511e-17	ExNeuron	Epha7	4.16806454333794e-20	chr5:43079600, chr5:43470542, chr5:43672777, chr5:42751223, chr5:43046469, chr5:43255714
7.49427482992506e-22	-0.128091989361885	0.774	0.799	1.29628471733214e-17	ExNeuron	Rab6a	4.73632534458159e-20	chr1:165145469, chr1:166053170, chr1:166467430, chr1:165581181, chr1:164785458, chr1:165862329, chr1:165174012, chr1:165071099
8.97834938834741e-22	-0.0621528438614729	0.786	0.791	1.55298509370245e-17	ExNeuron	Atxn1	5.65299743698533e-20	chr17:19457527, chr17:19512148, chr17:19406720, chr17:19253532, chr17:19468548, chr17:18546525, chr17:19596744, chr17:19248610, chr17:19744057, chr17:18448910, chr17:19457053
1.12963756659135e-21	-0.111759183302797	0.55	0.593	1.95393409893307e-17	ExNeuron	Icam5	7.08594669103253e-20	chr8:22017089, chr8:21485662
1.1706511000117e-21	-0.071325550772665	0.041	0.081	2.02487520769023e-17	ExNeuron	AABR07043525.1	7.31591659564933e-20	chr19:28233462, chr19:29846158, chr19:28881206
1.18510340812917e-21	-0.115214566274579	0.594	0.634	2.04987336504103e-17	ExNeuron	Tmem132a	7.37880496076277e-20	chr1:227059800, chr1:227349926, chr1:226080676, chr1:226587683, chr1:225928168
1.20581954600928e-21	-0.0291207500131547	0.838	0.839	2.08570606873225e-17	ExNeuron	Clasp2	7.4800857520155e-20	chr8:122537356
1.31906415199047e-21	-0.0207219990707672	0.811	0.82	2.28158526369791e-17	ExNeuron	Fam193a	8.15249538937934e-20	chr14:81998701, chr14:80792864
1.36621287046123e-21	-0.0770253811072359	0.554	0.585	2.36313840203678e-17	ExNeuron	Camk2g	8.41296870524679e-20	chr15:3615023, chr15:4330991, chr15:3274960, chr15:2963982, chr15:4279626, chr15:4295554, chr15:3253044
1.48873756146248e-21	-0.189618807898973	0.452	0.529	2.57506936006165e-17	ExNeuron	Tuba4a	9.10930268857235e-20	chr9:82827660
1.49013041422723e-21	-0.118979878222977	0.575	0.626	2.57747857748883e-17	ExNeuron	LOC679894	9.10930268857235e-20	chr14:6342460, chr14:6980107
1.87808690727812e-21	-0.0587389119466224	0.645	0.673	3.24852692351896e-17	ExNeuron	Plppr4	1.13980212990081e-19	chr2:220673324, chr2:220162147, chr2:220836346
2.08960213232217e-21	0.010515112851645	0.638	0.642	3.61438480827765e-17	ExNeuron	Slit1	1.26360796570029e-19	chr1:260739795, chr1:261000791, chr1:260669392, chr1:260329523, chr1:260323972, chr1:261837425
2.33056755612244e-21	-0.0270592673020851	0.696	0.709	4.03118270182499e-17	ExNeuron	Wdr7	1.40427136867292e-19	chr18:59121984, chr18:59185717, chr18:59256096, chr18:59592338
2.61483239525316e-21	-0.0294394465746013	0.825	0.822	4.52287559406939e-17	ExNeuron	Ldb2	1.568680680461e-19	chr14:70625698, chr14:70914502, chr14:70981267, chr14:70780435, chr14:70743995, chr14:70364638
2.62208834221368e-21	-0.0375990715200147	0.779	0.782	4.53542620552701e-17	ExNeuron	Cdc42bpa	1.568680680461e-19	chr13:98317977, chr13:98250642, chr13:98333582, chr13:99110451, chr13:98249036, chr13:98454637, chr13:98442294, chr13:98299691
2.90169831849632e-21	-0.0705367562416979	0.787	0.781	5.01906758150308e-17	ExNeuron	LOC302192	1.72980320681708e-19	chr16:66341232, chr16:66331572
4.38495331374548e-21	-0.0466668329003272	0.794	0.808	7.58465374678556e-17	ExNeuron	Zfand3	2.57746329221592e-19	chr20:8650249, chr20:8462118
5.09706917225325e-21	-0.0415804874358887	0.787	0.802	8.81640054724645e-17	ExNeuron	Snap91	2.97523714773435e-19	chr8:94049966
5.50499792259897e-21	-0.0125051253090847	0.789	0.793	9.52199490671943e-17	ExNeuron	Eif4g3	3.20223252860939e-19	chr5:155655005
5.73477292135565e-21	0.00252022380128425	0.899	0.887	9.91943672206886e-17	ExNeuron	Lsamp	3.32438853727275e-19	chr11:59198674, chr11:59866035
5.95603825834846e-21	-0.0653050903082377	0.649	0.661	1.03021593754653e-16	ExNeuron	Fat3	3.44078897460811e-19	chr8:15148529, chr8:15424759, chr8:14894595, chr8:14491261
6.86167483604027e-21	-0.098854737975645	0.231	0.236	1.18686389638989e-16	ExNeuron	Slc7a11	3.95039779687236e-19	chr2:140214106, chr2:139476831, chr2:139727890, chr2:139309905, chr2:139515167, chr2:139701058, chr2:140290121, chr2:139425517, chr2:139369830, chr2:140259519
7.29496372729259e-21	-0.0263074302513377	0.835	0.828	1.2618098759098e-16	ExNeuron	Cntn4	4.18551656039303e-19	chr4:137937718, chr4:137474641, chr4:139032387, chr4:137486248, chr4:137750056, chr4:137474641, chr4:137486554, chr4:137271944
7.53186557057501e-21	-0.293887552860199	0.714	0.79	1.30278678774236e-16	ExNeuron	Actb	4.30674122812709e-19	chr12:13711923, chr12:14377305
8.2197428911359e-21	-0.0785276813754328	0.843	0.854	1.42176892787978e-16	ExNeuron	Rasal2	4.68413890653849e-19	chr13:74799202, chr13:75063979, chr13:75114519, chr13:74930058, chr13:75150286
8.49535708270852e-21	-0.0718974955761306	0.099	0.134	1.46944191459609e-16	ExNeuron	Mas1	4.82484621342611e-19	chr1:47921071, chr1:47924734, chr1:48033957, chr1:47968537
8.61089861801315e-21	-0.0478930411376013	0.716	0.746	1.48942713395773e-16	ExNeuron	Trim2	4.87400056119256e-19	chr2:182886857, chr2:182885748, chr2:183151457, chr2:183267173, chr2:183154981, chr2:182960141, chr2:182906126, chr2:183039013, chr2:183056810
1.03237585358121e-20	-0.0414477977893917	0.777	0.785	1.78570051393942e-16	ExNeuron	Gucy1a2	5.82391626662877e-19	chr8:302255, chr8:942082
1.16694444891957e-20	-0.183192639951286	0.708	0.754	2.01846381329618e-16	ExNeuron	Enc1	6.53725360987701e-19	chr2:28039226, chr2:27538068, chr2:28029095, chr2:28189211
1.17049154516268e-20	-0.0607158634917049	0.606	0.622	2.02459922566789e-16	ExNeuron	Camsap2	6.53725360987701e-19	chr13:52965703, chr13:53436471, chr13:53069302, chr13:53104552, chr13:52675893, chr13:52339541
1.35449490737007e-20	-0.037272473462056	0.957	0.958	2.34286984127802e-16	ExNeuron	Map2	7.53987214827757e-19	chr9:74223554, chr9:73461386, chr9:73564695, chr9:74105050
1.54619353652561e-20	-0.0608730730785105	0.304	0.332	2.67445096012835e-16	ExNeuron	Emid1	8.57856750578615e-19	chr14:85316501, chr14:85299408, chr14:85948687, chr14:85214931, chr14:85215548, chr14:85418755, chr14:85208420, chr14:85992043, chr14:85392804
1.56148674318848e-20	-0.0309359340791537	0.292	0.307	2.70090361969311e-16	ExNeuron	Sorcs2	8.63491896044129e-19	chr14:79793201
2.11335591772675e-20	-0.0742639213244617	0.25	0.291	3.65547173089196e-16	ExNeuron	Ppm1l	1.16103354029099e-18	chr2:165923415, chr2:165856590, chr2:165492704, chr2:165821155, chr2:165741766, chr2:165459900, chr2:166872611, chr2:166224280, chr2:165961502
2.17275773552313e-20	-0.0772964205946613	0.058	0.111	3.75821905513435e-16	ExNeuron	Pop5	1.18977948833483e-18	chr12:46942309, chr12:47063743, chr12:47192062, chr12:47198035, chr12:47241884, chr12:46899583, chr12:47180756, chr12:46607630, chr12:47177640
2.18304717435562e-20	-0.0950365436965668	0.568	0.614	3.77601669748291e-16	ExNeuron	Atcay	1.1915326638991e-18	chr7:11051710, chr7:10693185, chr7:10700607, chr7:10784949, chr7:10767094, chr7:10727963, chr7:11935683, chr7:11360678, chr7:10936386, chr7:11525413
2.33263721580742e-20	-0.0348218121316752	0.759	0.773	4.03476259218209e-16	ExNeuron	Rnf150	1.26906033122778e-18	chr19:24537569, chr19:24205387, chr19:23881906, chr19:24638264, chr19:24872848, chr19:24638264, chr19:24744243, chr19:24037108
2.52411787235873e-20	-0.116249992373141	0.715	0.754	4.3659666838189e-16	ExNeuron	Akap11	1.36880469523299e-18	chr15:60002678, chr15:60470102, chr15:60345221, chr15:60364893, chr15:60716066, chr15:60379092
2.72596117384475e-20	-0.0894692862632804	0.619	0.642	4.71509504239926e-16	ExNeuron	Itpr1	1.47350910911589e-18	chr4:140979719, chr4:140924674, chr4:140342397, chr4:140347482, chr4:139900418
3.18901655936433e-20	-0.0435624692067687	0.6	0.631	5.51604194273248e-16	ExNeuron	Srebf2	1.71279736036657e-18	chr7:123527305, chr7:123668044, chr7:123453930, chr7:123312143
3.41353833193047e-20	-0.165867534193696	0.538	0.618	5.90439725274013e-16	ExNeuron	Ubc	1.82754754452494e-18	chr12:36501645, chr12:36584278, chr12:36714212, chr12:36503015, chr12:36599617, chr12:36591714, chr12:36851434, chr12:36714212, chr12:36527247
3.49574730951173e-20	-0.0673955577791645	0.367	0.404	6.04659412126244e-16	ExNeuron	Ddx17	1.86561930222863e-18	chr7:120933428, chr7:121060746
3.71426823279572e-20	-0.0849018460978208	0.15	0.206	6.42456976226675e-16	ExNeuron	Dazap2	1.97596719182053e-18	chr7:142252185, chr7:142281188, chr7:142507534, chr7:142356266, chr7:142554628, chr7:142238332
3.86452017420265e-20	-0.0596064198364612	0.584	0.611	6.68446054531832e-16	ExNeuron	Abi2	2.04941478386501e-18	chr9:67375247, chr9:67268256, chr9:67173637, chr9:66589646
4.76773364373812e-20	-0.0675206597729601	0.454	0.488	8.24674888357382e-16	ExNeuron	Scap	2.52045189575099e-18	chr8:117957850
4.81187537966991e-20	-0.0528927143478133	0.838	0.854	8.32310084421504e-16	ExNeuron	Atp2a2	2.53581307233953e-18	chr12:40329811, chr12:40354742
5.6855144964438e-20	-0.0696292506612157	0.259	0.302	9.83423442449884e-16	ExNeuron	Usp6nl	2.95910786996027e-18	chr17:75843739, chr17:75690904, chr17:75935084, chr17:75920935, chr17:75696211, chr17:75571976, chr17:75893448, chr17:76007515, chr17:75382868, chr17:75958201, chr17:76042097, chr17:75866846
5.78347954833261e-20	-0.158886975042595	0.73	0.745	1.00036845747509e-15	ExNeuron	Lmo4	3.00080477429073e-18	chr2:250173550, chr2:249886592, chr2:250400100, chr2:249360497
6.03387499859594e-20	-0.104328856956997	0.657	0.686	1.04367935850714e-15	ExNeuron	Schip1	3.12109146465835e-18	chr2:172246561
6.42792781941254e-20	-0.12461401199206	0.595	0.639	1.11183867492379e-15	ExNeuron	Rnf14	3.30458393186985e-18	chr18:32443314, chr18:32391214
7.76812036320176e-20	-0.0266709883654115	0.937	0.927	1.34365177922301e-15	ExNeuron	Myt1l	3.96929700382325e-18	chr6:49107771, chr6:47535396
8.73354963252368e-20	-0.0924536962517134	0.38	0.426	1.51064207993762e-15	ExNeuron	Dnajc15	4.4490819052229e-18	chr15:59345980, chr15:60448518
8.99681479117273e-20	-0.0844986957960772	0.582	0.615	1.55617905442915e-15	ExNeuron	Cers5	4.56934904696087e-18	chr7:142421421
9.27057907842576e-20	-0.0463128607271344	0.734	0.745	1.6035320631953e-15	ExNeuron	Usp32	4.69420797853661e-18	chr10:73470191, chr10:72210962, chr10:71922637, chr10:73427382
1.12222452474588e-19	-0.0530419115275054	0.543	0.546	1.94111176045295e-15	ExNeuron	Ptpn9	5.64841810943203e-18	chr8:60770826
1.22012987494705e-19	-0.0844739732087549	0.238	0.29	2.11045864469591e-15	ExNeuron	Mmd2	6.12286666499548e-18	chr12:14409477, chr12:14221823, chr12:14116824, chr12:14029676, chr12:14429914, chr12:14178271, chr12:14370972, chr12:14444807
1.24706699783861e-19	-0.0470334128332672	0.413	0.438	2.15705178616144e-15	ExNeuron	Agap2	6.2394176490074e-18	chr7:71135728
1.31153767354376e-19	-0.060893609505828	0.495	0.525	2.26856671392864e-15	ExNeuron	Prr3	6.542510335295e-18	chr20:3238863, chr20:3628633, chr20:2975624
1.33271753585191e-19	-0.0448112164146277	0.709	0.73	2.30520152176306e-15	ExNeuron	Nfat5	6.62849541278298e-18	chr19:38356493
1.51356149794722e-19	-0.0823457315038142	0.211	0.254	2.61800732299931e-15	ExNeuron	Slc30a3	7.50574700353708e-18	chr6:26498202, chr6:27012688, chr6:26593403, chr6:26633674, chr6:26629657, chr6:26633860
1.89738208367093e-19	-0.0249265897094513	0.85	0.845	3.28190179012561e-15	ExNeuron	Cttnbp2	9.35392674738768e-18	chr4:43814494, chr4:42743344, chr4:43121361
1.98921543794135e-19	-0.011821778152644	0.889	0.892	3.44074594300716e-15	ExNeuron	Dgki	9.7779826687813e-18	chr4:64567193, chr4:64329342, chr4:64501102, chr4:64279003, chr4:64216184
2.32456472318365e-19	-0.0736278969360433	0.957	0.958	4.02079960169075e-15	ExNeuron	Grik2	1.1359958593442e-17	chr20:53672530
2.40481423230794e-19	-0.031487464296988	0.639	0.652	4.15960717762304e-15	ExNeuron	Atxn7l1	1.17180672635736e-17	chr6:53068880, chr6:51590943
2.43380736259832e-19	-0.0524298418659315	0.689	0.714	4.20975659508631e-15	ExNeuron	Fchsd2	1.18250680845781e-17	chr1:166077594, chr1:166019073
2.63712197085307e-19	-0.0505034868490987	0.461	0.491	4.56142987298455e-15	ExNeuron	Rnf112	1.27759819746429e-17	chr10:47759148, chr10:47250864, chr10:47054618
2.74628333462228e-19	-0.0646756294152744	0.701	0.725	4.75024628389616e-15	ExNeuron	Arih1	1.32666003271078e-17	chr8:64380510
3.04252450001195e-19	-0.071690885602743	0.207	0.25	5.26265462767068e-15	ExNeuron	Cpne6	1.46073992107083e-17	chr15:34791535
3.04990608706122e-19	-0.0414194755856718	0.575	0.593	5.2754225587898e-15	ExNeuron	Fcho2	1.46073992107083e-17	chr2:29037805, chr2:29414561
3.28190152927455e-19	-0.0418565128544146	0.759	0.767	5.67670507518618e-15	ExNeuron	Brinp1	1.56294749599531e-17	chr5:85772341, chr5:84135140
3.78826118633688e-19	-0.0286795330051322	0.741	0.747	6.5525553740069e-15	ExNeuron	Prickle2	1.79392841700026e-17	chr4:123617074, chr4:124824379, chr4:123624370, chr4:123585470, chr4:123802418, chr4:124133462
4.15879099697039e-19	0.0526294096135267	0.912	0.905	7.19346078745969e-15	ExNeuron	Aff3	1.96386054635026e-17	chr9:45109975, chr9:44927833, chr9:45047769
4.57399587087918e-19	-0.0752574444024128	0.604	0.642	7.91164065785972e-15	ExNeuron	Impact	2.15387799958963e-17	chr18:4590296, chr18:4772934, chr18:4051670, chr18:5069959, chr18:3426259, chr18:4772915, chr18:4478025
6.75778499591436e-19	-0.0562391256902477	0.583	0.6	1.16889407074331e-14	ExNeuron	Syt14	3.16448812162441e-17	chr13:111790376
7.13997799044941e-19	0.0250635865454312	0.981	0.97	1.23500199300803e-14	ExNeuron	Kalrn	3.32493545699294e-17	chr11:69920662, chr11:68788689
7.16305762097319e-19	-0.132508348417231	0.454	0.502	1.23899407669973e-14	ExNeuron	Pam	3.32646855431437e-17	chr9:111037855, chr9:111125552, chr9:111042286, chr9:111099570, chr9:111107424, chr9:111081468
7.38340844414564e-19	-0.00880214649010469	0.673	0.685	1.27710815858387e-14	ExNeuron	Arhgap39	3.41935204833422e-17	chr7:118418414
7.8403624834441e-19	-0.0878237764675676	0.287	0.316	1.35614749876133e-14	ExNeuron	Plcxd3	3.61107763586791e-17	chr2:53796161, chr2:54374411, chr2:54348460, chr2:54350983
8.46137498175493e-19	-0.12671161634389	0.635	0.662	1.46356403059415e-14	ExNeuron	Rab3c	3.88645286388749e-17	chr2:41582779, chr2:41896247, chr2:41689442, chr2:41350063, chr2:41790458, chr2:41694855
9.31389034342119e-19	-0.00137867124706981	0.977	0.966	1.61102361270156e-14	ExNeuron	Rims1	4.25477746095798e-17	chr9:28540752, chr9:28607535, chr9:28386854, chr9:28438472, chr9:28395006, chr9:28438472, chr9:28685194
9.60768861651665e-19	-0.0931460929753436	0.326	0.361	1.66184189999889e-14	ExNeuron	Sema3a	4.37474674898285e-17	chr4:17420045, chr4:19007781, chr4:17621795
1.00968543861482e-18	-0.068017145824119	0.502	0.527	1.74645290317205e-14	ExNeuron	Ttc7b	4.56285535176176e-17	chr6:124285689, chr6:124406923, chr6:124989449
1.11969222327037e-18	-0.0712148006849653	0.528	0.564	1.93673163859076e-14	ExNeuron	Sbno1	5.04641982986547e-17	chr12:37784999, chr12:37776259, chr12:37713389, chr12:37712642, chr12:37786330, chr12:37435945, chr12:37518838
1.15267290125756e-18	-0.16234351100699	0.506	0.579	1.99377831730521e-14	ExNeuron	Pin1	5.18117223075958e-17	chr8:21490419
1.2677693025055e-18	-0.0693674584077855	0.146	0.186	2.19286056254376e-14	ExNeuron	Rnf207	5.68332526517866e-17	chr5:169081311, chr5:169587649
1.28673285884011e-18	0.0157201995822338	0.904	0.892	2.22566182593575e-14	ExNeuron	Exoc4	5.75299630052157e-17	chr4:60039998, chr4:59809738, chr4:61374900, chr4:61329548, chr4:61406137, chr4:61409307, chr4:59776512, chr4:60336027
1.29067731998006e-18	-0.0526962007976954	0.905	0.912	2.23248456036952e-14	ExNeuron	Mbnl2	5.75532531198535e-17	chr15:106609087, chr15:105808240, chr15:104658577, chr15:105322172, chr15:105509940, chr15:105644127, chr15:105731400, chr15:106199244
1.37161705712604e-18	0.00589072455353579	0.83	0.827	2.37248602371091e-14	ExNeuron	Nav3	6.09061126105805e-17	chr7:52181368, chr7:52037800, chr7:52060487, chr7:52367692, chr7:52412131, chr7:52110369, chr7:52516896, chr7:52558782, chr7:52357766
1.3731138349539e-18	-0.0614128481996772	0.797	0.808	2.37507500031977e-14	ExNeuron	Npepps	6.09061126105805e-17	chr10:85148466, chr10:85182173, chr10:85187286, chr10:85143389, chr10:85156656, chr10:85176422, chr10:85118112, chr10:85141858, chr10:85147665, chr10:85123568, chr10:85134960, chr10:85144384, chr10:85172959, chr10:85169097, chr10:85170226, chr10:85122786, chr10:85132261, chr10:85152556, chr10:85176796, chr10:85161990, chr10:85158769, chr10:85131331, chr10:85144302, chr10:85184647, chr10:85160175,…
1.4035266345339e-18	-0.0424538088512838	0.6	0.62	2.42768001975329e-14	ExNeuron	Rev3l	6.2091279613551e-17	chr20:45545654, chr20:45052397, chr20:44239975, chr20:45468704
1.48569735617657e-18	-0.0309088610253965	0.642	0.648	2.56981071697862e-14	ExNeuron	Grm8	6.55539586737121e-17	chr4:55169684, chr4:55440115, chr4:56091653, chr4:54626510
1.49358124538397e-18	-0.00537184305617266	0.88	0.884	2.58344748014065e-14	ExNeuron	Rabgap1l	6.57293044925391e-17	chr13:77908969, chr13:77648628
1.52771366948118e-18	0.0075468829506411	0.901	0.897	2.6424863341016e-14	ExNeuron	Dgkb	6.70558603071752e-17	chr6:56650272
1.58766801648375e-18	-0.050483004751781	0.923	0.922	2.74618936811194e-14	ExNeuron	Rtn3	6.95059557945529e-17	chr1:223497839, chr1:222949456, chr1:223532988
1.74937661680416e-18	-0.101007194069671	0.549	0.586	3.02589673408616e-14	ExNeuron	Anxa11	7.63864163768694e-17	chr16:4722555
1.76832407455175e-18	0.0256920509266467	0.937	0.928	3.05867015175216e-14	ExNeuron	Cadps	7.70137202520453e-17	chr15:14840614
1.9426299840492e-18	-0.043565992982435	0.424	0.451	3.3601670834099e-14	ExNeuron	Kifc2	8.43864409866954e-17	chr7:118024464
1.99766677685824e-18	-0.0374203893319688	0.417	0.445	3.4553642239317e-14	ExNeuron	Sidt1	8.65535468705254e-17	chr11:61534555, chr11:61182610
2.19317551873403e-18	-0.030824363091051	0.808	0.811	3.79353569475426e-14	ExNeuron	Fam168a	9.42953290164649e-17	chr1:165068969, chr1:166053170, chr1:166062266, chr1:165099403, chr1:165068933, chr1:165861976, chr1:165274720
2.43860904525652e-18	-0.0735177951215388	0.531	0.574	4.2180620655802e-14	ExNeuron	Fam81a	1.04580246581141e-16	chr8:76575042, chr8:75670705, chr8:75974985, chr8:75803900, chr8:75661664
2.48031072205998e-18	-0.0398767155788531	0.788	0.793	4.29019345594716e-14	ExNeuron	Ralyl	1.0609797340598e-16	chr2:90006387, chr2:89062600, chr2:89275439, chr2:89052267, chr2:88518540, chr2:90091877, chr2:89084866, chr2:89180236
2.52494704942563e-18	-0.0475746931284013	0.673	0.685	4.3674009113915e-14	ExNeuron	Magi1	1.07733210273843e-16	chr4:126285701
2.56280898245529e-18	-0.0869116850964485	0.475	0.509	4.43289069695292e-14	ExNeuron	Ankrd6	1.09071852668496e-16	chr5:47848385, chr5:48131178
2.8422733734985e-18	-0.0482374562783534	0.621	0.639	4.91628025414035e-14	ExNeuron	Nrxn2	1.20660246671422e-16	chr1:220972120, chr1:221854212, chr1:222036513, chr1:220969699, chr1:222038529, chr1:220872207, chr1:221101393
3.16718377903094e-18	-0.098126914827722	0.664	0.693	5.47827778258982e-14	ExNeuron	Cpne4	1.34114676345816e-16	chr8:113668457, chr8:113448706, chr8:113040075, chr8:113271044, chr8:113539438, chr8:113528605, chr8:113213324, chr8:113463504, chr8:113106859, chr8:113544183, chr8:112771070, chr8:113426455
3.26074211012652e-18	-0.0574025832428884	0.719	0.734	5.64010562788585e-14	ExNeuron	Fam117b	1.37384299782799e-16	chr9:66919458, chr9:67709811, chr9:67046620, chr9:67138446
3.49948962585952e-18	-0.149963646502633	0.556	0.608	6.05306720584921e-14	ExNeuron	Ncam2	1.47074800250811e-16	chr11:20501030, chr11:20368316
3.54170279451185e-18	-0.0564367705226121	0.939	0.936	6.12608332366716e-14	ExNeuron	Hecw1	1.48477719896605e-16	chr17:53192301
3.58274749501647e-18	-0.100702491837182	0.717	0.748	6.19707834212999e-14	ExNeuron	Pld3	1.4982479636498e-16	chr1:84911266, chr1:83497100, chr1:84591139, chr1:84274326
3.74191907077713e-18	-0.063639345181135	0.604	0.637	6.4723974167232e-14	ExNeuron	Gabra2	1.56092807689415e-16	chr14:39818777, chr14:39399216, chr14:39680073, chr14:39443854, chr14:39679975, chr14:40517738
4.80381959021686e-18	-0.145561584054794	0.684	0.721	8.30916674519811e-14	ExNeuron	Ptms	1.99400027484286e-16	chr4:156753417, chr4:156968511
5.52184618435054e-18	-0.0269060408148807	0.771	0.773	9.55113734507113e-14	ExNeuron	Shank2	2.27519010306659e-16	chr1:217736906, chr1:217176012, chr1:217796662
6.23709763103248e-18	-0.0707674764700372	0.506	0.536	1.07883077723969e-13	ExNeuron	Pitpnm2	2.55913742977831e-16	chr12:38336235
6.24240302559056e-18	-0.132340103841791	0.457	0.523	1.0797484513364e-13	ExNeuron	Slc39a10	2.55913742977831e-16	chr9:59183755, chr9:60902159
6.68783659722004e-18	-0.105907777075544	0.521	0.559	1.15679509622115e-13	ExNeuron	Atp1a1	2.715681667533e-16	chr2:204042590, chr2:204380425, chr2:203091324, chr2:204852435
7.24495918856058e-18	-0.0458314082455302	0.757	0.761	1.25316059084532e-13	ExNeuron	Birc6	2.93481949202149e-16	chr6:21699347
7.46322996210047e-18	-0.00517143800981623	0.959	0.946	1.29091488654452e-13	ExNeuron	Samd12	3.01597016569401e-16	chr7:93412115, chr7:93348711, chr7:93761233
7.61079820355281e-18	-0.039080978617392	0.536	0.551	1.31643976526853e-13	ExNeuron	Epb41l4b	3.06822850359535e-16	chr5:73947499, chr5:74270349, chr5:73425924, chr5:73230950
7.74743651736511e-18	-0.0966411921524915	0.258	0.315	1.34007409440864e-13	ExNeuron	Dcbld2	3.11584103572787e-16	chr11:44160466, chr11:44334754, chr11:45124974, chr11:44242145, chr11:44215929
8.05979450496721e-18	-0.0453118270137298	0.642	0.665	1.39410265552418e-13	ExNeuron	Ehbp1	3.23372805305498e-16	chr14:106374904, chr14:106657849, chr14:106807878, chr14:106383008, chr14:107141805
8.90993484906674e-18	0.0297886261251275	0.026	0.006	1.54115143084307e-13	ExNeuron	RT1-Db2	3.56630749399193e-16	chr20:3979305
9.22457102714264e-18	0.0261779981640724	0.823	0.807	1.59557405056486e-13	ExNeuron	LOC100361087	3.67474558145249e-16	chr13:88322194, chr13:88250591, chr13:88610281, chr13:88720243
9.31407922862136e-18	0.0600617725575376	0.268	0.246	1.61105628417464e-13	ExNeuron	Ccng1	3.70163087263247e-16	chr10:25275231, chr10:25356891, chr10:26794776, chr10:25617212, chr10:25950637, chr10:25838266, chr10:25736803
1.04765862735547e-17	-0.0359931936615576	0.807	0.819	1.81213512773675e-13	ExNeuron	Cyfip2	4.1440445139936e-16	chr10:31360986, chr10:31737830, chr10:31513099
1.07798341215323e-17	-0.015585845182115	0.296	0.301	1.86458790800144e-13	ExNeuron	Slc24a3	4.24612928842096e-16	chr3:139346004, chr3:139255951, chr3:139351702, chr3:138871655
1.09767044337323e-17	-0.00664772047314521	0.717	0.725	1.89864056590268e-13	ExNeuron	Rapgef6	4.31143407092228e-16	chr10:40517613, chr10:40681155
1.12761560092669e-17	-0.179838944404991	0.455	0.536	1.9504367049229e-13	ExNeuron	Eif5a	4.40845252725083e-16	chr10:55621359, chr10:56108922, chr10:57513376, chr10:55750812, chr10:56082856, chr10:55550677, chr10:55807926, chr10:56115879, chr10:55550677
1.24522042226936e-17	-0.0728124024550616	0.618	0.658	2.15385776439931e-13	ExNeuron	Ankrd12	4.85693747535272e-16	chr9:112777941, chr9:114117798
1.25517101936797e-17	-0.0404562492410474	0.595	0.612	2.17106931220078e-13	ExNeuron	Sipa1l1	4.88307044368564e-16	chr6:106175705, chr6:106047744
1.25772976153464e-17	-0.0786872893245699	0.52	0.557	2.17549516852647e-13	ExNeuron	Hace1	4.88307044368564e-16	chr20:51121048, chr20:50628283, chr20:50596142, chr20:50886998, chr20:50515309, chr20:50545889
1.27991074109573e-17	-0.0822968326697007	0.417	0.464	2.21386160887328e-13	ExNeuron	Ddx42	4.9577372047374e-16	chr10:94436135, chr10:94193617, chr10:93639443, chr10:93663708, chr10:94882228
1.3307418046464e-17	-0.0783743956675155	0.381	0.426	2.30178409949687e-13	ExNeuron	Wdr27	5.14278171905992e-16	chr1:56676367, chr1:57065928, chr1:56628978, chr1:57249313, chr1:56628978, chr1:56671600, chr1:57226196, chr1:56628978, chr1:56754520
1.50589147176269e-17	-0.04513973498357	0.859	0.867	2.60474047870793e-13	ExNeuron	Ash1l	5.80631686509233e-16	chr2:187824553, chr2:188591329, chr2:188415620, chr2:188634128
1.63982962143677e-17	-0.0449141362739213	0.03	0.058	2.83641329619918e-13	ExNeuron	Fosl1	6.3082782073166e-16	chr1:220002475, chr1:220791261, chr1:220676166, chr1:220683732
1.91301197817535e-17	-0.180304526454105	0.58	0.652	3.3089368186499e-13	ExNeuron	Plk2	7.34238455824334e-16	chr2:41744200, chr2:41957618, chr2:41719259, chr2:41744356, chr2:41530426
1.96491613295872e-17	-0.0530613888303669	0.557	0.579	3.3987154351787e-13	ExNeuron	Lmtk2	7.52442029867176e-16	chr12:12246518, chr12:12600759, chr12:12019230, chr12:12607610, chr12:12383595, chr12:12038862, chr12:12539044
2.1404557048349e-17	0.0348444462515531	0.921	0.91	3.70234623265292e-13	ExNeuron	Cacna1e	8.17800019408625e-16	chr13:72525853
2.33564839460335e-17	-0.15563349812093	0.755	0.806	4.03997102814542e-13	ExNeuron	Rab3a	8.90353405026687e-16	chr16:19647499, chr16:20989890
2.38005168878935e-17	-0.0133279117302929	0.957	0.954	4.11677540609894e-13	ExNeuron	Grm5	9.05227351589089e-16	chr1:151719365, chr1:151444438, chr1:151611478
2.72529750807233e-17	-0.0491694658678807	0.56	0.59	4.71394709971272e-13	ExNeuron	Usp47	1.03419811305201e-15	chr1:176427783, chr1:176598881
2.96503637191967e-17	-0.0609384660957182	0.689	0.708	5.12862341250945e-13	ExNeuron	Rabep1	1.12264023532301e-15	chr10:57533234, chr10:57911381, chr10:57541042, chr10:57295533
3.16049417514343e-17	-0.0538738492175481	0.694	0.707	5.46670677474558e-13	ExNeuron	Glcci1	1.19395657479407e-15	chr4:34469293, chr4:34416121
3.36357121234847e-17	-0.0797335289132338	0.51	0.541	5.81796912599914e-13	ExNeuron	Rab31	1.26498871701991e-15	chr9:113978586, chr9:113509046, chr9:112791145
3.53744272780393e-17	0.103481191916756	0.772	0.737	6.11871468628246e-13	ExNeuron	Mrps6	1.32455603580089e-15	chr11:33137252, chr11:32535784, chr11:31788159, chr11:31231504
3.74952917622493e-17	-0.0510448396943171	0.683	0.703	6.48556061611627e-13	ExNeuron	Gabra4	1.40074077736705e-15	chr14:39352411, chr14:39281172
4.13344926603309e-17	-0.0950185209939758	0.796	0.823	7.14962719545743e-13	ExNeuron	Camk2b	1.53733220378943e-15	chr14:86381902, chr14:86886555, chr14:86745139, chr14:86436332
4.36821446465277e-17	-0.066012905290375	0.546	0.574	7.55570055950989e-13	ExNeuron	Ptpn5	1.62106078069046e-15	chr1:102743114, chr1:103029510, chr1:103241119, chr1:103242800, chr1:103241119, chr1:103502842
4.54705752841204e-17	-0.0279133240078288	0.127	0.143	7.8650454068943e-13	ExNeuron	Dnttip2	1.68371330639063e-15	chr2:225966334, chr2:225761241, chr2:225877136, chr2:225915551, chr2:225834989, chr2:225899153, chr2:226854097
5.00886053169565e-17	-0.00419681693627938	0.604	0.61	8.66382606167397e-13	ExNeuron	Dock4	1.85063636040298e-15	chr6:60272432, chr6:60705517, chr6:60208951, chr6:60562487, chr6:60486645, chr6:60617697, chr6:60456293, chr6:59577571
5.35726961197452e-17	-0.0483396437309531	0.693	0.693	9.26646924783233e-13	ExNeuron	Ankh	1.97502323348473e-15	chr2:80306855, chr2:80405724, chr2:80591960, chr2:80365573, chr2:79212221, chr2:79808947, chr2:80073255, chr2:80033087, chr2:79618064
5.5271617995631e-17	-0.0975751203765542	0.606	0.645	9.56033176470429e-13	ExNeuron	Vamp2	2.02875801337239e-15	chr10:56492284, chr10:55635867, chr10:55706808, chr10:55766793, chr10:56100275, chr10:56117801, chr10:55620712, chr10:55064343, chr10:56089391, chr10:56111831, chr10:55660346, chr10:55210943
5.59188963637673e-17	-0.0721952172326014	0.548	0.572	9.67229150404083e-13	ExNeuron	Scn3b	2.04804480778059e-15	chr8:44362652, chr8:44176511, chr8:43552605, chr8:44020506, chr8:44182297, chr8:43910798, chr8:44316001, chr8:44366624
5.87257204020072e-17	-0.0715010681332776	0.413	0.444	1.01577878579352e-12	ExNeuron	Ankrd33b	2.14616975147422e-15	chr2:84774122, chr2:84624629, chr2:84471072, chr2:84442490, chr2:84774122, chr2:84488607, chr2:84381492, chr2:84864161, chr2:84747355
6.23803471914006e-17	-0.0555442771329437	0.808	0.826	1.07899286536966e-12	ExNeuron	Syt11	2.26986150786718e-15	chr2:189041064, chr2:187186016
6.32024582666158e-17	-0.12400962816473	0.604	0.665	1.09321292063765e-12	ExNeuron	Capza2	2.29414597003921e-15	chr4:44996194, chr4:45774346, chr4:43965692, chr4:45044020
6.3320666831134e-17	-0.0524741444316692	0.652	0.67	1.09525757417813e-12	ExNeuron	RGD1306271	2.29414597003921e-15	chr4:65735071, chr4:66587306
7.13487266008101e-17	-0.0449937225490855	0.534	0.548	1.23411892401421e-12	ExNeuron	Vps53	2.57944826427144e-15	chr10:64174282
7.18358520953203e-17	-0.135347652312802	0.46	0.5	1.24254473369276e-12	ExNeuron	Neurod6	2.59148607204813e-15	chr4:85870940, chr4:85963526, chr4:85830722, chr4:85952157
7.37209003126159e-17	-0.0395810221529421	0.563	0.582	1.27515041270732e-12	ExNeuron	Gnb1	2.65379455065393e-15	chr5:173266182, chr5:173136166
7.446151345695e-17	-0.0680560952474899	0.439	0.472	1.28796079826486e-12	ExNeuron	Acap3	2.67472756992476e-15	chr5:173361697, chr5:173336178, chr5:173196883, chr5:172863592, chr5:173159258, chr5:173348932
8.14694247519944e-17	0.00408210409555432	0.875	0.878	1.40917663993525e-12	ExNeuron	Camk2a	2.92021854905283e-15	chr18:55649468, chr18:56376042
8.35232858093976e-17	-0.0381575866095782	0.919	0.916	1.44470227464515e-12	ExNeuron	Atp2b1	2.98746799519528e-15	chr7:40139016
9.46025827545448e-17	-0.0661679483253966	0.39	0.43	1.63634087390536e-12	ExNeuron	Aplp2	3.36229179426354e-15	chr8:32346328, chr8:32500320, chr8:32482263, chr8:32324116, chr8:32775345, chr8:32249565, chr8:32373934, chr8:32273633, chr8:32287183
9.71132429404868e-17	-0.0612414814135083	0.359	0.395	1.6797677631416e-12	ExNeuron	Rangap1	3.44424204023739e-15	chr7:122661078, chr7:122844996, chr7:122142443
1.08787393490412e-16	-0.0504555144789473	0.079	0.112	1.88169554520366e-12	ExNeuron	Klf10	3.85015762519435e-15	chr7:77609205
1.16039659052725e-16	-0.0653930317301965	0.368	0.405	2.00713798263498e-12	ExNeuron	Entr1	4.09819896709109e-15	chr3:3789748, chr3:3935857, chr3:4104463, chr3:3924114
1.22563632247747e-16	-0.0798704216481528	0.497	0.53	2.11998314698927e-12	ExNeuron	Gtf3c2	4.31049627974242e-15	chr6:26487107, chr6:26141227, chr6:26844333, chr6:27047349, chr6:27012936, chr6:26356511, chr6:26591591, chr6:26037735, chr6:26357201
1.30091342797427e-16	-0.0204422272609344	0.784	0.774	2.25018995636709e-12	ExNeuron	Pde4dip	4.55617825784905e-15	chr2:199805216, chr2:200113908, chr2:200115250, chr2:199921992, chr2:199270008, chr2:199931270, chr2:200007387, chr2:200281800, chr2:200386202, chr2:200026044, chr2:200245563
1.33262320517734e-16	-0.0164115024341305	0.632	0.643	2.30503835799524e-12	ExNeuron	Ssbp2	4.65753195472687e-15	chr2:20688681, chr2:20383215, chr2:20582152, chr2:20336694, chr2:20377641
1.3445066634717e-16	0.0886283393642341	0.359	0.309	2.325593175807e-12	ExNeuron	Flrt3	4.68931566797153e-15	chr3:134275533, chr3:135442958
1.44409469751479e-16	0.0211408549741807	0.851	0.857	2.49785059829133e-12	ExNeuron	Hcn1	5.01584214047957e-15	chr2:50033325
1.53068640451247e-16	-0.0460839820110558	0.283	0.312	2.64762827388521e-12	ExNeuron	Tmem266	5.29472616178171e-15	chr8:60662722
1.54145121123582e-16	0.0538329836694262	0.151	0.114	2.6662481600746e-12	ExNeuron	Mphosph6	5.32101361644463e-15	chr19:50362482, chr19:50363595, chr19:50517326, chr19:50044918, chr19:50044918, chr19:50516590, chr19:50365079, chr19:50433080, chr19:49995717, chr19:50362002
1.61804847373918e-16	-0.0632360508743941	0.42	0.464	2.79873844502665e-12	ExNeuron	Rtn4rl1	5.56257932352338e-15	chr10:61867316, chr10:62314551, chr10:62108743, chr10:61128194
1.69420503073684e-16	-0.130857618743968	0.732	0.793	2.93046644166551e-12	ExNeuron	Vsnl1	5.81250627994225e-15	chr6:36248314, chr6:37840933
1.75925142001703e-16	-0.0789018821413552	0.223	0.267	3.04297718120346e-12	ExNeuron	Gal3st3	6.02337589040861e-15	chr1:221643844, chr1:221525891, chr1:220739105, chr1:220722602
1.78146584348703e-16	-0.0169633735404382	0.607	0.613	3.08140146947952e-12	ExNeuron	AABR07051518.1	6.08703705180091e-15	chr3:14707433, chr3:15103376, chr3:15185152, chr3:15364820, chr3:15155114
2.1002635599409e-16	-0.0986204083234306	0.661	0.693	3.63282587962978e-12	ExNeuron	Sf3b1	7.1472734223009e-15	chr9:62565399
2.13738822387224e-16	-0.0434759067088653	0.879	0.874	3.69704041083182e-12	ExNeuron	Ptprd	7.25891584475075e-15	chr5:92961755, chr5:92815378, chr5:94134163, chr5:93227652, chr5:92706557, chr5:93247669, chr5:92275852
2.54837577984132e-16	-0.0360323701910461	0.665	0.681	4.40792558639152e-12	ExNeuron	Cdk17	8.60255928411896e-15	chr7:33910844, chr7:33941723, chr7:33943919
2.56544120544887e-16	-0.0224737331558247	0.799	0.798	4.43744365306491e-12	ExNeuron	Jazf1	8.64281204505029e-15	chr4:82572291
2.74876889159232e-16	0.0392503839246956	0.893	0.904	4.75454555178723e-12	ExNeuron	Lrrc4c	9.2419107673117e-15	chr3:85879581, chr3:85968106
2.85713177011382e-16	-0.0467295075000844	0.745	0.756	4.94198082276588e-12	ExNeuron	Lgi1	9.58707428889889e-15	chr1:257062210, chr1:257062212, chr1:257130095
2.87741525561445e-16	-0.0385948736439756	0.605	0.628	4.97706516763632e-12	ExNeuron	Far1	9.63590196456863e-15	chr1:178465790, chr1:178472310, chr1:178385072, chr1:178611034, chr1:178344682, chr1:178468674, chr1:178322927, chr1:178464414
2.89110385946382e-16	-0.270192578222034	0.766	0.811	5.00074234571457e-12	ExNeuron	Tubb3	9.66249442971099e-15	chr19:56201958, chr19:56355855, chr19:57217405, chr19:55501064
3.25715248090003e-16	-0.0604169929319294	0.472	0.508	5.63389664621278e-12	ExNeuron	Dgkz	1.08642838008751e-14	chr3:80466059, chr3:80572047, chr3:80917611, chr3:80885765, chr3:80605211, chr3:80739112, chr3:80583409
3.38796891625314e-16	-0.0511413969534313	0.577	0.595	5.86016983444305e-12	ExNeuron	Ncs1	1.12782466239864e-14	chr3:9802533, chr3:10589636, chr3:10552981, chr3:10482584, chr3:9726206, chr3:10598475, chr3:10605595, chr3:10663802
3.4387224395803e-16	-0.0696525635069952	0.294	0.326	5.94795820374204e-12	ExNeuron	Scpep1	1.14245776545029e-14	chr10:76255899, chr10:76870126, chr10:76408421, chr10:76306843, chr10:76238201, chr10:76652572, chr10:76293267, chr10:76255899, chr10:76622799, chr10:76617634, chr10:76213093, chr10:76643754
3.68677208800474e-16	-0.247008367493749	0.368	0.418	6.37700968062181e-12	ExNeuron	Pde7b	1.22004577896551e-14	chr1:15529944
3.86613007548538e-16	-0.0970167206851057	0.198	0.25	6.68724519156706e-12	ExNeuron	Nptx2	1.27016482094561e-14	chr12:12572659, chr12:11827351, chr12:12184280, chr12:12288774, chr12:11900680
3.87790136165705e-16	-0.0584939980394792	0.507	0.523	6.7076059852582e-12	ExNeuron	Mmd	1.27078752028882e-14	chr10:77644559, chr10:78024378
4.05840871735907e-16	-0.0661962445359221	0.246	0.279	7.01982955841599e-12	ExNeuron	Lin28b	1.32735231415415e-14	chr20:49990763, chr20:50982837
4.19188873044521e-16	-0.0598656626126948	0.589	0.609	7.25070993705108e-12	ExNeuron	Megf9	1.36834643587407e-14	chr5:86797546, chr5:86571210
4.47440076339276e-16	-0.0594475788772668	0.463	0.489	7.73937100044045e-12	ExNeuron	Sema4a	1.4577354890193e-14	chr2:188119762, chr2:187531334, chr2:187644404, chr2:187519708
4.54101106875473e-16	-0.0528548375616793	0.577	0.605	7.85458684562505e-12	ExNeuron	Lrrc49	1.4765751852386e-14	chr8:65368181, chr8:65555299, chr8:66556479, chr8:65307629
4.71011203826785e-16	-0.0104274328941987	0.775	0.776	8.1470807925919e-12	ExNeuron	Focad	1.52860412114519e-14	chr5:106642076, chr5:106398025, chr5:106867875, chr5:106868038, chr5:106795504, chr5:107136281, chr5:107229835, chr5:106915061, chr5:106757903
4.7810129151975e-16	-0.0403460576948925	0.571	0.594	8.26971803941712e-12	ExNeuron	Stx1b	1.54862443386099e-14	chr1:199760309, chr1:199771483, chr1:198698030, chr1:199798474, chr1:198437200, chr1:198489196, chr1:198324729
4.94109961617154e-16	0.00547748905131629	0.889	0.886	8.54662000609192e-12	ExNeuron	Gria1	1.59740049322038e-14	chr10:42947737
4.96103858632439e-16	-0.0532583008527334	0.635	0.653	8.58110844276529e-12	ExNeuron	Ppp2r2a	1.600768131952e-14	chr15:43255475, chr15:42773635
6.17247010531892e-16	-0.0144702153821845	0.646	0.651	1.06765215411701e-11	ExNeuron	C2cd5	1.98025562863581e-14	chr4:177490404, chr4:177059503
6.26822287080941e-16	-0.0372844702130066	0.584	0.615	1.0842145099639e-11	ExNeuron	Nav1	2.00714466059385e-14	chr13:52009223, chr13:52076083
6.62303263793451e-16	-0.0455764782157939	0.641	0.66	1.14558595538353e-11	ExNeuron	Fam49a	2.11672626761059e-14	chr6:37467062, chr6:37623672, chr6:37856591, chr6:37618569
6.79004735409869e-16	-0.0826205627779134	0.302	0.356	1.17447449083845e-11	ExNeuron	Lrrc57	2.16598645293649e-14	chr3:112937072, chr3:112671974, chr3:111997524
7.39263501211464e-16	-0.0410831574124142	0.532	0.546	1.27870407804547e-11	ExNeuron	Kdm5b	2.34044420317626e-14	chr13:52013254, chr13:50555207
7.99787831573292e-16	-0.111347751300723	0.361	0.42	1.38339301227232e-11	ExNeuron	Dld	2.52729948055989e-14	chr6:50624956, chr6:50092010, chr6:51305715, chr6:49927128, chr6:50702003, chr6:50832038, chr6:51345338, chr6:51083166
8.08842606329367e-16	-0.0302791834605169	0.663	0.664	1.39905505616791e-11	ExNeuron	Pan3	2.55111689587298e-14	chr12:9601072
8.21232283489299e-16	-0.0508462755559971	0.572	0.589	1.42048548075144e-11	ExNeuron	Tet3	2.58534380481996e-14	chr4:115189666
8.89586770265025e-16	-0.0225963245338123	0.914	0.912	1.53871823652741e-11	ExNeuron	Cpe	2.7900826856204e-14	chr16:26870374, chr16:27028947
9.11881914946525e-16	-0.0405846829238004	0.474	0.498	1.577282148283e-11	ExNeuron	Ppp3cc	2.85468284397878e-14	chr15:51914342, chr15:52542953, chr15:52454217, chr15:52213723, chr15:52177333, chr15:52818454, chr15:51981126, chr15:52122158
9.55049983554628e-16	-0.128435630734017	0.395	0.446	1.65194995655444e-11	ExNeuron	LOC100125362	2.98426492073176e-14	chr8:58229711, chr8:57022204, chr8:57227186, chr8:56637315, chr8:57747805, chr8:56840140
1.03948318136041e-15	-0.0401811303712091	0.553	0.583	1.79799405879911e-11	ExNeuron	Rasa2	3.24206897251389e-14	chr8:104576136
1.07612446874682e-15	0.139936934425662	0.329	0.264	1.86137249359138e-11	ExNeuron	Plppr1	3.35013489705607e-14	chr5:68051921, chr5:67866580, chr5:68146418, chr5:68159489, chr5:67929287, chr5:68449129, chr5:68077464, chr5:68663382
1.10616091000465e-15	-0.0478562769355503	0.152	0.179	1.91332652603505e-11	ExNeuron	Ptpn14	3.43727745990539e-14	chr13:108528992, chr13:108740990, chr13:108626262, chr13:107960985, chr13:108791990
1.10898782894717e-15	-0.0241144037715471	0.83	0.83	1.91821624772992e-11	ExNeuron	Tnrc6b	3.43970376244112e-14	chr7:121216978, chr7:121065898, chr7:121573214, chr7:122156883, chr7:122176647, chr7:121455403, chr7:122785284
1.18617453127339e-15	-0.033109950104764	0.509	0.538	2.05172608674359e-11	ExNeuron	Abhd6	3.67233518328489e-14	chr15:18360474, chr15:18712215, chr15:18390589, chr15:18925944, chr15:18698743, chr15:18551935, chr15:18707221, chr15:19327722, chr15:18695716
1.20183032176117e-15	-0.245157188276925	0.904	0.928	2.07880590755029e-11	ExNeuron	Stmn3	3.71396498881012e-14	chr3:177246647, chr3:177374280, chr3:177107085, chr3:177107085, chr3:176852882, chr3:176771840, chr3:177186618
1.28343501251289e-15	-0.0996743318330624	0.211	0.267	2.21995754114354e-11	ExNeuron	Rgs4	3.95886715511086e-14	chr13:88510130
1.44583829661298e-15	-0.0326366757405903	0.647	0.654	2.50086650165147e-11	ExNeuron	Kcnh1	4.45164608138476e-14	chr13:111192418
1.47618079629015e-15	-0.0389608742931142	0.788	0.789	2.55334992334307e-11	ExNeuron	Pak7	4.53675966479593e-14	chr3:129139856, chr3:129013406
1.55466371512995e-15	0.00548708866354097	0.734	0.74	2.68910182806028e-11	ExNeuron	Tom1l2	4.76924301369518e-14	chr10:47054767, chr10:47101577, chr10:45939349, chr10:46417226, chr10:47476637
1.57427888851752e-15	-0.130702684552913	0.536	0.501	2.72303019346875e-11	ExNeuron	Cdh9	4.82061974405611e-14	chr2:66173564, chr2:67783592, chr2:67363631, chr2:67180706, chr2:66810603
1.61042850172502e-15	-0.0625790105283452	0.254	0.293	2.78555817943377e-11	ExNeuron	Abcb9	4.92234791681806e-14	chr12:38160194, chr12:37939054, chr12:37328424
1.68861495610805e-15	-0.0506232942943592	0.637	0.667	2.92079728958009e-11	ExNeuron	Strbp	5.15196116644872e-14	chr3:21065969
1.72930587952384e-15	0.00492818714175369	0.802	0.801	2.99118037981239e-11	ExNeuron	Cacna1b	5.26655093128175e-14	chr3:1847559, chr3:2912092
1.85440846912997e-15	-0.0412998616762923	0.694	0.713	3.2075703290541e-11	ExNeuron	Gatad2b	5.63733467894104e-14	chr2:190607225, chr2:190014895, chr2:189148316, chr2:189075135, chr2:189448521
1.8612679701891e-15	-0.0735312430983301	0.648	0.684	3.21943520803609e-11	ExNeuron	Ranbp2	5.64797397957563e-14	chr20:27952467, chr20:27085862, chr20:28811940, chr20:28581727, chr20:28127507
1.90799248389072e-15	-0.0238076156140166	0.721	0.728	3.30025459938577e-11	ExNeuron	Gmds	5.77932642282647e-14	chr17:33288080
1.99469429529539e-15	0.0337841264152283	0.57	0.566	3.45022272257243e-11	ExNeuron	Hdac9	6.03108017953432e-14	chr6:54618006
2.0036954197081e-15	0.0633889445439095	0.085	0.057	3.4657919674691e-11	ExNeuron	Tac1	6.04741897678867e-14	chr4:34374048
2.04055539191123e-15	0.0111874223386643	0.74	0.734	3.52954866138885e-11	ExNeuron	Pnisr	6.14763023179564e-14	chr5:35818006
2.33285354970429e-15	0.123836238227182	0.086	0.052	4.0351367849235e-11	ExNeuron	Fap	7.01567102398548e-14	chr3:47536651, chr3:48660967
2.43970547840455e-15	-0.0534223481814116	0.426	0.452	4.21995856599634e-11	ExNeuron	Ptpn3	7.32390871383194e-14	chr5:73593689, chr5:74578087
2.57456515588791e-15	-0.0282595186102472	0.614	0.63	4.45322535013931e-11	ExNeuron	Erc1	7.71497590652971e-14	chr4:152097857, chr4:152410386, chr4:152321374
2.58665394366807e-15	-0.179277557848562	0.772	0.813	4.47413532636266e-11	ExNeuron	Rtn4	7.73740915427116e-14	chr14:114987751, chr14:113573906
2.59596017488312e-15	-0.0339246282362466	0.689	0.688	4.49023231449534e-11	ExNeuron	Arhgap35	7.75145408525047e-14	chr1:78417616, chr1:78813420
2.61713388191097e-15	-0.109505374040776	0.599	0.633	4.5268564755414e-11	ExNeuron	Fcf1	7.80082228524917e-14	chr6:109047346, chr6:109163130
2.68777221044253e-15	-0.010558867544368	0.817	0.814	4.64903959240245e-11	ExNeuron	Erc2	7.99719267783175e-14	chr16:4006888, chr16:4196093, chr16:4111923, chr16:3336915, chr16:3504601
2.84441044785311e-15	-0.0786330711506182	0.662	0.682	4.91997675165153e-11	ExNeuron	Ptprn	8.4305622374462e-14	chr9:82817563, chr9:82776443, chr9:81901115, chr9:82030282, chr9:82749357, chr9:81820150, chr9:82072363
3.43352335934107e-15	-0.0455963596784439	0.708	0.714	5.93896535465225e-11	ExNeuron	Farp1	1.01087497712579e-13	chr15:106153060, chr15:106551461, chr15:105922189, chr15:106057527, chr15:106308164, chr15:106593368
3.57832914650681e-15	-0.111725524855783	0.525	0.569	6.18943592471283e-11	ExNeuron	Ap1s1	1.0498305633844e-13	chr12:22542297, chr12:22715012, chr12:22145026, chr12:22347368, chr12:22552987, chr12:22072318, chr12:22090386, chr12:22459724
3.67048656879163e-15	-0.109486750101019	0.62	0.659	6.34884061803888e-11	ExNeuron	Arpc2	1.07499215519087e-13	chr9:81699339
3.90389166597424e-15	-0.0342548431283168	0.53	0.543	6.75256141463564e-11	ExNeuron	Ankfy1	1.14136213559466e-13	chr10:58505164, chr10:58483135, chr10:59943189
3.93718615387467e-15	-0.190949155608271	0.619	0.688	6.81015089035701e-11	ExNeuron	Tuba1b	1.14909785473589e-13	chr7:140582872, chr7:140860846, chr7:140574803, chr7:140458879, chr7:140574803, chr7:140763815, chr7:139819835
4.19180966894702e-15	-0.0422351841942036	0.52	0.536	7.25057318437766e-11	ExNeuron	Mast2	1.22129137512423e-13	chr5:135599173
4.25901938892047e-15	-0.071025157876407	0.266	0.312	7.36682583701574e-11	ExNeuron	Napa	1.23872621015817e-13	chr1:77934544, chr1:77346475, chr1:77601285, chr1:77430210, chr1:77607069, chr1:77881436, chr1:78402872, chr1:78014954, chr1:77898033
4.41026031874524e-15	-0.0342716613522578	0.597	0.616	7.62842727333364e-11	ExNeuron	Slc8a2	1.27609098482661e-13	chr1:78413438, chr1:77147162, chr1:77475411, chr1:77411984, chr1:78429193, chr1:77411984
4.47428885182225e-15	0.0188333832249583	0.883	0.865	7.73917742699695e-11	ExNeuron	Stxbp5l	1.29239295340178e-13	chr11:67149743, chr11:66047968
5.11981696324399e-15	-0.0939501231575526	0.43	0.48	8.85574740132313e-11	ExNeuron	Kcnk1	1.47378840700505e-13	chr19:58063923, chr19:58049723, chr19:58510202, chr19:58889330, chr19:58837026, chr19:59663025, chr19:57964074
5.14795956937439e-15	-0.0324175675493961	0.407	0.424	8.90442566714688e-11	ExNeuron	Ctif	1.47935638155133e-13	chr18:71892603, chr18:71802467, chr18:71802157, chr18:71896845
5.69589909748925e-15	0.000413177565796508	0.869	0.857	9.85219666892716e-11	ExNeuron	Csmd1	1.63123951836272e-13	chr16:77949886, chr16:78084875, chr16:78356831, chr16:78127668, chr16:78078538, chr16:78393350
6.07307322147765e-15	-0.123271992152091	0.213	0.254	1.05045947511899e-10	ExNeuron	Tox3	1.73335201912158e-13	chr19:18300615, chr19:18048285, chr19:18171556, chr19:18250391
6.43183897982173e-15	-0.0315700587428489	0.594	0.61	1.11251518833977e-10	ExNeuron	Med12l	1.83263805236921e-13	chr2:149446744, chr2:148903276, chr2:150207751, chr2:150057042
6.45400343158833e-15	-0.0282474262750323	0.605	0.616	1.11634897356183e-10	ExNeuron	LOC103693780	1.83584182213928e-13	chr14:86134493, chr14:85721170, chr14:85721671, chr14:85717446, chr14:86698160, chr14:85934050, chr14:85922652, chr14:85775083
6.70222910404552e-15	-0.0178946061323224	0.834	0.839	1.15928456812675e-10	ExNeuron	Gphn	1.90001978866963e-13	chr6:102388246
7.90065351195728e-15	-0.0303130549501432	0.45	0.464	1.36657603796325e-10	ExNeuron	Xpo6	2.23599134999182e-13	chr1:196650804, chr1:198492752
8.27582991771189e-15	-0.0900864251975591	0.533	0.541	1.43147030086662e-10	ExNeuron	Nucb1	2.33823490330512e-13	chr1:100794808, chr1:100821059, chr1:100826289, chr1:100754490, chr1:101036075, chr1:100601096
8.57373348794086e-15	-0.0522230100310273	0.75	0.763	1.48299868140913e-10	ExNeuron	Pcm1	2.41833949103647e-13	chr16:53701841, chr16:53546817, chr16:54136561, chr16:54396040, chr16:53443167, chr16:54344876
9.93309184292541e-15	-0.0692540336006402	0.739	0.742	1.71812689607081e-10	ExNeuron	Galnt18	2.7915542163011e-13	chr1:177258909
9.97900427836222e-15	-0.0285628823896777	0.59	0.586	1.72606837002831e-10	ExNeuron	Cpeb1	2.79595068205912e-13	chr1:143384582, chr1:142505655, chr1:143367316
1.01000932786749e-14	-0.0336378463251876	0.633	0.642	1.7470131344124e-10	ExNeuron	Zfp148	2.82516918648592e-13	chr11:69926543, chr11:69628255
1.02712439447312e-14	-0.0495771932077014	0.725	0.73	1.77661706512016e-10	ExNeuron	Pi4ka	2.86827046436671e-13	chr11:87600596, chr11:87556339, chr11:88071357, chr11:88620907, chr11:88538138, chr11:87517124, chr11:87589947, chr11:87574563, chr11:87572535, chr11:87558180
1.12796988304358e-14	-0.0881728803524156	0.292	0.329	1.95104950670049e-10	ExNeuron	Rgcc	3.14466031572896e-13	chr15:61037451, chr15:62563436, chr15:61338731, chr15:61259951, chr15:61289942, chr15:61681955
1.23679089236399e-14	-0.0888238915271055	0.454	0.494	2.13927720652199e-10	ExNeuron	Gda	3.43664325479852e-13	chr1:239090080, chr1:239336643, chr1:239109761, chr1:239159958
1.36264566097297e-14	-0.0775164323999586	0.069	0.1	2.35696819978495e-10	ExNeuron	Ndst4	3.77272701194943e-13	chr2:229101811, chr2:228833049, chr2:228944711, chr2:228424214
1.44517076012767e-14	-0.0439051554089311	0.125	0.154	2.49971186379283e-10	ExNeuron	Klf3	3.98928828382697e-13	chr14:46098657, chr14:44940928, chr14:44461568
1.51510272289251e-14	-0.0329542362941961	0.607	0.629	2.62067317978717e-10	ExNeuron	Pde2a	4.17547407779442e-13	chr1:166543848
1.55458892884335e-14	-0.0293532709683388	0.71	0.731	2.68897247022033e-10	ExNeuron	Sik3	4.27728223940844e-13	chr8:50708809, chr8:50695910, chr8:50973747
1.6196439396261e-14	-0.0324936723627252	0.53	0.55	2.80149812237127e-10	ExNeuron	Usp33	4.44899252762326e-13	chr2:256733678
1.67687805077513e-14	-0.193689012088516	0.763	0.81	2.90049596442575e-10	ExNeuron	Ckb	4.59869443908331e-13	chr6:136766256, chr6:135742997
1.69827988370046e-14	-0.0138777318217929	0.679	0.687	2.93751471483668e-10	ExNeuron	Fto	4.64224115851844e-13	chr19:17181922, chr19:16675109, chr19:17035365, chr19:16902357, chr19:17253410, chr19:16841724, chr19:17223396, chr19:17151423, chr19:16902357, chr19:17220674
1.71361087307303e-14	-0.0328512114948546	0.461	0.468	2.96403272715442e-10	ExNeuron	Rab11fip3	4.67654421870628e-13	chr10:15368131, chr10:15363510, chr10:16142061
1.79132360153813e-14	0.0332603857042286	0.067	0.046	3.09845243358051e-10	ExNeuron	Sycp3	4.87017937633709e-13	chr7:29150946
1.94436160486483e-14	-0.0330025087277743	0.488	0.515	3.3631622679347e-10	ExNeuron	Pip5k1c	5.26355280827418e-13	chr7:12206896, chr7:10900309, chr7:10784949
1.94951095609609e-14	-0.0858946961510747	0.592	0.633	3.37206910075941e-10	ExNeuron	Wdr47	5.26900782683784e-13	chr2:211621923, chr2:211327186, chr2:211609106, chr2:211340386, chr2:211583251, chr2:210605441, chr2:211548178
1.9815277195095e-14	-0.0851290138529666	0.623	0.658	3.42744849643559e-10	ExNeuron	Stx1a	5.34694422033294e-13	chr12:24857842, chr12:24806734
2.04309138338023e-14	-0.0372661108748199	0.363	0.387	3.53393516583279e-10	ExNeuron	Nrg1	5.50423225096235e-13	chr16:64123753, chr16:64157384, chr16:64204841
2.11497933580164e-14	-0.0275081363597582	0.547	0.547	3.6582797571361e-10	ExNeuron	Mapk14	5.68878681826582e-13	chr20:6184780, chr20:6231583, chr20:5882927, chr20:6230849, chr20:6072191, chr20:5856971, chr20:5896952, chr20:5880237
2.13849036886025e-14	-0.0399026135842213	0.367	0.386	3.69894679101757e-10	ExNeuron	Pik3r1	5.7428373148418e-13	chr2:30833119, chr2:31670743, chr2:31029664, chr2:31567087, chr2:30857186, chr2:30967841, chr2:30918056, chr2:30884474
2.16337846895652e-14	-0.0465948074194324	0.418	0.444	3.7419957377541e-10	ExNeuron	Ppp6r3	5.80040756644786e-13	chr1:219031833, chr1:218420088, chr1:218700849
2.43459779320184e-14	-0.0435472165256484	0.377	0.391	4.21112380290123e-10	ExNeuron	Pcdh7	6.51720119450894e-13	chr14:55175993, chr14:54578537, chr14:55021996, chr14:55208019
2.55707751707835e-14	-0.0420044068360789	0.484	0.513	4.42297698129041e-10	ExNeuron	Fars2	6.82333811739748e-13	chr17:29281702, chr17:28702325
2.83382200032002e-14	-0.0569807126221038	0.703	0.723	4.90166191395354e-10	ExNeuron	Ankrd17	7.53787684293985e-13	chr14:19923662
2.8888866756632e-14	-0.0520500664596153	0.628	0.655	4.99690728289464e-10	ExNeuron	Dbn1	7.6722075678632e-13	chr17:9682195
3.03165761139954e-14	-0.0587105835973222	0.149	0.179	5.24385817043778e-10	ExNeuron	Cyp26b1	8.03867446454853e-13	chr4:117044076, chr4:117177141, chr4:115537332, chr4:116179748, chr4:116129020, chr4:115288143
3.10197809503751e-14	-0.0161684828433275	0.665	0.67	5.36549151098638e-10	ExNeuron	Pacs1	8.18639776384232e-13	chr1:220457175, chr1:221335987, chr1:221539813
3.12066379387038e-14	-0.0197139471437164	0.711	0.72	5.39781216425759e-10	ExNeuron	Fbxw4	8.22280235717162e-13	chr1:266042841, chr1:264540468
3.18305912017004e-14	0.0296337631401081	0.037	0.018	5.50573736015812e-10	ExNeuron	Wdr63	8.37408558203107e-13	chr2:251429532, chr2:251916267, chr2:251938632, chr2:251553801, chr2:251956573, chr2:251999156, chr2:251884112, chr2:252039281, chr2:251660656
3.43835344033041e-14	-0.0291569094774493	0.386	0.399	5.94731994573951e-10	ExNeuron	Lrrk2	9.00345166439167e-13	chr7:132792949, chr7:132880518, chr7:133246738, chr7:132800279, chr7:132711869, chr7:132800279, chr7:132024049, chr7:132340951
3.87302773658876e-14	-0.0210261964788852	0.903	0.899	6.69917607597758e-10	ExNeuron	Fam189a1	1.01258894680861e-12	chr1:126232117, chr1:125238668
3.94136558776172e-14	-0.0326101104753402	0.67	0.688	6.81738005715144e-10	ExNeuron	Bmpr2	1.02885554186122e-12	chr9:66748060, chr9:65942794, chr9:66213442, chr9:66768361
3.96633470354992e-14	-0.0381243431661038	0.345	0.362	6.86056913673029e-10	ExNeuron	RGD1309104	1.03376825893609e-12	chr13:69614687, chr13:69533095, chr13:69447006, chr13:68552889, chr13:69376991
3.97476682848431e-14	-0.0484530566839482	0.498	0.521	6.87515418322932e-10	ExNeuron	Nup93	1.03436230888003e-12	chr19:11034150, chr19:10600584, chr19:11267810, chr19:10519413
3.98372663333993e-14	-0.0592595880039848	0.357	0.394	6.89065195768808e-10	ExNeuron	Jarid2	1.03509162956843e-12	chr17:20412961
4.01369201841831e-14	-0.0650934455891533	0.376	0.418	6.94248308425814e-10	ExNeuron	Zfp326	1.041268156198e-12	chr14:6026950, chr14:5945367, chr14:4830309, chr14:4655601
4.21116645716721e-14	-0.0586970267723566	0.434	0.458	7.28405462096213e-10	ExNeuron	Kcna6	1.09081539771091e-12	chr4:158727963
4.37566146254882e-14	-0.0312503416776408	0.757	0.761	7.56858163177069e-10	ExNeuron	Nf1	1.12994231715681e-12	chr10:66816431
4.44843944266593e-14	-0.0200683058024488	0.523	0.533	7.69446570397926e-10	ExNeuron	Arhgef12	1.14697416366038e-12	chr8:47170537, chr8:47168024
4.45885936657825e-14	-0.0619106118249185	0.246	0.286	7.7124890463704e-10	ExNeuron	Gpr137	1.14790022682308e-12	chr1:222012242, chr1:221344586, chr1:222043869, chr1:221797060, chr1:222695611
4.51706822810909e-14	-0.137830416157876	0.656	0.709	7.8131729141603e-10	ExNeuron	Reep5	1.15933486996553e-12	chr18:27031327
4.76419359572076e-14	-0.04907641673692	0.42	0.441	8.2406256625182e-10	ExNeuron	Sos1	1.21903894273458e-12	chr6:3667551, chr6:3185100
5.24505991866019e-14	-0.0482727897071888	0.253	0.277	9.07238014130653e-10	ExNeuron	AABR07024542.1	1.33800762204243e-12	chr16:4486741, chr16:4406927, chr16:4762800, chr16:5285001, chr16:4420859, chr16:4487293, chr16:5214718, chr16:5037772, chr16:4844328
5.28481550597787e-14	-0.163885104134029	0.681	0.724	9.14114538068992e-10	ExNeuron	Ywhaq	1.34610656774233e-12	chr6:43029470, chr6:43092114, chr6:43010582, chr6:42730451
5.34829880420307e-14	-0.0864877852634648	0.457	0.496	9.25095244163005e-10	ExNeuron	Fkbp8	1.36021560056668e-12	chr16:20506331
5.55013958941239e-14	-0.102828704518496	0.516	0.568	9.60007644780661e-10	ExNeuron	Eif4a2	1.40729105034105e-12	chr11:81348778, chr11:82166322
5.88529441246136e-14	0.0177218536299177	0.94	0.932	1.01797937452344e-09	ExNeuron	Ptprn2	1.48778472733666e-12	chr6:143583680, chr6:145208196, chr6:143578643, chr6:143564237, chr6:143663064, chr6:143620499
5.91960539145118e-14	-0.0583732990329656	0.386	0.415	1.02391414455931e-09	ExNeuron	Bcl2l1	1.49421150504033e-12	chr3:148069535, chr3:148197937, chr3:149139122, chr3:148058537, chr3:148624343, chr3:147725926
6.10663387570973e-14	-0.103831763908663	0.624	0.668	1.05626446148151e-09	ExNeuron	Atp6v0d1	1.53680571982869e-12	chr19:37272674
6.13782116298613e-14	-0.0568160556341587	0.276	0.294	1.06165892656171e-09	ExNeuron	Zfp608	1.54234546443886e-12	chr18:49994417
6.31437384690909e-14	-0.0245103371891273	0.397	0.412	1.09219724429986e-09	ExNeuron	Dnajc13	1.58198120328448e-12	chr8:113070973, chr8:112982882, chr8:112467935, chr8:112666627, chr8:112837980, chr8:112644981
6.36991313824763e-14	-0.0831452865785438	0.546	0.597	1.10180387552269e-09	ExNeuron	Cx3cl1	1.5935209786768e-12	chr19:10466876, chr19:11291949, chr19:10647806, chr19:10623230, chr19:10524421, chr19:11336076, chr19:10522061, chr19:10644936, chr19:10943898, chr19:10659787, chr19:10927697, chr19:10542521, chr19:10946315, chr19:10619611, chr19:10286786, chr19:10361179, chr19:10561443, chr19:10642835
6.43812482144432e-14	-0.028846190512954	0.609	0.623	1.11360245036522e-09	ExNeuron	Ccdc88a	1.6081919223373e-12	chr14:113017569, chr14:113304790
6.55795426282125e-14	-0.0412649360983244	0.489	0.508	1.13432934884019e-09	ExNeuron	Taok1	1.63569390374315e-12	chr10:62569321
6.94455166516426e-14	-0.00607152078163464	0.704	0.702	1.20119910152346e-09	ExNeuron	Rabgap1	1.72955345249002e-12	chr3:20916567
7.03401838482116e-14	-0.0450387425709285	0.459	0.49	1.21667416002252e-09	ExNeuron	Mau2	1.74924383235545e-12	chr16:21640075
7.43097397595168e-14	-0.00124280813694955	0.819	0.821	1.28533556862036e-09	ExNeuron	Dmxl2	1.84250890132336e-12	chr8:58711825, chr8:58703825, chr8:58620896, chr8:58442909, chr8:58460398
7.91776580566135e-14	-0.0382395646309404	0.58	0.593	1.36953595140524e-09	ExNeuron	Ssh2	1.9574347199849e-12	chr10:63634862
8.05475352007652e-14	-0.0754613543252386	0.512	0.552	1.39323071636764e-09	ExNeuron	Hectd2	1.98837681976515e-12	chr1:255032844, chr1:255039349, chr1:255457849, chr1:255452684, chr1:255458856, chr1:255677164, chr1:255849436, chr1:255200922
8.21584285784005e-14	-0.0537638709985516	0.124	0.157	1.42109433912059e-09	ExNeuron	Atp1b2	2.02516912438635e-12	chr10:55948219, chr10:56959243, chr10:55423069, chr10:55518838
8.49198155445936e-14	-0.0776606370697192	0.417	0.448	1.46885804947483e-09	ExNeuron	Cpne8	2.09017133106905e-12	chr7:131796485, chr7:131649505, chr7:131760317, chr7:131485398, chr7:131669057, chr7:131643023
8.79264875199106e-14	-0.0338612661132881	0.389	0.406	1.52086445463189e-09	ExNeuron	Efr3b	2.15020789319185e-12	chr6:27547760, chr6:28652043, chr6:28331844, chr6:28363904, chr6:27715633, chr6:28350332, chr6:28554469
8.7998514693712e-14	-0.0955345006676311	0.363	0.408	1.52211030865714e-09	ExNeuron	Pdlim7	2.15020789319185e-12	chr17:9653734, chr17:10133282, chr17:9961250
9.10450787429409e-14	-0.0418468216788898	0.201	0.23	1.57480672701665e-09	ExNeuron	Lss	2.22142063678894e-12	chr20:12691814, chr20:12574871, chr20:12806949, chr20:12793142, chr20:13030459, chr20:12684827, chr20:12795557, chr20:12820026, chr20:12805066
9.3856234273042e-14	-0.0125549904489485	0.368	0.378	1.62343128422081e-09	ExNeuron	Pitpnm3	2.28669152806393e-12	chr10:59338159, chr10:59675749, chr10:59584451, chr10:58166437, chr10:58720306
9.4885105905098e-14	-0.00747232082409632	0.639	0.635	1.64122767684048e-09	ExNeuron	Agap1	2.30841319156382e-12	chr9:97020754
1.03191685287557e-13	-0.0655016303279073	0.153	0.19	1.78490658041888e-09	ExNeuron	Plcxd2	2.50687199619815e-12	chr11:57259545, chr11:57433131, chr11:57220502, chr11:57341490, chr11:57424631
1.0529739714872e-13	-0.0813966988576569	0.692	0.715	1.8213290784814e-09	ExNeuron	Lmo3	2.55433556055863e-12	chr4:172944567, chr4:172999849, chr4:172216346, chr4:172299925, chr4:172217275, chr4:172828174
1.09852125739841e-13	-0.0639548512546487	0.343	0.38	1.90011221892203e-09	ExNeuron	Acat1	2.65715695800355e-12	chr8:58023634, chr8:58999107, chr8:57650834, chr8:58582487, chr8:57305136, chr8:58075289, chr8:58440288, chr8:57357726, chr8:58075289, chr8:59194066, chr8:58440288, chr8:59105499, chr8:58126659
1.10903512174769e-13	-0.0502598319238939	0.393	0.423	1.91829805008698e-09	ExNeuron	Wdr37	2.67873411375006e-12	chr17:58200775, chr17:58134200, chr17:58151565, chr17:58128457, chr17:58115655, chr17:58200396, chr17:58121942, chr17:58116270, chr17:58182785
1.12439210397003e-13	-0.0462834484300274	0.411	0.438	1.94486102223696e-09	ExNeuron	Kcnh3	2.70890416866129e-12	chr7:140790090, chr7:141156601, chr7:140022411, chr7:140594455
1.12474874173195e-13	-0.000833896461674755	0.897	0.889	1.94547789857376e-09	ExNeuron	Tnik	2.70890416866129e-12	chr2:114505736, chr2:113813858
1.16381802537945e-13	-0.0157947116032661	0.562	0.567	2.01305603849884e-09	ExNeuron	Adam22	2.79899067591616e-12	chr4:23307802, chr4:23304765, chr4:22330626, chr4:23168742, chr4:23062690, chr4:22390511, chr4:22331200, chr4:23239807
1.18159299921986e-13	-0.0586383534203785	0.748	0.764	2.0438014107506e-09	ExNeuron	Fus	2.83767998712644e-12	chr1:199695749
1.18990691767297e-13	-0.0559535598860242	0.254	0.277	2.05818199549894e-09	ExNeuron	Rph3a	2.85356992767479e-12	chr12:40129228, chr12:40202907, chr12:40495881
1.1929757807037e-13	-0.0336364803784645	0.376	0.389	2.06349020788318e-09	ExNeuron	Nuak1	2.85685410960255e-12	chr7:24324481, chr7:25251231, chr7:25526619, chr7:24896194, chr7:24853217, chr7:24498504, chr7:24850645, chr7:24999141
1.2377106083946e-13	-0.0481554458570992	0.617	0.638	2.14086803934013e-09	ExNeuron	AABR07024786.1	2.95976572371574e-12	chr16:16473757, chr16:16499319
1.29238226092957e-13	-0.041627815683567	0.206	0.232	2.23543359672988e-09	ExNeuron	Creg2	3.08173591326057e-12	chr9:45805101, chr9:45542109, chr9:47014742
1.29809964829097e-13	0.00278789797178347	0.629	0.628	2.2453229616489e-09	ExNeuron	Scn1a	3.09098487073931e-12	chr3:52908777, chr3:52306395, chr3:52534770, chr3:52878649, chr3:52930823
1.43722379474891e-13	-0.0377602201796001	0.533	0.558	2.48596599777719e-09	ExNeuron	Qrich1	3.41259452168417e-12	chr8:116701544, chr8:116911024
1.49289033566391e-13	-0.0179841820305873	0.227	0.236	2.58225241359787e-09	ExNeuron	Akap13	3.53977142917433e-12	chr1:137474613
1.52796613442539e-13	-0.034895847167813	0.043	0.065	2.6429230227156e-09	ExNeuron	Plekhs1	3.61783643462327e-12	chr1:277960331, chr1:276596512
1.54535103433569e-13	-0.0140250467902574	0.627	0.64	2.67299368409044e-09	ExNeuron	Ppp1r12b	3.6538531980615e-12	chr13:51284626, chr13:51619554, chr13:52668677, chr13:51543138, chr13:51868229, chr13:51793875, chr13:52668920, chr13:51855568
1.56094658665223e-13	-0.0722600109632709	0.66	0.688	2.69996931093236e-09	ExNeuron	Hnrnpu	3.68168055994155e-12	chr13:95373450
1.5615003505076e-13	-0.0489322143329028	0.396	0.426	2.700927156273e-09	ExNeuron	Tada2a	3.68168055994155e-12	chr10:71163118, chr10:72137118, chr10:72425344
1.6377747664218e-13	-0.0450891536260756	0.266	0.289	2.83285901347979e-09	ExNeuron	Syt12	3.8507177060583e-12	chr1:220701708
1.64050705242973e-13	-0.098910775274018	0.365	0.413	2.83758504858771e-09	ExNeuron	Epha4	3.85175475675924e-12	chr9:82688284, chr9:82457073
1.7140399243417e-13	-0.0239825047275877	0.608	0.622	2.96477485713384e-09	ExNeuron	Uvrag	4.01319292034935e-12	chr1:163282190, chr1:165076476, chr1:164504588, chr1:164012191, chr1:164440665
1.75860251660428e-13	-0.00415849604134988	0.784	0.783	3.04185477297042e-09	ExNeuron	Ptk2	4.10609262592147e-12	chr7:115251607, chr7:114510982
1.78724328708576e-13	-0.0483739695351162	0.437	0.465	3.09139471367224e-09	ExNeuron	Wdr26	4.16498905156044e-12	chr13:99215339, chr13:99648268
1.78878240153866e-13	-0.0863825760581409	0.225	0.259	3.09405691994142e-09	ExNeuron	Vgf	4.16498905156044e-12	chr12:22306676, chr12:22830649
1.89175105748201e-13	0.00389975715549973	0.932	0.927	3.27216180412664e-09	ExNeuron	Grin1	4.38651407273518e-12	chr3:3244015, chr3:2364676, chr3:1551458, chr3:3505872, chr3:3492077, chr3:2231714
1.98170656637956e-13	-0.0704109405812273	0.313	0.353	3.42775784786672e-09	ExNeuron	Tspan17	4.58876984675025e-12	chr17:10603706, chr17:10333685, chr17:10926875, chr17:10923475, chr17:10943413, chr17:10279873, chr17:9920278, chr17:10374040, chr17:10303038
2.00752037755663e-13	-0.194864674501642	0.569	0.637	3.47240799705971e-09	ExNeuron	Ldhb	4.64214925269663e-12	chr4:176798202, chr4:176644731, chr4:177596893, chr4:176795595
2.035837319179e-13	-0.0305634183066013	0.601	0.609	3.52138781098392e-09	ExNeuron	Pum2	4.70116224899975e-12	chr6:33746975, chr6:33907117
2.25955669955848e-13	-0.0623221777420917	0.712	0.738	3.9083552232263e-09	ExNeuron	Csnk1a1	5.20213541856729e-12	chr18:56928473, chr18:56951516, chr18:56817733, chr18:56949302
2.26206709355344e-13	-0.0269044387176729	0.68	0.691	3.91269745171939e-09	ExNeuron	Ecpas	5.20213541856729e-12	chr5:76130512, chr5:75963061, chr5:75291495, chr5:75841014, chr5:76279253, chr5:75962786
2.26534249507993e-13	-0.0383026820296459	0.555	0.576	3.91836291373975e-09	ExNeuron	Brwd1	5.2025509132225e-12	chr11:36171967
2.49885436043941e-13	-0.089808534564305	0.443	0.479	4.32226838725206e-09	ExNeuron	Hmgcr	5.70764139311779e-12	chr2:28315914, chr2:28261440, chr2:26937397
2.5167724588376e-13	0.0137158404690305	0.68	0.682	4.3532613220514e-09	ExNeuron	Atrnl1	5.74076822327258e-12	chr1:278640136, chr1:279269818, chr1:278410157, chr1:279216189, chr1:278914073, chr1:279116127, chr1:279287770, chr1:278753380
2.59579862579464e-13	-0.0766861843488039	0.56	0.598	4.48995288303699e-09	ExNeuron	Atxn10	5.90725742994766e-12	chr7:126106813, chr7:126508986, chr7:126571433, chr7:125869031, chr7:126706052, chr7:126135315, chr7:126767337, chr7:126309198
2.59678974524497e-13	0.00504747241425951	0.742	0.749	4.49166722235022e-09	ExNeuron	Acap2	5.90725742994766e-12	chr11:73291848, chr11:72733269, chr11:73365185, chr11:74001866, chr11:73240000, chr11:73200257, chr11:73263361, chr11:72664473, chr11:72691301
2.73638700990733e-13	-0.0386918624164538	0.312	0.33	4.73312861103672e-09	ExNeuron	Ctdspl	6.2164056788584e-12	chr8:127864524, chr8:127653305, chr8:127784031, chr8:127811484, chr8:127508684, chr8:127439720
3.07300595795308e-13	-0.243616179713668	0.865	0.898	5.31537840547144e-09	ExNeuron	Aldoa	6.96230500797159e-12	chr1:198455786
3.1250534818317e-13	-0.121085181978242	0.563	0.614	5.40540500752429e-09	ExNeuron	Rnf187	7.07069637726416e-12	chr10:45936204, chr10:45254485, chr10:44301394, chr10:44525939
3.22245091969762e-13	-0.00226680094757703	0.699	0.688	5.57387335580097e-09	ExNeuron	Cntn1	7.28126645309633e-12	chr7:133693681, chr7:133947760, chr7:132910085, chr7:134239669, chr7:133779440
3.30458818723135e-13	-0.0615171962210456	0.466	0.492	5.71594618745407e-09	ExNeuron	Strn4	7.45683651215386e-12	chr1:78937868, chr1:78714713, chr1:78722686, chr1:78772849, chr1:78434634, chr1:78829519, chr1:78635071
3.51812552854836e-13	-0.00873517994830952	0.61	0.616	6.08530172673011e-09	ExNeuron	Adgrb2	7.92804400273813e-12	chr5:148281667, chr5:148473584
3.69873798624416e-13	-0.167770461453346	0.481	0.547	6.39770709480652e-09	ExNeuron	Rprml	8.31276527897735e-12	chr10:91708378, chr10:91721744, chr10:91716187, chr10:91623305, chr10:91562271, chr10:91721744, chr10:92003704, chr10:92071080
3.72359874155938e-13	-0.0479872927142032	0.152	0.185	6.44070874327526e-09	ExNeuron	Dvl1	8.35746574690985e-12	chr5:173321491
3.78724046858363e-13	-0.0150462075719755	0.626	0.638	6.5507898385091e-09	ExNeuron	Mboat2	8.48897326898125e-12	chr6:43910361, chr6:44009893, chr6:44050460, chr6:43327938, chr6:43871817, chr6:44602373, chr6:43092114, chr6:43127625, chr6:44772671, chr6:44590293, chr6:44603712
3.85839254819145e-13	-0.024108354501151	0.414	0.427	6.67386159060674e-09	ExNeuron	Atxn2	8.63566949086109e-12	chr12:41306444
3.86296083345877e-13	-0.0283537006811776	0.779	0.776	6.68176335363364e-09	ExNeuron	Dmxl1	8.63566949086109e-12	chr18:44872307
3.8727190249131e-13	-0.0375676237627465	0.628	0.643	6.69864209739219e-09	ExNeuron	Mprip	8.64598665708023e-12	chr10:46170142, chr10:46180632, chr10:45487592, chr10:46122179, chr10:46746039
3.99079329943171e-13	-0.0192615432191836	0.52	0.518	6.90287517002702e-09	ExNeuron	Flnb	8.89777535235365e-12	chr15:18679190, chr15:18678047, chr15:18671403, chr15:18627546, chr15:18556702, chr15:18683028, chr15:18628039, chr15:18599932, chr15:18311947, chr15:18679190
4.05317441647398e-13	-0.0373636630210648	0.584	0.602	7.01077578817504e-09	ExNeuron	Trim33	9.02488941925087e-12	chr2:205055566, chr2:206614070, chr2:205050534, chr2:205083243
4.11412549315542e-13	-0.0398272922713851	0.299	0.316	7.11620286551093e-09	ExNeuron	Srsf1	9.14848725733277e-12	chr10:75459849, chr10:76217606, chr10:75308069, chr10:75550611
4.13047075072941e-13	-0.0668401412874113	0.641	0.665	7.14447525753666e-09	ExNeuron	Iffo1	9.17270063282855e-12	chr4:157751542, chr4:157730362
4.2162607248876e-13	-0.103663320687812	0.476	0.512	7.29286617583809e-09	ExNeuron	Plekhj1	9.34289313726761e-12	chr7:11538028, chr7:11757927
4.21822371731968e-13	-0.0780651810423155	0.374	0.408	7.29626156384784e-09	ExNeuron	Usp30	9.34289313726761e-12	chr12:47606324
4.40898516543273e-13	-0.0160644101780025	0.71	0.726	7.62622164064899e-09	ExNeuron	Tenm2	9.75255916001179e-12	chr10:20886148, chr10:20428611
4.47160147099427e-13	-0.0148945463847464	0.31	0.316	7.73452906437879e-09	ExNeuron	Sync	9.87806732311231e-12	chr5:147447154, chr5:147467494, chr5:147434682, chr5:147420654, chr5:147427857, chr5:147417683, chr5:147428606, chr5:147467494
4.68621409115679e-13	-0.0441706092386802	0.515	0.527	8.1057445134739e-09	ExNeuron	Spred2	1.0338575470661e-11	chr14:104309138
5.14775857174698e-13	-0.12154551723932	0.286	0.336	8.90407800155075e-09	ExNeuron	Tafa2	1.13419356945791e-11	chr7:65915336, chr7:65796259, chr7:65842937
5.36341514252042e-13	-0.0702993978914113	0.382	0.429	9.27709917201756e-09	ExNeuron	Senp8	1.1786192413191e-11	chr8:65194488, chr8:65562792, chr8:64225314
5.64636869438443e-13	-0.0265753967185058	0.883	0.894	9.76652393067676e-09	ExNeuron	Slc4a10	1.23917890497776e-11	chr3:48076081, chr3:48062599
5.9245477050758e-13	-0.12677770293075	0.701	0.744	1.02476901654696e-08	ExNeuron	Gpi	1.29853417822724e-11	chr1:89276607, chr1:90644670, chr1:90751381, chr1:89632210, chr1:89272719
6.0165802976042e-13	-0.106640687967184	0.704	0.707	1.0406878940766e-08	ExNeuron	Chsy3	1.31698868988313e-11	chr18:54196758, chr18:55195048, chr18:55121761, chr18:55143204
6.9218163349171e-13	-0.0204060156707815	0.669	0.685	1.19726657145061e-08	ExNeuron	Specc1	1.51120330397781e-11	chr10:48447550, chr10:48640033, chr10:49195516
7.0507575128912e-13	-0.0364205992915962	0.725	0.739	1.21956952700479e-08	ExNeuron	Kidins220	1.5373577762544e-11	chr6:44812154, chr6:43996514, chr6:44351436
7.37033195986114e-13	-0.0374275262982499	0.044	0.068	1.27484631909718e-08	ExNeuron	Sox8	1.60288034381922e-11	chr10:15030089, chr10:14913586, chr10:14701446, chr10:14625315, chr10:14623992, chr10:14623992
7.44431641054058e-13	0.00833217501302719	0.808	0.803	1.2876434095312e-08	ExNeuron	AABR07060133.1	1.61687859402581e-11	chr4:58224289, chr4:59007704, chr4:57548169, chr4:58029234, chr4:57536047, chr4:58046056
7.60744964980407e-13	-0.0380057227465658	0.465	0.488	1.31586056592661e-08	ExNeuron	Sun1	1.64805201111928e-11	chr12:17758562
7.72660695028691e-13	-0.0623366673600982	0.482	0.509	1.33647120419113e-08	ExNeuron	Spns1	1.66956284628886e-11	chr1:197031908, chr1:198524919, chr1:197772166, chr1:198162657, chr1:198541233, chr1:197989512, chr1:197373529, chr1:197988535, chr1:197192408, chr1:197564912
7.76567357503474e-13	-0.0462980311920368	0.449	0.473	1.34322855827376e-08	ExNeuron	Tyro3	1.67370177525524e-11	chr3:111931963, chr3:111243811, chr3:111874830, chr3:111763638, chr3:111109097
7.90280959875063e-13	-0.0445936549229144	0.292	0.314	1.3669489762959e-08	ExNeuron	Sec14l2	1.70107723642249e-11	chr14:84489090, chr14:84367871, chr14:84518899, chr14:84418781, chr14:84439363, chr14:84347114
8.04245066903065e-13	-0.0469479619332653	0.172	0.197	1.39110269222223e-08	ExNeuron	Pfkfb3	1.72892120456617e-11	chr17:69849741, chr17:70721585
8.15599402223282e-13	-0.0422078245545911	0.142	0.167	1.41074228602561e-08	ExNeuron	Zfp618	1.75109087493941e-11	chr5:78773877
8.29224047043076e-13	0.0345743840829935	0.894	0.892	1.43430883417041e-08	ExNeuron	Ppm1e	1.77354776779149e-11	chr10:73970416
8.85931738679147e-13	-0.00604308227145745	0.507	0.508	1.53239612839332e-08	ExNeuron	Fer	1.89242674192314e-11	chr9:111984693, chr9:112471173, chr9:111004180
8.96403626004598e-13	-0.0820101267335384	0.468	0.499	1.55050935190015e-08	ExNeuron	Ca11	1.9115431882522e-11	chr1:100757851
9.53708964586867e-13	-0.0769517115688476	0.762	0.783	1.6496303960459e-08	ExNeuron	Tcf25	2.02690283232235e-11	chr19:56251167
9.75704581322135e-13	-0.0295232199431852	0.69	0.701	1.6876762143129e-08	ExNeuron	Ppp2r5c	2.07103152987455e-11	chr6:135403277, chr6:134678751, chr6:134160676, chr6:134930221, chr6:135769733, chr6:134902142, chr6:134916500, chr6:134484365, chr6:134877657
1.02089879901087e-12	-0.0541373647974908	0.347	0.37	1.76584865264909e-08	ExNeuron	Tmtc2	2.15878361134236e-11	chr7:47147488, chr7:47468331, chr7:46922356, chr7:46921503, chr7:46665285
1.04874691528123e-12	-0.0992592584127355	0.164	0.215	1.81401753936195e-08	ExNeuron	Hes1	2.21488497396894e-11	chr11:73533178
1.06166958883461e-12	-0.0066761699108705	0.538	0.543	1.83636988780722e-08	ExNeuron	Sptbn2	2.23936354553308e-11	chr1:220121065
1.06827600261191e-12	-0.0693158885560381	0.357	0.397	1.84779700171781e-08	ExNeuron	Creld1	2.25047467166777e-11	chr4:145489343
1.08908883451806e-12	-0.00288548192420235	0.74	0.743	1.88379695706588e-08	ExNeuron	Tmcc1	2.2914483600855e-11	chr4:148389133, chr4:148899988
1.11701916800839e-12	-0.0387119039261755	0.34	0.361	1.9321080549041e-08	ExNeuron	Aebp2	2.34727615417363e-11	chr4:174271942, chr4:174914933
1.16976574200028e-12	-0.0293462974648921	0.634	0.647	2.02334380393788e-08	ExNeuron	Magi3	2.45504767650021e-11	chr2:207487448, chr2:207249747
1.18355212281325e-12	-0.0435410290598842	0.184	0.212	2.04719010683007e-08	ExNeuron	Mta1	2.47808762909212e-11	chr6:138275474
1.18369184829039e-12	0.0204321959985638	0.564	0.559	2.0474317899879e-08	ExNeuron	Zfpm2	2.47808762909212e-11	chr7:79595880, chr7:80309784, chr7:79188064, chr7:80501782
1.20049583762312e-12	-0.0627909138723418	0.54	0.577	2.07649765033671e-08	ExNeuron	Hm13	2.51014123461222e-11	chr3:148704027, chr3:149007682, chr3:148076874, chr3:148361447, chr3:148461735
1.22277074293688e-12	-0.0164606762795292	0.347	0.355	2.11502655405792e-08	ExNeuron	Phf20l1	2.55354024341763e-11	chr7:108301449, chr7:107780054, chr7:108212292, chr7:107473413
1.25291462991975e-12	-0.0312027675834107	0.448	0.452	2.1671664353722e-08	ExNeuron	Kcnh7	2.6100059285726e-11	chr3:48870036
1.26533988378638e-12	-0.0290248280192433	0.589	0.597	2.18865839698531e-08	ExNeuron	Agtpbp1	2.63262732504119e-11	chr17:4734274, chr17:5520407, chr17:6508153, chr17:5705572
1.3177806989395e-12	-0.0488391575651689	0.262	0.292	2.27936527495565e-08	ExNeuron	Ift20	2.73496436171258e-11	chr10:65685257, chr10:65826376
1.38823225277472e-12	-0.0350071411765653	0.755	0.755	2.40122532762444e-08	ExNeuron	Clstn1	2.87762914937063e-11	chr5:165916352, chr5:166248995, chr5:166183090, chr5:166693479, chr5:166761361
1.48715081685551e-12	-0.110090355165805	0.442	0.489	2.57232476791497e-08	ExNeuron	Cct3	3.07887837218694e-11	chr2:187544239, chr2:187551958, chr2:188295809
1.53680251040264e-12	-0.0499753754858209	0.262	0.291	2.65820730224344e-08	ExNeuron	Slc6a7	3.17775977889038e-11	chr18:56424432, chr18:56333101, chr18:56531185, chr18:56543290, chr18:56438031, chr18:56361420, chr18:56458042, chr18:56220726, chr18:56616246
1.61420972012696e-12	-0.03973500520563	0.355	0.378	2.79209855290361e-08	ExNeuron	Mindy3	3.32962939939317e-11	chr17:79605761, chr17:80233889, chr17:79810195, chr17:79591473
1.70644722373294e-12	-0.00318373699259134	0.82	0.815	2.95164176289087e-08	ExNeuron	Exoc6b	3.51557405369785e-11	chr4:116831755
1.73118120079434e-12	-0.0416381768506491	0.572	0.58	2.99442412301396e-08	ExNeuron	Mpdz	3.56216489186703e-11	chr5:99224694, chr5:99200253, chr5:98629390, chr5:99559513, chr5:100097948, chr5:99430451
1.81296920549636e-12	-0.051562441669775	0.155	0.175	3.13589283474706e-08	ExNeuron	Pip5k1b	3.72589551510994e-11	chr1:242311740, chr1:243217893
1.87588307673468e-12	-0.0948879952893479	0.321	0.356	3.24471495782797e-08	ExNeuron	Tox	3.84578907353496e-11	chr5:21185132, chr5:19780516, chr5:19514703
2.03603567217988e-12	-0.123623120653894	0.733	0.774	3.52173090216953e-08	ExNeuron	Pja2	4.16396541180243e-11	chr9:112344473, chr9:111424815, chr9:111168618
2.15370905758046e-12	-0.103440596929653	0.379	0.431	3.72527055689693e-08	ExNeuron	Hmgcs1	4.39393239890596e-11	chr2:52798815
2.15889619043687e-12	0.0375633258562889	0.037	0.013	3.73424274059866e-08	ExNeuron	Rnf212	4.39917622514354e-11	chr14:1191171, chr14:1059189, chr14:2296442, chr14:1943789, chr14:2047120, chr14:1310031, chr14:1063673, chr14:2571812, chr14:2103638, chr14:1104221
2.18525317378516e-12	-0.027439966033416	0.316	0.331	3.7798324146962e-08	ExNeuron	Wbp1l	4.44211500659037e-11	chr1:266492936
2.26056010337912e-12	0.0253219509492473	0.054	0.045	3.91009081081486e-08	ExNeuron	Nppa	4.58964684757323e-11	chr5:165033599, chr5:164920796, chr5:165774911, chr5:164470336, chr5:164993950, chr5:164332762, chr5:164988601, chr5:164470344, chr5:164944529
2.31645422288352e-12	-0.0560992495673024	0.53	0.557	4.00677086932162e-08	ExNeuron	Cab39	4.69745620517429e-11	chr9:92925649, chr9:93290609, chr9:93400654, chr9:92562786
2.37521752097368e-12	-0.0317342073247446	0.611	0.617	4.10841374602817e-08	ExNeuron	Slc44a1	4.81081707772151e-11	chr5:70061374, chr5:70442481, chr5:70068548, chr5:70120240, chr5:70085295, chr5:70214334, chr5:69749912, chr5:70564921
2.50987256605571e-12	-0.00925500984264715	0.323	0.328	4.34132657750656e-08	ExNeuron	Reck	5.07133025336088e-11	chr5:59743785, chr5:59559665, chr5:60162928, chr5:59316724, chr5:59307784, chr5:59308551, chr5:59364378, chr5:59308551, chr5:59878179, chr5:58834482, chr5:59734978
2.51854456157464e-12	-0.0428311058617203	0.242	0.27	4.35632652815565e-08	ExNeuron	Prkci	5.08274341232068e-11	chr2:115376888, chr2:116173340, chr2:116274179, chr2:115656471, chr2:115370891, chr2:115356796, chr2:116716209
2.53152165294286e-12	-0.0606582021704325	0.525	0.556	4.37877300309526e-08	ExNeuron	Arhgap20	5.10280701530245e-11	chr8:55782601, chr8:56902524, chr8:56058627, chr8:56162002, chr8:56043080, chr8:56041723, chr8:56148285
2.547342822473e-12	-0.0281590822451783	0.622	0.635	4.40613888003155e-08	ExNeuron	Luc7l3	5.12854852558007e-11	chr10:81169738
2.61658871177514e-12	-0.0604156714596491	0.353	0.385	4.52591349475746e-08	ExNeuron	Vps37b	5.26165942986267e-11	chr12:38145859
2.67355405079776e-12	-0.0271226882236085	0.232	0.254	4.62444644166489e-08	ExNeuron	Gpc1	5.36978699497744e-11	chr9:99893230, chr9:100080719, chr9:99945169, chr9:99919761, chr9:99924683, chr9:99991795, chr9:99999483, chr9:99840585, chr9:99735046, chr9:99629502, chr9:99927174, chr9:99860534, chr9:99732529
2.69681053292852e-12	-0.0519960173572158	0.418	0.451	4.66467317880645e-08	ExNeuron	Tmem200a	5.41003363592618e-11	chr1:21231454, chr1:20284648
2.7755099287455e-12	-0.0571102966099042	0.751	0.772	4.80079952375108e-08	ExNeuron	Sybu	5.56127501932546e-11	chr7:83641569, chr7:83789259, chr7:84427935
2.86361225497078e-12	-0.0364698621123541	0.492	0.507	4.95319011742296e-08	ExNeuron	Arnt	5.73097447837069e-11	chr2:196783094
2.87757158229301e-12	-0.0681539935425673	0.535	0.561	4.97733556589222e-08	ExNeuron	Kdm2a	5.75206371818404e-11	chr1:220476571
3.05193269587641e-12	-0.0372998290546761	0.469	0.486	5.27892798405742e-08	ExNeuron	Lrrfip1	6.07891475715383e-11	chr9:98989519, chr9:99182857
3.17206306290538e-12	-0.181805447476156	0.79	0.837	5.48671747990744e-08	ExNeuron	Itm2b	6.31071623082868e-11	chr15:56173056, chr15:55324863, chr15:54280762, chr15:55374484, chr15:55349549, chr15:55401908, chr15:55374484, chr15:55961501
3.22925535659905e-12	-0.031185840391924	0.401	0.412	5.58564299030939e-08	ExNeuron	Plec	6.41690446805989e-11	chr7:118122822
3.25515729155613e-12	-0.151938737063553	0.473	0.539	5.63044556720464e-08	ExNeuron	Eif4a1	6.46073780736129e-11	chr10:56576022, chr10:56147749, chr10:56646981, chr10:55742411, chr10:56234895, chr10:56776891, chr10:56108003, chr10:56899793, chr10:55482164
3.31417482847546e-12	-0.045876638080221	0.475	0.481	5.732528200814e-08	ExNeuron	Lin7a	6.57011710395058e-11	chr7:49296487, chr7:49418048, chr7:49063766, chr7:49153965
3.69342196061194e-12	0.059602795320616	0.231	0.198	6.38851196527047e-08	ExNeuron	Adam32	7.31332350763808e-11	chr16:72132079, chr16:71808664, chr16:72209933, chr16:72134658, chr16:71862384, chr16:72345299, chr16:72199563, chr16:72056158
3.71201902741657e-12	-0.0185388779759674	0.246	0.258	6.42067931172245e-08	ExNeuron	Parp8	7.34150021998823e-11	chr2:49195353, chr2:49923877
3.85268194103306e-12	-0.0402626897500692	0.193	0.215	6.66398395340488e-08	ExNeuron	Hs6st1	7.60181175008295e-11	chr9:42606942, chr9:42187763, chr9:42214037
4.07089589647579e-12	-0.0376633832070971	0.17	0.194	7.04142863213417e-08	ExNeuron	Tnks1bp1	8.02295790335926e-11	chr3:72204155
4.28430925636692e-12	-0.0305358997715042	0.659	0.674	7.41056972073787e-08	ExNeuron	Rsf1	8.42380384898062e-11	chr1:162375025, chr1:162913488, chr1:161894453
4.33259080995302e-12	-0.0494814537661736	0.409	0.433	7.49408232397574e-08	ExNeuron	Ints6	8.50878318996732e-11	chr15:45958691, chr15:45981993
4.36117417561948e-12	-0.0281374917682486	0.365	0.379	7.54352297156902e-08	ExNeuron	Tmem63c	8.55492404508041e-11	chr6:110388371
4.38141177302238e-12	-0.0571024117889064	0.401	0.431	7.57852794379681e-08	ExNeuron	Foxj3	8.58460528161763e-11	chr5:138580437
4.39453331351753e-12	-0.0827454151337115	0.463	0.503	7.60122427239127e-08	ExNeuron	Eif3a	8.59187768333031e-11	chr1:281929338
4.39534519520794e-12	-0.0337736117280492	0.461	0.481	7.60262858415117e-08	ExNeuron	Ep400	8.59187768333031e-11	chr12:51789168, chr12:52089129, chr12:52289671
4.47547351519344e-12	-0.0243841201299391	0.51	0.519	7.7412265392301e-08	ExNeuron	Wwc1	8.73834904342821e-11	chr10:20727937, chr10:20612993, chr10:20647521, chr10:20539763
4.60760221334138e-12	-0.0584351137171332	0.279	0.303	7.96976954841659e-08	ExNeuron	Ypel4	8.97548097433163e-11	chr3:71968227
4.62622787088219e-12	-0.062572326420014	0.615	0.641	8.00198634826492e-08	ExNeuron	Actn1	8.99519720245819e-11	chr6:103655280, chr6:103512307
4.63165694114882e-12	-0.0336872108693687	0.294	0.319	8.01137701110511e-08	ExNeuron	Taf2	8.99519720245819e-11	chr7:95017994, chr7:93772807, chr7:94071863
4.63377596652715e-12	-0.0375660786565201	0.297	0.316	8.015042289302e-08	ExNeuron	LOC294154	8.99519720245819e-11	chr20:7377043, chr20:7309372, chr20:7328936, chr20:7328660, chr20:7286105, chr20:7364855, chr20:7644285, chr20:7365771, chr20:7426731, chr20:7743798, chr20:7151467, chr20:7355967, chr20:7948533, chr20:7377576, chr20:7829034, chr20:7151541, chr20:7369459, chr20:7632626, chr20:7371659, chr20:6731181, chr20:7366863
4.71515635550963e-12	-0.0378873612278238	0.196	0.225	8.15580594812501e-08	ExNeuron	Kif1c	9.14261747318021e-11	chr10:57115009, chr10:57158260, chr10:57910785, chr10:57362998, chr10:57747477, chr10:57035731, chr10:57749225, chr10:57533832
4.73484872789163e-12	-0.0538623025533728	0.235	0.269	8.18986784463415e-08	ExNeuron	Snn	9.17022372863896e-11	chr10:5325266, chr10:3829955, chr10:3819830, chr10:4796298, chr10:4629025, chr10:4785292, chr10:5421212, chr10:5397165, chr10:5213001
4.7483583349466e-12	-0.0310307555747327	0.407	0.417	8.21323541195713e-08	ExNeuron	Arhgef11	9.18580575014814e-11	chr2:186891130, chr2:187412674
4.93054115105902e-12	-0.041954546311549	0.24	0.271	8.52835702898678e-08	ExNeuron	Mzf1	9.52727899890266e-11	chr1:65527807
4.99547644666469e-12	0.00851836897962244	0.313	0.311	8.64067560979591e-08	ExNeuron	Srgap1	9.64167101548566e-11	chr7:63569293, chr7:63713696, chr7:64378307, chr7:64227039, chr7:64378307, chr7:64395157, chr7:64500522, chr7:64326278
5.08492266601106e-12	-0.00858616740331253	0.683	0.685	8.79539073539933e-08	ExNeuron	Tspan5	9.80305446540274e-11	chr2:243700977, chr2:244076305, chr2:244177507, chr2:243646689, chr2:244247525, chr2:244079819, chr2:244138545, chr2:244184849, chr2:244208511, chr2:244294062
5.20818222241354e-12	-0.0284316071205903	0.526	0.538	9.0085927901087e-08	ExNeuron	Sgsm1	1.00291811387164e-10	chr12:50321158, chr12:48645667
5.29944263952321e-12	-0.028406214005188	0.135	0.154	9.16644593358329e-08	ExNeuron	Hps4	1.01932414431378e-10	chr12:50500597, chr12:49803314, chr12:49326776, chr12:50777325
5.68716820629148e-12	-0.0234389092081261	0.423	0.438	9.83709484642238e-08	ExNeuron	Usp48	1.09140393511377e-10	chr5:155776512, chr5:155810825, chr5:156177914, chr5:156082231, chr5:156061559
5.79194186673463e-12	-0.0506969801992806	0.313	0.345	1.00183218468909e-07	ExNeuron	Ski	1.11024326934636e-10	chr5:172556466, chr5:172364523, chr5:172643891, chr5:172463729, chr5:172715464
5.94175360288111e-12	-0.0360498726985587	0.707	0.71	1.02774512069035e-07	ExNeuron	Spire1	1.13636882614374e-10	chr18:63177183, chr18:63127462, chr18:63544862, chr18:63229429, chr18:62504138, chr18:63618687, chr18:63104773, chr18:63088992, chr18:63056585
6.25075872975309e-12	-0.0512349768400387	0.255	0.285	1.08119373748539e-07	ExNeuron	Ncoa6	1.19275261073643e-10	chr3:151068278, chr3:150978209
6.54596250890512e-12	-0.119511557688572	0.707	0.742	1.13225513516532e-07	ExNeuron	RGD1311899	1.24766639157828e-10	chr12:47279960, chr12:47574516, chr12:47538724, chr12:47536777
6.67143872533318e-12	-0.0458370318556052	0.51	0.533	1.15395875632088e-07	ExNeuron	Trit1	1.26870538927122e-10	chr5:140698448, chr5:140589541, chr5:141456729
6.80661776059872e-12	-0.0675593362487761	0.361	0.4	1.17734067405076e-07	ExNeuron	Cbll1	1.29294973077316e-10	chr6:49929810
6.84284486992653e-12	-0.015010581482328	0.792	0.791	1.18360687715119e-07	ExNeuron	Sptbn1	1.29836416600829e-10	chr14:113916971, chr14:114860137, chr14:115122223, chr14:115014150, chr14:114763174, chr14:115433671, chr14:115398634, chr14:114843926
7.3505784157337e-12	-0.0270360204824169	0.66	0.672	1.27142954856946e-07	ExNeuron	Fyn	1.39245518985943e-10	chr20:45049914, chr20:43825290
7.35530431619283e-12	0.0091010940619789	0.731	0.72	1.27224698757187e-07	ExNeuron	Pde10a	1.39245518985943e-10	chr1:52845150, chr1:52377140, chr1:51922539
7.37232690124594e-12	-0.0322320954091534	0.041	0.06	1.27519138410851e-07	ExNeuron	Igsf3	1.39410784630872e-10	chr2:203906387, chr2:204272497, chr2:203556965, chr2:203688491, chr2:203206865
7.70909132626419e-12	-0.0532428290832907	0.363	0.394	1.33344152670392e-07	ExNeuron	Suds3	1.45451778098572e-10	chr12:45231440
7.76092016915855e-12	-0.0611328181224644	0.353	0.385	1.34240636165935e-07	ExNeuron	Synpo	1.46265503322561e-10	chr18:55062909, chr18:55199834
7.83807966786007e-12	-0.0629726213177372	0.38	0.42	1.35575264014976e-07	ExNeuron	Trim35	1.47554263489805e-10	chr15:43013153, chr15:42130706
8.10300419153091e-12	-0.117158671665304	0.78	0.797	1.4015766350091e-07	ExNeuron	Itm2c	1.52370921100477e-10	chr9:92240665, chr9:93036388, chr9:93154935, chr9:92239882, chr9:92236305, chr9:92200034
8.24268246613162e-12	-0.0102422027071112	0.533	0.538	1.42573678616679e-07	ExNeuron	Rngtt	1.54824284847082e-10	chr5:48627708, chr5:47775209, chr5:48056008, chr5:47769134, chr5:48677172, chr5:48471923
8.39183542882335e-12	-0.0619842557254865	0.358	0.394	1.45153577412358e-07	ExNeuron	Usp5	1.57449939055747e-10	chr4:157533345
8.51806037962413e-12	-0.0551877338511136	0.221	0.258	1.47336890386359e-07	ExNeuron	Armc7	1.59640036835966e-10	chr10:104111726, chr10:103679610, chr10:103578291, chr10:103683797, chr10:104349554
8.81112814556762e-12	-0.0637891370062224	0.1	0.127	1.52406083533883e-07	ExNeuron	Ptgs2	1.64948636141578e-10	chr13:66398373, chr13:68144793, chr13:66774954
9.15357603493406e-12	-0.173388684260992	0.383	0.456	1.58329404676254e-07	ExNeuron	AABR07044711.1	1.71168817267271e-10	chr20:17098573
9.21909581659019e-12	-0.0578730816740604	0.557	0.588	1.59462700339561e-07	ExNeuron	Sv2a	1.72028952629705e-10	chr2:198528367, chr2:198277315, chr2:199087680, chr2:198790238, chr2:198249174
9.22003963591483e-12	-0.0504144880948145	0.43	0.456	1.59479025582419e-07	ExNeuron	Sacs	1.72028952629705e-10	chr15:41546012, chr15:41268225, chr15:41333355, chr15:41250451, chr15:41757242, chr15:41441201, chr15:41556692, chr15:41555968
9.60973584015154e-12	-0.0104867197739146	0.272	0.267	1.66219600827101e-07	ExNeuron	Rxfp1	1.79101185375596e-10	chr2:179435974
9.97567185835049e-12	-0.0285433553643009	0.616	0.624	1.72549196133888e-07	ExNeuron	Arhgap32	1.85715414851307e-10	chr8:33267888, chr8:33175169, chr8:33154643, chr8:33741816, chr8:33533524, chr8:33007347, chr8:33356385
1.0174528967003e-11	-0.0348960288773156	0.266	0.287	1.75988827542251e-07	ExNeuron	Stk40	1.8920797175253e-10	chr5:144153643
1.02002233781046e-11	-0.0852351145246532	0.129	0.185	1.76433263771075e-07	ExNeuron	Etfb	1.89476193601455e-10	chr1:98460311, chr1:98461209, chr1:98460068, chr1:98487566, chr1:98487512, chr1:98487689, chr1:98487364, chr1:98493905, chr1:98498174, chr1:98491160, chr1:98483375, chr1:98424194, chr1:98483375, chr1:98476134, chr1:98525977, chr1:98483375, chr1:98460311, chr1:98460068, chr1:98461209
1.0221727792356e-11	-0.0828428896496236	0.253	0.286	1.76805225624383e-07	ExNeuron	Ntng1	1.89531407725744e-10	chr2:213710986, chr2:213831829, chr2:212289942
1.02257442631164e-11	-0.0532930451879904	0.454	0.467	1.76874698519125e-07	ExNeuron	Galnt9	1.89531407725744e-10	chr12:52541021, chr12:52022211, chr12:52392901, chr12:52304031, chr12:52232850, chr12:51979245
1.02770078166023e-11	-0.0415048918274685	0.761	0.773	1.7776140420377e-07	ExNeuron	Zmym4	1.90062462491641e-10	chr5:144007356
1.04768995088547e-11	0.0230776170289486	0.992	0.985	1.81218930804659e-07	ExNeuron	Adgrb3	1.93333872275913e-10	chr9:32869769, chr9:31851185, chr9:31324288, chr9:31851488, chr9:31076432
1.05872778025637e-11	-0.0368512286595528	0.133	0.151	1.83128144150944e-07	ExNeuron	Rps6ka4	1.95101150439158e-10	chr1:221601000, chr1:221784830, chr1:221501663, chr1:221661306, chr1:222121470
1.05958806942449e-11	-0.0321402021451973	0.344	0.361	1.83276948368354e-07	ExNeuron	Tnfrsf21	1.95101150439158e-10	chr9:20703276, chr9:20011819, chr9:20645332
1.08618157875719e-11	-0.113126447509563	0.609	0.647	1.87876827677631e-07	ExNeuron	Uqcrc2	1.99778977248218e-10	chr1:190534558, chr1:190818287, chr1:191217960, chr1:190901646, chr1:190216968, chr1:190800547, chr1:190174562
1.11757021739102e-11	-0.0126392807973761	0.641	0.642	1.93306120502124e-07	ExNeuron	Ube3c	2.05327572946016e-10	chr4:3170683, chr4:2713536
1.13921531914549e-11	-0.0460091513046277	0.184	0.216	1.97050073752595e-07	ExNeuron	Lrch1	2.08847859652724e-10	chr15:57437322, chr15:56695071
1.1453973351147e-11	-0.0702194758368617	0.417	0.444	1.98119377054789e-07	ExNeuron	Sik2	2.09752446629774e-10	chr8:55785012
1.1592010140336e-11	-0.045322841169769	0.567	0.586	2.00506999397392e-07	ExNeuron	Slc2a13	2.12049273633502e-10	chr7:132440629, chr7:131822675, chr7:133258739, chr7:132400046, chr7:131985660, chr7:132479734
1.17477955890302e-11	-0.0215489223700946	0.557	0.56	2.03201620303456e-07	ExNeuron	Memo1	2.14665425703464e-10	chr6:22372421, chr6:22546850, chr6:22318852, chr6:22192878, chr6:22260098, chr6:22302832, chr6:22398205
1.18168225957401e-11	-0.0610631830365505	0.148	0.19	2.04395580438516e-07	ExNeuron	Mlx	2.15692296044503e-10	chr10:89065451, chr10:88901698
1.19234145904547e-11	-0.0635012636808586	0.559	0.588	2.06239302171094e-07	ExNeuron	Dync1h1	2.17401868416631e-10	chr6:134896242, chr6:134938526, chr6:135164001
1.20397766700991e-11	-0.119751797704755	0.642	0.684	2.08252017062704e-07	ExNeuron	Ctxn1	2.19285683208056e-10	chr12:2560858, chr12:2743578, chr12:2398114, chr12:2536849, chr12:2655269, chr12:2533488, chr12:3488982, chr12:2517888, chr12:2698746
1.2149879772477e-11	0.0058915126090251	0.69	0.694	2.10156470424535e-07	ExNeuron	Wnk2	2.2105154637999e-10	chr17:15991534
1.22049165026089e-11	-0.0337798116629667	0.446	0.47	2.11108440745627e-07	ExNeuron	Zfp277	2.21812812243631e-10	chr6:60456293, chr6:60697963, chr6:60459818, chr6:60601743, chr6:60174506, chr6:60705517, chr6:60449818, chr6:60577900, chr6:60648559, chr6:60342236, chr6:60376228, chr6:60629197, chr6:60447586
1.26579289187261e-11	-0.021371256576681	0.734	0.737	2.18944196507206e-07	ExNeuron	Setd5	2.2960867038939e-10	chr4:145849316
1.26611883558958e-11	-0.0830470278969817	0.909	0.922	2.1900057499193e-07	ExNeuron	Bcat1	2.2960867038939e-10	chr4:179187487, chr4:179069853, chr4:179699942
1.28681295636524e-11	-0.0327571063005563	0.542	0.543	2.22580037062495e-07	ExNeuron	Myo5a	2.33110049670863e-10	chr8:82181982, chr8:81790322, chr8:82936820, chr8:82233350, chr8:81828473, chr8:81873852, chr8:82467126, chr8:81470435
1.29142766161667e-11	-0.042367502278317	0.536	0.558	2.23378242629836e-07	ExNeuron	Togaram1	2.33694191813109e-10	chr6:86577836, chr6:86756713
1.3009496031788e-11	-0.0446389136466237	0.22	0.247	2.25025252861837e-07	ExNeuron	Ybx3	2.35164126656331e-10	chr4:164784233
1.32402540264498e-11	-0.0332642953332846	0.067	0.087	2.29016673895501e-07	ExNeuron	Bmp1	2.39078314112403e-10	chr15:52027998
1.35908876172146e-11	-0.0205484076649767	0.832	0.842	2.35081583114961e-07	ExNeuron	Tenm4	2.44883613861731e-10	chr1:162172471, chr1:160863648
1.37655230418211e-11	0.0758273854223223	0.37	0.336	2.3810225205438e-07	ExNeuron	Pcp4	2.47764676505412e-10	chr11:36509988, chr11:36187878, chr11:36198080, chr11:36951992, chr11:36227560, chr11:36585577, chr11:36890654, chr11:37036092
1.38021328233803e-11	-0.0599673398165766	0.419	0.453	2.3873549144601e-07	ExNeuron	Eml4	2.48157919672563e-10	chr6:6511959, chr6:6145863
1.41826534786728e-11	-0.0948602627549651	0.528	0.571	2.45317357220603e-07	ExNeuron	LOC304725	2.54455269615761e-10	chr13:16376134, chr13:14452271
1.43996677249351e-11	-0.0193019747430042	0.232	0.242	2.49071052638202e-07	ExNeuron	Ncoa2	2.5807336260542e-10	chr5:5034505, chr5:6145551, chr5:5953345, chr5:4617110, chr5:4848094, chr5:5805055, chr5:5353343
1.45193181334572e-11	-0.0825729552882108	0.431	0.476	2.5114064575441e-07	ExNeuron	Ppp2r1a	2.59940635933492e-10	chr1:61065390, chr1:61453919, chr1:60378694, chr1:59857966, chr1:60378694, chr1:61360854, chr1:60006706
1.56262472022598e-11	-0.046536047713424	0.506	0.523	2.70287197857488e-07	ExNeuron	St7l	2.78867135580881e-10	chr2:207293702, chr2:207266788, chr2:206917784, chr2:207266788, chr2:207286451, chr2:206764456, chr2:207463099, chr2:207137619, chr2:207283183, chr2:206764456, chr2:206611643
1.60854791895318e-11	-0.0687862254161163	0.411	0.448	2.78230533541332e-07	ExNeuron	Scamp1	2.85848827331098e-10	chr2:23582685, chr2:24206777, chr2:23225537
1.61727029758643e-11	-0.14686673253425	0.923	0.921	2.79739243373524e-07	ExNeuron	Negr1	2.87095364020332e-10	chr2:263121654, chr2:262294251, chr2:262714579
1.65947087421219e-11	-0.0331097015970787	0.462	0.485	2.87038677112483e-07	ExNeuron	Cryzl1	2.93853837217347e-10	chr11:31295472, chr11:32801628
1.66058619568425e-11	0.0445443124399658	0.096	0.07	2.87231594267505e-07	ExNeuron	Olfm3	2.93853837217347e-10	chr2:216983908, chr2:218036679, chr2:216980354, chr2:217774679, chr2:218091295, chr2:217963715, chr2:217364230
1.7540871623758e-11	-0.0380006340433967	0.516	0.535	3.03404456476141e-07	ExNeuron	Tmem132b	3.10073178619344e-10	chr12:36332207, chr12:36378795, chr12:36534000
1.78803084444685e-11	-0.0168010203893709	0.765	0.765	3.09275695163971e-07	ExNeuron	Trip12	3.15410141930703e-10	chr9:93292609, chr9:92495094, chr9:92034552
1.80271738956538e-11	-0.223006951910762	0.773	0.812	3.11816026873123e-07	ExNeuron	Pebp1	3.17667526582637e-10	chr12:45347217, chr12:45018741, chr12:44776314, chr12:45451443, chr12:45176919, chr12:45063319
1.87363875510626e-11	-0.0463012901436812	0.181	0.208	3.2408329547073e-07	ExNeuron	Lhfpl5	3.29130001171278e-10	chr20:6209637, chr20:5816073, chr20:5810820, chr20:5807604, chr20:5801889, chr20:5802771, chr20:6438030, chr20:6208419, chr20:5880237, chr20:6040788, chr20:5889296, chr20:6213028
1.88346463972313e-11	-0.0187320590646565	0.714	0.714	3.2578287873291e-07	ExNeuron	Cadm2	3.30510689544734e-10	chr11:4440240, chr11:3629073, chr11:4234147, chr11:3652758, chr11:3666897, chr11:4443301
1.88853879683116e-11	-0.0574704750036611	0.329	0.364	3.26660555687885e-07	ExNeuron	C2cd2l	3.31055534030538e-10	chr8:49606093, chr8:48581611, chr8:48297142, chr8:48612855, chr8:49567200, chr8:48595910, chr8:48437117, chr8:48685111, chr8:49348952
1.92066336220948e-11	-0.0167680552189443	0.507	0.514	3.32217141761374e-07	ExNeuron	Dip2c	3.36336164396912e-10	chr17:63713577, chr17:63689140
1.97471240588888e-11	-0.0342310977385892	0.268	0.284	3.415660048466e-07	ExNeuron	Gls2	3.45441105675317e-10	chr7:3215333, chr7:3212767, chr7:3493118, chr7:3210697
2.01458117197783e-11	-0.120836742647992	0.656	0.701	3.48462105317006e-07	ExNeuron	Cltc	3.52049106882737e-10	chr10:73495772
2.02630072179737e-11	-0.0333726023794057	0.264	0.283	3.5048923584929e-07	ExNeuron	Ddhd1	3.5372940222363e-10	chr15:19750740, chr15:20178099
2.03591493431469e-11	-0.0485472008957909	0.473	0.485	3.52152206188412e-07	ExNeuron	Phip	3.54715615784711e-10	chr8:90781920
2.03617018162064e-11	-0.0336445372922374	0.388	0.404	3.52196356314921e-07	ExNeuron	Lpgat1	3.54715615784711e-10	chr13:110325003, chr13:109957119, chr13:110657284, chr13:110298155, chr13:110298155, chr13:110414379, chr13:110843604, chr13:110123120, chr13:110497147
2.05167483343791e-11	-0.0281926379847612	0.261	0.281	3.54878195939754e-07	ExNeuron	Nol10	3.57046642079966e-10	chr6:42897466, chr6:42386218, chr6:41880823
2.14026076404821e-11	-0.0332920153276836	0.074	0.094	3.70200904357419e-07	ExNeuron	Plxnd1	3.71693426698496e-10	chr4:148296455, chr4:148743792, chr4:148060836
2.16959205349595e-11	-0.0149614102446292	0.485	0.497	3.75274337493194e-07	ExNeuron	Acsl6	3.76398472769045e-10	chr10:40359461, chr10:39732084, chr10:40645355, chr10:40645355, chr10:39425788, chr10:39875650, chr10:38670805, chr10:40425733, chr10:40155621
2.22272401274146e-11	-0.000499581216260037	0.969	0.96	3.8446457248389e-07	ExNeuron	Dclk1	3.8423784694543e-10	chr2:143864199
2.23531912527854e-11	-0.0135801250600348	0.419	0.426	3.86643149099429e-07	ExNeuron	RGD1306556	3.85810573049872e-10	chr12:49319866
2.25522016828313e-11	-0.0802170702575809	0.196	0.228	3.90085432507933e-07	ExNeuron	Ptpro	3.88846217938541e-10	chr4:171527086, chr4:171453012, chr4:171152100, chr4:171511490
2.2580523714887e-11	-0.0141990902696385	0.374	0.379	3.905753186964e-07	ExNeuron	Fmnl2	3.88935639519432e-10	chr3:38897363, chr3:38432234, chr3:38489119, chr3:38512992, chr3:38157455, chr3:39072756, chr3:38792317
2.30386009200042e-11	-0.0392136608423577	0.201	0.225	3.98498680113313e-07	ExNeuron	Alkbh3	3.96419570180338e-10	chr3:82719816, chr3:83338424, chr3:82671398, chr3:82892089, chr3:82664115, chr3:82650141, chr3:83662190
2.37600395715011e-11	-0.0491833871305805	0.182	0.212	4.10977404468254e-07	ExNeuron	Isyna1	4.08415158728533e-10	chr16:21352497, chr16:20455040, chr16:19661967
2.4416760392628e-11	-0.0181048001309771	0.3	0.312	4.22336704511287e-07	ExNeuron	Ehmt2	4.19274932543891e-10	chr20:4971758, chr20:4866585, chr20:4797037, chr20:5433542, chr20:4973749, chr20:4868821
2.45979230804508e-11	-0.0575940854398385	0.312	0.348	4.25470275522558e-07	ExNeuron	Klhl8	4.21954780515774e-10	chr14:7679476, chr14:6465073, chr14:7167711, chr14:6267877
2.58218134452958e-11	-0.0128954452741594	0.53	0.535	4.46639907163281e-07	ExNeuron	Pkd1	4.41148888037467e-10	chr10:13830506
2.6413540626072e-11	-0.0659553206431621	0.551	0.577	4.56875012209167e-07	ExNeuron	Ubap2l	4.50800031944057e-10	chr2:188715019, chr2:188613993, chr2:189112628
2.66906971061307e-11	-0.0290614538349794	0.617	0.635	4.61668987844742e-07	ExNeuron	Gtf2i	4.55068264757772e-10	chr12:24704374
2.70698897397981e-11	0.00565053337756316	0.773	0.781	4.68227882829287e-07	ExNeuron	Fbxl17	4.61065771444525e-10	chr9:111673326, chr9:110675477, chr9:110203335, chr9:111507193, chr9:110498323, chr9:111696995
2.71314186609523e-11	-0.0112003615686065	0.608	0.616	4.69292148578492e-07	ExNeuron	St6galnac3	4.61646031487114e-10	chr2:259604034, chr2:259452965, chr2:259906789, chr2:259327364, chr2:260042925, chr2:259760951, chr2:260608356, chr2:259621790
2.77009175358783e-11	-0.0574656360942249	0.659	0.675	4.79142770618086e-07	ExNeuron	Acyp2	4.70383964339041e-10	chr14:115019106, chr14:114071356, chr14:115431818, chr14:115111419, chr14:114983234, chr14:115192079
3.0264167395349e-11	-0.0500116002020927	0.356	0.374	5.23479303437352e-07	ExNeuron	Satb1	5.12357420023376e-10	chr9:3077448
3.13111851772066e-11	-0.069277508234793	0.348	0.393	5.41589570010142e-07	ExNeuron	Ugcg	5.29065576135463e-10	chr5:76210565, chr5:75720069, chr5:77032960, chr5:76989632, chr5:77284148, chr5:76511290, chr5:76368985, chr5:76270829
3.13140353491634e-11	-0.0873539932436473	0.523	0.561	5.4163886943448e-07	ExNeuron	Aph1b	5.29065576135463e-10	chr8:73611919, chr8:73287678, chr8:73587272, chr8:73367115
3.23543029631714e-11	-0.0427287132237719	0.454	0.477	5.59632378353976e-07	ExNeuron	Tmem178b	5.4554482157861e-10	chr4:68438041, chr4:67225336, chr4:67906796
3.25175528811431e-11	-0.035243252007339	0.193	0.213	5.62456112185132e-07	ExNeuron	Agpat1	5.47199781266163e-10	chr20:3972694, chr20:4373591, chr20:4095485
3.26652951230263e-11	-0.00193887556891403	0.762	0.769	5.65011609742986e-07	ExNeuron	Cpeb4	5.49136276313195e-10	chr10:16162162, chr10:16202709
3.47514288182059e-11	-0.0475825285035738	0.769	0.765	6.01095464268508e-07	ExNeuron	Hdlbp	5.83040189483892e-10	chr9:100872573, chr9:100728412
3.51676358904357e-11	-0.0622662367297448	0.252	0.288	6.08294597996867e-07	ExNeuron	AABR07003751.1	5.89434822486655e-10	chr1:117921821
3.60135810585568e-11	-0.0778268572634202	0.815	0.834	6.22926911569857e-07	ExNeuron	Srpk2	6.0241224992577e-10	chr4:7166866, chr4:7285002, chr4:7348489
3.6098159828247e-11	-0.0174392240693501	0.419	0.43	6.24389870549189e-07	ExNeuron	Mta3	6.0322680404837e-10	chr6:7218141, chr6:7017451, chr6:7503424
3.69971766826786e-11	-0.03229311371374	0.037	0.052	6.39940165080293e-07	ExNeuron	Scn5a	6.17023350409236e-10	chr8:128431358, chr8:128216462, chr8:128832701, chr8:128215915, chr8:128284636, chr8:127426918
3.70703233688706e-11	-0.0124759621102768	0.561	0.576	6.41205383311355e-07	ExNeuron	Psme4	6.17630531371738e-10	chr14:114516115, chr14:115125228, chr14:114988445, chr14:115277698, chr14:114988445, chr14:114762989, chr14:115419321, chr14:115413727, chr14:114918853
3.71819724907543e-11	-0.0134430630589533	0.55	0.554	6.43136578172578e-07	ExNeuron	Slc7a8	6.18877365883238e-10	chr15:33384752, chr15:33225697
3.73078740870712e-11	-0.0320632207772057	0.306	0.33	6.4531429808407e-07	ExNeuron	Ss18	6.19745722606476e-10	chr18:6616048, chr18:7081931
3.82737413679452e-11	-0.0498604146744908	0.503	0.532	6.62020904441348e-07	ExNeuron	Ubxn4	6.35162750381566e-10	chr13:45948836
3.98875137956158e-11	-0.0790565970712707	0.922	0.918	6.89934326122766e-07	ExNeuron	Tmeff2	6.61290921516861e-10	chr9:55811114, chr9:56307887, chr9:56665544
4.0900760149133e-11	-0.0483329656181022	0.158	0.187	7.07460448299554e-07	ExNeuron	Shf	6.77421358489729e-10	chr3:114328502
4.14461919370387e-11	-0.0470698327753877	0.435	0.469	7.16894781934958e-07	ExNeuron	Tbce	6.85779461273187e-10	chr17:53184686, chr17:53108705, chr17:53411835, chr17:54021566, chr17:54055386
4.39726001742888e-11	-0.0465084537084545	0.191	0.218	7.60594065214673e-07	ExNeuron	Letm2	7.26755707674202e-10	chr16:70826377, chr16:70527692, chr16:71329426, chr16:70318208
4.45639855660172e-11	-0.0493514027382371	0.312	0.333	7.708232583354e-07	ExNeuron	Plekhh2	7.34475648382662e-10	chr6:7016814, chr6:7489154, chr6:7620176, chr6:8086469, chr6:7888183, chr6:7503762, chr6:7686942, chr6:7845853
4.46581058618563e-11	0.00491702714879816	0.771	0.764	7.72451257092529e-07	ExNeuron	AABR07017145.2	7.3530599181554e-10	chr15:12793825, chr15:12754772, chr15:11968200, chr15:12798070, chr15:12802151, chr15:12793921, chr15:13101215, chr15:12807284
4.50329969480196e-11	-0.0536376736987998	0.105	0.131	7.78935748209895e-07	ExNeuron	Ca4	7.40753142556906e-10	chr10:72512783
4.57019599865631e-11	-0.0309323798355989	0.495	0.512	7.90506801887583e-07	ExNeuron	Prr14l	7.51022140111547e-10	chr14:82450336, chr14:82278425, chr14:82951984, chr14:83503862
4.71991805500291e-11	-0.0393738417385118	0.242	0.262	8.16404225973853e-07	ExNeuron	Rnf144a	7.7486857834623e-10	chr6:45512038, chr6:45689999, chr6:46121124, chr6:45962016, chr6:45509832, chr6:45516223, chr6:45961419, chr6:45511922, chr6:45411123
4.76265899148784e-11	-0.0673562701949548	0.756	0.776	8.23797125757651e-07	ExNeuron	Nsg2	7.81122539569776e-10	chr10:15918778, chr10:15870158, chr10:15929312, chr10:16172420, chr10:16704043
4.79305701581414e-11	-0.04076895917788	0.103	0.129	8.29055072025372e-07	ExNeuron	Stat2	7.85341924881594e-10	chr7:3009971, chr7:2645499, chr7:2989228, chr7:2460725, chr7:2788882, chr7:2870362, chr7:2927835, chr7:3321045, chr7:3011894, chr7:2927835, chr7:3053038
4.81827212877059e-11	-0.036847618886654	0.57	0.578	8.33416530113448e-07	ExNeuron	Plcl2	7.88704700650072e-10	chr9:2668984, chr9:1793861
5.02772358587123e-11	-0.027232394502857	0.377	0.387	8.69645348648146e-07	ExNeuron	Fbxo34	8.2139029350905e-10	chr15:24629025, chr15:24461394, chr15:24308374, chr15:24317585, chr15:24464465, chr15:24334836, chr15:24287088, chr15:24315590, chr15:24056034, chr15:24308705
5.27033218280175e-11	-0.0464339888865901	0.374	0.406	9.11609357659218e-07	ExNeuron	Plekha1	8.60189847816313e-10	chr1:201242803, chr1:201196904, chr1:201771434, chr1:201477739, chr1:201570110
5.68976810499631e-11	-0.0119598459866874	0.392	0.396	9.84159189121212e-07	ExNeuron	Carm1	9.27746766373356e-10	chr8:23224155, chr8:23151244, chr8:22927645, chr8:22979381, chr8:22918485, chr8:22442688, chr8:22310924
5.77520672260318e-11	-0.0306834279382895	0.318	0.336	9.98937506808671e-07	ExNeuron	RGD1562608	9.40765505946532e-10	chr18:17855125, chr18:18161591
5.99338495323505e-11	-0.009687256545717	0.487	0.472	1.03667579536107e-06	ExNeuron	Adgrl2	9.74417741284666e-10	chr2:258966143, chr2:258961968, chr2:258133394, chr2:258869491, chr2:258144108, chr2:258383632
6.06792500425471e-11	-0.157233773044932	0.698	0.757	1.04956898798594e-06	ExNeuron	Fkbp1a	9.85583451657256e-10	chr3:147725926, chr3:146415728, chr3:146578256, chr3:146578256, chr3:146575296, chr3:146844080
6.14670645345797e-11	0.0386370524912554	0.771	0.753	1.06319581525463e-06	ExNeuron	Srrm3	9.97415851245965e-10	chr12:23859465, chr12:24600750
6.3786931712126e-11	-0.0260734914937555	0.359	0.366	1.10332255782464e-06	ExNeuron	Atp11b	1.03406182161287e-09	chr2:121932720, chr2:121454083, chr2:122346470
6.4132113243158e-11	-0.0455732206005252	0.553	0.57	1.1092931627669e-06	ExNeuron	Epc1	1.03865602671554e-09	chr17:57296149, chr17:57004910, chr17:56780814, chr17:57208639, chr17:57176194
6.57296542136882e-11	-0.033703400261795	0.265	0.289	1.13692582893417e-06	ExNeuron	AABR07024769.1	1.06350453992908e-09	chr16:16468013, chr16:16594614, chr16:16302250, chr16:16238426, chr16:16385093
6.6281277012125e-11	-0.0655114008382408	0.262	0.299	1.14646724847873e-06	ExNeuron	Zdhhc23	1.07139860370272e-09	chr11:62590904, chr11:61881114
7.00870657080662e-11	-0.130150953711634	0.604	0.661	1.21229597555242e-06	ExNeuron	Ywhab	1.1318286855123e-09	chr3:160275660
7.104255783278e-11	0.15265116215907	0.359	0.302	1.2288231228336e-06	ExNeuron	Vwc2l	1.14615781163807e-09	chr9:76976175
7.18669250474829e-11	-0.0568341437413646	0.549	0.579	1.24308220254631e-06	ExNeuron	Pias2	1.15834599901557e-09	chr18:73048651, chr18:73184180, chr18:73636386, chr18:72859339, chr18:73610686, chr18:73525432, chr18:72834985, chr18:73195906, chr18:72669466, chr18:73196045
7.2934292297159e-11	-0.100178198311707	0.629	0.667	1.26154445386396e-06	ExNeuron	Selenof	1.17217819102059e-09	chr2:250480872, chr2:249765034, chr2:250704578, chr2:250549522
7.50104425114372e-11	-0.0418727749724945	0.303	0.334	1.29745562412033e-06	ExNeuron	Tbc1d1	1.20324479872116e-09	chr14:45847723
7.53122877434257e-11	-0.0326668258747279	0.147	0.164	1.30267664109803e-06	ExNeuron	Plekhg3	1.20693505172043e-09	chr6:100171120, chr6:99156321, chr6:99157751, chr6:99471839, chr6:99756173
7.66404189072777e-11	-0.03341276068815	0.128	0.149	1.32564932583918e-06	ExNeuron	Tmem117	1.22704960214309e-09	chr7:135285200, chr7:135749995, chr7:136287042, chr7:135695922, chr7:135217752, chr7:135563965, chr7:136450664, chr7:136468466, chr7:135422707
7.67933721579915e-11	-0.0505890725862944	0.105	0.127	1.32829495821678e-06	ExNeuron	Prag1	1.22832861974119e-09	chr16:59810381, chr16:59581347, chr16:59674580, chr16:59990118, chr16:59745899, chr16:59640388, chr16:59745899, chr16:59757172, chr16:59930587
7.80924159362078e-11	-0.0955764439443292	0.153	0.21	1.35076451844859e-06	ExNeuron	Rpl17	1.24673466695498e-09	chr18:70964478, chr18:71339691, chr18:70980236, chr18:70944972, chr18:71274199, chr18:70865338, chr18:70973264, chr18:70963781, chr18:71128025, chr18:71272875, chr18:71102505, chr18:70971185, chr18:71006093
8.26533672845498e-11	-0.0421063665288657	0.61	0.628	1.42965529392086e-06	ExNeuron	Brd4	1.31704811129912e-09	chr7:13775660, chr7:15265395
8.31283049098114e-11	-0.0186129871587714	0.555	0.568	1.43787029002501e-06	ExNeuron	Sppl3	1.32336167977163e-09	chr12:47372999, chr12:47228941, chr12:47198035, chr12:47129634, chr12:47280281, chr12:47545024
8.36742557424045e-11	-0.0140195157380776	0.726	0.728	1.44731360157637e-06	ExNeuron	Wdfy3	1.33079272780091e-09	chr14:9496360, chr14:9127652, chr14:8142382, chr14:9896928
8.8428623883583e-11	-0.0282613936654809	0.487	0.502	1.52954990731433e-06	ExNeuron	Alms1	1.40242792085558e-09	chr4:117404863, chr4:117176102, chr4:117164402, chr4:117303171, chr4:117397469, chr4:117416890, chr4:118047361, chr4:116961779, chr4:117934330
9.16462192400421e-11	-0.0316335013006482	0.086	0.108	1.58520465419501e-06	ExNeuron	Ctbs	1.45208726827931e-09	chr2:252133651, chr2:252241794, chr2:251496577, chr2:252215471
9.21545362471346e-11	-0.0294524994526869	0.133	0.155	1.59399701346669e-06	ExNeuron	Exph5	1.45876639251467e-09	chr8:57788741, chr8:58517000, chr8:57265760, chr8:58048238, chr8:58048238, chr8:58030624
9.36258505427992e-11	-0.088030952816071	0.272	0.334	1.6194463368388e-06	ExNeuron	Psmd13	1.48066243976952e-09	chr1:213127752, chr1:213805137, chr1:213935231, chr1:212886779
9.46545586187944e-11	-0.0305339596692951	0.652	0.653	1.63723990042929e-06	ExNeuron	Tcerg1	1.49552423396668e-09	chr18:36964881, chr18:36822646, chr18:36841383
9.65517549110898e-11	-0.0267787693869704	0.491	0.499	1.67005570469712e-06	ExNeuron	Ubr5	1.52406718479843e-09	chr7:77780101
9.81666168080798e-11	-0.0600622750477517	0.46	0.5	1.69798797092936e-06	ExNeuron	Actr3	1.54810412303999e-09	chr13:42141641, chr13:41660490, chr13:41049724
1.00388397905786e-10	-0.0438910538294658	0.582	0.601	1.73641811857637e-06	ExNeuron	Zfp451	1.5801773007436e-09	chr9:38519149, chr9:38338886
1.02108055874661e-10	-0.0236958432576131	0.394	0.414	1.766163042464e-06	ExNeuron	Fut8	1.60574230805325e-09	chr6:100640260, chr6:100450757, chr6:100436991, chr6:100489184
1.0306591240822e-10	-0.0263484461962462	0.511	0.534	1.78273108692498e-06	ExNeuron	Dclk2	1.61929070420055e-09	chr2:186263116, chr2:185408689, chr2:186518028, chr2:185431986, chr2:186516684, chr2:185442269, chr2:185545097, chr2:186467654
1.03714924648266e-10	-0.0306389840699413	0.313	0.332	1.79395705164105e-06	ExNeuron	Ccdc136	1.62796601144911e-09	chr4:57094152, chr4:57153596, chr4:56584777
1.05084765408571e-10	-0.0462928101401598	0.466	0.49	1.81765118727205e-06	ExNeuron	Ncdn	1.64792909634654e-09	chr5:145235486, chr5:145539485, chr5:145196372, chr5:144768660
1.09323037896322e-10	-0.0338264449224483	0.259	0.275	1.89096058649268e-06	ExNeuron	Slc38a7	1.71279551731134e-09	chr19:10051532, chr19:9550640, chr19:9564523, chr19:9852438, chr19:9541843, chr19:9666243, chr19:10073304, chr19:9795559, chr19:9561475, chr19:9908087
1.09690786653975e-10	-0.0340073980147957	0.394	0.416	1.8973215367538e-06	ExNeuron	Cast	1.71695699668526e-09	chr2:2233626, chr2:2194896, chr2:2243734, chr2:2182721, chr2:2266940, chr2:2257028, chr2:2245211, chr2:2184490, chr2:2205635, chr2:2179458, chr2:2233626, chr2:2211581, chr2:2179441, chr2:2242043, chr2:2251086, chr2:2240875, chr2:2252982, chr2:2212658, chr2:2243212, chr2:2271333, chr2:2171108, chr2:2246265, chr2:2268804, chr2:2256978, chr2:2215941, chr2:2208458, chr2:2202814, chr2:2180501, chr2:22…
1.10745705189538e-10	-0.00700371391224675	0.985	0.977	1.91556846266343e-06	ExNeuron	Nrcam	1.73185679064309e-09	chr6:64795664
1.1529424159862e-10	-0.125143666193469	0.687	0.735	1.99424449693134e-06	ExNeuron	Atp5f1b	1.79975075563789e-09	chr7:2471065, chr7:2457947, chr7:3067301, chr7:3358686, chr7:3055074
1.15301383845221e-10	-0.00152365822403677	0.608	0.612	1.9943680363708e-06	ExNeuron	Arhgap21	1.79975075563789e-09	chr17:87906944, chr17:87933243, chr17:86998873, chr17:88281119, chr17:88091962, chr17:87758551
1.15844433951855e-10	-0.0223791600963194	0.383	0.394	2.00376117406524e-06	ExNeuron	Gba2	1.80654988790782e-09	chr5:58085775, chr5:58433160, chr5:58644020, chr5:58333118, chr5:58300612
1.16184637468841e-10	-0.0916038612490748	0.629	0.667	2.00964567429854e-06	ExNeuron	Sqstm1	1.80849994489693e-09	chr10:35898671, chr10:35695604, chr10:35714915, chr10:35668070, chr10:35720047, chr10:35972944, chr10:36005850, chr10:35995874, chr10:35972944, chr10:36007106, chr10:35901024, chr10:35369630
1.17776446757574e-10	-0.038749423155097	0.149	0.171	2.03717919956575e-06	ExNeuron	Plpp5	1.83158172658795e-09	chr16:70328606, chr16:70602090, chr16:70678326
1.20473112435884e-10	-0.090239509552132	0.57	0.603	2.08382342580348e-06	ExNeuron	Commd4	1.87005862710955e-09	chr8:62464562
1.22392545444706e-10	-0.0201118789350662	0.376	0.396	2.11702385855708e-06	ExNeuron	Cit	1.89810062866324e-09	chr12:46785656, chr12:46144665, chr12:46205677
1.25399644668942e-10	-0.0592453154611813	0.166	0.203	2.1690376538387e-06	ExNeuron	Zfp281	1.94294325025768e-09	chr13:53810648
1.26424578971354e-10	-0.0285010755508522	0.216	0.233	2.18676594246751e-06	ExNeuron	Prrc2a	1.95521950054042e-09	chr20:4832283
1.28916210846324e-10	-0.0265918175570543	0.404	0.41	2.22986369900886e-06	ExNeuron	Fam135a	1.99192134240584e-09	chr9:31119311, chr9:30395962
1.29813847317463e-10	0.0433615012260645	0.136	0.108	2.24539011705015e-06	ExNeuron	Ccdc77	2.0039491159356e-09	chr4:152844882, chr4:152781931, chr4:152839255, chr4:152936748, chr4:152930457, chr4:152779858, chr4:152903396, chr4:152894214, chr4:152728787
1.3223547025443e-10	-0.0370649926640798	0.586	0.599	2.28727692899087e-06	ExNeuron	Naa15	2.03945916554791e-09	chr2:140700052
1.39570766095397e-10	-0.0242747290135226	0.279	0.296	2.41415554115209e-06	ExNeuron	Dab2ip	2.15061791826739e-09	chr3:14679512, chr3:15308767, chr3:15300217
1.41759870143524e-10	-0.0678729738209065	0.489	0.53	2.45202047387254e-06	ExNeuron	Rpn1	2.18167811750841e-09	chr4:119809833, chr4:119964852, chr4:119828851, chr4:119828904, chr4:119875279, chr4:119747000, chr4:119828904, chr4:119745597, chr4:119711350
1.41846064031687e-10	-0.0737687570710357	0.608	0.645	2.4535113695561e-06	ExNeuron	Glt8d1	2.18167811750841e-09	chr16:7657538
1.42343460936451e-10	-0.0131162041219736	0.474	0.481	2.4621148438178e-06	ExNeuron	Helz	2.18732716800976e-09	chr10:95929776, chr10:95835201, chr10:95485592, chr10:95958816
1.4484632330427e-10	-0.0175240628025469	0.482	0.491	2.50540685419395e-06	ExNeuron	Fam193b	2.22375483202565e-09	chr17:9585083, chr17:9086797
1.5264519671789e-10	-0.198182103816488	0.965	0.967	2.64030396762935e-06	ExNeuron	Ly6h	2.33708415484922e-09	chr7:116253106
1.58305572559171e-10	0.0724177890433889	0.325	0.279	2.73821148855599e-06	ExNeuron	Sulf1	2.41934089117475e-09	chr5:5329950, chr5:6119907, chr5:6196475
1.63415399700903e-10	-0.0600053909444054	0.056	0.09	2.82659616862651e-06	ExNeuron	AABR07043720.1	2.49516465428872e-09	chr19:35649847, chr19:35429112, chr19:36672817, chr19:36672817
1.71992273644749e-10	-0.02557314365074	0.777	0.798	2.97495035723322e-06	ExNeuron	Brinp2	2.6213618424677e-09	chr13:76117165, chr13:75469499, chr13:75851673, chr13:76921776, chr13:76737487, chr13:75512146, chr13:76054789, chr13:76068101, chr13:76082324
1.75047522875229e-10	-0.049319602604428	0.364	0.392	3.02779700317284e-06	ExNeuron	Dpp8	2.66551078537634e-09	chr8:71368932
1.79994084512628e-10	-0.0901536828825921	0.258	0.282	3.11335767981493e-06	ExNeuron	Cdh12	2.73835344320524e-09	chr2:71854063, chr2:72442072, chr2:71134574, chr2:72074530, chr2:71404077, chr2:71310531, chr2:71241359
1.80744464276873e-10	-0.0278790389105604	0.529	0.538	3.12633699859706e-06	ExNeuron	Slc1a1	2.74728317265688e-09	chr1:246953201, chr1:247064004, chr1:246876812, chr1:246931579, chr1:247134069, chr1:247099482, chr1:246968874, chr1:246957525, chr1:246995833, chr1:247012580, chr1:247074893
1.85392546157887e-10	-0.0265483340423233	0.117	0.133	3.20673487089297e-06	ExNeuron	RGD1562339	2.81538761830193e-09	chr11:83635133, chr11:82151036
1.87710295943199e-10	0.0117825015018822	0.769	0.766	3.2468249889295e-06	ExNeuron	Chchd3	2.848012441427e-09	chr4:59831558, chr4:60007743, chr4:60840001, chr4:60974881, chr4:60406480
1.89490690972114e-10	-0.0386189204588561	0.335	0.356	3.27762048174466e-06	ExNeuron	Slc16a7	2.87243282771164e-09	chr7:68300922
1.90094695196193e-10	-0.00612080300563034	0.777	0.78	3.28806794280855e-06	ExNeuron	Clip1	2.87849661069431e-09	chr12:38406609, chr12:38482849, chr12:38363832, chr12:38496218, chr12:38415176, chr12:38386826, chr12:38443253
1.90233164861185e-10	-0.0979865604315815	0.75	0.785	3.29046305260391e-06	ExNeuron	Psap	2.87849661069431e-09	chr20:29377568, chr20:29648120, chr20:29782335, chr20:30315047
1.90677317597826e-10	-0.0483102311370798	0.651	0.677	3.2981455624896e-06	ExNeuron	Rufy3	2.88262264940382e-09	chr14:21625438, chr14:21585094, chr14:20787810, chr14:20135978, chr14:21938070, chr14:20914905, chr14:20839013, chr14:21530467
1.95090588067402e-10	-0.0368650120712777	0.63	0.657	3.37448190180185e-06	ExNeuron	Gapvd1	2.94669171248975e-09	chr3:13997268
1.96586910811054e-10	-0.0302676433604704	0.088	0.107	3.4003637962988e-06	ExNeuron	Ctbp2	2.96662707149428e-09	chr1:204509692, chr1:205763790
2.1400260545283e-10	0.00165571240321682	0.751	0.754	3.70160306651761e-06	ExNeuron	Ylpm1	3.22347170389186e-09	chr6:108603077, chr6:108758936
2.14182255264244e-10	-0.0202042608198412	0.791	0.795	3.70471046930563e-06	ExNeuron	Nsd3	3.22347170389186e-09	chr16:70648948
2.14760566485131e-10	-0.202616293542763	0.767	0.81	3.71471351849331e-06	ExNeuron	Bsg	3.22811231166574e-09	chr7:12695243, chr7:12866549, chr7:13124688, chr7:12086535, chr7:12898142, chr7:12008837, chr7:12723857, chr7:13545794, chr7:12683466, chr7:12593448
2.14874646169411e-10	-0.0406786299799674	0.229	0.255	3.71668675479231e-06	ExNeuron	RGD1304624	3.22811231166574e-09	chr6:76303981, chr6:76939181, chr6:75386814, chr6:75072995, chr6:76899161, chr6:76320330, chr6:75359841
2.18602494456701e-10	-0.0239676990767954	0.513	0.519	3.78116734661756e-06	ExNeuron	Dop1a	3.27825739010848e-09	chr8:93569066, chr8:93843051
2.19010751366536e-10	-0.0412693774375813	0.482	0.5	3.78822896638698e-06	ExNeuron	Kmt2a	3.28145253228417e-09	chr8:49869982, chr8:49864605
2.19207182381239e-10	-0.0334904708444818	0.383	0.405	3.79162663364828e-06	ExNeuron	Sec24b	3.28147100891452e-09	chr2:230259600, chr2:230410550, chr2:230318171, chr2:230412157, chr2:230439359, chr2:230376194, chr2:230318171, chr2:230215690
2.21392538177642e-10	-0.0509854772989388	0.086	0.117	3.82942673285867e-06	ExNeuron	Ddr2	3.31123661859817e-09	chr13:88536561, chr13:88405431, chr13:88290657, chr13:88264935, chr13:88304779, chr13:88745838
2.31526099514181e-10	-0.0426091963178773	0.197	0.222	4.00470694329679e-06	ExNeuron	Smyd4	3.45664765446971e-09	chr10:62086780
2.32186812120269e-10	-0.0328785016374963	0.47	0.492	4.0161352892443e-06	ExNeuron	MAST1	3.46343611229267e-09	chr19:25664248, chr19:26005968, chr19:25090369, chr19:25659208, chr19:26191012, chr19:25068733, chr19:25625895, chr19:25466431
2.33365818190551e-10	-0.0245021932475611	0.629	0.638	4.03652855724196e-06	ExNeuron	Epn2	3.47793685248347e-09	chr10:47825348, chr10:47220147, chr10:47068362
2.35066660579358e-10	-0.0245703330420886	0.51	0.51	4.06594802804115e-06	ExNeuron	Slc22a23	3.50018213551779e-09	chr17:31359137
2.38692553760805e-10	-0.0108066468564224	0.364	0.374	4.12866510240064e-06	ExNeuron	Lpcat2	3.55102700997601e-09	chr19:14601992
2.41610726277322e-10	-0.0990560026058215	0.272	0.325	4.17914073241883e-06	ExNeuron	Polr3k	3.59126252824762e-09	chr3:176585310, chr3:176577908, chr3:176969700, chr3:176737814, chr3:176606348, chr3:176807512, chr3:176929689, chr3:176702744, chr3:176601261, chr3:177287717
2.41828553448686e-10	-0.0153109205708164	0.504	0.514	4.18290848900192e-06	ExNeuron	Flrt2	3.59132492228433e-09	chr6:119497666, chr6:119493518
2.45978532121353e-10	-0.0656434129124401	0.343	0.377	4.25469067010304e-06	ExNeuron	Hrh3	3.6497308945208e-09	chr3:176039196, chr3:175304805, chr3:175793434
2.47528770273342e-10	-0.0520423957260781	0.731	0.746	4.281505139418e-06	ExNeuron	Nmt2	3.66779668983679e-09	chr17:78935483, chr17:78974805, chr17:78008470, chr17:79256103, chr17:78959525, chr17:79031159, chr17:78956617, chr17:79260030, chr17:78958801, chr17:79679719
2.4763245749597e-10	-0.0529696264341104	0.438	0.459	4.28329861730778e-06	ExNeuron	Cabp1	3.66779668983679e-09	chr12:47076096, chr12:47228941, chr12:46323561
2.52268418102915e-10	-0.0290017285607865	0.397	0.41	4.36348682792611e-06	ExNeuron	Dnajc5	3.73317286683812e-09	chr3:177427627
2.54873568896854e-10	-0.0340290646200632	0.416	0.431	4.40854812120889e-06	ExNeuron	Cadm3	3.76840771040019e-09	chr13:92024107, chr13:91804119, chr13:92137150, chr13:91019496
2.55431229790803e-10	0.110774558348394	0.401	0.348	4.41819398169151e-06	ExNeuron	Rps6ka2	3.77333427417679e-09	chr1:53737171, chr1:53386095, chr1:53351329, chr1:53434627, chr1:53505995, chr1:53397155, chr1:53435206, chr1:53428471
2.5615018699552e-10	-0.0579424157063141	0.198	0.235	4.43062978446151e-06	ExNeuron	G6pc3	3.78063283018585e-09	chr10:90378864, chr10:90209089, chr10:90617840, chr10:90093367
2.62191844305148e-10	-0.0165665009159035	0.521	0.514	4.53513233094615e-06	ExNeuron	Ckap5	3.86640973211741e-09	chr3:80490965, chr3:80013515, chr3:80845906, chr3:80330055, chr3:80966628, chr3:80845906, chr3:80019034, chr3:80465431
2.63439742838534e-10	-0.0462541557536136	0.625	0.635	4.55671723187812e-06	ExNeuron	AABR07021704.1	3.88140711381121e-09	chr13:86667750
2.73363037811324e-10	-0.208129079585468	0.942	0.954	4.72836046502246e-06	ExNeuron	Basp1	4.02056520441485e-09	chr2:77569679
2.7592523500058e-10	-0.00748311901472953	0.606	0.622	4.77267878980504e-06	ExNeuron	Tango2	4.05470203286254e-09	chr11:86568081, chr11:86829354, chr11:86983091, chr11:86630355, chr11:86776333, chr11:86468557, chr11:86682501, chr11:86418806, chr11:86727325
2.78364152958168e-10	-0.00594017017033344	0.569	0.577	4.81486475371744e-06	ExNeuron	Exoc6	4.08696923613953e-09	chr1:255867420, chr1:256411715, chr1:256412434, chr1:256411005, chr1:256426128, chr1:255456371, chr1:256337377, chr1:255896363, chr1:256296028, chr1:256309235, chr1:256017510
2.83386040514182e-10	0.00229983822262803	0.675	0.667	4.9017283427738e-06	ExNeuron	Gtdc1	4.1570704424816e-09	chr3:29489400, chr3:30411051, chr3:29391555, chr3:28997736
2.87684729263141e-10	-0.114369641397039	0.419	0.47	4.97608276206456e-06	ExNeuron	Slc3a2	4.21644985496309e-09	chr1:224898576, chr1:224927692, chr1:224772152, chr1:224407868, chr1:224823883
2.92548616632124e-10	-0.0823329198110963	0.489	0.517	5.06021342188584e-06	ExNeuron	Tubb4a	4.28400243397442e-09	chr9:9161359, chr9:10160907
3.02033556427935e-10	-0.0451074913204123	0.432	0.451	5.22427442553399e-06	ExNeuron	Ppp3cb	4.41904796963448e-09	chr15:4513601
3.03746428519679e-10	-0.0591465940768925	0.367	0.397	5.25390197410489e-06	ExNeuron	Zfand6	4.43638680264494e-09	chr1:146885765
3.08791281732775e-10	-0.116038002550084	0.5	0.554	5.3411628001318e-06	ExNeuron	Nme1	4.50615471980007e-09	chr10:81729281, chr10:82173637, chr10:82384058, chr10:81978004, chr10:81350262, chr10:82454943, chr10:81736005
3.09308333605011e-10	-0.0703638285943901	0.289	0.321	5.35010624636587e-06	ExNeuron	Scube1	4.50978525258789e-09	chr7:125000669, chr7:124108414, chr7:123622009, chr7:124092415, chr7:125490188
3.10659690428782e-10	-0.193728384786215	0.873	0.9	5.37348066534664e-06	ExNeuron	Ndfip1	4.52556330658428e-09	chr18:32395833
3.23296292263852e-10	-0.0876822985179166	0.633	0.663	5.59205596728785e-06	ExNeuron	Atp6v1a	4.70248376050922e-09	chr11:61234906
3.23550535948831e-10	-0.00746735552724465	0.532	0.543	5.59645362030693e-06	ExNeuron	Sorbs1	4.70248376050922e-09	chr1:259179377
3.23643668485466e-10	-0.0311286058330278	0.451	0.455	5.59806453379311e-06	ExNeuron	Lrp6	4.70248376050922e-09	chr4:168342082
3.31782200778099e-10	-0.0537609730748648	0.4	0.434	5.73883672685878e-06	ExNeuron	Clcn3	4.81657217381746e-09	chr16:32439520, chr16:32672768, chr16:32146260, chr16:32146902, chr16:32506917, chr16:32211635
3.35862552225929e-10	0.00110061893005753	0.651	0.652	5.80941456585189e-06	ExNeuron	Lrba	4.87160083301992e-09	chr2:186306745, chr2:185408824, chr2:186264287
3.55613198272835e-10	-0.148697034777927	0.315	0.39	6.15104149052523e-06	ExNeuron	Jun	5.14919334725636e-09	chr5:114856493, chr5:113539834, chr5:113108723
3.58339936200398e-10	0.000120341543218938	0.794	0.793	6.19820587645829e-06	ExNeuron	Ncoa1	5.1842105571987e-09	chr6:28670445, chr6:28707142, chr6:28175908, chr6:28606610, chr6:29669874
3.62797623484834e-10	-0.00237842651979636	0.716	0.714	6.27531049341717e-06	ExNeuron	Atp8a1	5.24418817575541e-09	chr14:42461608, chr14:42651067, chr14:41783098, chr14:41414372, chr14:41421331, chr14:41714411, chr14:42236368, chr14:42098073
3.73674645412235e-10	-0.0496342548157466	0.366	0.393	6.46345034169543e-06	ExNeuron	Ggt7	5.39677359452327e-09	chr3:151358449, chr3:151334438, chr3:151013834, chr3:151025378, chr3:151277940
3.74975750232348e-10	-0.0763871121454548	0.318	0.365	6.48595555176893e-06	ExNeuron	Ypel5	5.41091616923262e-09	chr6:23714887, chr6:23866847
3.83265616620477e-10	-0.00409932019236359	0.314	0.314	6.62934537068439e-06	ExNeuron	Pde4a	5.52106108055427e-09	chr8:21987925, chr8:22305117, chr8:22058699
3.92569759419699e-10	-0.0431029710113863	0.267	0.298	6.79027912868253e-06	ExNeuron	Ttc39c	5.63577303638306e-09	chr18:4157632, chr18:4145734, chr18:4630428, chr18:4644193
3.96308136902631e-10	-0.0347932788534388	0.157	0.173	6.85494184400482e-06	ExNeuron	C1galt1	5.68458710705642e-09	chr4:33806200
3.96863576881438e-10	-0.0394359945247096	0.329	0.358	6.86454928931824e-06	ExNeuron	RGD1308601	5.6877012710604e-09	chr18:73819764
3.98072020415491e-10	0.00750333479749754	0.62	0.623	6.88545173712675e-06	ExNeuron	St3gal3	5.7001607625254e-09	chr5:136908244, chr5:137629453
4.00039325606482e-10	-0.0802857191963245	0.277	0.32	6.91948021501532e-06	ExNeuron	Sigmar1	5.72345625767708e-09	chr5:57547879
4.13965541883294e-10	-0.102959537083073	0.26	0.319	7.16036197795534e-06	ExNeuron	Trappc6b	5.90761861171482e-09	chr6:79738253, chr6:80157756, chr6:80341559, chr6:80757909, chr6:80174947, chr6:81115631, chr6:79273913
4.19843521629598e-10	-0.111801957755965	0.536	0.584	7.26203339362716e-06	ExNeuron	Gnb2	5.98642022231991e-09	chr12:22408835, chr12:22062755, chr12:22242820, chr12:22060213
4.29229400144797e-10	-0.0320470662937913	0.276	0.284	7.42438093430456e-06	ExNeuron	Oprd1	6.11506393714761e-09	chr5:149889939, chr5:150114861, chr5:150065246, chr5:150309023
4.31075743467349e-10	-0.0558437624932866	0.479	0.495	7.45631713475474e-06	ExNeuron	Rgs17	6.13616792839086e-09	chr1:42841322, chr1:42843929
4.36536709779954e-10	-0.0438973587019613	0.435	0.453	7.55077546906387e-06	ExNeuron	Ubl3	6.20864520144738e-09	chr12:7802453, chr12:7665008
4.37199832403139e-10	-0.0638986654605256	0.476	0.51	7.5622455010771e-06	ExNeuron	Cul1	6.21282027263666e-09	chr4:77187828
4.44698437914191e-10	-0.125308662090801	0.689	0.73	7.69194888060176e-06	ExNeuron	Map1lc3a	6.30973564697958e-09	chr3:151544558, chr3:150882863
4.44770492039189e-10	-0.0679398036793754	0.483	0.522	7.69319520080185e-06	ExNeuron	Calr	6.30973564697958e-09	chr19:26059200
4.54864546943292e-10	-0.00954687185416825	0.353	0.355	7.86779206847812e-06	ExNeuron	Tmeff1	6.44749401236398e-09	chr5:65080049, chr5:65084183, chr5:65077584, chr5:65080637, chr5:65081536, chr5:64301803, chr5:63814725
4.56909095320688e-10	-0.0744823212099619	0.149	0.196	7.90315662176194e-06	ExNeuron	Ifi27	6.46013355881925e-09	chr6:127350795, chr6:127357320, chr6:127312985, chr6:127538659, chr6:127292017, chr6:127377065, chr6:127521353, chr6:127305921, chr6:127305053, chr6:127361346
4.64630014702146e-10	-0.0419416950464795	0.539	0.556	8.03670536430301e-06	ExNeuron	Wac	6.55826631163541e-09	chr17:61011034, chr17:60390348
4.77489864552979e-10	-0.0525837972901457	0.21	0.242	8.25914218717288e-06	ExNeuron	Efemp2	6.72284934087113e-09	chr1:220577186
4.86130725327469e-10	-0.012133214507601	0.575	0.588	8.40860315598923e-06	ExNeuron	Apc	6.83878127487873e-09	chr18:27293470, chr18:27145324, chr18:27248996
4.91700301436516e-10	-0.0435529954715897	0.143	0.173	8.50494011394741e-06	ExNeuron	Tp53inp2	6.9055754114029e-09	chr3:151443180, chr3:150903770, chr3:150869458
5.05903358751799e-10	-0.0399961564052611	0.328	0.352	8.75061039632987e-06	ExNeuron	Rps6kl1	7.0991163305313e-09	chr6:108556892, chr6:109098952, chr6:108942905
5.08551464243245e-10	0.00566797983190703	0.68	0.686	8.79641467701541e-06	ExNeuron	Enox1	7.13032415795929e-09	chr15:59057016, chr15:59458580
5.21804642025603e-10	-0.0017700035711421	0.741	0.728	9.02565489311685e-06	ExNeuron	Stxbp5	7.31004819757701e-09	chr1:4371513, chr1:3353602, chr1:3581937, chr1:4392995, chr1:3592308, chr1:4222730, chr1:3511644
5.22770869477214e-10	-0.0117830374169321	0.607	0.619	9.04236772934736e-06	ExNeuron	Mib1	7.31748633370645e-09	chr18:2460727, chr18:2504138, chr18:1669334, chr18:1437883, chr18:2126447, chr18:1684267, chr18:2760137, chr18:1942122
5.31281606525846e-10	-0.048345066538069	0.174	0.206	9.18957794807755e-06	ExNeuron	Cxxc5	7.42425194289775e-09	chr18:28962975, chr18:29546267
5.32340815690461e-10	-0.0362241801584501	0.559	0.579	9.20789908899791e-06	ExNeuron	Ppp2r5e	7.43287496060825e-09	chr6:98174215, chr6:98460083
5.32978643668997e-10	-0.0265646578166875	0.355	0.378	9.21893159954265e-06	ExNeuron	Ptprm	7.43560496159295e-09	chr9:115069286, chr9:114837372, chr9:114950772, chr9:114950695, chr9:115072194, chr9:114946068, chr9:114969646, chr9:115199445
5.4042863148429e-10	-0.159671731154375	0.433	0.51	9.34779403878377e-06	ExNeuron	Cct7	7.53328832826069e-09	chr4:116822403, chr4:116743247
5.42172210066255e-10	-0.0346508087938849	0.241	0.26	9.377952717516e-06	ExNeuron	Entpd4	7.55133141957234e-09	chr15:52032465, chr15:51837419, chr15:52063003
5.43647391362466e-10	-0.0362514478689895	0.254	0.28	9.40346892839657e-06	ExNeuron	Slc37a3	7.56560951671723e-09	chr4:67184067, chr4:67253466, chr4:67406876, chr4:67871004, chr4:66772636, chr4:67894684, chr4:67106800, chr4:66735550, chr4:67201849, chr4:66847334, chr4:67873278, chr4:67393703, chr4:66919152
5.48758954521599e-10	-0.0409445584742414	0.479	0.494	9.4918836363601e-06	ExNeuron	Kcnb1	7.63042744785988e-09	chr3:163997996
5.53653978296141e-10	0.0224555522529966	0.98	0.972	9.57655286258835e-06	ExNeuron	Ppp3ca	7.68577789358912e-09	chr2:241058340, chr2:242363153, chr2:241273444
5.56887174053836e-10	-0.0702146911119474	0.311	0.307	9.63247744960919e-06	ExNeuron	Car2	7.72428241173188e-09	chr2:88766263, chr2:87115662, chr2:88513463, chr2:87389072, chr2:87646963, chr2:87115161
5.57941110822549e-10	-0.0404960179245675	0.389	0.411	9.65070739389763e-06	ExNeuron	Miga2	7.73252103383172e-09	chr3:8926981, chr3:9723518, chr3:7976338, chr3:9077792, chr3:8202728, chr3:7976169, chr3:7932258
5.75609807022597e-10	-0.0340013386822757	0.445	0.473	9.95632283206986e-06	ExNeuron	Dnmt3a	7.97082081207321e-09	chr6:27273392, chr6:28213331, chr6:27940562, chr6:28628135
5.77548857344027e-10	-0.0382657191498065	0.466	0.484	9.98986258547963e-06	ExNeuron	Jak2	7.97795714117538e-09	chr1:247376442, chr1:247543244, chr1:247343168, chr1:247363053, chr1:247088460, chr1:247363053, chr1:247147232
5.80764872400592e-10	-0.0407583312614336	0.509	0.529	1.0045489997913e-05	ExNeuron	Psmd14	8.01579496709881e-09	chr3:47368044
5.85015609959968e-10	-0.0455748022214751	0.346	0.372	1.01190150054776e-05	ExNeuron	Eftud2	8.06784037656852e-09	chr10:91235248, chr10:91272395, chr10:91787014, chr10:91002450, chr10:91720376, chr10:91196548, chr10:91242767
5.87132476453729e-10	-0.0114178044428557	0.629	0.639	1.01556304452202e-05	ExNeuron	Mark1	8.09039677185544e-09	chr13:102860646, chr13:102475375, chr13:103783484, chr13:103020749
5.8829210425137e-10	-0.0171401729441947	0.671	0.682	1.0175688527236e-05	ExNeuron	Tnrc6a	8.09973674411940e-09	chr1:193708066, chr1:193111565, chr1:193891922
6.17234026022504e-10	-0.0621289519114947	0.484	0.519	1.06762969481113e-05	ExNeuron	Ube2ql1	8.4912612205109e-09	chr1:35202761, chr1:35192475
6.26889269421728e-10	-0.0350615630020275	0.325	0.348	1.08433036931876e-05	ExNeuron	Necab2	8.61703639268084e-09	chr19:51929569, chr19:51920276, chr19:52131522, chr19:52048017, chr19:52202859, chr19:51948116, chr19:52171909, chr19:52709537, chr19:52247671
6.32136074872779e-10	-0.0400136053581689	0.202	0.23	1.09340576870745e-05	ExNeuron	Fmnl1	8.68205845971102e-09	chr10:91538760, chr10:91260036, chr10:91305058, chr10:91488933, chr10:91388721, chr10:91436753
6.40649448354458e-10	0.0139626673696435	0.284	0.278	1.10813135081871e-05	ExNeuron	Kif26b	8.79180234798922e-09	chr13:97428647, chr13:96830384
6.52899183485929e-10	-0.0361326537612281	0.563	0.571	1.12931971767561e-05	ExNeuron	Cacnb4	8.95260046784825e-09	chr3:38058397
6.71940558834073e-10	0.00284576285206772	0.603	0.608	1.1622555846153e-05	ExNeuron	Lrrn2	9.20618804772584e-09	chr13:49784250, chr13:49636172
6.75141308027358e-10	-0.0446788664387471	0.29	0.322	1.16779192049492e-05	ExNeuron	Rnf145	9.24250857430612e-09	chr10:30138553, chr10:30208655, chr10:30120225, chr10:30138569
6.75905975262362e-10	-0.0212928825222692	0.385	0.389	1.16911456541131e-05	ExNeuron	Fnbp4	9.24544780320225e-09	chr3:79909651, chr3:79950095
6.81140200719669e-10	-0.0363332697521217	0.36	0.382	1.17816820518481e-05	ExNeuron	Uso1	9.30946984902305e-09	chr14:18110195, chr14:17342744, chr14:17305102, chr14:17219724, chr14:17501588, chr14:16974757, chr14:17168730, chr14:17187600, chr14:18065271, chr14:17899836, chr14:17345462
6.82726226914317e-10	-0.0165457362522986	0.521	0.53	1.18091155469369e-05	ExNeuron	Kif21a	9.3235666942783e-09	chr7:132645319, chr7:132645315, chr7:132253940, chr7:131342317
6.92603106095681e-10	-0.0436251184855845	0.656	0.671	1.1979955926137e-05	ExNeuron	Enah	9.45077176670008e-09	chr13:100992402, chr13:100320249, chr13:101381148, chr13:99708794
6.97741298606152e-10	0.00326057484959108	0.838	0.827	1.20688312419906e-05	ExNeuron	Fry	9.51316218237471e-09	chr12:5849719, chr12:5528157, chr12:5987047, chr12:5808714, chr12:5810001, chr12:6678377, chr12:5810001, chr12:5810001, chr12:5788390
6.99534677360756e-10	-0.0494232929691735	0.186	0.216	1.2099851314309e-05	ExNeuron	Cep112	9.52988449036602e-09	chr10:96937519, chr10:96597337, chr10:95894424, chr10:96617230, chr10:96548914, chr10:97022470, chr10:97526594, chr10:96533610
7.15389188744437e-10	-0.0305244941442353	0.64	0.635	1.23740867977125e-05	ExNeuron	Dcc	9.73010327830318e-09	chr18:67530513, chr18:66228722
7.24912234172661e-10	-0.0479543217660995	0.292	0.327	1.25388069144845e-05	ExNeuron	Dnal1	9.84369916694395e-09	chr6:108469553
7.28794020410151e-10	-0.0431584217208903	0.408	0.433	1.26059501710344e-05	ExNeuron	Stk25	9.88842314537131e-09	chr9:100668262, chr9:100609400, chr9:100601220, chr9:100611989, chr9:100366940, chr9:100974145, chr9:100498835
7.37012078585529e-10	-0.0326935110585741	0.153	0.172	1.27480979232939e-05	ExNeuron	Pck2	9.99186294604946e-09	chr15:33748211
7.60598486736255e-10	-0.0254790648406939	0.155	0.174	1.3156072025077e-05	ExNeuron	Svep1	1.03033208384554e-08	chr5:75405652, chr5:75347492, chr5:75315311, chr5:75176084, chr5:75624230, chr5:75348045, chr5:75301229, chr5:75347103
7.68275288246589e-10	-0.0615831909843498	0.135	0.177	1.32888576608013e-05	ExNeuron	Nr2c2ap	1.03905678766801e-08	chr16:21041499, chr16:20872690
7.76395627963762e-10	-0.0236997714135916	0.645	0.656	1.34293151768892e-05	ExNeuron	Wnk1	1.04751098729525e-08	chr4:152449656, chr4:152422375, chr4:151816025, chr4:152844882, chr4:152786412, chr4:152503054
8.0655617310323e-10	-0.0233279801258796	0.49	0.498	1.39510021261666e-05	ExNeuron	Fbxl20	1.08733086014743e-08	chr10:85769672
8.07517045233993e-10	-0.00559837060011859	0.548	0.547	1.39676223314124e-05	ExNeuron	Ubr2	1.08775393008242e-08	chr9:15911079
8.1497819624176e-10	-0.0844881558280897	0.334	0.385	1.40966778603937e-05	ExNeuron	Pmepa1	1.09610069295265e-08	chr3:171008414, chr3:171288625, chr3:171304971, chr3:171298431, chr3:170640156, chr3:170869799, chr3:171304971, chr3:170754905, chr3:171210928
8.15464556910793e-10	-0.118372050753933	0.471	0.527	1.4105090440886e-05	ExNeuron	Rcn2	1.09610069295265e-08	chr8:60537190, chr8:61145638, chr8:61099075, chr8:59985449, chr8:60582974, chr8:60960893, chr8:60752821, chr8:60959929, chr8:60025142
8.15669482412567e-10	-0.0261082638802708	0.455	0.468	1.41086350372902e-05	ExNeuron	Vezt	1.09610069295265e-08	chr7:35079990, chr7:34884238, chr7:35044699, chr7:35185696, chr7:34272685, chr7:35364273, chr7:34889175
8.48280773027088e-10	-0.032980171315536	0.154	0.175	1.46727125310495e-05	ExNeuron	Dbndd1	1.13629068329549e-08	chr19:56335874, chr19:56121895, chr19:56301745, chr19:57077372, chr19:57140188, chr19:57124059, chr19:57219097, chr19:57239088, chr19:57228811, chr19:56306746, chr19:57229642, chr19:57160246, chr19:56475000, chr19:56149202
8.61473981143572e-10	-0.10721943474453	0.498	0.546	1.49009154518404e-05	ExNeuron	Tmem59l	1.15304451409272e-08	chr16:20791595, chr16:20787485, chr16:20686505, chr16:20818551, chr16:20765526, chr16:20711452, chr16:20777038, chr16:20606333
8.85262701663963e-10	-0.0312975578929497	0.327	0.343	1.53123889506816e-05	ExNeuron	Scfd1	1.18300089647638e-08	chr6:73090263, chr6:72353502, chr6:72887404, chr6:72716142, chr6:72181961, chr6:72841992, chr6:71852354, chr6:72645808, chr6:72561991, chr6:72523964, chr6:72945324, chr6:72766935, chr6:72425999
8.94681125704054e-10	-0.0398547269663235	0.221	0.24	1.5475299431303e-05	ExNeuron	Crk	1.19463736332096e-08	chr10:63699357, chr10:63709157, chr10:63750674, chr10:64051549, chr10:64033352, chr10:64031550, chr10:63843626
9.09572149452003e-10	-0.0124139839958258	0.485	0.497	1.57328694690713e-05	ExNeuron	Celsr2	1.21259456022503e-08	chr2:211831385
9.38039357119012e-10	-0.034362023129393	0.165	0.186	1.62252667600876e-05	ExNeuron	Wls	1.24856529156989e-08	chr2:266077654
9.51627245175807e-10	-0.0374442429774516	0.225	0.246	1.64602964598059e-05	ExNeuron	Srsf6	1.2656491786907e-08	chr3:158377369
9.53533181873741e-10	-0.21535334762922	0.518	0.587	1.64932634468701e-05	ExNeuron	Tubb4b	1.26718152731063e-08	chr3:2307160, chr3:2367079, chr3:2348219, chr3:2445375, chr3:2434562, chr3:2341893, chr3:2306454, chr3:2427710
9.60611188258727e-10	-0.0131385419153218	0.659	0.659	1.66156917233112e-05	ExNeuron	Herc2	1.27557935906931e-08	chr1:113513403, chr1:114833130
9.63432895270606e-10	-0.0304332224915475	0.229	0.25	1.66644987894957e-05	ExNeuron	Tmem184b	1.27831652741864e-08	chr7:120650004, chr7:120489895, chr7:120649670, chr7:120565641, chr7:120595158, chr7:120587462, chr7:120607768, chr7:121331557, chr7:120598309
9.68232442257556e-10	-0.046097521718958	0.241	0.27	1.67475165537289e-05	ExNeuron	Mok	1.28367157624541e-08	chr6:135351639, chr6:135196515, chr6:134822597, chr6:134816264, chr6:135149289, chr6:135334204
1.00807769826959e-09	-0.0020578748573028	0.612	0.612	1.74367199469692e-05	ExNeuron	Plxna2	1.33543828630979e-08	chr13:113961093, chr13:114008940, chr13:112382051
1.0096615679613e-09	-0.0586265363691578	0.275	0.313	1.74641161410265e-05	ExNeuron	Atp13a3	1.33543828630979e-08	chr11:73191035
1.01473046997173e-09	-0.0259089637385137	0.608	0.622	1.7551792939101e-05	ExNeuron	Atf2	1.34108757316783e-08	chr3:60609653, chr3:60360241
1.02041324777863e-09	0.047518873393162	0.986	0.975	1.76500879468269e-05	ExNeuron	Dlg2	1.34753865737679e-08	chr1:156526412, chr1:156983974, chr1:157055720
1.05100098233448e-09	0.0533162153160269	0.84	0.828	1.81791639914394e-05	ExNeuron	Klhl29	1.38684281899725e-08	chr6:28935186, chr6:29428427, chr6:29224197, chr6:29281953, chr6:29281953, chr6:29239649, chr6:29172527
1.05704966324694e-09	-0.0432513104822418	0.053	0.081	1.82837880251824e-05	ExNeuron	Arrb2	1.39373034422308e-08	chr10:57068319
1.09220191219405e-09	-0.0724923791532383	0.413	0.447	1.88918164752206e-05	ExNeuron	Ccnc	1.43895034058732e-08	chr5:36116820, chr5:35837084, chr5:35878942, chr5:35822116, chr5:35862796, chr5:36027578, chr5:35836543, chr5:35845560
1.09972571313848e-09	-0.026761847171241	0.44	0.452	1.90219556601562e-05	ExNeuron	Ccdc62	1.44772818822012e-08	chr12:37870259
1.10711366095836e-09	-0.0556567087320421	0.504	0.527	1.91497449935968e-05	ExNeuron	Micu3	1.45631359580368e-08	chr16:54420822, chr16:55200053, chr16:56126894, chr16:55107464, chr16:55411150
1.11263435958767e-09	-0.0284884694617211	0.374	0.391	1.9245236517788e-05	ExNeuron	Gosr1	1.46243129155812e-08	chr10:63937823
1.11534653127291e-09	-0.0272844368795794	0.565	0.578	1.92921489514274e-05	ExNeuron	Arfgef1	1.46485082322101e-08	chr5:9233975, chr5:9557623
1.12702518512968e-09	-0.0700386781342451	0.318	0.359	1.94941546271881e-05	ExNeuron	Lsm12	1.47903359775293e-08	chr10:89838227
1.12903390664097e-09	-0.0326780394236837	0.478	0.489	1.95288994831689e-05	ExNeuron	Numbl	1.48051396291274e-08	chr1:84095318, chr1:84630509, chr1:83390035, chr1:84922475, chr1:84513914
1.14649808514292e-09	-0.0107073953404995	0.015	0.022	1.9830977378717e-05	ExNeuron	Nek5	1.50224312621494e-08	chr16:74757648, chr16:74864424, chr16:74652909, chr16:74866329, chr16:74673461
1.14792161639203e-09	-0.050325337747714	0.41	0.431	1.98556001987329e-05	ExNeuron	Hdac11	1.50293693872013e-08	chr4:123058314, chr4:122379562, chr4:122359669, chr4:122379562
1.1718883525877e-09	-0.00949272536219847	0.475	0.491	2.02701528347095e-05	ExNeuron	Snx29	1.53192963416422e-08	chr10:3736751, chr10:5203159, chr10:4910899, chr10:5095916, chr10:4746647, chr10:4140546, chr10:5167548, chr10:5091180, chr10:4520110, chr10:4242657
1.17722928108011e-09	-0.101396660109174	0.746	0.767	2.03625348748427e-05	ExNeuron	Rabac1	1.537715729933e-08	chr1:81170918, chr1:81515764, chr1:81512540
1.19761476535868e-09	0.0101200537705703	0.646	0.643	2.07151425964091e-05	ExNeuron	Arl15	1.56312902332646e-08	chr2:45908030, chr2:46479790, chr2:45729419
1.23932916713014e-09	0.00188846309616819	0.687	0.682	2.143667660385e-05	ExNeuron	Unc80	1.61631983154575e-08	chr9:74092598
1.25752103877879e-09	-0.0903250052955286	0.497	0.537	2.17513414077567e-05	ExNeuron	Dnajb6	1.63877412270622e-08	chr4:2794087
1.28238777515337e-09	-0.0366916577253914	0.174	0.199	2.21814613468278e-05	ExNeuron	Pfkfb2	1.66988542897779e-08	chr13:48192475, chr13:47327751, chr13:47834408
1.28592991813525e-09	-0.0140865832761875	0.331	0.335	2.22427297939855e-05	ExNeuron	Znfx1	1.67320184626716e-08	chr3:163112476, chr3:164570407
1.36458549457139e-09	-0.023690254857351	0.023	0.037	2.36032352996013e-05	ExNeuron	Cyp26a1	1.77143218140847e-08	chr1:255730865, chr1:256746210, chr1:255418327, chr1:256746210, chr1:256697253
1.38466685339708e-09	-0.0219488189489057	0.35	0.364	2.39505825632093e-05	ExNeuron	Tmem63b	1.79611377102302e-08	chr9:17619933, chr9:18064929, chr9:17474262, chr9:18010986, chr9:18336038
1.39932936955345e-09	-0.0267903800768714	0.354	0.368	2.4204200105166e-05	ExNeuron	Zc3h7a	1.8128085740108e-08	chr10:3611986
1.39969396767951e-09	-0.019748284962866	0.268	0.278	2.42105065589524e-05	ExNeuron	Acox1	1.8128085740108e-08	chr10:105729067, chr10:104601278, chr10:104503729, chr10:104693434, chr10:105338790
1.42354401571184e-09	-0.00710991732081923	0.203	0.206	2.46230408397677e-05	ExNeuron	Adam19	1.84227855643816e-08	chr10:31254213, chr10:31256301, chr10:31501695, chr10:30745742, chr10:31832007, chr10:31866938, chr10:31353823, chr10:31078017
1.42719281704794e-09	-0.00616802442915265	0.772	0.775	2.46861541564782e-05	ExNeuron	Gabrg3	1.84557988056869e-08	chr1:112666437, chr1:112241213, chr1:112547580, chr1:112345912, chr1:113174394, chr1:112372031
1.43307493192869e-09	-0.0131848699387509	0.647	0.647	2.47878970975705e-05	ExNeuron	Stag1	1.85176192779809e-08	chr8:109918391, chr8:109825425
1.43849462997521e-09	-0.0414635236778873	0.358	0.385	2.48816416146812e-05	ExNeuron	Bzw2	1.85733742123758e-08	chr6:55418515, chr6:55566470, chr6:56185076, chr6:54722208, chr6:55669892, chr6:54689533, chr6:55681450, chr6:55335780
1.44813839967207e-09	-0.0176792507737731	0.535	0.541	2.50484498991277e-05	ExNeuron	Tnks	1.86835415478796e-08	chr16:61014107, chr16:60811075, chr16:60269500
1.48285627225921e-09	-0.0926911389670356	0.418	0.457	2.56489649412675e-05	ExNeuron	Ap2s1	1.91167920191331e-08	chr1:79061567
1.50077446792784e-09	-0.0876427568304821	0.431	0.481	2.59588959717478e-05	ExNeuron	Arl8a	1.93329651956589e-08	chr13:51747797, chr13:51035601, chr13:52682679
1.50615192989955e-09	-0.0474360311015365	0.423	0.448	2.60519099314726e-05	ExNeuron	Arl8b	1.93873813886228e-08	chr4:140303881
1.5172844712e-09	-0.0341649258894287	0.073	0.096	2.62444694983464e-05	ExNeuron	Ifnlr1	1.9515737754662e-08	chr5:153933050, chr5:153932853, chr5:153932196, chr5:154002480, chr5:154000236, chr5:154002093, chr5:154002639, chr5:154001168, chr5:154001168, chr5:154001168, chr5:154008573, chr5:153941349, chr5:153687919, chr5:154001168, chr5:154001168, chr5:153973609, chr5:153972478, chr5:153972355, chr5:153973200, chr5:153973930, chr5:153973941, chr5:153972026, chr5:153971370, chr5:153971951, chr5:153972009,…
1.54527625492879e-09	-0.0113328078527357	0.484	0.481	2.67286433815033e-05	ExNeuron	Usp24	1.98605803682017e-08	chr5:125621079, chr5:125627998, chr5:125944281, chr5:125704080
1.5774786033847e-09	-0.0193622538877971	0.654	0.658	2.72856474027451e-05	ExNeuron	Braf	2.02589708185639e-08	chr4:67778302
1.61935329545379e-09	0.0165331707788843	0.442	0.428	2.80099539514641e-05	ExNeuron	Itgbl1	2.07542207407796e-08	chr15:110218096, chr15:110107458, chr15:110117367, chr15:110494320
1.61974526273885e-09	-0.149786275848422	0.441	0.488	2.80167338095938e-05	ExNeuron	Rraga	2.07542207407796e-08	chr5:105855722, chr5:104957320, chr5:105250403, chr5:104942218, chr5:105295978, chr5:105241643, chr5:105315689, chr5:105514678
1.64424335148825e-09	-0.108552508203827	0.525	0.567	2.84404772506922e-05	ExNeuron	Lrpap1	2.10360540196872e-08	chr14:80860294, chr14:81318394, chr14:80831269, chr14:80934332, chr14:81041238
1.67041468134731e-09	0.0320047600648083	0.538	0.54	2.88931627432644e-05	ExNeuron	Map7	2.13222028915183e-08	chr1:15877673, chr1:15442559, chr1:15453863, chr1:15491057
1.69814069673316e-09	-0.0292447377170875	0.153	0.173	2.93727396313935e-05	ExNeuron	Zfp513	2.16432473485831e-08	chr6:26375594, chr6:26036926, chr6:25738491
1.69987821805218e-09	0.00629764453097348	0.653	0.66	2.94027935376485e-05	ExNeuron	AABR07027306.1	2.16489793361176e-08	chr17:23895048, chr17:24213767
1.70235471926566e-09	-0.0355757671181897	0.273	0.294	2.94456295791381e-05	ExNeuron	Agpat3	2.16641068778009e-08	chr20:11087244, chr20:10943756, chr20:11070539, chr20:10632441, chr20:11054008, chr20:11702193, chr20:11028364
1.72951562117431e-09	-0.0417101399807196	0.344	0.364	2.99154316994521e-05	ExNeuron	Ppp1r12c	2.19501758511848e-08	chr1:72388736, chr1:72919996
1.73005668924037e-09	-0.0903890627544633	0.415	0.457	2.99247905537907e-05	ExNeuron	Tmed9	2.19501758511848e-08	chr17:9437978
1.73660449356388e-09	0.0769593519664598	0.056	0.039	3.00380479251744e-05	ExNeuron	Fhad1	2.20166350990214e-08	chr5:159918288, chr5:159830980, chr5:160587656, chr5:160271728, chr5:160612560, chr5:160396728, chr5:159568180, chr5:159905937, chr5:160042519
1.76272338470595e-09	-0.050624142553779	0.597	0.617	3.04898263852589e-05	ExNeuron	AABR07031445.1	2.23141135694968e-08	chr18:14803332, chr18:15431233, chr18:14773043, chr18:14767943, chr18:14007308, chr18:14737270, chr18:14713902, chr18:14741422
1.77338093200011e-09	-0.035467407206701	0.227	0.249	3.06741699808059e-05	ExNeuron	Fam91a1	2.24321345732535e-08	chr7:97495728
1.81079370444095e-09	-0.105996047820515	0.559	0.611	3.13212987057151e-05	ExNeuron	Map2k1	2.28709639108616e-08	chr8:68187598
1.83180922616076e-09	-0.163267122013919	0.535	0.597	3.16848041849027e-05	ExNeuron	Ndn	2.31190277034448e-08	chr1:122671704, chr1:122816790, chr1:123269573
1.85435354116541e-09	-0.0746622622086327	0.33	0.376	3.20747532015381e-05	ExNeuron	Hspbp1	2.33859995352826e-08	chr1:71778970, chr1:71752371, chr1:71790571, chr1:71749393
1.86055803877821e-09	-0.104570542453287	0.398	0.457	3.21820723967468e-05	ExNeuron	Vcp	2.34466575636435e-08	chr5:59010439, chr5:58314684
1.87639752944313e-09	-0.0602087021759419	0.313	0.344	3.24560480667779e-05	ExNeuron	Unc5d	2.36108674157698e-08	chr16:67640008, chr16:68259318, chr16:67686994, chr16:67130660
1.92125418819208e-09	-0.043144150241436	0.178	0.207	3.32319336931584e-05	ExNeuron	Api5	2.41572207611796e-08	chr3:82895406, chr3:83717953
1.96599453462061e-09	-0.0405458332318789	0.684	0.71	3.40058074653327e-05	ExNeuron	Rnf111	2.46828484850688e-08	chr8:76675984
1.97493962192196e-09	0.0552181729928347	0.433	0.407	3.41605306403841e-05	ExNeuron	AABR07033249.1	2.47766492418881e-08	chr11:13064448, chr11:13391671
2.02048363763097e-09	-0.0179586485842429	0.601	0.614	3.49483054801028e-05	ExNeuron	Zmynd11	2.5310933720353e-08	chr17:64163692, chr17:64824790, chr17:63304468
2.02053851958323e-09	-0.0258474185182613	0.345	0.351	3.49492547732311e-05	ExNeuron	Prkar1b	2.5310933720353e-08	chr12:17341234, chr12:17150869, chr12:17307856, chr12:17685786, chr12:17753405
2.02847920354485e-09	-0.029435098947687	0.114	0.133	3.50866047837153e-05	ExNeuron	Acbd4	2.53914846543503e-08	chr10:91029213, chr10:91115555, chr10:91268632, chr10:90750289, chr10:90696776, chr10:91009138, chr10:91948617, chr10:91682322
2.06343331797374e-09	-0.0740249527205947	0.281	0.316	3.56912061009918e-05	ExNeuron	Kctd4	2.57906152479231e-08	chr15:57313194, chr15:58097577, chr15:58347832, chr15:57136304, chr15:58994032, chr15:57611378
2.07957777695919e-09	-0.0590001447834995	0.255	0.288	3.59704568080632e-05	ExNeuron	Ppp1cc	2.59730921311003e-08	chr12:40498674, chr12:38892458
2.11286667241977e-09	-0.0128506226195036	0.396	0.406	3.65462548328448e-05	ExNeuron	Baz2b	2.63426610618888e-08	chr3:47138969
2.11386888183261e-09	0.0311037558887948	0.768	0.786	3.65635900490587e-05	ExNeuron	Srgap3	2.63426610618888e-08	chr4:144906597
2.12954288732015e-09	-0.102102488710401	0.386	0.44	3.68347033219766e-05	ExNeuron	Ckmt1	2.65045047531395e-08	chr3:112746861
2.15647559513678e-09	-0.0193414524248314	0.479	0.486	3.73005583690809e-05	ExNeuron	Zfp532	2.68139875960388e-08	chr18:61177559, chr18:61339834, chr18:61320203, chr18:61896818, chr18:61094186
2.20646916735495e-09	0.0383963393407891	0.667	0.612	3.81652971877386e-05	ExNeuron	Samd5	2.7415338634445e-08	chr1:3496140, chr1:3744073, chr1:4231582, chr1:3984498, chr1:3591736, chr1:4225230, chr1:4338744, chr1:3746678, chr1:3590471
2.2275896532262e-09	-0.0617528925166645	0.582	0.601	3.85306182318536e-05	ExNeuron	Csnk2a2	2.76573188038299e-08	chr19:10067901, chr19:9038349
2.23590100154065e-09	-0.0700013919966322	0.596	0.64	3.86743796236486e-05	ExNeuron	Arl3	2.77400234220663e-08	chr1:266466243, chr1:266249160, chr1:266257617, chr1:266436156, chr1:266773924, chr1:266614353, chr1:266097977, chr1:266863027
2.33705842458606e-09	0.0434048483439575	0.066	0.038	4.04240995700652e-05	ExNeuron	Aloxe3	2.89309935020002e-08	chr10:55621359, chr10:55716340, chr10:55668004, chr10:55866567, chr10:55660472, chr10:56151943, chr10:56106738, chr10:55928696
2.3583479785809e-09	-0.0397194584705323	0.236	0.265	4.07923449855138e-05	ExNeuron	Reep2	2.91516087264143e-08	chr18:27771481, chr18:28383364, chr18:27250000
2.36864584005809e-09	-0.0524691185488073	0.308	0.339	4.09704670954848e-05	ExNeuron	Chp1	2.92573881096374e-08	chr3:111316306, chr3:111938153, chr3:112047510
2.37436366723899e-09	-0.0689405922678838	0.082	0.118	4.10693683522328e-05	ExNeuron	Rasl11a	2.93064813582633e-08	chr12:9177740
2.38690833103371e-09	-0.0208001694414871	0.564	0.57	4.128635340189e-05	ExNeuron	Nckap1	2.94397035605339e-08	chr3:67683287, chr3:68500457, chr3:68041391, chr3:67527148, chr3:68324416
2.39478058280303e-09	0.0664176608123175	0.385	0.354	4.1422519740744e-05	ExNeuron	LOC691995	2.95151439717755e-08	chr10:57641508, chr10:57892343, chr10:57749225, chr10:57162431, chr10:57672329, chr10:57286944, chr10:57749225, chr10:57638178, chr10:57310982
2.50322109612775e-09	-0.030137758661746	0.329	0.346	4.32982152997217e-05	ExNeuron	Stau1	3.08290475069624e-08	chr3:163881186, chr3:163807985, chr3:163662263
2.55714183512375e-09	-0.0375601984043863	0.181	0.203	4.42308823221355e-05	ExNeuron	Ece1	3.14700669035618e-08	chr5:156208816, chr5:155823698, chr5:156062282, chr5:155892327, chr5:155835430
2.69674237250638e-09	-0.0572360213685659	0.168	0.203	4.66455528172428e-05	ExNeuron	Plekho1	3.31638156724248e-08	chr2:198250713
2.71235905578241e-09	0.0111928202366122	0.496	0.493	4.69156745878684e-05	ExNeuron	Anxa6	3.333148251956e-08	chr10:39665748, chr10:40214416, chr10:40037005, chr10:39859392, chr10:39706150, chr10:39661384, chr10:40210286, chr10:39431630, chr10:40392653
2.74334242593488e-09	0.0597708881160653	0.171	0.142	4.74515939413956e-05	ExNeuron	Gpr88	3.36876037417029e-08	chr2:219321571, chr2:219306680
2.75699399300227e-09	-0.0328466394769222	0.586	0.6	4.76877250969603e-05	ExNeuron	Cdk12	3.38305299389498e-08	chr10:85526966
2.77636156818361e-09	-0.0363250721428354	0.601	0.628	4.8022726044872e-05	ExNeuron	Glg1	3.40433364863127e-08	chr19:43799196, chr19:43255293
2.80091111758393e-09	-0.0509658057079412	0.488	0.509	4.84473596008492e-05	ExNeuron	Rab11fip4	3.43193271120287e-08	chr10:67744287, chr10:67150865, chr10:67134995, chr10:66679318, chr10:67802109, chr10:67134995, chr10:67141667
2.83497945711501e-09	-0.0569497616741235	0.17	0.195	4.90366396697183e-05	ExNeuron	Prkg2	3.4711463695237e-08	chr14:12255897, chr14:12126003, chr14:12114544, chr14:12379510, chr14:12062243, chr14:12380398, chr14:12225648, chr14:12379483, chr14:12221074
2.86736135146956e-09	-0.0353106530242748	0.606	0.619	4.95967492963689e-05	ExNeuron	Arhgef7	3.50472353535128e-08	chr16:82640604, chr16:83812238
2.86865717961059e-09	-0.0349839713113583	0.321	0.343	4.96191632357244e-05	ExNeuron	Ttll7	3.50472353535128e-08	chr2:252666274, chr2:252884679, chr2:253585314
2.89551426882574e-09	-0.0213884155026469	0.301	0.314	5.00837103078788e-05	ExNeuron	Oga	3.53496662114957e-08	chr1:265823493
2.91860628380622e-09	-0.0332059318682495	0.476	0.503	5.04831328909962e-05	ExNeuron	Hectd1	3.56057258614415e-08	chr6:73590041, chr6:72667296, chr6:72851807
2.9762647994062e-09	-0.0252029628765692	0.356	0.371	5.1480452235329e-05	ExNeuron	Dnm2	3.62828045995777e-08	chr8:22312237
2.99768034833332e-09	-0.00696317890770293	0.544	0.56	5.18508769851214e-05	ExNeuron	Hacd2	3.65173944462547e-08	chr11:69144984, chr11:68998137, chr11:68780564, chr11:68780564, chr11:69164929, chr11:68908415, chr11:69009769
3.03476628578789e-09	-0.0376371981774184	0.087	0.11	5.24923524452732e-05	ExNeuron	Pdgfb	3.69424011805794e-08	chr7:121638668, chr7:121418506, chr7:120579998
3.06203287031293e-09	-0.0171053369328578	0.338	0.351	5.29639825578028e-05	ExNeuron	Scmh1	3.72473477444506e-08	chr5:139496695
3.07838955687559e-09	-0.0477896520284635	0.317	0.35	5.32469041652772e-05	ExNeuron	Prrt1	3.74192384964827e-08	chr20:4096671, chr20:4808644, chr20:4803349, chr20:4330372, chr20:4555559, chr20:4902384, chr20:3807281
3.14511108523882e-09	-0.017290510631343	0.281	0.293	5.44009864413759e-05	ExNeuron	Cpsf7	3.82026462817556e-08	chr1:225728096, chr1:226356410, chr1:226345347
3.1715680718108e-09	-0.0603136115649352	0.498	0.523	5.48586129381115e-05	ExNeuron	Man1a2	3.84961955633295e-08	chr2:203432512, chr2:203029287
3.17664244639818e-09	-0.0255588910779887	0.085	0.103	5.49463843953493e-05	ExNeuron	Nup188	3.85181063837911e-08	chr3:9730441
3.20135537406991e-09	-0.0399674778075824	0.5	0.527	5.53738439052872e-05	ExNeuron	Trim3	3.87737645486234e-08	chr1:170628568, chr1:170890182, chr1:170993055
3.20608246881209e-09	-0.0404111776097814	0.215	0.24	5.54556084630428e-05	ExNeuron	Mvp	3.88030614709864e-08	chr1:198063663, chr1:198804724, chr1:198627106
3.22321136318658e-09	-0.0580568020669918	0.495	0.517	5.57518869490383e-05	ExNeuron	Susd6	3.89823066377911e-08	chr6:103475728, chr6:104238024, chr6:104567219, chr6:103916186
3.24444441901665e-09	-0.0481818064517585	0.297	0.325	5.6119155115731e-05	ExNeuron	Tmem50b	3.92108951316239e-08	chr11:32063282, chr11:31640270
3.27871659381752e-09	-0.0678229888246026	0.54	0.564	5.67119609232616e-05	ExNeuron	Tax1bp1	3.95682014778653e-08	chr4:82042304, chr4:82049665, chr4:83367108, chr4:83676482, chr4:83571557, chr4:83333068, chr4:83203510, chr4:82506577
3.28562820879819e-09	0.00919122086529889	0.678	0.672	5.68315111275823e-05	ExNeuron	Ryr3	3.96231677317836e-08	chr3:104190362, chr3:103849775
3.30306887991684e-09	-0.0280006704955148	0.373	0.384	5.71331824159215e-05	ExNeuron	Dennd1b	3.98049397421376e-08	chr13:55139997
3.3062157618986e-09	-0.0270972765159708	0.19	0.207	5.71876140335602e-05	ExNeuron	Nhlrc2	3.9814321757362e-08	chr1:277422494, chr1:277540242, chr1:277798786, chr1:277353894, chr1:277406850, chr1:277353894, chr1:277534612, chr1:277466635, chr1:277368914
3.33762395035358e-09	-0.0494757570271901	0.41	0.435	5.77308814692658e-05	ExNeuron	Cntn6	4.01637768284854e-08	chr4:136926462, chr4:137478211
3.3829844649134e-09	-0.0174923962813118	0.418	0.419	5.8515482289607e-05	ExNeuron	LOC100362814	4.06805091843056e-08	chr3:94227040, chr3:94690140, chr3:93868295, chr3:94803346
3.43372595853656e-09	-0.0487840268915872	0.252	0.274	5.93931579048069e-05	ExNeuron	Plpp1	4.12022605916903e-08	chr2:44653699, chr2:44486185, chr2:44597672, chr2:44597999
3.48031816650485e-09	-0.0552496896676141	0.368	0.388	6.01990633260343e-05	ExNeuron	Gas6	4.17018023500449e-08	chr16:80251858, chr16:81144104, chr16:81146314
3.58484148948183e-09	-0.049541389385187	0.237	0.265	6.20070032435672e-05	ExNeuron	Insyn1	4.2923625555327e-08	chr8:63308616, chr8:63648524, chr8:63100463, chr8:63102872, chr8:63103569, chr8:63102183, chr8:63100575, chr8:63102900, chr8:63102692, chr8:63100120, chr8:63103703, chr8:63359435, chr8:63314198
3.63514391105873e-09	-0.0220659096443611	0.406	0.419	6.28770842295829e-05	ExNeuron	Ntm	4.34640144301624e-08	chr8:29978983, chr8:29995117, chr8:30210405, chr8:31144822, chr8:30719018, chr8:30151682, chr8:30217351, chr8:30213704, chr8:30701902, chr8:29668126, chr8:31087756, chr8:30115225, chr8:29950847, chr8:31088177, chr8:30976012
3.68637903226332e-09	-0.0145921942725409	0.518	0.522	6.37632981210586e-05	ExNeuron	Dym	4.40140041984224e-08	chr18:71342516, chr18:70943147
3.71925008828343e-09	-0.0238732985857038	0.123	0.137	6.43318687770384e-05	ExNeuron	Mpp3	4.43630983461541e-08	chr10:89963871, chr10:89972735
3.72089516793036e-09	-0.0347840786003859	0.442	0.466	6.43603237196914e-05	ExNeuron	Pik3c2a	4.43630983461541e-08	chr1:185768427
3.81849251049644e-09	-0.0506894449627936	0.154	0.174	6.6048464954057e-05	ExNeuron	Pip4k2b	4.54944561261202e-08	chr10:85429552, chr10:85719882, chr10:85971534, chr10:85374070, chr10:85427193
3.97697188359069e-09	-0.0372686402225351	0.17	0.193	6.87896826704682e-05	ExNeuron	Phf10	4.72820893458579e-08	chr1:57111434, chr1:56864311
4.08712387522373e-09	-0.024112170092164	0.262	0.28	7.06949816697448e-05	ExNeuron	Ptpre	4.85230504706117e-08	chr1:207621878, chr1:208486743, chr1:207697423, chr1:207536294, chr1:208095989, chr1:207560956, chr1:207706422, chr1:208280089
4.10131134844252e-09	-0.0248602602044664	0.474	0.485	7.09403823940103e-05	ExNeuron	Phlpp2	4.86571242615859e-08	chr19:41411650, chr19:41910272
4.11771997537802e-09	-0.00360334695793707	0.963	0.954	7.12242024141137e-05	ExNeuron	Nrxn3	4.8817341682708e-08	chr6:111422381, chr6:111669068, chr6:112276263
4.12425236649517e-09	-0.0331524876914949	0.069	0.087	7.1337193183267e-05	ExNeuron	Colgalt2	4.88603287760044e-08	chr13:69857619, chr13:68829614
4.13738877594144e-09	-0.0107129130369521	0.812	0.812	7.15644136574591e-05	ExNeuron	Nsd1	4.8981438529825e-08	chr17:9600248
4.14158534600902e-09	-0.0341295761736106	0.099	0.117	7.1637001729918e-05	ExNeuron	Rgs20	4.89966159407161e-08	chr5:14445471, chr5:14445471, chr5:14466492, chr5:15334666, chr5:14948439, chr5:15294561, chr5:14948439, chr5:14426231, chr5:14115683, chr5:14113504
4.15593855534931e-09	-0.103744468541748	0.251	0.302	7.1885269191877e-05	ExNeuron	Tubb2b	4.91318446230501e-08	chr17:32364069, chr17:31334118, chr17:32268520, chr17:31264508, chr17:31359137, chr17:31225595, chr17:31272260, chr17:32287580, chr17:32287556
4.16896323503889e-09	-0.0270759765706101	0.722	0.729	7.21105570764677e-05	ExNeuron	Agap3	4.92511882953189e-08	chr4:7284209, chr4:6957854, chr4:7333743, chr4:7207891, chr4:7347506, chr4:7347506, chr4:7278724
4.22686024604604e-09	-0.0313274872920685	0.374	0.391	7.31120016758584e-05	ExNeuron	Phtf2	4.98301175289481e-08	chr4:10945354, chr4:11007241, chr4:10517544, chr4:10487942, chr4:11211343, chr4:10659569, chr4:10570956, chr4:10966711
4.29693279915561e-09	-0.0730110439590484	0.233	0.275	7.43240466269947e-05	ExNeuron	Mrps26	5.05852502007038e-08	chr3:123116746, chr3:123061128, chr3:122377780, chr3:123070637, chr3:123097183
4.32746483547907e-09	-0.038256249445296	0.298	0.324	7.48521592592816e-05	ExNeuron	Zbtb17	5.09090352338969e-08	chr5:159748211
4.35125912977629e-09	-0.0366609356050775	0.616	0.631	7.52637291677404e-05	ExNeuron	Cnot4	5.11531589025659e-08	chr4:62315640
4.51672608758423e-09	-0.0296297915981716	0.738	0.749	7.81258111369444e-05	ExNeuron	Klhdc10	5.30242194541749e-08	chr4:57486970, chr4:57871504, chr4:57886470, chr4:57747977, chr4:58017115, chr4:58233409, chr4:58585636, chr4:57458361, chr4:57871504
4.74645337732101e-09	-0.100087294372483	0.397	0.455	8.20994040675215e-05	ExNeuron	Tmem9b	5.56822245123123e-08	chr1:175152540
4.85761624840382e-09	-0.0220135439532082	0.498	0.506	8.40221882486409e-05	ExNeuron	Add3	5.69465737461064e-08	chr1:274212506
4.95123373541985e-09	-0.0667803801800045	0.419	0.453	8.56414899215572e-05	ExNeuron	Vstm2b	5.7922888187991e-08	chr1:96934408, chr1:98520102, chr1:97622766, chr1:98172278
5.02538718950647e-09	-0.0188657791337357	0.103	0.109	8.69241222168934e-05	ExNeuron	Adgrd1	5.87495021159898e-08	chr12:31262255, chr12:31115952
5.12021588203507e-09	-0.0335748318616675	0.437	0.455	8.85643741115606e-05	ExNeuron	Shc2	5.98165039561442e-08	chr7:13101414, chr7:12741666, chr7:13117984
5.13135584547359e-09	0.0814858170000736	0.372	0.323	8.87570620591566e-05	ExNeuron	Naa40	5.98683558309313e-08	chr1:223403437
5.13177685755589e-09	-0.0197255411513011	0.232	0.242	8.87643443051442e-05	ExNeuron	Panx1	5.98683558309313e-08	chr8:13647485, chr8:13575287
5.2329874206075e-09	-0.0979596368132145	0.805	0.832	9.05149834142479e-05	ExNeuron	Gabbr1	6.10067625019644e-08	chr20:2270190, chr20:1601418, chr20:2106500, chr20:1605295
5.3516006549774e-09	-0.0828693385326018	0.242	0.285	9.2566636529144e-05	ExNeuron	Limd2	6.23463330636348e-08	chr10:93525270
5.41665560565707e-09	-0.035714932346922	0.333	0.358	9.36918920110503e-05	ExNeuron	Dlst	6.30605245060256e-08	chr6:109047346, chr6:108839646, chr6:108538039, chr6:109468965, chr6:108432064, chr6:108556892, chr6:107937562
5.42790649549018e-09	-0.170146165966379	0.137	0.183	9.38864986524937e-05	ExNeuron	Rorb	6.3147775844765e-08	chr1:234368186
5.44122511653231e-09	-0.0338552418626583	0.096	0.122	9.41168708406593e-05	ExNeuron	AABR07068728.1	6.32589456666837e-08	chr9:116616597, chr9:116024275
5.46082743566504e-09	-0.0443600163712385	0.322	0.35	9.44559321546982e-05	ExNeuron	Syt17	6.34429647691534e-08	chr1:187724511, chr1:188635391, chr1:187969433, chr1:188633241
5.55652437804309e-09	-0.0156902364708253	0.374	0.38	9.61112021670113e-05	ExNeuron	Gfpt1	6.45101735630403e-08	chr4:119108819, chr4:117892930, chr4:118406653
5.57842190254485e-09	-0.0528023455222173	0.485	0.513	9.64899636483183e-05	ExNeuron	Luc7l	6.47197036602357e-08	chr10:16191401, chr10:15633260, chr10:16094958, chr10:15623121, chr10:15689250, chr10:15471915, chr10:15477276
5.79036818125157e-09	-0.0534164618755133	0.483	0.509	0.000100155998431108	ExNeuron	Kif3a	6.71323306862208e-08	chr10:39835403
5.79718754030432e-09	-0.052933654874502	0.365	0.394	0.000100273952884644	ExNeuron	Lman2	6.71650721847387e-08	chr17:10151338, chr17:10063118, chr17:10097843
6.00534408537965e-09	-0.0463616874657333	0.553	0.578	0.000103874436644812	ExNeuron	Setd2	6.94809631241e-08	chr8:117980437
6.10297424242588e-09	-0.0336511393198075	0.46	0.484	0.000105563145471241	ExNeuron	Strada	7.05619669803449e-08	chr10:95227508, chr10:94576037, chr10:94575821, chr10:94388243, chr10:95227508, chr10:94409111, chr10:94783740, chr10:94760757
6.19031603478822e-09	-0.0640997828668515	0.41	0.443	0.000107073896453732	ExNeuron	Snx15	7.15226136500514e-08	chr1:221567934, chr1:221560895, chr1:221937891, chr1:221480605, chr1:221270025, chr1:220762243, chr1:220763844
6.2855575637243e-09	-0.0418072388289535	0.55	0.565	0.000108721289179739	ExNeuron	Nop58	7.25731512388525e-08	chr9:66436763, chr9:66384306, chr9:67141236
6.29331798060638e-09	-0.0168498024080712	0.514	0.509	0.000108855521110549	ExNeuron	Mnat1	7.26128816554385e-08	chr6:95907800, chr6:95891047
6.31654750617171e-09	-0.103218911232669	0.398	0.438	0.000109257322214252	ExNeuron	Scn1b	7.27810007719346e-08	chr1:89521000, chr1:89558248, chr1:89786868, chr1:89243525
6.39280261953716e-09	-0.0193779429711582	0.353	0.354	0.000110576306910134	ExNeuron	Sirt7	7.36091813952323e-08	chr10:110604002
6.43381299408136e-09	-0.0333692260183891	0.66	0.681	0.000111285663358625	ExNeuron	Map2k4	7.40306846293646e-08	chr10:52702968
6.46377640037014e-09	-0.0398901914831971	0.369	0.39	0.000111803940397202	ExNeuron	Herc3	7.43245862288799e-08	chr4:89972712, chr4:89083559, chr4:89514924, chr4:89078890, chr4:89078481, chr4:88730951
6.51424716199183e-09	-0.0399322155777442	0.343	0.369	0.000112676933160973	ExNeuron	Glyr1	7.48537314013976e-08	chr10:10866504, chr10:10955808, chr10:11392061, chr10:11148339, chr10:10724678, chr10:11465930, chr10:10783067, chr10:10753203, chr10:10882084
6.5297674743917e-09	-0.0286490344404879	0.654	0.667	0.000112945388004553	ExNeuron	Cspp1	7.49808203633872e-08	chr5:9817729, chr5:8866240, chr5:8745072, chr5:8742265, chr5:9192516, chr5:8858773, chr5:8747043, chr5:9599764
6.58853341608734e-09	-0.05478700547735	0.225	0.258	0.000113961862498063	ExNeuron	Rchy1	7.56039831111565e-08	chr14:17527437, chr14:18024858, chr14:17603160, chr14:17808125, chr14:17735281, chr14:17798358, chr14:17796910, chr14:18029505, chr14:17735281, chr14:18040273, chr14:17768504
6.60969672309805e-09	-0.0656724417323554	0.219	0.26	0.000114327924219427	ExNeuron	Dclre1a	7.57950965975452e-08	chr1:278332853, chr1:277383768, chr1:277800274, chr1:277076984, chr1:277800274, chr1:278342795, chr1:277553364, chr1:278346618, chr1:277366749
6.65558637321997e-09	-0.0501149659383171	0.641	0.658	0.000115121677497586	ExNeuron	Btbd10	7.62692996047723e-08	chr1:177539539, chr1:178813907
6.68596356887664e-09	-0.00966311294726552	0.858	0.847	0.000115647111850859	ExNeuron	Lrrtm3	7.65652135942678e-08	chr20:25109922, chr20:26315959, chr20:26368954, chr20:25932971, chr20:26312762, chr20:25091922
6.69958465965441e-09	-0.0474447735235198	0.436	0.456	0.000115882715858042	ExNeuron	Rlf	7.66042845400562e-08	chr5:139966320
6.70304577707588e-09	-0.0531937771976481	0.689	0.718	0.000115942582806081	ExNeuron	Ncald	7.66042845400562e-08	chr7:76158692, chr7:76205803, chr7:76077849, chr7:75893918, chr7:76134869, chr7:76083626, chr7:76224271, chr7:76179273, chr7:75776877, chr7:76141250, chr7:76197276, chr7:76140925, chr7:76111218, chr7:76164937
6.78357158379318e-09	-0.0145799536124866	0.035	0.043	0.000117335437684871	ExNeuron	Tgfbi	7.74718898744206e-08	chr17:8394723, chr17:8371787, chr17:7640696, chr17:8364988, chr17:8394723, chr17:7841980, chr17:8371792, chr17:8382983, chr17:8422349
6.85465530091593e-09	-0.0484677493152578	0.374	0.389	0.000118564972739943	ExNeuron	Efnb3	7.81774832182481e-08	chr10:56624870, chr10:56736674, chr10:55905079, chr10:55988715, chr10:55468835, chr10:56854148, chr10:55669541, chr10:55668004, chr10:55222132
6.86130326408866e-09	-0.0483012727002162	0.526	0.551	0.000118679962558942	ExNeuron	Atp6v1h	7.82002502865047e-08	chr5:14041083, chr5:14730960, chr5:14426913, chr5:14192881, chr5:14374647
6.93629606454381e-09	0.154778881241873	0.626	0.569	0.000119977113028414	ExNeuron	Cdh13	7.90014045671043e-08	chr19:51602184, chr19:51816177, chr19:51454901, chr19:51746510, chr19:51048674, chr19:51750699, chr19:51324923, chr19:51520684, chr19:51796301, chr19:51526984, chr19:51494879, chr19:51549319
7.0567426561057e-09	-0.0253103615140158	0.437	0.442	0.00012206047772266	ExNeuron	Agfg1	8.03188224724394e-08	chr9:88882539
7.27396810878022e-09	-0.020268616476966	0.269	0.282	0.000125817826377571	ExNeuron	Asic1	8.27352353698947e-08	chr7:141970789, chr7:141731661, chr7:142282220, chr7:141547487
7.32797167809707e-09	-0.0224278432221706	0.252	0.267	0.000126751926116045	ExNeuron	Kcna2	8.32931250037119e-08	chr2:209990906, chr2:209880298, chr2:209838745, chr2:209973012
7.57644880128563e-09	-0.0402481285570673	0.485	0.513	0.000131049834915838	ExNeuron	Cfap69	8.60011349077736e-08	chr4:25536134, chr4:25639448, chr4:25523965, chr4:25906179, chr4:25929432, chr4:25906179, chr4:25746490, chr4:25502094, chr4:25857208, chr4:25631583
7.78126846651081e-09	-0.044482661244182	0.165	0.191	0.000134592600665237	ExNeuron	Kctd6	8.82664670651236e-08	chr15:18477725, chr15:18502638, chr15:18405894, chr15:18682737, chr15:18359025, chr15:18363593, chr15:18937479, chr15:18459964
8.00825168386684e-09	-0.0440482107973972	0.384	0.411	0.000138518729375845	ExNeuron	Scarb1	9.07188133810549e-08	chr12:36082966, chr12:36693844, chr12:36541091, chr12:36527247
8.11033435688064e-09	2.57395182043929e-05	0.486	0.507	0.000140284453370964	ExNeuron	Cntn3	9.18133541235828e-08	chr4:135071739, chr4:134213406, chr4:135651102
8.11906353334714e-09	-0.00173794088891976	0.595	0.594	0.000140435441936306	ExNeuron	Itsn2	9.18503210357327e-08	chr6:29540683
8.15720150455557e-09	-0.0135623786869168	0.509	0.518	0.000141095114424298	ExNeuron	Ralgps2	9.22197138487449e-08	chr13:74019644, chr13:74379695, chr13:73952487, chr13:74252929, chr13:75114447
8.22195626405251e-09	-0.00637839911805194	0.623	0.617	0.000142215177499316	ExNeuron	Svop	9.28893190557707e-08	chr12:48524378, chr12:47965400, chr12:48632304, chr12:48600976, chr12:48886973, chr12:48892197, chr12:47729035
8.48658379546767e-09	-0.0418277893927186	0.46	0.489	0.000146792439910204	ExNeuron	Lonrf2	9.57503088494007e-08	chr9:45557865, chr9:45502650, chr9:45585006
8.54312833666591e-09	-0.00936122206071799	0.578	0.58	0.00014777049083931	ExNeuron	Ica1	9.63236287509662e-08	chr4:34561130, chr4:35003231
8.59830865766351e-09	-0.0181264473562162	0.274	0.282	0.000148724944851606	ExNeuron	Rpe	9.6880808876663e-08	chr9:73682155
8.64934525811299e-09	-0.0305389695367604	0.62	0.643	0.00014960772492958	ExNeuron	Bptf	9.73905848185783e-08	chr10:94969629
8.68829423712819e-09	0.00448808712262505	0.576	0.571	0.000150281425419606	ExNeuron	Smarca4	9.77636642706573e-08	chr8:22531299, chr8:23155846, chr8:21883265, chr8:22770660, chr8:22737848, chr8:23185946, chr8:22533695
8.73077663947195e-09	-0.072887638826536	0.477	0.505	0.000151016243532946	ExNeuron	Pid1	9.81103516618736e-08	chr9:91864695, chr9:91337732, chr9:92080806, chr9:91519489, chr9:92382862, chr9:92056368
8.79846965315476e-09	-0.0434124300701331	0.875	0.877	0.000152187129590618	ExNeuron	Kif5c	9.88049922105442e-08	chr3:34998285
9.15304240758387e-09	-0.0664347775122516	0.626	0.652	0.000158320174523978	ExNeuron	Canx	1.02649630362837e-07	chr10:36023627
9.42466027801839e-09	-0.127718352815732	0.505	0.571	0.000163018348828884	ExNeuron	Jpt1	1.05625309289178e-07	chr10:103742161, chr10:103862967, chr10:104436964, chr10:103692260, chr10:104436729, chr10:103773362, chr10:104238535, chr10:104407280, chr10:104227502, chr10:104370125, chr10:103924753, chr10:103625491
9.68754052701461e-09	-0.0215717862520493	0.624	0.627	0.000167565388495772	ExNeuron	Sh3gl3	1.08499163091034e-07	chr1:144026113, chr1:144384006, chr1:144256197, chr1:144112428, chr1:143909819
9.7994316841898e-09	-0.0834950130166457	0.348	0.386	0.000169500769841431	ExNeuron	Ddx1	1.09606284792358e-07	chr6:38725867, chr6:39308247, chr6:39365521
9.88566807932604e-09	0.00936893585025411	0.438	0.439	0.000170992400768103	ExNeuron	Ttll5	1.10423897728605e-07	chr6:110282566
1.00646405339173e-08	-0.049662528658486	0.323	0.348	0.000174088087315168	ExNeuron	Cpne5	1.12348387792619e-07	chr20:6866163
1.01355076307383e-08	-0.027640093467893	0.059	0.073	0.00017531387548888	ExNeuron	AABR07007026.1	1.13064378752715e-07	chr1:278474965, chr1:277803512
1.03898217147344e-08	-0.0165251998539429	0.4	0.413	0.00017971274619976	ExNeuron	Gramd4	1.15671054865166e-07	chr7:126840383, chr7:126835950
1.04506527274079e-08	-0.0368541127580675	0.25	0.276	0.000180764940225975	ExNeuron	Ppp2r2d	1.1627129252181e-07	chr1:210552351
1.04660111303999e-08	-0.0303970755060327	0.538	0.539	0.000181030594522527	ExNeuron	Atp13a2	1.16365154175366e-07	chr5:159378063, chr5:159561297, chr5:160438477, chr5:159336540, chr5:160398703, chr5:159569238
1.04844720666796e-08	-0.00141698175030902	0.422	0.416	0.000181349913337356	ExNeuron	Mllt3	1.16493364119597e-07	chr5:106346156, chr5:105624963
1.09094949634537e-08	0.0338057455649112	0.683	0.672	0.000188701534382858	ExNeuron	Gfod1	1.2089618973673e-07	chr17:23570328, chr17:24381465, chr17:23665843
1.09347438617836e-08	-0.0414543961941725	0.481	0.501	0.000189138264577271	ExNeuron	Sh3glb2	1.21057652710436e-07	chr3:9068299, chr3:9115847, chr3:8850379, chr3:8865454, chr3:8849966, chr3:8931653, chr3:8849924, chr3:8866038, chr3:8969421
1.09416067511012e-08	0.105169844700081	0.72	0.69	0.000189256971973797	ExNeuron	Astn2	1.21057652710436e-07	chr5:82518861, chr5:82251118
1.11723798426863e-08	-0.0253444672548189	0.432	0.441	0.000193248654138945	ExNeuron	Ccnt2	1.23402679063994e-07	chr13:45394494
1.1210709885531e-08	-0.0292225171205001	0.625	0.63	0.000193911648890031	ExNeuron	Ap2b1	1.23744743194788e-07	chr10:70088705, chr10:70312778, chr10:70435435, chr10:70435448, chr10:70353156, chr10:70435435, chr10:70441317, chr10:70307379
1.12988824306597e-08	-0.027576858502496	0.59	0.599	0.00019543676940312	ExNeuron	Bicral	1.24636163085184e-07	chr9:16482904, chr9:16038767, chr9:15746571, chr9:15908516, chr9:15831880, chr9:15804421, chr9:15939215, chr9:15767348, chr9:16491379
1.14883317754905e-08	-0.0194619037885886	0.149	0.162	0.000198713674720659	ExNeuron	Csrnp2	1.26559859421868e-07	chr7:141620782, chr7:141963244, chr7:142318518, chr7:142116993, chr7:142282220, chr7:141970789, chr7:142047523, chr7:142195342, chr7:142232425, chr7:141546998
1.15610546640444e-08	-0.067961211584716	0.17	0.211	0.000199971562523975	ExNeuron	Asrgl1	1.27277596566634e-07	chr1:224346023, chr1:226080922, chr1:225267834, chr1:225188580, chr1:225195079, chr1:224837846
1.16021062244882e-08	-0.024089885785028	0.617	0.615	0.000200681631364972	ExNeuron	Cers6	1.27645947473738e-07	chr3:54171128, chr3:55192617
1.17087388687617e-08	-0.0194063390399235	0.407	0.41	0.000202526056212971	ExNeuron	Wdr20	1.28650724916832e-07	chr6:134678751
1.17543084533053e-08	-0.078816272704469	0.916	0.924	0.000203314273316823	ExNeuron	Pafah1b1	1.29067066889951e-07	chr10:62072783
1.20280615443327e-08	-0.033914089904308	0.469	0.495	0.000208049380532322	ExNeuron	Kpnb1	1.31814695320585e-07	chr10:85080457, chr10:85238826, chr10:84248050, chr10:85170226, chr10:85260588
1.2327167604342e-08	-0.0312088547190278	0.098	0.121	0.000213223018052303	ExNeuron	Man2c1	1.34828896939879e-07	chr8:61399426, chr8:61172295, chr8:62157345
1.23625494290171e-08	-0.0313832902930768	0.26	0.278	0.000213835017473709	ExNeuron	Hnrnpm	1.351279703844e-07	chr7:17862058
1.24533067373035e-08	-0.0493446003413072	0.347	0.378	0.000215404846635139	ExNeuron	RGD1308428	1.36031539675639e-07	chr1:89277038
1.25095755987517e-08	-0.0422970356149966	0.371	0.386	0.000216378129131609	ExNeuron	Casc3	1.36557451552347e-07	chr10:87688708
1.25227541630433e-08	-0.0282383413627793	0.438	0.452	0.000216606078758161	ExNeuron	Parg	1.36612602358807e-07	chr16:8285129, chr16:8569680, chr16:9309334, chr16:8264617, chr16:9115150, chr16:7702533
1.255988379714e-08	-0.0445651843313562	0.198	0.229	0.000217248310039131	ExNeuron	Lrrtm2	1.36928797998522e-07	chr18:28508037
1.27526043003306e-08	-0.00959670642339822	0.288	0.286	0.000220581796582818	ExNeuron	Ireb2	1.38939747824276e-07	chr8:58472479
1.28393933486885e-08	-0.016156083539278	0.027	0.037	0.000222082986752264	ExNeuron	AABR07028999.1	1.39794716052333e-07	chr10:2492205, chr10:844370, chr10:1012730
1.30528804271263e-08	-0.0965428445573965	0.255	0.308	0.000225775672748003	ExNeuron	Tmem160	1.41935299392251e-07	chr1:78402872
1.31149290089024e-08	-0.0521493032164533	0.314	0.342	0.000226848927066985	ExNeuron	Vgll4	1.42517822604175e-07	chr4:146020048, chr4:146958186, chr4:147249332, chr4:146442149, chr4:146871174, chr4:145997396, chr4:146554006, chr4:146896057, chr4:146562070
1.33487605381634e-08	0.090253816110086	0.347	0.308	0.000230893511028612	ExNeuron	Tenm3	1.44965124939964e-07	chr16:47233885, chr16:46489427, chr16:46594050, chr16:46388900, chr16:46347235
1.35135312515891e-08	-0.0113551031245029	0.609	0.613	0.000233743550058737	ExNeuron	Trpm7	1.46565144432558e-07	chr3:119080070, chr3:119455365, chr3:119520285, chr3:119053673, chr3:118594570, chr3:119571277, chr3:119067370, chr3:119588788
1.3820142207934e-08	-0.054809377575533	0.213	0.244	0.000239046999770635	ExNeuron	Tspan33	1.4960103712658e-07	chr4:57548718, chr4:56984658, chr4:56965200
1.38916601154514e-08	-0.0201998387562708	0.099	0.112	0.000240284045016962	ExNeuron	Cyp11b3	1.50278441570691e-07	chr7:115954109
1.40061575417742e-08	-0.0303526298337413	0.389	0.41	0.000242264507000068	ExNeuron	Bend6	1.51419623430718e-07	chr9:38515597, chr9:38326278, chr9:38338886, chr9:38298679, chr9:38735146, chr9:38298679, chr9:38409551, chr9:38339135
1.43764303929144e-08	-0.0912698867130686	0.609	0.638	0.000248669116506241	ExNeuron	Ina	1.55222974524909e-07	chr1:267554855, chr1:267155244, chr1:267101299, chr1:266949162, chr1:266478092
1.52478614033486e-08	-0.00527768483421198	0.59	0.593	0.00026374225869372	ExNeuron	Tcf20	1.64315255161342e-07	chr7:124029635, chr7:123538460, chr7:123328715, chr7:123453930, chr7:124289717, chr7:123248046, chr7:124658807, chr7:123599421, chr7:124055625, chr7:123269505
1.5345058627865e-08	-0.107039341105064	0.36	0.401	0.000265423479086182	ExNeuron	LOC100360828	1.65256746055758e-07	chr8:82265317, chr8:81221421, chr8:81398540, chr8:82217743, chr8:81949673, chr8:82054507
1.53766667137858e-08	-0.0450403642052912	0.295	0.32	0.000265970204148353	ExNeuron	Rcor1	1.65491129401698e-07	chr6:134635839
1.54624867337353e-08	-0.0302076544196916	0.123	0.139	0.000267454633033419	ExNeuron	B4galt2	1.66308294613451e-07	chr5:136297045, chr5:136563739, chr5:135892907, chr5:136727388, chr5:136756706, chr5:136412950, chr5:137313580, chr5:136291391
1.55178413445094e-08	0.0114970113951713	0.882	0.876	0.000268412101735979	ExNeuron	Pcsk2	1.6679695066659e-07	chr3:137883188, chr3:137276796, chr3:137625071, chr3:138316988, chr3:137898174, chr3:136961993, chr3:136866212, chr3:136630297, chr3:138602343, chr3:137181733, chr3:138229785
1.56155715752533e-08	-0.0146225100083592	0.355	0.361	0.000270102541537157	ExNeuron	Apc2	1.67740174921139e-07	chr7:13124541, chr7:11814190, chr7:11503119
1.56534443988561e-08	-0.0259260557185936	0.458	0.472	0.000270757627767013	ExNeuron	Hivep2	1.68039625663582e-07	chr1:8067890, chr1:8123486, chr1:7826657, chr1:7920377
1.5688415822672e-08	0.00206773875889832	0.659	0.654	0.000271362528484758	ExNeuron	AABR07026483.1	1.68307567578136e-07	chr16:78529311
1.57622270501818e-08	0.0409592234546944	0.207	0.181	0.000272639241286994	ExNeuron	Uba5	1.68991580957019e-07	chr8:112873075, chr8:112672888, chr8:112578424, chr8:112706036, chr8:112901924, chr8:112684301, chr8:112519404, chr8:112578553, chr8:112578114, chr8:112680243, chr8:112901806, chr8:112481721, chr8:112438584, chr8:112578114, chr8:112894809
1.57993871145484e-08	-0.0184533353984664	0.601	0.613	0.000273281998920343	ExNeuron	Map4k5	1.69282024718084e-07	chr6:91982065, chr6:91839840, chr6:92822353, chr6:92803742
1.5812490595546e-08	-0.0292244355082361	0.265	0.284	0.00027350864983116	ExNeuron	Mat2a	1.69314509173072e-07	chr4:100277222
1.58774073538198e-08	0.0135209013659076	0.143	0.148	0.000274631514999021	ExNeuron	Frem1	1.6979331744597e-07	chr5:101120009
1.59357601552707e-08	-0.0485453387208061	0.33	0.357	0.000275640843405716	ExNeuron	Faf2	1.70309004431186e-07	chr17:11473076
1.60527397377473e-08	-0.0864259883413871	0.223	0.272	0.000277664239243814	ExNeuron	Fkbp4	1.71450195509066e-07	chr4:161975127, chr4:162421793, chr4:161722627, chr4:162753999, chr4:161746371, chr4:162753999, chr4:162509154, chr4:161759016, chr4:161706718
1.63271419337855e-08	-0.0496608812135689	0.327	0.356	0.000282410574028688	ExNeuron	Mapk8ip1	1.74159633914256e-07	chr3:81291669, chr3:82298722, chr3:82120421, chr3:81231047, chr3:80885765, chr3:81321420
1.65237446575443e-08	-0.0350311315801723	0.357	0.379	0.000285811211341544	ExNeuron	Pcgf6	1.76145004082421e-07	chr1:266491321
1.69180584978798e-08	-0.00454444363634615	0.196	0.2	0.000292631657837827	ExNeuron	Celsr3	1.80120000891613e-07	chr8:118529188
1.71672833615504e-08	-0.0330177513523627	0.43	0.427	0.000296942500304737	ExNeuron	Nvl	1.82657721893053e-07	chr13:99337824, chr13:99597065, chr13:99595180, chr13:99345106, chr13:99346458
1.74693359603692e-08	-0.0313506183655636	0.096	0.117	0.000302167104106507	ExNeuron	Furin	1.85753957514084e-07	chr1:142536474, chr1:142384147, chr1:141998787
1.77975734861984e-08	-0.0579194103897568	0.488	0.515	0.000307844628590774	ExNeuron	Secisbp2l	1.89055115706943e-07	chr3:118633844, chr3:117939912, chr3:118361158, chr3:118880578, chr3:118140464
1.82490566156306e-08	-0.030126882626176	0.576	0.595	0.000315653932280562	ExNeuron	Scd2	1.93555136129568e-07	chr1:263107359, chr1:264259864, chr1:263419418
1.8523344231986e-08	-0.00975013470536823	0.382	0.381	0.000320398285180662	ExNeuron	Dzank1	1.96216723304295e-07	chr3:138584110
1.85588363616094e-08	-0.0153708864712149	0.545	0.555	0.000321012192546757	ExNeuron	Zfp61	1.96468890475451e-07	chr1:81124921, chr1:81102325, chr1:81104730, chr1:81092351, chr1:81094141, chr1:81092651, chr1:81093041, chr1:81092506, chr1:81101010, chr1:80965355, chr1:80979199, chr1:80977139, chr1:81024290, chr1:81146564, chr1:80965442, chr1:81023870
1.87558341212624e-08	0.0371845718396892	0.396	0.389	0.000324419662795475	ExNeuron	Vom2r80	1.98429406804621e-07	chr1:65182315, chr1:65356165, chr1:65162237, chr1:65131791
1.92423940271269e-08	-0.0318923109160556	0.08	0.103	0.000332835689487214	ExNeuron	Poll	2.0344898489939e-07	chr1:265320852, chr1:265347937, chr1:265347145, chr1:265463574, chr1:265653962, chr1:265325190, chr1:265716941, chr1:265325190, chr1:265907655
1.96085139151384e-08	-0.0211800389527231	0.183	0.194	0.000339168465190149	ExNeuron	Heg1	2.07189646403137e-07	chr11:69928908, chr11:70382744, chr11:69834922, chr11:70434464, chr11:69838924
2.0102183041988e-08	-0.0136927685586254	0.8	0.812	0.000347707460077266	ExNeuron	Spag9	2.11740475638384e-07	chr10:81624942, chr10:81565812, chr10:81521822, chr10:81512796, chr10:82232838, chr10:81729052, chr10:81512796, chr10:81512796, chr10:81600575
2.01553932558131e-08	-0.0348097750072676	0.521	0.531	0.0003486278371458	ExNeuron	Znrf1	2.1216801253818e-07	chr19:42796715
2.0321243309291e-08	-0.0229670219075792	0.444	0.452	0.000351496545520806	ExNeuron	Bdp1	2.13779988280658e-07	chr2:30562544, chr2:30545293
2.08602620550924e-08	-0.0591153282989872	0.205	0.247	0.000360819952766933	ExNeuron	Rnf126	2.19176165880099e-07	chr7:12079083, chr7:12571505
2.08974040812284e-08	0.0650682263910607	0.213	0.194	0.000361462398393008	ExNeuron	Nr4a2	2.19292297134538e-07	chr3:43105926
2.10197462183797e-08	-0.0334832116225421	0.443	0.466	0.000363578550339313	ExNeuron	Odf2	2.20438523816083e-07	chr3:7938023
2.13691425121254e-08	-0.0359112712283346	0.368	0.387	0.000369622058032232	ExNeuron	Tsc22d2	2.23963001727768e-07	chr2:148359366, chr2:148278120
2.19795667699552e-08	0.0128467964506652	0.365	0.372	0.000380180566419915	ExNeuron	Msi2	2.30073783916387e-07	chr10:76167350, chr10:76190265
2.21201722675205e-08	-0.0343688822822199	0.468	0.49	0.000382612619711302	ExNeuron	Ttyh1	2.3140150341586e-07	chr1:73798598, chr1:72870453, chr1:74521784, chr1:74521514, chr1:73371677
2.23164982726605e-08	-0.0227731594582579	0.184	0.195	0.000386008470622209	ExNeuron	Akt2	2.33310107252298e-07	chr1:84842132, chr1:84733854
2.2336569540449e-08	-0.0717469931504096	0.374	0.414	0.000386355643341147	ExNeuron	Tmem179	2.33374810779669e-07	chr6:136773459, chr6:137347903, chr6:136550901, chr6:136938625, chr6:137192078
2.23853743390593e-08	0.0370176423725668	0.786	0.765	0.000387199819942709	ExNeuron	Sox5	2.33739458393743e-07	chr4:179129496
2.29661090254277e-08	-0.0337256258034275	0.234	0.255	0.000397244787812823	ExNeuron	Ppat	2.39357259036866e-07	chr14:33271003, chr14:34104749, chr14:33257929
2.35838858555406e-08	-0.0152633878248432	0.273	0.278	0.000407930473643285	ExNeuron	Cd46	2.45339545245973e-07	chr13:114002599, chr13:112925379, chr13:113880702
2.37570734346707e-08	-0.0415409721646127	0.353	0.386	0.000410926099199499	ExNeuron	Tspan13	2.46988349728045e-07	chr6:55414137, chr6:55053704, chr6:55256940, chr6:55292397, chr6:55151680, chr6:55632884
2.42267199085442e-08	-0.0350912934433622	0.068	0.091	0.000419049574258089	ExNeuron	Gss	2.51715320384757e-07	chr3:151145317, chr3:151100629, chr3:150967237, chr3:151033541, chr3:151304042, chr3:151498658, chr3:151111952, chr3:151005767, chr3:150912411
2.43189104655822e-08	-0.0110057780878838	0.75	0.754	0.000420644194323176	ExNeuron	Dtnb	2.52517111696666e-07	chr6:28889391, chr6:28340189, chr6:27047364, chr6:28257860, chr6:26983092, chr6:28628864, chr6:27255509
2.46148924775887e-08	-0.0143696326462583	0.56	0.572	0.000425763795184852	ExNeuron	Xpo7	2.55432689778237e-07	chr15:52917203, chr15:52695639, chr15:52823604, chr15:53006682, chr15:52662572, chr15:53264576, chr15:52700180, chr15:52660817, chr15:53256564
2.50755267996453e-08	-0.0353971412026282	0.623	0.638	0.000433731387053464	ExNeuron	S100pbp	2.60052239993114e-07	chr5:147473415, chr5:147722337, chr5:147406551, chr5:148125040, chr5:147378745
2.52765579454878e-08	-0.028663048905932	0.31	0.323	0.000437208622783102	ExNeuron	Rnf41	2.61975472023178e-07	chr7:3410101, chr7:3210697, chr7:3034609, chr7:3193922
2.53272630108037e-08	-0.0456026442078918	0.187	0.216	0.000438085668297871	ExNeuron	Aar2	2.62339259688614e-07	chr3:152618554, chr3:152665648, chr3:152347131, chr3:152496200, chr3:152747931, chr3:152713013
2.62875114082098e-08	-0.0398151393999631	0.13	0.16	0.000454695084827805	ExNeuron	Haus6	2.71449234817822e-07	chr5:105484778, chr5:104770659, chr5:104942218, chr5:104769346
2.66063700217975e-08	-0.0164219764503012	0.506	0.514	0.000460210382267032	ExNeuron	Ube4b	2.745731653999e-07	chr5:165571910, chr5:165607722, chr5:165919422
2.7126808964535e-08	-0.0237453072913859	0.136	0.152	0.000469212414659561	ExNeuron	Myadm	2.79772261044661e-07	chr1:63744098, chr1:63682949, chr1:65048838, chr1:63565376, chr1:63777983
2.7529281906863e-08	-0.103413044843156	0.558	0.585	0.000476173989143009	ExNeuron	Serf2	2.83401566525581e-07	chr3:114343386
2.76467852364286e-08	-0.0225124818018679	0.291	0.309	0.000478206444234505	ExNeuron	Ptcd3	2.84437029748838e-07	chr4:99046441, chr4:100733456, chr4:99835920, chr4:99543184, chr4:100338462, chr4:99720425
2.78514018839774e-08	-0.0554761678440577	0.363	0.391	0.000481745698387156	ExNeuron	Frmd6	2.86366921756296e-07	chr6:92677006, chr6:92833071, chr6:92552497
2.79521159577494e-08	-0.000201967709995809	0.652	0.649	0.000483487749721191	ExNeuron	Syncrip	2.87226785675871e-07	chr8:97017210
2.80594077237845e-08	-0.0299552469031582	0.243	0.259	0.000485343575398301	ExNeuron	Gga3	2.88153147980783e-07	chr10:104290516, chr10:104940203
2.81172459608724e-08	-0.0607173250513571	0.306	0.343	0.00048634400338521	ExNeuron	Pdcd11	2.88570831409173e-07	chr1:267014104, chr1:266916482, chr1:266522902, chr1:266102408, chr1:267153592, chr1:266192549
2.82515000745893e-08	-0.0279903585400814	0.223	0.242	0.00048866619679017	ExNeuron	Adgrg1	2.89771792406297e-07	chr19:10439157, chr19:10513321, chr19:10508739, chr19:10512546, chr19:10512681, chr19:10513329, chr19:10505353, chr19:10439040, chr19:10510496, chr19:10499090, chr19:10507694, chr19:10495900, chr19:10508968, chr19:10497960, chr19:10504037, chr19:10507965, chr19:10512135, chr19:10501546, chr19:10504532, chr19:10495572, chr19:10511265, chr19:10311275, chr19:10283449, chr19:10337521, chr19:10632848,…
2.82769341732105e-08	-0.113287229560669	0.351	0.407	0.000489106130394022	ExNeuron	Prdx5	2.8985581730844e-07	chr1:222151379, chr1:222468056, chr1:221955179, chr1:221955179, chr1:221356006, chr1:222102359, chr1:221739701, chr1:222446391, chr1:221525891, chr1:221523509, chr1:222280959
2.96454569151624e-08	-0.0120606902296214	0.318	0.326	0.000512777468261563	ExNeuron	Gpcpd1	3.03513871011446e-07	chr3:125557660
3.02874821202729e-08	-0.026757589216159	0.316	0.33	0.000523882578234361	ExNeuron	Rpap3	3.09521496610278e-07	chr7:139126666, chr7:139215446, chr7:139232325, chr7:138804641, chr7:138210900, chr7:139701343
3.11305043947186e-08	-0.0428564869671457	0.163	0.194	0.000538464334515448	ExNeuron	Chrna4	3.17750400351921e-07	chr3:176538577, chr3:176499242, chr3:177065658, chr3:175560311, chr3:176511940, chr3:177107085, chr3:176598448, chr3:176543064
3.14684921586917e-08	-0.022885113011068	0.43	0.441	0.00054431050886889	ExNeuron	Tasp1	3.21005352961023e-07	chr3:133012510
3.16009731318308e-08	-0.141653792437104	0.432	0.503	0.000546602032261277	ExNeuron	Arl6ip1	3.22161285214801e-07	chr1:187452614, chr1:187976510, chr1:187296009, chr1:187989844, chr1:187452614, chr1:187630804, chr1:188448723, chr1:187991645, chr1:188229244
3.20404683801272e-08	-0.0554976377060573	0.404	0.431	0.000554203981571061	ExNeuron	Rundc3a	3.26443826629284e-07	chr10:90073091, chr10:90348248, chr10:90272996, chr10:90444121, chr10:89481693, chr10:90407213, chr10:90727957
3.24158323426073e-08	-0.0117985292031477	0.362	0.369	0.000560696652030078	ExNeuron	Nsmf	3.30068175355282e-07	chr3:1734256, chr3:2128422, chr3:2306454, chr3:2239412, chr3:2229937, chr3:2237087, chr3:2229396
3.2445640021036e-08	-0.0225524865164046	0.152	0.164	0.00056121223544386	ExNeuron	Mss51	3.30171703628109e-07	chr15:5121578
3.26048644687297e-08	0.0118070433281858	0.586	0.582	0.000563966340715618	ExNeuron	Osbpl6	3.31591274400372e-07	chr3:63334944, chr3:63425964, chr3:63503236, chr3:63882011, chr3:63587516, chr3:63520144, chr3:63440161
3.32655643336026e-08	0.0354884765676937	0.356	0.347	0.000575394466278324	ExNeuron	Prmt2	3.38106047165776e-07	chr20:13217359, chr20:13214669, chr20:13088042, chr20:13098370, chr20:13081433, chr20:13205670, chr20:13100994, chr20:14071113, chr20:13160553
3.32934961324517e-08	-0.0301625944850873	0.171	0.189	0.000575877602603017	ExNeuron	Dcakd	3.38185476424559e-07	chr10:90998386, chr10:90954785, chr10:90935795, chr10:90631019, chr10:90734102, chr10:90751483, chr10:91805652, chr10:91539227, chr10:90963986
3.34213073766068e-08	-0.0365399130086372	0.352	0.366	0.000578088353693168	ExNeuron	Trmt13	3.39278742939696e-07	chr2:219336486, chr2:220141147, chr2:219543825, chr2:219456087
3.39094104472757e-08	-0.0353678720862562	0.472	0.485	0.000586531072506528	ExNeuron	Actn4	3.43818515699127e-07	chr1:87927116, chr1:87038090, chr1:87607650
3.40586319375326e-08	-0.020409723728259	0.609	0.619	0.000589112156623502	ExNeuron	Ranbp9	3.45123364377252e-07	chr17:23615147, chr17:23934940, chr17:24290198, chr17:23537720, chr17:24112865
3.41174398931894e-08	0.0557751521746095	0.865	0.855	0.000590129357832497	ExNeuron	Dync1i1	3.45511013279763e-07	chr4:31766353
3.43079875318919e-08	-0.0571549715092823	0.109	0.145	0.000593425260339135	ExNeuron	Gabrd	3.4723153425565e-07	chr5:172821036, chr5:172988547, chr5:173063729
3.48175045288883e-08	-0.0232953759373042	0.221	0.231	0.000602238375836182	ExNeuron	Cemip2	3.51964563220169e-07	chr1:239460591, chr1:239495081, chr1:239203656, chr1:239229480, chr1:239526737, chr1:239562948, chr1:239163193, chr1:239424570, chr1:239444370
3.5045269203127e-08	-0.0414623504902657	0.156	0.182	0.000606178021406488	ExNeuron	Fbxw5	3.54054098902505e-07	chr3:2946324, chr3:2934989, chr3:2738711
3.52190200463368e-08	-0.0226750468478868	0.064	0.078	0.000609183389741488	ExNeuron	Micalcl	3.55595763362743e-07	chr1:177195067, chr1:177003744
3.53338058841905e-08	-0.0365542939239694	0.687	0.709	0.000611168840378844	ExNeuron	Spop	3.56540582664542e-07	chr10:83430571, chr10:83153187, chr10:83389468
3.65907193669729e-08	-0.0167148783575157	0.769	0.78	0.00063290967289053	ExNeuron	Pcdha13	3.68780925226727e-07	chr18:29917426, chr18:30932045, chr18:30494963, chr18:30139505, chr18:29393334
3.68369052634626e-08	-0.0426250342631154	0.445	0.476	0.000637167950342112	ExNeuron	Kctd17	3.71039673088118e-07	chr7:119123504, chr7:119756218, chr7:119624931, chr7:118809478, chr7:119782373, chr7:120137175, chr7:119635153
3.69404163629255e-08	-0.0446149706234696	0.323	0.346	0.000638958381829522	ExNeuron	Nln	3.71755926375296e-07	chr2:34363860, chr2:33686560, chr2:34514637, chr2:34917877, chr2:33684078
3.69522427561192e-08	-0.0237978110243946	0.348	0.362	0.000639162942952594	ExNeuron	AABR07064719.2	3.71755926375296e-07	chr6:92612852, chr6:91803879, chr6:91493831, chr6:92335063
3.7756529527784e-08	-0.246589082743636	0.832	0.879	0.00065307469124208	ExNeuron	Slc25a4	3.79393316133638e-07	chr16:49530658, chr16:49155783
3.80420072282362e-08	-0.066456779801618	0.748	0.76	0.000658012599026801	ExNeuron	Rab6b	3.82033562433619e-07	chr8:111243646
3.80691262221591e-08	-0.140101700450909	0.525	0.579	0.000658481676264687	ExNeuron	Gng3	3.82077660251174e-07	chr1:225029466, chr1:224997398, chr1:224521148, chr1:225664925
3.84059092953451e-08	-0.0302075150876617	0.239	0.256	0.000664307013081585	ExNeuron	Zzz3	3.85227769190959e-07	chr2:257321581
3.88304893405061e-08	-0.0523777774428107	0.29	0.319	0.000671650974122734	ExNeuron	Nck1	3.89254237509391e-07	chr8:108731655, chr8:108821829
3.96491214657032e-08	-0.0455478463989117	0.3	0.327	0.000685810853992267	ExNeuron	Cul2	3.97223707365874e-07	chr17:56962145, chr17:56824570
3.97293902320666e-08	-0.0154804741643435	0.658	0.663	0.000687199262844056	ExNeuron	Acbd6	3.97790815480209e-07	chr13:73130539, chr13:73223066, chr13:73431758, chr13:73679296, chr13:73432116, chr13:73393991, chr13:73816404, chr13:73113732, chr13:73411181, chr13:73394961, chr13:73571476
3.97848750949931e-08	-0.0168296560700464	0.335	0.337	0.000688158984518096	ExNeuron	Vps54	3.9810924715591e-07	chr14:107092908
4.0166828930988e-08	-0.0516858498790388	0.492	0.512	0.000694765640019299	ExNeuron	Gabra1	4.01692183913646e-07	chr10:26561679, chr10:26405399, chr10:27244599, chr10:27039868, chr10:26405399, chr10:26801813, chr10:27822677
4.1340906800168e-08	-0.0474323073524596	0.229	0.26	0.000715073664922506	ExNeuron	Gucy1a1	4.12942355447192e-07	chr2:181097452, chr2:181655696, chr2:180984527, chr2:181942849, chr2:181755554, chr2:181567544
4.15926382528044e-08	-0.0840534736499539	0.383	0.428	0.000719427863858758	ExNeuron	Hsbp1	4.14963704253943e-07	chr19:51894644, chr19:51888865, chr19:52282694, chr19:52935018, chr19:52347161, chr19:51446588
4.16746833027244e-08	-0.0267163620401286	0.232	0.253	0.000720846997087225	ExNeuron	Acsl1	4.15535647094958e-07	chr16:49055458, chr16:49011385, chr16:49465130, chr16:49198941, chr16:49836920, chr16:49382150, chr16:48777113, chr16:49037848, chr16:49057142, chr16:48992604
4.21130314799792e-08	-0.0155276667555445	0.54	0.548	0.0007284291055092	ExNeuron	Me1	4.19160551930095e-07	chr8:94417844, chr8:93801196, chr8:93635974, chr8:94290835, chr8:94322066, chr8:94391819, chr8:94080741
4.21614227057227e-08	-0.0103657001835641	0.435	0.439	0.000729266128540885	ExNeuron	Tbcd	4.19393891778642e-07	chr10:110597962
4.23252166595825e-08	0.00300363387929226	0.434	0.435	0.000732099272560798	ExNeuron	Ell2	4.20774226649463e-07	chr2:3117703, chr2:2482588, chr2:1963921
4.28962684483968e-08	-0.0127627858228947	0.581	0.595	0.000741976755351919	ExNeuron	Nt5c2	4.25696085528925e-07	chr1:267568212
4.32296258518247e-08	-0.00244151880904919	0.584	0.584	0.000747742838359011	ExNeuron	Atp9b	4.27993663247953e-07	chr18:77975296, chr18:77532089, chr18:78266957
4.35961076330338e-08	-0.0828650512792797	0.306	0.346	0.000754081873728586	ExNeuron	Nrsn2	4.31367960811613e-07	chr3:147724938, chr3:148450735, chr3:147994253, chr3:147948301
4.37020518256848e-08	-0.0346246528509183	0.547	0.567	0.00075591439042887	ExNeuron	Uxs1	4.32161878377404e-07	chr9:10507366
4.40601807653646e-08	-0.0215669424924618	0.069	0.086	0.000762108946698511	ExNeuron	Susd2	4.34935818465381e-07	chr20:13973905, chr20:13994723, chr20:14189443, chr20:13212805
4.41023360869243e-08	-0.028598861584981	0.579	0.584	0.00076283810729553	ExNeuron	Ptpn4	4.35096462416247e-07	chr13:35882927, chr13:35500113
4.4565893780402e-08	-0.0347382836505365	0.454	0.466	0.000770856264719613	ExNeuron	Osbpl9	4.39154302662566e-07	chr5:128445275, chr5:128865765, chr5:128493655, chr5:129405981
4.57363066299399e-08	-0.0426640982235318	0.405	0.433	0.00079110089577807	ExNeuron	Ndufs4	4.50423579821863e-07	chr2:47467886
4.59209414716442e-08	-0.0143587400465033	0.332	0.338	0.00079429452463503	ExNeuron	Acss2	4.51977135292629e-07	chr3:151038882, chr3:150829283, chr3:150615687, chr3:151443180, chr3:150848275
4.61040289129204e-08	-0.0270611232235409	0.168	0.185	0.000797461388106783	ExNeuron	Tmod1	4.5351365129029e-07	chr5:61758607, chr5:61720954, chr5:61833320, chr5:61769137, chr5:61833187, chr5:61725717, chr5:61606130, chr5:61828990, chr5:61757342, chr5:61753275, chr5:62620816
4.64731753215957e-08	0.0651499070961403	0.568	0.559	0.000803846513537641	ExNeuron	Slit2	4.56877514813652e-07	chr14:66322383, chr14:68054515, chr14:67563601
4.78114030277485e-08	-0.0194148872706194	0.563	0.573	0.000826993838170967	ExNeuron	Reep1	4.69758910753641e-07	chr4:100192567, chr4:99906070, chr4:99915654, chr4:99634689, chr4:99634613, chr4:100521569, chr4:99716249, chr4:99943534, chr4:100007694, chr4:99793992
4.85930334098967e-08	-0.0746170467904053	0.4	0.427	0.000840513698890983	ExNeuron	Txndc9	4.76881193609909e-07	chr9:45025025, chr9:44978116, chr9:44956912, chr9:44957079, chr9:44898346, chr9:44956912, chr9:44956912, chr9:44909777
4.87556351445226e-08	-0.027162078908579	0.236	0.255	0.000843326221094807	ExNeuron	Chst8	4.78174601339925e-07	chr1:90373848, chr1:90587092
4.87817168103011e-08	-0.0616657038928063	0.358	0.395	0.000843777355667778	ExNeuron	Rab7a	4.78174601339925e-07	chr4:120101764, chr4:119995628, chr4:119685928, chr4:119679304, chr4:119625958, chr4:119687212, chr4:120034257, chr4:119978553, chr4:119636037, chr4:120016591, chr4:119785135, chr4:119962081, chr4:119797424, chr4:119687496, chr4:119829603, chr4:119679688, chr4:119672143, chr4:119963531, chr4:119828923, chr4:119679951, chr4:119646760, chr4:119908895, chr4:119643389, chr4:119644079, chr4:119826371,…
4.93726690683261e-08	-0.0424935903183254	0.235	0.256	0.000853999056874836	ExNeuron	Rnf165	4.83685279549901e-07	chr18:73155378
4.98517451186847e-08	-0.0338985450717435	0.338	0.36	0.000862285635317889	ExNeuron	Dnttip1	4.88094168427611e-07	chr3:161450041, chr3:161446123
4.99526995434897e-08	-0.173808682822102	0.67	0.711	0.000864031844003741	ExNeuron	Pgam1	4.88797923181377e-07	chr1:261105758, chr1:260669392, chr1:260731723
5.13892225553835e-08	0.0401296891653717	0.706	0.687	0.000888879382540468	ExNeuron	Dock9	5.02269895568926e-07	chr15:107948538, chr15:107994717, chr15:108253126
5.18834636633051e-08	-0.155701964528664	0.23	0.281	0.000897428270984188	ExNeuron	Synpr	5.068058731225e-07	chr15:15110942, chr15:14762849, chr15:15580019, chr15:15110262, chr15:15438523
5.3172956248702e-08	-0.0161188777287457	0.019	0.027	0.000919732624233798	ExNeuron	Itga5	5.18798936446274e-07	chr7:144756312
5.52318194959323e-08	-0.0294832647204285	0.35	0.362	0.000955344781821142	ExNeuron	Thoc5	5.38574314121878e-07	chr14:84355201
5.62431253743153e-08	-0.0414318707086587	0.106	0.136	0.000972837339599532	ExNeuron	Pcyox1l	5.47800220549023e-07	chr18:57120996, chr18:57123825
5.83214995582081e-08	-0.0034347649312011	0.414	0.417	0.00100878697785833	ExNeuron	Tfdp2	5.67714376996547e-07	chr8:104180439, chr8:104083290, chr8:103606344, chr8:104072362
5.96030429318367e-08	-0.0088034609770602	0.73	0.732	0.00103095383359198	ExNeuron	Crebbp	5.79853446022631e-07	chr10:11572136, chr10:11833113, chr10:11855892, chr10:11485214, chr10:11649851, chr10:11698187, chr10:11627576, chr10:11634511, chr10:11757029
5.99728170642056e-08	-0.0133025220264098	0.656	0.655	0.00103734981675956	ExNeuron	Ahcyl2	5.83113376325252e-07	chr4:57167183, chr4:57792403, chr4:57396159, chr4:56831880, chr4:57024688
6.01291715068738e-08	-0.054985730701	0.475	0.505	0.0010400542795544	ExNeuron	Thrap3	5.84295666012749e-07	chr5:143708798
6.05393029602793e-08	-0.0778678083509073	0.427	0.471	0.00104714832330395	ExNeuron	Ube2n	5.87941202810662e-07	chr7:37182102, chr7:36768673, chr7:36665979, chr7:36662429, chr7:37200961
6.11825716182054e-08	-0.0489840767076334	0.407	0.431	0.0010582749412801	ExNeuron	Cog4	5.93845387686865e-07	chr19:42973352, chr19:43430836, chr19:43261258, chr19:43339169, chr19:43339169, chr19:43652055, chr19:43245267, chr19:43276789, chr19:43120701
6.36527786982363e-08	-0.0222743517630848	0.208	0.223	0.00110100211314339	ExNeuron	Cluh	6.1710891735643e-07	chr10:60644940, chr10:60975865
6.49525241959321e-08	-0.0267704606563774	0.306	0.323	0.00112348381101704	ExNeuron	Ubox5	6.28984380332842e-07	chr3:122278116, chr3:122497013, chr3:122182149, chr3:122794315, chr3:122204105, chr3:122416224
6.50287973813719e-08	-0.0274582489305576	0.342	0.36	0.00112480310830559	ExNeuron	Ypel2	6.29360456406588e-07	chr10:74002706, chr10:74231156, chr10:73590944, chr10:74085550, chr10:74238897
6.52669000271531e-08	-0.0147158859542282	0.603	0.612	0.00112892156976967	ExNeuron	Gabrg2	6.31301413323631e-07	chr10:27906795, chr10:27021694
6.55408006668932e-08	-0.0265602767996791	0.311	0.323	0.00113365922913525	ExNeuron	Heatr3	6.33586198971329e-07	chr19:20293858, chr19:20880741, chr19:19479148
6.57590357447529e-08	-0.0329637498611071	0.261	0.281	0.00113743404127699	ExNeuron	Gpr89b	6.35330545922437e-07	chr2:198848244, chr2:199214933, chr2:199052879, chr2:200015601, chr2:199063065, chr2:198806492
6.84034295475219e-08	-0.0344499346742893	0.682	0.708	0.00118317412088349	ExNeuron	Tmem132d	6.60120582160385e-07	chr12:32595974, chr12:30941235, chr12:32538592
6.84880382492369e-08	-0.0374218186105533	0.207	0.233	0.00118463759759705	ExNeuron	Mfn2	6.60557895013151e-07	chr5:164337399
6.91107363918881e-08	-0.0182724422807906	0.077	0.09	0.00119540840737049	ExNeuron	Herc6	6.65799764747296e-07	chr4:88166165, chr4:87959970, chr4:89540813, chr4:89540823, chr4:89445018, chr4:87971122, chr4:89527188, chr4:88581231, chr4:88232117
7.05840218922522e-08	-0.0368675011775119	0.267	0.287	0.00122089182667029	ExNeuron	Cfap74	6.79603660956845e-07	chr5:173704252, chr5:173705211, chr5:173347683
7.08387980335137e-08	-0.111362070645176	0.373	0.428	0.00122529868958569	ExNeuron	Cyc1	6.81666304374012e-07	chr7:118270176
7.23821285860204e-08	-0.0321109538154946	0.427	0.445	0.00125199367815239	ExNeuron	Sel1l	6.95323407805479e-07	chr6:115621278, chr6:115621278
7.40192034521441e-08	0.0548760122045484	0.152	0.132	0.00128031016211174	ExNeuron	Chrna5	7.10237916229449e-07	chr8:59846738, chr8:59259598, chr8:59985449, chr8:59670484, chr8:59600827
7.4678254499903e-08	0.0256041681065464	0.9	0.889	0.00129170976808482	ExNeuron	Sh3gl2	7.16152958584067e-07	chr5:104149908, chr5:104115039, chr5:103667955, chr5:102572343, chr5:102902550, chr5:103903142
7.52134609285192e-08	0.11759941341975	0.291	0.234	0.0013009672336806	ExNeuron	Zbtb16	7.20874282593692e-07	chr8:52922008, chr8:52805700, chr8:52868310, chr8:54108715, chr8:53128297, chr8:52891845, chr8:52923405
7.54954454919345e-08	-0.031914299018336	0.031	0.054	0.00130584472067399	ExNeuron	Nog	7.22928214264075e-07	chr10:76826949, chr10:77197450, chr10:76677737
7.55137674289284e-08	0.0169138393918895	0.805	0.795	0.00130616163521817	ExNeuron	Atp6v0a1	7.22928214264075e-07	chr10:88748610, chr10:88965942
7.58418279757684e-08	-0.0190777204764471	0.273	0.285	0.00131183609849687	ExNeuron	Abhd2	7.25655646044759e-07	chr1:141091445, chr1:140950487, chr1:141032670, chr1:141178277, chr1:140842110
7.74212163735849e-08	-0.0319304826257702	0.276	0.29	0.0013391547796139	ExNeuron	Chtop	7.40345886493934e-07	chr2:189080004, chr2:190643928, chr2:189121411, chr2:189256452, chr2:188904859, chr2:189523394, chr2:189076785, chr2:189530868
7.92282164399935e-08	-0.0528781015027747	0.469	0.5	0.00137041045976257	ExNeuron	Psmd1	7.57194739381882e-07	chr9:92935361
8.29719065898933e-08	-0.0358727112455299	0.811	0.813	0.00143516506828538	ExNeuron	Pnpla8	7.92073095788016e-07	chr6:64214819
8.35972028954436e-08	-0.0221797911481278	0.548	0.556	0.00144598081848249	ExNeuron	Clstn3	7.97589431257266e-07	chr4:156120270, chr4:156246650
8.40949279507257e-08	-0.0514754852308716	0.592	0.607	0.0014545899687637	ExNeuron	Ssbp3	8.01071396948304e-07	chr5:126764034, chr5:126432184, chr5:126866558, chr5:126432242, chr5:127034735, chr5:126889071, chr5:127027787, chr5:126356179, chr5:126775732, chr5:127225534
8.63544578020768e-08	-0.0498858526842776	0.228	0.254	0.00149367305660252	ExNeuron	Rbm24	8.20635833866994e-07	chr17:18697763, chr17:18785072, chr17:18789640
8.64843245337896e-08	-0.0178072814941762	0.257	0.267	0.00149591936146096	ExNeuron	Zfp384	8.21405638269795e-07	chr4:158267111
8.80729962911847e-08	-0.0285733829286993	0.424	0.44	0.00152339861684862	ExNeuron	Sec24a	8.35550305107848e-07	chr10:37214408, chr10:36344028, chr10:36266647
8.81857628939573e-08	-0.0415566186894705	0.242	0.266	0.00152534914077678	ExNeuron	Lrrc41	8.3614825719702e-07	chr5:133976224, chr5:134755945
8.84058776378958e-08	-0.0275864261135106	0.227	0.245	0.00152915646550268	ExNeuron	Abcg1	8.37028226043275e-07	chr20:10252528, chr20:10632349
8.9254350886762e-08	-0.0726709548309578	0.451	0.488	0.00154383250728832	ExNeuron	Gspt1	8.44375291365985e-07	chr10:4652574, chr10:3997799, chr10:4519702
8.940825463206e-08	-0.0287438337636654	0.343	0.359	0.00154649458037074	ExNeuron	Gtf2f2	8.45355550404702e-07	chr15:57114138, chr15:58042982, chr15:58841097
9.04669420146764e-08	-0.0239971080952684	0.437	0.443	0.00156480669602786	ExNeuron	Rb1	8.54884633057181e-07	chr15:55066019, chr15:54359843, chr15:54859354, chr15:55751853
9.09060034570869e-08	0.0105972438848179	0.609	0.598	0.00157240114179723	ExNeuron	Rasgrf1	8.58551024784881e-07	chr8:97592431, chr8:97350583, chr8:96982263
9.31586572423785e-08	0.000540037047056519	0.592	0.586	0.00161136529432142	ExNeuron	Htt	8.7745464703259e-07	chr14:81521945, chr14:80378910, chr14:80401058, chr14:81633911, chr14:81329972, chr14:82253780, chr14:80710787, chr14:81327507, chr14:82030834
9.41574864152433e-08	-0.0337244502782041	0.612	0.618	0.00162864204252446	ExNeuron	Wdr78	8.85801328836217e-07	chr5:121731844
9.55013264462637e-08	-0.0649354775632286	0.165	0.2	0.00165188644354102	ExNeuron	Tram1l1	8.97915435619765e-07	chr2:228843032
9.64090205814663e-08	-0.0584031896886075	0.412	0.448	0.00166758682899762	ExNeuron	Rab40b	9.05943010058709e-07	chr10:110993496, chr10:110462969
9.69899444803689e-08	-0.0543504751370809	0.401	0.43	0.00167763506967694	ExNeuron	Arl2bp	9.10892713217587e-07	chr19:10399354, chr19:10670647, chr19:11341556, chr19:10593681
9.84705352040928e-08	-0.0500141176550151	0.243	0.271	0.00170324484742519	ExNeuron	Stat5b	9.24281500455614e-07	chr10:88657531, chr10:88790374, chr10:88595408, chr10:88565243
9.88169002991455e-08	-0.0432636080826448	0.243	0.266	0.00170923592447432	ExNeuron	Fem1a	9.2701501725945e-07	chr9:10341058, chr9:10341058, chr9:10239820
1.01896623019029e-07	-0.0497194348293398	0.192	0.219	0.00176250588836014	ExNeuron	Rasgef1c	9.53777354996045e-07	chr10:34767497, chr10:34639149, chr10:34638144
1.02241904775206e-07	-0.0331022529596455	0.106	0.129	0.00176847822689674	ExNeuron	Bnip1	9.56476717404556e-07	chr10:16922036
1.02980060185854e-07	-0.0352486942956451	0.18	0.202	0.00178124610103471	ExNeuron	Trmt10b	9.62846380302776e-07	chr5:60599099, chr5:60816687, chr5:61009195, chr5:61027123, chr5:60808654, chr5:60738401, chr5:61029722, chr5:61074737, chr5:60328203
1.03230371226666e-07	0.0781329186969559	0.26	0.236	0.00178557573110764	ExNeuron	LOC103693323	9.64650233847405e-07	chr10:36815833, chr10:37252958, chr10:36362174, chr10:36362174, chr10:37341579
1.03330737609516e-07	-0.0131071199617718	0.36	0.369	0.00178731176843179	ExNeuron	Cdc27	9.65051683307541e-07	chr10:92698236, chr10:91915399, chr10:93358797, chr10:92278153, chr10:93255379, chr10:92592229
1.05001425515614e-07	-0.102878636673334	0.157	0.207	0.00181620965714357	ExNeuron	Cux2	9.80110474371453e-07	chr12:40032023, chr12:39335879, chr12:40729233
1.06075138926757e-07	-0.0240256156124759	0.035	0.048	0.00183478167801612	ExNeuron	Map3k20	9.8958332990994e-07	chr3:59772095
1.06205272714185e-07	-0.0814467257786662	0.72	0.726	0.00183703260213727	ExNeuron	Tacc2	9.90247831169254e-07	chr1:201274727, chr1:201216657, chr1:201249530, chr1:200744348
1.07051835092658e-07	-0.0502964008416702	0.343	0.377	0.0018516755915977	ExNeuron	Scamp5	9.97035124511177e-07	chr8:62301791, chr8:62172811, chr8:62263433, chr8:62326709
1.07546542013184e-07	-0.00953680366893899	0.002	0.008	0.00186023253720205	ExNeuron	AABR07061573.1	1.0010879943431e-06	chr4:133511459
1.07908300104369e-07	-0.0468986035988249	0.33	0.356	0.00186648986690527	ExNeuron	Map9	1.00389952022941e-06	chr2:181418677, chr2:181284687, chr2:182262794, chr2:181559392
1.10107699785451e-07	-0.0359132156754693	0.494	0.519	0.00190453288318895	ExNeuron	Fstl4	1.02322860204158e-06	chr10:38382191, chr10:38275309, chr10:38146875, chr10:38117197, chr10:38132013
1.11303757141578e-07	-0.0662412877009852	0.14	0.179	0.00192522108727788	ExNeuron	Gng13	1.0337720780702e-06	chr10:15016534, chr10:15134614, chr10:15027164, chr10:15913865, chr10:14529777, chr10:15438241, chr10:14845267, chr10:14845267, chr10:14923679, chr10:14988464
1.12961278382912e-07	-0.0344493092811255	0.075	0.095	0.00195389123218923	ExNeuron	Bhlhe40	1.04858754881012e-06	chr4:140106616, chr4:141634532
1.15606643285069e-07	-0.0410190107604173	0.165	0.192	0.00199964810890184	ExNeuron	Pik3r2	1.07195988983193e-06	chr16:20204256, chr16:20319753, chr16:19432490, chr16:20740378, chr16:20759222, chr16:20499743
1.16449196877275e-07	0.00792330202090896	0.377	0.372	0.00201422175838623	ExNeuron	Dennd2a	1.07798868320698e-06	chr4:67206759
1.1668820285524e-07	-0.0216099905615322	0.25	0.267	0.00201835584478708	ExNeuron	Sf3b3	1.07960670236623e-06	chr19:43770240
1.16941963210886e-07	-0.0374948010180633	0.127	0.151	0.00202274513765869	ExNeuron	Cbfb	1.08076489474338e-06	chr19:37267505, chr19:37277780, chr19:37063104, chr19:37586333, chr19:37148202, chr19:37622246, chr19:37047509, chr19:37111167
1.18755381795116e-07	-0.0384351465189654	0.386	0.415	0.00205411183891012	ExNeuron	Prkar2b	1.09631890354624e-06	chr6:51754714
1.20308553582637e-07	-0.0553009043485924	0.443	0.466	0.00208097705131887	ExNeuron	Kcnip4	1.10943888879743e-06	chr14:66437917, chr14:65618889, chr14:66052107, chr14:66146696, chr14:66472795, chr14:67005798, chr14:65652677, chr14:66661245, chr14:66125161, chr14:65988058
1.21357244310641e-07	-0.0203441861406394	0.078	0.092	0.00209911625484116	ExNeuron	Hsd17b7	1.11849596168102e-06	chr13:89203670, chr13:88245272
1.22089163055096e-07	-0.064074288349374	0.422	0.457	0.002111776253364	ExNeuron	Ap3s1	1.12462516170916e-06	chr18:41150126, chr18:40158181, chr18:40600222
1.22439068831811e-07	-0.058931707469826	0.145	0.179	0.00211782857358384	ExNeuron	Rasl11b	1.12723066053208e-06	chr14:36439224, chr14:36577933, chr14:36527672, chr14:36396106, chr14:36228987, chr14:36742455, chr14:35668884, chr14:36487503, chr14:36419584, chr14:36307278
1.22683822307423e-07	-0.0086650505564404	0.526	0.527	0.0021220620744515	ExNeuron	Snd1	1.12886575632736e-06	chr4:55913836, chr4:56397886, chr4:55019142, chr4:56261700
1.23858206324663e-07	-0.0461564477508111	0.226	0.255	0.0021423753947977	ExNeuron	Cep57	1.13904830772643e-06	chr8:12326196, chr8:12097757, chr8:12736332, chr8:12259548
1.24040800823604e-07	-0.0806765069470516	0.545	0.577	0.00214553373184588	ExNeuron	Gpbp1	1.13973752775127e-06	chr2:43472721
1.2406874521354e-07	-0.0976065152758742	0.404	0.458	0.0021460170859586	ExNeuron	Mrpl17	1.13973752775127e-06	chr1:169980175, chr1:170983668
1.2419732860739e-07	-0.0814754432700746	0.401	0.448	0.00214824119292202	ExNeuron	Hdac2	1.14029562600701e-06	chr20:43098520, chr20:43088834, chr20:43060736, chr20:43061522, chr20:43086346, chr20:43087556, chr20:43098295, chr20:43100628, chr20:43060736
1.26651635788765e-07	-0.0204929865858612	0.521	0.533	0.00219069334423827	ExNeuron	Map3k13	1.16092728966463e-06	chr11:82175250, chr11:82183703
1.2735760263499e-07	-0.0452303923092414	0.331	0.356	0.00220290445277742	ExNeuron	Gars	1.16676221138791e-06	chr4:85317106, chr4:85129960, chr4:85118749, chr4:85863882, chr4:85861016, chr4:85216073, chr4:85036860
1.2863184253734e-07	-0.039122884217771	0.176	0.2	0.00222494498036838	ExNeuron	Armc10	1.1771529150219e-06	chr4:10034090, chr4:9990022, chr4:10559616
1.29457900668384e-07	-0.0541600890199974	0.467	0.498	0.00223923330786103	ExNeuron	Abcd3	1.18342401747483e-06	chr2:224660694, chr2:225315788, chr2:225365892, chr2:225085508
1.29694831633957e-07	-0.0403455336164274	0.235	0.258	0.00224333150277256	ExNeuron	Clns1a	1.1849455514122e-06	chr1:162324984, chr1:162897404, chr1:161885338, chr1:161874074, chr1:161809045, chr1:161977518, chr1:161864552, chr1:161927465
1.31028739341988e-07	-0.0441060090764689	0.205	0.231	0.00226640410439837	ExNeuron	Ppp1r14b	1.19583286486328e-06	chr1:222816800
1.31293109462904e-07	-0.0267431863845669	0.26	0.275	0.00227097691437985	ExNeuron	LOC102549506	1.19759547649532e-06	chr17:7546182, chr17:6987904, chr17:8395239, chr17:6973525, chr17:6904010, chr17:8421594, chr17:6957693
1.31441881300397e-07	-0.0396881423955079	0.285	0.309	0.00227355022085297	ExNeuron	Trub2	1.19830231374239e-06	chr3:8557462, chr3:8109654, chr3:7794108, chr3:8628013, chr3:8936427, chr3:8846091, chr3:7976217, chr3:8620655, chr3:8813469, chr3:8976144, chr3:8661495, chr3:8246924, chr3:9024248
1.3282438448076e-07	-0.019183054725834	0.593	0.594	0.00229746337836371	ExNeuron	Babam2	1.21024971680545e-06	chr6:27049863, chr6:25349666
1.33313549684223e-07	-0.0201760047546877	0.277	0.283	0.002305924468888	ExNeuron	Slc43a2	1.21404879942658e-06	chr10:64371454, chr10:63998076, chr10:64031640, chr10:64021994
1.34207548672791e-07	-0.043685239699352	0.211	0.236	0.00232138796939326	ExNeuron	Bfar	1.22152847901369e-06	chr10:1828370
1.34498837558542e-07	-0.0398019003617898	0.188	0.217	0.0023264263932501	ExNeuron	Rrnad1	1.22351729339646e-06	chr2:187228293, chr2:187419642
1.34609115098165e-07	-0.0314472455051168	0.301	0.314	0.00232833386385296	ExNeuron	Sgsm2	1.22385821196066e-06	chr10:61647440, chr10:61631943, chr10:61373689, chr10:62208867, chr10:61970849
1.36021823583616e-07	-0.040059317314812	0.648	0.659	0.00235276948252581	ExNeuron	Zfp644	1.23603398716982e-06	chr14:3791230, chr14:4786492, chr14:4839307, chr14:4611460, chr14:4439718, chr14:3793197, chr14:4485497, chr14:4580657
1.37975665971503e-07	-0.0612512548702207	0.122	0.153	0.00238656509430909	ExNeuron	Cebpb	1.25243462237956e-06	chr3:164219444, chr3:164000243
1.38154587736172e-07	-0.0261974841142665	0.15	0.169	0.00238965990407257	ExNeuron	Rnf185	1.25338196137765e-06	chr14:83900587, chr14:83858865, chr14:83696622, chr14:83098926, chr14:83784126, chr14:84115641
1.400334776369e-07	-0.0433004264906911	0.369	0.393	0.00242215906268546	ExNeuron	Rab36	1.26974260655552e-06	chr20:14214609, chr20:14590341, chr20:14440230, chr20:14602586, chr20:14330152, chr20:14729785, chr20:13805117, chr20:14198487, chr20:14040380, chr20:14574729, chr20:14639215, chr20:14574729, chr20:14551696
1.41052207997043e-07	-0.0384982370235674	0.293	0.316	0.00243978004172485	ExNeuron	Stam2	1.27770531030418e-06	chr3:38505804, chr3:38062211, chr3:38871659, chr3:38409744
1.41063652128045e-07	-0.0359533779964573	0.325	0.348	0.00243997799085879	ExNeuron	Snrnp40	1.27770531030418e-06	chr5:148133686, chr5:148637828, chr5:149283639, chr5:148170625, chr5:148158379
1.41229065555813e-07	-0.00791142719381183	0.216	0.222	0.00244283914691891	ExNeuron	Pxn	1.27851471247107e-06	chr12:46849119, chr12:46475939, chr12:46190722, chr12:47202273, chr12:45998375
1.43506935216063e-07	-0.0323306100608323	0.219	0.238	0.00248223945843225	ExNeuron	Suz12	1.29773807849233e-06	chr10:67231100
1.45631948653087e-07	-0.0520283819559678	0.347	0.368	0.00251899581585244	ExNeuron	Rnf208	1.31624660688551e-06	chr3:2537986, chr3:1575850, chr3:2505654
1.48103509025158e-07	-0.0364582111411071	0.449	0.457	0.00256174639560816	ExNeuron	Dhcr24	1.33786571210206e-06	chr5:127077185, chr5:127104681
1.52475988862288e-07	-0.0193925748436703	0.407	0.41	0.002637377179351	ExNeuron	Nploc4	1.3744095703828e-06	chr10:109988792, chr10:109745402, chr10:109865453, chr10:110274194, chr10:109320339, chr10:109471759, chr10:108960404, chr10:110424293, chr10:109637176, chr10:109745994
1.53594937778037e-07	-0.00623686574872684	0.865	0.861	0.00265673163874671	ExNeuron	RGD1560883	1.38375375079667e-06	chr2:3323816, chr2:4430790, chr2:4032307, chr2:4779754, chr2:4681259
1.56240384290236e-07	-0.0107985522634685	0.501	0.501	0.00270248992706821	ExNeuron	Mgat5	1.40535029218263e-06	chr13:44140715, chr13:44506682, chr13:44129166, chr13:44273193, chr13:44252504
1.57585327818151e-07	-0.0696050734500806	0.129	0.163	0.00272575341527055	ExNeuron	Itgb8	1.41666681601654e-06	chr6:146683983, chr6:146978082, chr6:147413696, chr6:147366039, chr6:146841302, chr6:147294120, chr6:147278421
1.5909290483294e-07	-0.00903649202174683	0.306	0.311	0.00275182997489536	ExNeuron	Sh3rf3	1.42776322429296e-06	chr20:27658242
1.59149298802363e-07	-0.0417433111031189	0.361	0.391	0.00275280542138448	ExNeuron	Dhx57	1.42776322429296e-06	chr6:2613511, chr6:2912137, chr6:3502356, chr6:3006668
1.59160761256328e-07	-0.0818106799401487	0.379	0.422	0.00275300368745071	ExNeuron	Ptges3	1.42776322429296e-06	chr7:2474723, chr7:2972393, chr7:2982205, chr7:2983483, chr7:2989228, chr7:2983679, chr7:2985853, chr7:2982267, chr7:2931328, chr7:2989228, chr7:2927835, chr7:2982205, chr7:2985853, chr7:3026565, chr7:2908913, chr7:3054519, chr7:2972393
1.59165843989532e-07	-0.0794237143007999	0.409	0.461	0.00275309160348693	ExNeuron	Abhd8	1.42776322429296e-06	chr16:20181401, chr16:19867380, chr16:19507765, chr16:19953366
1.59244307034043e-07	-0.0797777787271289	0.316	0.353	0.00275444877876783	ExNeuron	Pdp1	1.42776322429296e-06	chr5:25829100, chr5:25791076, chr5:24708895, chr5:26484460, chr5:25960046
1.60149958476072e-07	-0.0432320246881568	0.292	0.318	0.00277011383176061	ExNeuron	Aars	1.43511777822028e-06	chr19:43564427, chr19:43189956, chr19:43189956, chr19:43237454, chr19:43510259, chr19:43220850
1.61227489865392e-07	-0.0440831281216788	0.398	0.424	0.00278875189220168	ExNeuron	Eif4b	1.44400390630107e-06	chr7:143673961, chr7:143705011, chr7:143725077, chr7:143693465, chr7:143689597, chr7:143725118, chr7:144616938, chr7:143675287
1.62937684204832e-07	-0.123842555767845	0.576	0.617	0.00281833312369098	ExNeuron	Got1	1.45699223891885e-06	chr1:263223419, chr1:263236347, chr1:263259334, chr1:263232150, chr1:263427363, chr1:263331833, chr1:263461149
1.63308971164497e-07	-0.0151811544179046	0.045	0.055	0.00282475527423231	ExNeuron	AABR07004232.2	1.4595359459045e-06	chr1:132498759
1.65389245584571e-07	-0.0101225720158605	0.545	0.553	0.00286073778087632	ExNeuron	Sfmbt1	1.47655794345312e-06	chr16:7772062, chr16:6631614
1.68905529010611e-07	-0.136572799210363	0.556	0.613	0.00292155893529653	ExNeuron	Arpc1a	1.50635058259808e-06	chr12:11280763, chr12:11295104, chr12:11244840, chr12:12022430, chr12:11244773, chr12:11194568, chr12:11280509, chr12:11194568, chr12:11244773, chr12:11208717
1.69429370778568e-07	-0.038121982449272	0.158	0.182	0.00293061982635689	ExNeuron	Fam207a	1.5102211835411e-06	chr20:11860054
1.69950552624638e-07	-0.0227743934018913	0.248	0.257	0.00293963470874837	ExNeuron	Smurf2	1.5140639852532e-06	chr10:95520504, chr10:95330293, chr10:95319002, chr10:95321435, chr10:95143282, chr10:95426529, chr10:95364090, chr10:95417312, chr10:95317725, chr10:95256696, chr10:95489969
1.7037833241802e-07	-0.0320845203607938	0.127	0.15	0.0029470340158345	ExNeuron	Pms2	1.51660990857643e-06	chr12:13210427, chr12:12215595, chr12:12287085, chr12:12237698, chr12:13077410
1.70416757914513e-07	-0.0561792807721747	0.148	0.176	0.00294769866164734	ExNeuron	B2m	1.51660990857643e-06	chr3:113487538, chr3:113904281, chr3:114229156
1.71101868331083e-07	-0.0263766680223665	0.285	0.3	0.00295954901652275	ExNeuron	Rnpc3	1.521901327256e-06	chr2:216338199
1.73270738560915e-07	-0.0417431769837736	0.315	0.34	0.00299706396488814	ExNeuron	Vps39	1.53875033594693e-06	chr3:112095897, chr3:112936064, chr3:112936064, chr3:112721664
1.73792319826485e-07	-0.0362086065238448	0.061	0.083	0.0030060857560387	ExNeuron	Thap6	1.54256741742505e-06	chr14:17618372, chr14:18077859, chr14:16652538, chr14:16772488
1.783821358678e-07	-0.0232599799175863	0.383	0.395	0.00308547580410533	ExNeuron	Parn	1.58000062610775e-06	chr10:1881286
1.80548798564593e-07	-0.0111486814711343	0.235	0.241	0.00312295256877176	ExNeuron	Dot1l	1.5983179845547e-06	chr7:12759592
1.81180161929996e-07	-0.0216650626987289	0.471	0.483	0.00313387326090315	ExNeuron	Plppr2	1.60306300116061e-06	chr8:23225119, chr8:23149711, chr8:22328936, chr8:22770495, chr8:22349621, chr8:23090776
1.81720700346426e-07	-0.0419699564562625	0.114	0.138	0.00314322295389213	ExNeuron	Aldh3b1	1.60699983878157e-06	chr1:220154189, chr1:218894406, chr1:219232456, chr1:219246326
1.84328251416918e-07	0.0227372878936742	0.355	0.361	0.00318832576475844	ExNeuron	Stxbp6	1.62834589310027e-06	chr6:64322868, chr6:64462917, chr6:64398455
1.86739423083132e-07	-0.0296868460026947	0.372	0.402	0.00323003180106893	ExNeuron	Setx	1.64877964361898e-06	chr3:7649946, chr3:7703630
1.88700123092337e-07	-0.0263673349600055	0.365	0.383	0.00326394602912815	ExNeuron	Bbs4	1.66521667680067e-06	chr8:64173996, chr8:65152090, chr8:64932278, chr8:64178915, chr8:64178915, chr8:64216390
1.91562241106644e-07	-0.0498395419280553	0.346	0.379	0.00331345208442162	ExNeuron	Crmp1	1.68870101481059e-06	chr14:78646870, chr14:78292524, chr14:78922539, chr14:78505275, chr14:77817530, chr14:78191061, chr14:78556160
1.92604796126643e-07	-0.0120841052280877	0.449	0.457	0.00333148515860255	ExNeuron	Tnpo3	1.696814998651e-06	chr4:56504544
1.92684541813382e-07	-0.0320586098250821	0.423	0.445	0.00333286451974608	ExNeuron	Coro1c	1.696814998651e-06	chr12:49315716, chr12:48339673, chr12:48177834, chr12:48555239, chr12:47918708
1.98759777861264e-07	-0.0231460100357491	0.34	0.356	0.00343794787766629	ExNeuron	Eya3	1.74848279729236e-06	chr5:150312775
2.01545180428172e-07	-0.0183992568181138	0.288	0.295	0.0034861269858661	ExNeuron	Insr	1.76928252124178e-06	chr12:2135668, chr12:1671824, chr12:1715023, chr12:1003589, chr12:1198829, chr12:2425960, chr12:1754695, chr12:1008239, chr12:2564770, chr12:1496138, chr12:1115880, chr12:1427527, chr12:2149465, chr12:2163315, chr12:900068, chr12:2272771
2.04898204465676e-07	-0.0169776933234997	0.459	0.475	0.0035441242426428	ExNeuron	Med27	1.79590391828596e-06	chr3:8109960, chr3:8880442, chr3:8424093
2.07297657294069e-07	-0.0466002280830888	0.238	0.269	0.00358562757821551	ExNeuron	Amn1	1.81504214415135e-06	chr4:183248598, chr4:184209362, chr4:182931681, chr4:183194427, chr4:183900174, chr4:183900174, chr4:183566692
2.07666636297821e-07	0.0031432823950559	0.242	0.242	0.00359200980804341	ExNeuron	Mylip	1.81732630026167e-06	chr17:19508068
2.07870682831948e-07	0.114282718656695	0.584	0.524	0.0035955392009442	ExNeuron	Thsd7b	1.81816547819348e-06	chr13:45510340, chr13:45470162, chr13:46748494
[truncated: 7,962 more rows]
