# Supplementary material for: Single-nucleus genomics in outbred rats with divergent cocaine addiction-like behaviors reveals changes in amygdala GABAergic inhibition
Source: Nat Neurosci. 2023 Oct 5;26(11):1868–79. doi: 10.1038/s41593-023-01452-y (PMC10620093; doi:10.1038/s41593-023-01452-y)
Supplement: Supplementary file 10 — KEGG GSEA results. [file 41593_2023_1452_MOESM10_ESM.txt]

ID	Description	setSize	enrichmentScore	NES	pvalue	p.adjust	rank	leading_edge	core_enrichment	gene.symbols	celltype
rno04145	Phagosome	117	-0.632350808062036	-1.76844208977593	5.96951214590305e-06	0.00135479216829567	1968	tags=38%, list=14%, signal=33%	689134/24598/24811/310710/414784/60466/312705/64202/155151/299971/81655/314764/414788/29144/296554/24944/681309/65033/363875/291969/246118/298103/316531/116664/685232/29214/25073/287709/83615/25697/24511/29448/361787/29528/25328/94170/298451/500929/64158/100361457/291081/498736/81822/170667	Sec61g/Nos1/Tap1/Sec22b/RT1-T24-4/Stx7/C1r/Calr/Coro1a/Atp6v1c1/Dync1li2/Eea1/RT1-T24-3/Canx/Tubb4b/Lamp2/Thbs3/Stx12/Rac1/Atp6v0d1/Tubb3/Atp6v1g1/Tuba4a/Atp6v1f/Atp6v1a/Tubb5/Scarb1/Rab5c/Atp6ap1/Ctsl/Itgb1/Rab7a/RT1-T24-1/Vamp3/Lamp1/Atp6v0e1/Atp6v0b/Tuba1b/Tuba1a/LOC100361457/Tubb2b/Tubb2a/Actb/Atp6v0c	Astrocytes
rno05323	Rheumatoid arthritis	52	-0.743328145938579	-1.89668600847753	7.83116860286515e-06	0.00135479216829567	1231	tags=25%, list=9%, signal=23%	291969/24516/298103/116664/685232/314322/83615/25697/287437/94170/298451/83785/170667	Atp6v0d1/Jun/Atp6v1g1/Atp6v1f/Atp6v1a/Fos/Atp6ap1/Ctsl/Tnfsf13/Atp6v0e1/Atp6v0b/Vegfa/Atp6v0c	Astrocytes
rno05204	Chemical carcinogenesis - DNA adducts	34	-0.755686879432541	-1.80096025150823	8.73875476347376e-05	0.0100786971605397	1182	tags=24%, list=8%, signal=22%	171341/501110/24423/24424/289197/24426/499422/25116	Mgst1/Gsta6/Gstm1/Gstm2/Mgst3/Gstp1/Gstt3/Hsd11b1	Astrocytes
rno04020	Calcium signaling pathway	191	0.437988703371115	1.62146006705119	0.000125943249742348	0.0108940911027131	834	tags=18%, list=6%, signal=17%	171140/24418/29715/140693/50646/114633/25023/54250/29613/25398/29598/294560/29716/24414/689560/24245/25187/54234/24674/81636/25050/25262/25324/54260/66018/170546/257648/24409/24629/29412/24716/24681/312981/29241/24408	Camk2g/Grm5/Slc8a1/Plcd4/Ptk2b/Plce1/Prkcb/Fgf2/Ntrk3/Cacna1a/Atp2b1/Mcu/Cacna1d/Grm1/Ryr2/Camk2b/Htr2c/Cacna1e/Ppp3ca/Adcy2/Camk4/Itpr1/Htr4/Itpkb/Pdgfd/Ryr3/Cacna1b/Grin2a/Pdgfrb/Adra1a/Ret/Prkcg/Asph/Adcy8/Grin1	Astrocytes
rno00010	Glycolysis / Gluconeogenesis	44	-0.717615242567832	-1.77648959922651	0.0001661005954313	0.011494161203846	1622	tags=39%, list=11%, signal=34%	315722/25058/303565/24849/298942/24642/24644/81654/29539/291450/292804/24189/24645/24533/311569/24534/24191	Adpgk/Hk1/G6pc3/Tpi1/Dld/Pgam1/Pgk1/Dlat/Aldh2/Aldh7a1/Gpi/Aldoa/Pgm1/Ldha/Acss2/Ldhb/Aldoc	Astrocytes
rno04216	Ferroptosis	37	-0.736757862801494	-1.76797454879017	0.000306982354750389	0.0177026491239391	624	tags=24%, list=4%, signal=23%	310392/83532/29328/83531/362245/117243/25319/302642/50567	Slc7a11/Vdac3/Gpx4/Vdac2/Map1lc3a/Acsl6/Fth1/Sat1/Slc3a2	Astrocytes
rno04975	Fat digestion and absorption	28	-0.753422461142861	-1.74387157781735	0.000897704258980911	0.0418421476945533	1304	tags=21%, list=9%, signal=19%	365096/313210/25014/25073/94172/192270	Acat2l1/Abca1/Acat1/Scarb1/Slc27a1/Plpp3	Astrocytes
rno00100	Steroid biosynthesis	18	-0.796527347651911	-1.72382753590669	0.000967448501608168	0.0418421476945533	344	tags=44%, list=2%, signal=43%	114100/25055/309262/293688/29230/25427/29580/140910	Sc5d/Lipa/Nsdhl/Tm7sf2/Sqle/Cyp51/Fdft1/Msmo1	Astrocytes
rno05010	Alzheimer disease	326	-0.469576538558154	-1.42248968811069	0.00139912875116858	0.0472126863208317	2961	tags=40%, list=21%, signal=33%	29672/291660/365872/24703/298762/300047/54318/293652/499529/309165/315167/295923/65052/25031/300802/309159/252934/685322/81736/64539/24598/311078/64558/287772/303251/287357/116590/29676/292766/289218/293621/681024/83721/64363/299954/94198/287984/84027/100188937/29192/363131/298596/29669/81650/58854/301458/29671/65262/305831/307641/116549/314275/94194/114558/54322/84351/170911/303811/29668/117263/…	Psma5/Ndufa2/Aph1a/Raf1/Cox7a2l/Cyc1/Eif2s1/Ndufs8/Ndufs4/Rela/Ndufa6/Ndufs3/Pik3c3/Plcb4/Aph1b/Klc2/Cox5a/Uqcr10/Nfkb1/Ndufv3/Nos1/Psmd14/Fzd4/Psmd12/Dvl2/Wnt9a/Mapk1/Psmb3/Psmd8/Ndufs2/Hras/Ndufa4/Dvl1/Araf/Ndufb9/Psmb1/Psmd2/Gsk3b/Cox7c/Psen1/Pik3r4/Sdhb/Psma2/Csnk2b/Psmb4/Ndufs1/Psma4/Atp5f1a/Atg14/Csnk2a2/Csnk2a1/Slc39a9/Cox5b/Becn1/Cox6c/Ikbkb/Pik3ca/Dvl3/Psma1/Psmc1/Tubb4b/Ndufs7/Wnt7b/Ndu…	Astrocytes
rno00190	Oxidative phosphorylation	109	-0.569452679549988	-1.58172583835819	0.00143172725636312	0.0472126863208317	2946	tags=49%, list=21%, signal=39%	291660/298762/300047/293652/499529/315167/295923/252934/685322/64539/289218/309391/681024/299954/100188937/298596/301458/299971/65262/94194/54322/690441/362837/293991/171082/293453/100363502/94271/291969/363061/362440/293448/171374/362588/291103/245965/362344/298103/299739/497902/301123/293130/81728/116664/685232/100363268/296658/299643/83615/29445/94170/298451/170667	Ndufa2/Cox7a2l/Cyc1/Ndufs8/Ndufs4/Ndufa6/Ndufs3/Cox5a/Uqcr10/Ndufv3/Ndufs2/Cox15/Ndufa4/Ndufb9/Cox7c/Sdhb/Ndufs1/Atp6v1c1/Atp5f1a/Cox5b/Cox6c/Atp5mf/Ndufs7/Ndufb8/Atp5mc2/Ndufab1/LOC100363502/Atp5pf/Atp6v0d1/Sdhd/Ndufa9/Uqcrc2/Atp5f1b/Ndufs5/Uqcrfs1/Atp5f1d/Ndufb2/Atp6v1g1/Ndufa12/Uqcrq/Ndufa11/Ndufc2/Ndufv2/Atp6v1f/Atp6v1a/LOC100363268/Ndufa8/Ndufa7/Atp6ap1/Cox4i1/Atp6v0e1/Atp6v0b/Atp6v0c	Astrocytes
rno04979	Cholesterol metabolism	41	-0.685306645621271	-1.67140330408402	0.00150098135702066	0.0472126863208317	1248	tags=34%, list=9%, signal=31%	286898/24530/116565/25055/313210/299858/300438/362850/296371/25073/83532/83529/83531/25728	Npc2/Lcat/Lrpap1/Lipa/Abca1/Lrp1/Ldlr/Angptl4/Pltp/Scarb1/Vdac3/Vdac1/Vdac2/Apoe	Astrocytes
rno04750	Inflammatory mediator regulation of TRP channels	91	0.486159900278255	1.60504741653154	0.00183801565211235	0.0474107035988862	1225	tags=22%, list=9%, signal=20%	171140/25272/25023/25364/24245/25513/25187/81636/64532/25262/29340/50658/24681/29241/85243/25289/25663/114495/24654/302950	Camk2g/Mapk10/Prkcb/Asic2/Camk2b/Pik3r1/Htr2c/Adcy2/Adcy5/Itpr1/Prkce/Mapk9/Prkcg/Adcy8/Pik3cb/Adcy6/Il1r1/Map2k6/Plcb1/Adcy9	Astrocytes
rno00980	Metabolism of xenobiotics by cytochrome P450	32	-0.708717877175654	-1.66887788309899	0.00187538657055417	0.0474107035988862	1182	tags=28%, list=8%, signal=26%	171445/171341/501110/24423/24424/289197/24426/499422/25116	Akr7a2/Mgst1/Gsta6/Gstm1/Gstm2/Mgst3/Gstp1/Gstt3/Hsd11b1	Astrocytes
rno04614	Renin-angiotensin system	18	-0.778964995032132	-1.68581946608897	0.00191835216874106	0.0474107035988862	829	tags=17%, list=6%, signal=16%	296370/302526/24179	Ctsa/Atp6ap2/Agt	Astrocytes
rno05203	Viral carcinogenesis	159	-0.527976780335586	-1.52679845243438	0.00217247360330833	0.0501117244496456	3247	tags=40%, list=23%, signal=31%	24842/29240/294230/303539/29741/362938/84582/79255/81504/296654/81646/309165/84580/684797/25597/81736/360820/362339/116590/317335/81673/414784/680006/293621/64470/500695/363481/81758/25126/303175/25125/297893/414788/170911/25252/289014/117263/24887/363875/360471/291969/54287/25578/63836/24516/293508/56010/117273/81515/24708/117282/64033/29753/83532/314856/81647/687001/64465/500131/361787/25576/60…	Tp53/Polb/Mrps18b/Kat2a/Pik3r2/Scrib/Hdac7/Atf4/Grb2/Gsn/Creb1/Rela/Hdac5/LOC684797/Rasa2/Nfkb1/Pxn/Creb3l2/Mapk1/Ddx3x/Gtf2b/RT1-T24-4/Mad1l1/Hras/Ddb1/Snw1/Hdac8/Rbl2/Stat5b/Hist3h2ba/Stat3/Hdac1/RT1-T24-3/Pik3ca/Dlg1/Mapkapk2/Psmc1/Bax/Rac1/Usp7/Atp6v0d1/Eif2ak2/Ywhaz/Actn4/Jun/Prkacb/Ywhag/Rhoa/Lyn/Rb1/Hnrnpk/Ccnd2/Ywhae/Vdac3/Mdm2/Atf2/Hdac9/Cdc42/Creb5/RT1-T24-1/Ywhah/Pik3r3/Ywhaq	Astrocytes
rno00500	Starch and sucrose metabolism	23	-0.748695411682314	-1.70598052879546	0.00251271200852099	0.0507222591194181	1869	tags=43%, list=13%, signal=38%	24382/81675/25058/303565/362029/292804/24645/690987/25739/289827	Ganc/Gyg1/Hk1/G6pc3/Agl/Gpi/Pgm1/Gys1/Pygb/Ugp2	Astrocytes
rno00565	Ether lipid metabolism	37	-0.691790976372737	-1.66006893317572	0.00251722093369142	0.0507222591194181	2175	tags=27%, list=15%, signal=23%	64369/64189/83572/25096/361527/310773/362866/301265/25097/192270	Plpp1/Pafah1b2/Pafah1b1/Pld1/Pld3/Cept1/Chpt1/Pla2g7/Pld2/Plpp3	Astrocytes
rno03320	PPAR signaling pathway	62	-0.616579970777934	-1.60060965104835	0.00268541744287396	0.0507222591194181	1084	tags=21%, list=8%, signal=19%	140868/50681/25541/25045/362850/296371/29637/25757/25747/94172/50522/117243/83792	Fabp5/Acox1/Scp2/Dbi/Angptl4/Pltp/Hmgcs1/Cpt1a/Ppara/Slc27a1/Ubc/Acsl6/Scd2	Astrocytes
rno05014	Amyotrophic lateral sclerosis	312	-0.461110762881563	-1.3952957431614	0.00278532636782932	0.0507222591194181	2961	tags=36%, list=21%, signal=29%	29672/291660/298762/300047/24786/54318/293652/499529/315167/295923/65052/309159/252934/685322/64539/24598/311078/685664/287772/366016/290798/29676/292766/289218/24404/681024/298575/113894/299954/94198/287984/100188937/363131/298596/29669/58854/301458/29671/65262/305831/299706/308961/362504/94194/114558/54322/299850/29668/117263/84485/83613/299121/296554/288663/24887/362837/293991/171082/293453/36…	Psma5/Ndufa2/Cox7a2l/Cyc1/Sod1/Eif2s1/Ndufs8/Ndufs4/Ndufa6/Ndufs3/Pik3c3/Klc2/Cox5a/Uqcr10/Ndufv3/Nos1/Psmd14/Dnal1/Psmd12/Nup188/Dctn6/Psmb3/Psmd8/Ndufs2/Gpx1/Ndufa4/Pink1/Sqstm1/Ndufb9/Psmb1/Psmd2/Cox7c/Pik3r4/Sdhb/Psma2/Psmb4/Ndufs1/Psma4/Atp5f1a/Atg14/Nup37/Dctn5/Dctn3/Cox5b/Becn1/Cox6c/Dctn2/Psma1/Psmc1/Ccs/Nefl/Actr10/Tubb4b/Atxn2/Bax/Ndufs7/Ndufb8/Atp5mc2/Ndufab1/Rac1/LOC100363502/Atp5pf/S…	Astrocytes
rno05208	Chemical carcinogenesis - reactive oxygen species	187	-0.492283880257976	-1.43692720431814	0.00364246659268899	0.0630146720535195	2963	tags=45%, list=21%, signal=36%	24446/291660/81504/24703/298762/140925/300047/24786/293652/499529/309165/315167/295923/287398/252934/685322/81736/24329/24314/64539/300850/301010/116590/24697/289218/293621/681024/64363/299954/100188937/24787/298596/301458/65262/117519/94194/54322/84351/170911/25096/362837/293991/171082/293453/363875/94271/363061/362440/171341/293448/85333/24516/171374/362588/291103/245965/362344/501110/24423/299…	Hgf/Ndufa2/Grb2/Raf1/Cox7a2l/As3mt/Cyc1/Sod1/Ndufs8/Ndufs4/Rela/Ndufa6/Ndufs3/Map2k4/Cox5a/Uqcr10/Nfkb1/Egfr/Nqo1/Ndufv3/Gsta4/Slc26a6/Mapk1/Ptpn1/Ndufs2/Hras/Ndufa4/Araf/Ndufb9/Cox7c/Sod2/Sdhb/Ndufs1/Atp5f1a/Keap1/Cox5b/Cox6c/Ikbkb/Pik3ca/Pld1/Ndufs7/Ndufb8/Atp5mc2/Ndufab1/Rac1/Atp5pf/Sdhd/Ndufa9/Mgst1/Uqcrc2/Slc25a4/Jun/Atp5f1b/Ndufs5/Uqcrfs1/Atp5f1d/Ndufb2/Gsta6/Gstm1/Ndufa12/Pten/Ephx2/Cat/Uq…	Astrocytes
rno04142	Lysosome	111	-0.541828645555254	-1.50623790180139	0.00480663504204718	0.0791950345023011	1579	tags=23%, list=11%, signal=21%	360785/63886/24944/302290/311404/84431/291969/24162/306332/24375/287134/296370/29186/25425/171575/83615/25697/117106/308909/171293/25328/298451/64529/25524/170667/298875	Ap1s1/Abcb9/Lamp2/Ap3s1/Ap4e1/Asah1/Atp6v0d1/Acp2/Ap1m1/Fuca1/Gnptg/Ctsa/Cd63/Ctsh/Dnase2/Atp6ap1/Ctsl/Scarb2/Smpd1/Ctsd/Lamp1/Atp6v0b/Ctsb/Psap/Atp6v0c/Laptm4a	Astrocytes
rno04610	Complement and coagulation cascades	47	-0.634018244698776	-1.5841255854639	0.00573701225042914	0.0888388201197618	575	tags=9%, list=4%, signal=8%	25407/25584/29366/24854	Cd59/F3/Serpine2/Clu	Astrocytes
rno04974	Protein digestion and absorption	77	-0.574767180822007	-1.52961658585166	0.00590547070160266	0.0888388201197618	77	tags=6%, list=1%, signal=6%	24211/24212/294279/50567/24214	Atp1a1/Atp1a2/Col11a2/Slc3a2/Atp1b2	Astrocytes
rno05165	Human papillomavirus infection	283	-0.454421479316584	-1.36631338144059	0.00698325531096476	0.100409790203893	2546	tags=26%, list=18%, signal=22%	81736/24329/360820/293852/252921/64558/300711/288774/362339/303251/287357/116590/84006/414784/25473/293621/83721/29577/84027/29192/81758/299971/363984/84351/297893/414788/170911/303811/25252/117263/83840/316626/299147/24887/315196/681309/266608/81918/291969/54287/114850/117281/113927/293508/298103/50557/24708/24205/116664/64033/685232/314259/312754/64512/314856/83615/25496/24511/26954/117036/6446…	Nfkb1/Egfr/Pxn/Bcap31/Tubg1/Fzd4/Atm/Stat2/Creb3l2/Dvl2/Wnt9a/Mapk1/Prkci/RT1-T24-4/Lamb2/Hras/Dvl1/Hes1/Gsk3b/Psen1/Rbl2/Atp6v1c1/Ikbke/Ikbkb/Hdac1/RT1-T24-3/Pik3ca/Dvl3/Dlg1/Psmc1/Rps6kb1/Hes6/Ppp2r5e/Bax/Wnt7b/Thbs3/Fzd9/Pard3/Atp6v0d1/Eif2ak2/Wnt7a/Ppp2r1a/Csnk1a1/Prkacb/Atp6v1g1/Pten/Rb1/Apc/Atp6v1f/Ccnd2/Atp6v1a/Mpp5/Ppp2r5a/Fzd2/Mdm2/Atp6ap1/Notch1/Itgb1/Rheb/Lamc1/Cdc42/Ifnar2/Maml2/Creb5…	Astrocytes
rno01200	Carbon metabolism	95	-0.546210380024811	-1.49493449498188	0.00737212357513638	0.100409790203893	1622	tags=42%, list=11%, signal=38%	24552/289950/79250/24479/25179/24624/81670/290401/304429/298596/315722/24399/361071/25058/365096/287115/363061/114597/24849/362404/50681/94173/298942/170587/24248/24642/25014/24644/81654/24401/25104/24551/687008/293820/292804/24189/309312/64524/311569/24191	Me1/Pdhb/Aco2/Idh1/Idh3g/Pccb/Gpt/Esd/Psph/Sdhb/Adpgk/Glud1/Sucla2/Hk1/Acat2l1/Pgp/Sdhd/Suclg1/Tpi1/Suclg2/Acox1/Idh3b/Dld/Cs/Cat/Pgam1/Acat1/Pgk1/Dlat/Got1/Pc/Mdh1/Pcca/Psat1/Gpi/Aldoa/Gldc/Tkt/Acss2/Aldoc	Astrocytes
rno05012	Parkinson disease	230	-0.463730983410852	-1.36670047195304	0.0078503525920805	0.100409790203893	2995	tags=47%, list=21%, signal=37%	79255/29672/291660/298762/300047/79462/24786/54318/293652/499529/315167/295923/363836/29253/309159/252934/685322/294331/64539/311078/297376/287772/29676/292766/289218/681024/298575/299954/94198/287984/192647/100188937/298596/29669/58854/301458/29671/65262/314275/117519/94194/54322/29668/117263/296554/64156/24887/362837/293991/171082/293453/50663/100363502/94271/363061/362440/289990/293448/85333/1…	Atf4/Psma5/Ndufa2/Cox7a2l/Cyc1/Txn2/Sod1/Eif2s1/Ndufs8/Ndufs4/Ndufa6/Ndufs3/Ube2l3/Maoa/Klc2/Cox5a/Uqcr10/Ube2g2/Ndufv3/Psmd14/Htra2/Psmd12/Psmb3/Psmd8/Ndufs2/Ndufa4/Pink1/Ndufb9/Psmb1/Psmd2/Mfn1/Cox7c/Sdhb/Psma2/Psmb4/Ndufs1/Psma4/Atp5f1a/Slc39a9/Keap1/Cox5b/Cox6c/Psma1/Psmc1/Tubb4b/Uba52/Bax/Ndufs7/Ndufb8/Atp5mc2/Ndufab1/Calm2/LOC100363502/Atp5pf/Sdhd/Ndufa9/Psmc6/Uqcrc2/Slc25a4/Rps27a/Dusp1/It…	Astrocytes
rno04152	AMPK signaling pathway	107	-0.531547167352322	-1.47558530480045	0.00788405392504188	0.100409790203893	1620	tags=28%, list=11%, signal=25%	170911/65158/25330/94197/83840/299147/303565/25520/303605/289036/117281/29565/501146/25467/50993/78968/312754/83516/290291/50671/26954/25675/690987/500131/25757/60664/60660/117276/29414/83792	Pik3ca/Rab2a/Lipe/Rab14/Rps6kb1/Ppp2r5e/G6pc3/Prkag1/Strada/Adipor1/Ppp2r1a/Eef2/Stradb/Irs1/Rab10/Srebf1/Ppp2r5a/Ppargc1a/Cab39l/Fasn/Rheb/Hmgcr/Gys1/Creb5/Cpt1a/Pik3r3/Ppp2r2b/Pfkfb3/Akt3/Scd2	Astrocytes
rno05160	Hepatitis C	117	-0.518736666879645	-1.4507070182	0.00843083641050899	0.100409790203893	2934	tags=33%, list=21%, signal=27%	81504/24703/54318/309165/299872/81736/24329/288774/116590/291105/293621/297989/64363/84027/363984/25125/84351/170911/311430/24887/100363502/54287/25578/114859/117281/56010/300438/24708/29753/25073/686326/25576/25747/60664/25577/60660/290485/29414/25621	Grb2/Raf1/Eif2s1/Rela/Eif3el1/Nfkb1/Egfr/Stat2/Mapk1/E2f3/Hras/Ddx58/Araf/Gsk3b/Ikbke/Stat3/Ikbkb/Pik3ca/Mavs/Bax/LOC100363502/Eif2ak2/Ywhaz/Eif2ak4/Ppp2r1a/Ywhag/Ldlr/Rb1/Ywhae/Scarb1/Ifnar2/Ywhah/Ppara/Pik3r3/Ywhaq/Ppp2r2b/Cldn10/Akt3/Cd81	Astrocytes
rno04611	Platelet activation	103	-0.525810734059242	-1.45223147466731	0.00856848635749733	0.100409790203893	1088	tags=18%, list=8%, signal=17%	81678/361618/116670/293508/81666/117273/81515/81664/25206/304496/24511/25150/50685/25686/60664/367072/100361457/29414/81822	Itpr2/Stim1/Ppp1r12a/Prkacb/Gnaq/Rhoa/Lyn/Gnai2/Gucy1b2/Orai1/Itgb1/Fyn/Myl12b/Gnai1/Pik3r3/Arhgef12/LOC100361457/Akt3/Actb	Astrocytes
rno05418	Fluid shear stress and atherosclerosis	114	-0.517177329223737	-1.44870013274538	0.00880565186705564	0.100409790203893	1854	tags=29%, list=13%, signal=25%	301442/117519/84351/170911/24771/363875/50663/171341/114856/24516/309957/501110/24423/117273/140590/24244/301252/24424/25361/314322/83619/25697/289197/24426/499422/25615/24242/24224/60664/100361457/29414/83785/81822	Sumo1/Keap1/Ikbkb/Pik3ca/Sdc4/Rac1/Calm2/Mgst1/Dusp1/Jun/Mef2a/Gsta6/Gstm1/Rhoa/Bmpr2/Calm3/Hsp90ab1/Gstm2/Vcam1/Fos/Nfe2l2/Ctsl/Mgst3/Gstp1/Gstt3/Sdc2/Calm1/Bcl2/Pik3r3/LOC100361457/Akt3/Vegfa/Actb	Astrocytes
rno00620	Pyruvate metabolism	38	-0.630194318543625	-1.52150071311349	0.00957743016233821	0.100409790203893	1850	tags=39%, list=13%, signal=34%	680021/364224/294320/365096/298942/24439/25014/81654/29539/291450/25104/24551/24533/311569/24534	Grhpr/Acyp2/Glo1/Acat2l1/Dld/Hagh/Acat1/Dlat/Aldh2/Aldh7a1/Pc/Mdh1/Ldha/Acss2/Ldhb	Astrocytes
rno04613	Neutrophil extracellular trap formation	93	-0.538024298567359	-1.46822714778585	0.00962026651454041	0.100409790203893	1945	tags=24%, list=14%, signal=21%	312647/363481/303175/297893/170911/65054/363875/117056/296501/85333/83532/100360868/83529/84360/687001/83531/60664/100361558/100361457/29414/81822/24680	Atg7/Hdac8/Hist3h2ba/Hdac1/Pik3ca/Aqp9/Rac1/H3f3b/Hat1/Slc25a4/Vdac3/H3f3c/Vdac1/Clcn3/Hdac9/Vdac2/Pik3r3/H3f3a/LOC100361457/Akt3/Actb/Prkca	Astrocytes
rno04966	Collecting duct acid secretion	21	-0.733342469073124	-1.63174958515763	0.00963956605944072	0.100409790203893	1231	tags=38%, list=9%, signal=35%	299971/291969/298103/116664/685232/54231/94170/170667	Atp6v1c1/Atp6v0d1/Atp6v1g1/Atp6v1f/Atp6v1a/Car2/Atp6v0e1/Atp6v0c	Astrocytes
rno00030	Pentose phosphate pathway	22	-0.718819509462753	-1.61779247227654	0.00986685799691437	0.100409790203893	374	tags=23%, list=3%, signal=22%	292804/24189/24645/64524/24191	Gpi/Aldoa/Pgm1/Tkt/Aldoc	Astrocytes
rno04710	Circadian rhythm	32	-0.659992746643961	-1.55414070020259	0.0103213788277783	0.100990458392002	1768	tags=44%, list=12%, signal=38%	63840/259241/299691/29657/306129/252917/25520/287280/58822/170917/79431/24309/78962/309288	Per2/Nr1d2/Cry1/Arntl/Fbxl3/Nr1d1/Prkag1/Skp1/Csnk1e/Cry2/Bhlhe40/Dbp/Per3/Rorb	Astrocytes
rno05132	Salmonella infection	217	-0.457552386901461	-1.34625908295874	0.0107330972961542	0.100990458392002	2163	tags=26%, list=15%, signal=22%	308267/293621/64373/306204/679934/301085/58823/303584/81655/308961/362504/299850/84351/289820/360854/170911/301511/81732/116654/299121/315600/296554/24887/310460/363875/100363502/84589/287280/361568/24516/246118/79249/117273/64303/316531/301252/288669/140654/29214/314322/287709/117550/29448/50685/64465/58945/498234/24224/361959/500929/64158/100361457/291081/498736/29414/81822	Tab2/Hras/Rhob/Flnb/Brk1/Fyco1/Nckap1/Plekhm1/Dync1li2/Dctn5/Dctn3/Dctn2/Ikbkb/Actr2/Arpc5/Pik3ca/Arpc2/Actr3/Exoc4/Actr10/Vps11/Tubb4b/Bax/Arhgef26/Rac1/LOC100363502/Rab9a/Skp1/Rras/Jun/Tubb3/Abi1/Rhoa/Pfn1/Tuba4a/Hsp90ab1/Arpc3/Rps3/Tubb5/Fos/Rab5c/Kif5b/Rab7a/Myl12b/Cdc42/Dynll1/Arl8a/Bcl2/Kpna4/Tuba1b/Tuba1a/LOC100361457/Tubb2b/Tubb2a/Akt3/Actb	Astrocytes
rno00330	Arginine and proline metabolism	41	-0.636775855701347	-1.55304092843766	0.0107995576893181	0.100990458392002	2883	tags=46%, list=20%, signal=37%	364064/641316/29253/24598/81660/25257/291394/289668/64313/360547/64475/360526/29539/291450/24401/25750/680409/24264/302642	Pycr2/Aldh4a1/Maoa/Nos1/Gatm/Gamt/Cndp2/Lap3/Oat/Sat2/P4ha1/P4ha2/Aldh2/Aldh7a1/Got1/Maob/Prodh1/Ckb/Sat1	Astrocytes
rno01524	Platinum drug resistance	67	-0.568325952346909	-1.48927127316887	0.0112859020339023	0.102761107992899	1620	tags=24%, list=11%, signal=21%	170911/24887/100363502/171341/501110/24423/81685/24424/314856/289197/24426/499422/24224/60664/309812/29414	Pik3ca/Bax/LOC100363502/Mgst1/Gsta6/Gstm1/Mlh1/Gstm2/Mdm2/Mgst3/Gstp1/Gstt3/Bcl2/Pik3r3/Rev3l/Akt3	Astrocytes
rno04714	Thermogenesis	198	-0.470270774703344	-1.38059177404539	0.0117769313939693	0.104482519546497	2987	tags=40%, list=21%, signal=32%	25248/24855/291660/81504/298762/300047/289522/81646/293652/499529/315167/295923/113976/100366024/252934/685322/303518/681219/373545/64539/362339/298377/289218/309391/293621/64562/681024/299954/292887/100188937/298596/301458/297821/65262/94194/54322/25330/690441/83840/498000/362837/293991/171082/293453/94271/25520/79114/363061/362440/301020/293448/171374/362588/291103/245965/362344/293508/299739/4…	Cnr1/Tsc2/Ndufa2/Grb2/Cox7a2l/Cyc1/Cox18/Creb1/Ndufs8/Ndufs4/Ndufa6/Ndufs3/Acsl4/Prdm16/Cox5a/Uqcr10/Smarce1/Cox14/Prkag2/Ndufv3/Creb3l2/Coa7/Ndufs2/Cox15/Hras/Prkab2/Ndufa4/Ndufb9/Akt1s1/Cox7c/Sdhb/Ndufs1/Ndufaf6/Atp5f1a/Cox5b/Cox6c/Lipe/Atp5mf/Rps6kb1/Coa3/Ndufs7/Ndufb8/Atp5mc2/Ndufab1/Atp5pf/Prkag1/Fgfr1/Sdhd/Ndufa9/Smarcc1/Uqcrc2/Atp5f1b/Ndufs5/Uqcrfs1/Atp5f1d/Ndufb2/Prkacb/Ndufa12/Uqcrq/Nduf…	Astrocytes
rno00020	Citrate cycle (TCA cycle)	27	-0.677783439199128	-1.56750013420532	0.0131398449830001	0.111621537646813	2707	tags=59%, list=19%, signal=48%	289950/79250/24479/25179/298596/361071/363061/114597/362404/94173/298942/170587/81654/25104/24551/24159	Pdhb/Aco2/Idh1/Idh3g/Sdhb/Sucla2/Sdhd/Suclg1/Suclg2/Idh3b/Dld/Cs/Dlat/Pc/Mdh1/Acly	Astrocytes
rno04930	Type II diabetes mellitus	37	0.577876162890932	1.63976345627625	0.0132268296055472	0.111621537646813	917	tags=27%, list=6%, signal=25%	25272/25398/29716/25513/54234/29340/50658/257648/85243/25522	Mapk10/Cacna1a/Cacna1d/Pik3r1/Cacna1e/Prkce/Mapk9/Cacna1b/Pik3cb/Prkcz	Astrocytes
rno00480	Glutathione metabolism	47	-0.603248644926082	-1.50724623591527	0.01424372940032	0.117341199345493	2606	tags=38%, list=18%, signal=31%	25283/24479/300850/24404/29739/289668/298370/171341/501110/24423/294744/24424/289197/24426/499422/94167/29328/114020	Gclc/Idh1/Gsta4/Gpx1/Gclm/Lap3/Txndc12/Mgst1/Gsta6/Gstm1/Gpx8/Gstm2/Mgst3/Gstp1/Gstt3/Prdx6/Gpx4/Nat8f5	Astrocytes
rno00260	Glycine, serine and threonine metabolism	32	-0.640406168192559	-1.50801852855173	0.017883382334649	0.136329206640579	2992	tags=59%, list=21%, signal=47%	360816/296973/290551/58835/25044/303306/65155/29253/81660/25257/304429/680021/298942/24642/291450/24250/25750/293820/309312	Sdsl/Bpgm/Chdh/Phgdh/Sds/Srr/Alas1/Maoa/Gatm/Gamt/Psph/Grhpr/Dld/Pgam1/Aldh7a1/Cbs/Maob/Psat1/Gldc	Astrocytes
rno05225	Hepatocellular carcinoma	146	-0.480941906572174	-1.38220534131497	0.0180147523614212	0.136329206640579	2751	tags=34%, list=19%, signal=28%	58819/361374/100362121/303518/24329/24314/300850/64558/303251/287357/116590/291105/293621/83721/64363/84027/85385/117519/170911/303811/83840/24887/315196/361388/266608/366980/292404/301020/171341/114850/113927/501110/24423/50557/24708/24205/114858/24424/282546/64512/83619/289197/24426/499422/299186/60664/100361457/29414/81822/24680	Txnrd1/Brd7/Ddb2/Smarce1/Egfr/Nqo1/Gsta4/Fzd4/Dvl2/Wnt9a/Mapk1/E2f3/Hras/Dvl1/Araf/Gsk3b/Shc1/Keap1/Pik3ca/Dvl3/Rps6kb1/Bax/Wnt7b/Gab1/Fzd9/Arid2/Phf10/Smarcc1/Mgst1/Wnt7a/Csnk1a1/Gsta6/Gstm1/Pten/Rb1/Apc/Shc3/Gstm2/Arid1b/Fzd2/Nfe2l2/Mgst3/Gstp1/Gstt3/Dpf3/Pik3r3/LOC100361457/Akt3/Actb/Prkca	Astrocytes
rno00630	Glyoxylate and dicarboxylate metabolism	29	-0.650072286438671	-1.50813936547622	0.0181059970525077	0.136329206640579	1304	tags=48%, list=9%, signal=44%	688517/79250/24624/680021/365096/287115/298942/170587/24248/25014/24551/687008/309312/311569	Mmut/Aco2/Pccb/Grhpr/Acat2l1/Pgp/Dld/Cs/Cat/Acat1/Mdh1/Pcca/Gldc/Acss2	Astrocytes
rno04977	Vitamin digestion and absorption	19	-0.714868087871978	-1.56057805238673	0.0181246922123314	0.136329206640579	1504	tags=26%, list=11%, signal=24%	170551/85309/25073/306262/246046	Slc5a6/Folh1/Scarb1/Btd/Lmbrd1	Astrocytes
rno04390	Hippo signaling pathway	136	-0.485712861966278	-1.38122071772111	0.0213318436939888	0.157038679108939	1352	tags=27%, list=10%, signal=25%	303251/287357/84006/83721/364952/81516/363014/84027/303811/25252/315196/266608/81918/114850/25578/58822/117281/56010/140590/304825/24205/304729/305025/64033/25744/29753/314259/64512/25644/25576/25577/60660/100361457/295062/81822/303039/499593	Dvl2/Wnt9a/Prkci/Dvl1/Nkd1/Smad7/Yap1/Gsk3b/Dvl3/Dlg1/Wnt7b/Fzd9/Pard3/Wnt7a/Ywhaz/Csnk1e/Ppp2r1a/Ywhag/Bmpr2/Crb1/Apc/Gli2/Tp53bp2/Ccnd2/Nf2/Ywhae/Mpp5/Fzd2/Bmp6/Ywhah/Ywhaq/Ppp2r2b/LOC100361457/Wwtr1/Actb/Wwc1/Sox2	Astrocytes
rno01212	Fatty acid metabolism	54	-0.577509889521976	-1.47146904414046	0.0236566709979665	0.170525170110342	1985	tags=30%, list=14%, signal=26%	84575/25287/25363/300783/365096/315851/170465/50681/25618/25541/25014/50671/25757/191576/117243/83792	Fads1/Acadl/Acadvl/Hacd3/Acat2l1/Elovl4/Acaa2/Acox1/Acadsb/Scp2/Acat1/Fasn/Cpt1a/Tecr/Acsl6/Scd2	Astrocytes
rno00780	Biotin metabolism	3	-0.938741586709316	-1.3907075791517	0.0257610865838472	0.181904815469615	368	tags=100%, list=3%, signal=97%	306262/288240	Btd/Hlcs	Astrocytes
rno04024	cAMP signaling pathway	178	0.352015209464162	1.28024920879683	0.0267700748208006	0.18524891775994	398	tags=14%, list=3%, signal=14%	171140/63885/25272/24627/114633/29598/29716/29629/50592/689560/24245/25513/252857/360616/81636/25050/83633/295378/26955/29628/59326/64532/25493/50658/25324	Camk2g/Pde10a/Mapk10/Pde4d/Plce1/Atp2b1/Cacna1d/Gria4/Gria1/Ryr2/Camk2b/Pik3r1/Rapgef4/Ppp1r1b/Adcy2/Camk4/Gabbr2/Vav3/Afdn/Gria3/Rapgef3/Adcy5/Nfkbia/Mapk9/Htr4	Astrocytes
rno04514	Cell adhesion molecules	105	0.413387636517286	1.40581344869337	0.0283908554957135	0.190715335619794	1109	tags=16%, list=8%, signal=15%	116508/311236/29616/303926/288280/79559/313278/362800/81735/84588/29476/363058/306147/296456/192183/116673/311836	Nrxn3/Lrrc4c/Ptprm/Igsf11/Ncam2/Alcam/Ptprd/Itgb8/Neo1/Cldn11/Glg1/Cadm1/Slitrk1/Itgav/Nectin1/Sdc3/Ntng2	Astrocytes
rno05016	Huntington disease	261	-0.433656954307888	-1.29550104004968	0.0286624203821656	0.190715335619794	2961	tags=42%, list=21%, signal=34%	29672/291660/298762/300047/81646/24786/293652/499529/363067/315167/295923/65052/25031/309159/252934/685322/64539/29424/311078/362339/685664/287772/290798/690966/29676/65046/292766/289218/303968/288588/24404/681024/299954/94198/287984/100188937/363131/24787/298596/140670/29669/58854/301458/29671/65262/305831/308961/362504/94194/114558/54322/299850/297893/24790/29668/117263/299121/296554/24887/3628…	Psma5/Ndufa2/Cox7a2l/Cyc1/Creb1/Sod1/Ndufs8/Ndufs4/Sin3a/Ndufa6/Ndufs3/Pik3c3/Plcb4/Klc2/Cox5a/Uqcr10/Ndufv3/Htt/Psmd14/Creb3l2/Dnal1/Psmd12/Dctn6/Polr2e/Psmb3/Ap2s1/Psmd8/Ndufs2/Ift57/Polr2j/Gpx1/Ndufa4/Ndufb9/Psmb1/Psmd2/Cox7c/Pik3r4/Sod2/Sdhb/Ap2b1/Psma2/Psmb4/Ndufs1/Psma4/Atp5f1a/Atg14/Dctn5/Dctn3/Cox5b/Becn1/Cox6c/Dctn2/Hdac1/Sp1/Psma1/Psmc1/Actr10/Tubb4b/Bax/Ndufs7/Ndufb8/Atp5mc2/Ndufab1/LO…	Astrocytes
rno04912	GnRH signaling pathway	77	0.42041212475731	1.35710778878761	0.0320981150616998	0.207493763193245	386	tags=13%, list=3%, signal=13%	171140/25272/50646/25023/29716/24245/81636/64532/25262/50658	Camk2g/Mapk10/Ptk2b/Prkcb/Cacna1d/Camk2b/Adcy2/Adcy5/Itpr1/Mapk9	Astrocytes
rno00270	Cysteine and methionine metabolism	43	-0.588054913458681	-1.45347382202237	0.0323834196891192	0.207493763193245	623	tags=30%, list=4%, signal=29%	29739/171347/192172/64203/81718/24401/24250/24551/293820/683630/25274/24533/24534	Gclm/Mat2a/Mpst/Bcat2/Cdo1/Got1/Cbs/Mdh1/Psat1/Mat2b/Tst/Ldha/Ldhb	Astrocytes
rno01232	Nucleotide metabolism	73	-0.524634311727027	-1.39287178848519	0.0333333333333333	0.20969696969697	4069	tags=42%, list=29%, signal=30%	58964/311422/24165/311864/287368/301005/291824/246272/100363253/313574/192357/685579/85269/289276/361462/102238592/497778/315219/83782/24465/314312/289801/360629/29223/58813/303179/191575/26956/64467/24184/290029	Nme6/Itpa/Ada/Uck1/Nt5m/Impdh2/Tk2/Cant1/Nt5c2/Nt5c1a/Gmpr2/Rrm1/Nme3/Adss/Hddc2/Ak6/Dut/Tymp/Nme2/Hprt1/Entpd5/Upp1/Nt5c3b/Ak4/Nt5e/Guk1/Nme1/Ak3/Entpd2/Ak2/Pnp	Astrocytes
rno05020	Prion disease	225	-0.446443836578896	-1.31602412263392	0.0347448425624321	0.212110159625423	2995	tags=44%, list=21%, signal=35%	79255/29672/291660/298762/300047/81646/24786/54318/293652/499529/315167/295923/309159/252934/685322/64539/311078/362339/287772/116590/29676/292766/289218/681024/299954/94198/287984/24330/84027/100188937/298596/29669/81650/58854/301458/29671/65262/307641/116549/94194/24586/54322/170911/29668/117263/296554/24887/362837/293991/171082/293453/363875/100363502/94271/363061/362440/289990/293448/85333/81…	Atf4/Psma5/Ndufa2/Cox7a2l/Cyc1/Creb1/Sod1/Eif2s1/Ndufs8/Ndufs4/Ndufa6/Ndufs3/Klc2/Cox5a/Uqcr10/Ndufv3/Psmd14/Creb3l2/Psmd12/Mapk1/Psmb3/Psmd8/Ndufs2/Ndufa4/Ndufb9/Psmb1/Psmd2/Egr1/Gsk3b/Cox7c/Sdhb/Psma2/Csnk2b/Psmb4/Ndufs1/Psma4/Atp5f1a/Csnk2a2/Csnk2a1/Cox5b/Ncam1/Cox6c/Pik3ca/Psma1/Psmc1/Tubb4b/Bax/Ndufs7/Ndufb8/Atp5mc2/Ndufab1/Rac1/LOC100363502/Atp5pf/Sdhd/Ndufa9/Psmc6/Uqcrc2/Slc25a4/Itpr2/Tubb…	Astrocytes
rno00534	Glycosaminoglycan biosynthesis - heparan sulfate / heparin	20	0.616014921184724	1.5647430463072	0.0349430031752864	0.212110159625423	2309	tags=40%, list=16%, signal=34%	302489/294449/311215/64134/363073/313610/293451/29633	Hs6st2/Hs3st5/Ext2/Xylt2/Glce/Extl1/Hs3st2/Ndst1	Astrocytes
rno05217	Basal cell carcinoma	51	-0.566012470363528	-1.43849268051463	0.036036036036036	0.213561122344434	2628	tags=31%, list=19%, signal=26%	100362121/64558/303251/287357/83721/84027/303811/24887/315196/266608/114850/24205/304729/64512/140588/89830	Ddb2/Fzd4/Dvl2/Wnt9a/Dvl1/Gsk3b/Dvl3/Bax/Wnt7b/Fzd9/Wnt7a/Apc/Gli2/Fzd2/Gli3/Ptch1	Astrocytes
rno04724	Glutamatergic synapse	103	0.394876140050691	1.33443557969938	0.0367378578734829	0.213561122344434	1233	tags=32%, list=9%, signal=29%	24418/81672/25023/65040/25398/29716/29629/50592/24414/54257/24674/81636/29628/64532/50599/25262/60590/29559/24409/29546/24681/298521/29241/24408/25289/24407/58979/24675/245986/89821/24654/302950/191573	Grm5/Grm7/Prkcb/Dlgap1/Cacna1a/Cacna1d/Gria4/Gria1/Grm1/Grik2/Ppp3ca/Adcy2/Gria3/Adcy5/Kcnj3/Itpr1/Grm8/Grik1/Grin2a/Homer1/Prkcg/Grik3/Adcy8/Grin1/Adcy6/Grik5/Gng7/Ppp3cb/Gng8/Trpc1/Plcb1/Adcy9/Grin3a	Astrocytes
rno04146	Peroxisome	78	-0.528448462179371	-1.4086485773521	0.0370337206377631	0.213561122344434	2898	tags=33%, list=20%, signal=27%	282634/24786/113976/24479/299196/85249/300083/290645/64526/288369/308718/24787/367112/361413/291076/84356/50681/65030/24248/25541/367323/114209/25270/117254/83842/117243	Pxmp4/Sod1/Acsl4/Idh1/Abcd4/Pex11a/Slc25a17/Mpv17l2/Ech1/Pex11g/Pex7/Sod2/Hmgcll1/Nudt7/Eci3/Abcd2/Acox1/Ephx2/Cat/Scp2/Nudt12/Phyh/Abcd3/Prdx1/Crot/Acsl6	Astrocytes
rno00071	Fatty acid degradation	38	-0.591241373323068	-1.42745522240213	0.0386666666666667	0.219322404371585	1978	tags=34%, list=14%, signal=30%	25287/25363/291076/365096/170465/50681/25618/29740/25014/29539/291450/25757/117243	Acadl/Acadvl/Eci3/Acat2l1/Acaa2/Acox1/Acadsb/Eci1/Acat1/Aldh2/Aldh7a1/Cpt1a/Acsl6	Astrocytes
rno05022	Pathways of neurodegeneration - multiple diseases	406	-0.405246261964361	-1.23356204381407	0.0398773006134969	0.220874561123524	2961	tags=39%, list=21%, signal=31%	29672/291660/24703/298762/300047/24786/54318/293652/499529/309165/315167/295923/363836/65052/25031/309159/252934/685322/294331/81736/64539/29424/24598/311078/297376/64558/685664/287772/290798/303251/287357/116590/29676/292766/289218/303968/293621/24404/681024/298575/83721/113894/64363/299954/94198/287984/192647/84027/100188937/29192/363131/298596/29669/29211/81650/58854/301458/29671/65262/305831/…	Psma5/Ndufa2/Raf1/Cox7a2l/Cyc1/Sod1/Eif2s1/Ndufs8/Ndufs4/Rela/Ndufa6/Ndufs3/Ube2l3/Pik3c3/Plcb4/Klc2/Cox5a/Uqcr10/Ube2g2/Nfkb1/Ndufv3/Htt/Nos1/Psmd14/Htra2/Fzd4/Dnal1/Psmd12/Dctn6/Dvl2/Wnt9a/Mapk1/Psmb3/Psmd8/Ndufs2/Ift57/Hras/Gpx1/Ndufa4/Pink1/Dvl1/Sqstm1/Araf/Ndufb9/Psmb1/Psmd2/Mfn1/Gsk3b/Cox7c/Psen1/Pik3r4/Sdhb/Psma2/Sptbn2/Csnk2b/Psmb4/Ndufs1/Psma4/Atp5f1a/Atg14/Csnk2a2/Csnk2a1/Dctn5/Dctn3/Co…	Astrocytes
rno05164	Influenza A	117	-0.481138079107798	-1.34555822375844	0.0410798122065728	0.220874561123524	1826	tags=18%, list=13%, signal=16%	362607/363984/84351/170911/311430/24887/100363502/85333/54287/116697/24514/83529/81830/686326/60664/85252/83791/100361457/29414/81822/24680	Kpna6/Ikbke/Ikbkb/Pik3ca/Mavs/Bax/LOC100363502/Slc25a4/Eif2ak2/Pabpn1/Jak2/Vdac1/Rab11a/Ifnar2/Pik3r3/Xpo1/Fdps/LOC100361457/Akt3/Actb/Prkca	Astrocytes
rno00051	Fructose and mannose metabolism	27	-0.635215850316546	-1.46905467592578	0.04149377593361	0.220874561123524	1758	tags=26%, list=12%, signal=23%	307848/24192/25058/24849/24189/117276/24191	Fcsk/Akr1b1/Hk1/Tpi1/Aldoa/Pfkfb3/Aldoc	Astrocytes
rno05144	Malaria	29	-0.629067294774903	-1.45940870050175	0.04149377593361	0.220874561123524	1344	tags=17%, list=9%, signal=16%	681309/299858/25361/25615/25621	Thbs3/Lrp1/Vcam1/Sdc2/Cd81	Astrocytes
rno05034	Alcoholism	100	-0.490876588205284	-1.35013230794445	0.0464285714285714	0.23941875216238	3066	tags=40%, list=22%, signal=32%	84582/79255/24669/81504/24703/81646/29253/84580/684797/362339/116590/293621/64363/108349548/85385/363481/303175/297893/25054/50663/117056/296501/293508/29316/114117/81664/24244/81667/114858/100360868/25750/114120/81647/687001/24242/25686/500131/100361558/50664/24411	Hdac7/Atf4/Ppp1cc/Grb2/Raf1/Creb1/Maoa/Hdac5/LOC684797/Creb3l2/Mapk1/Hras/Araf/LOC108349548/Shc1/Hdac8/Hist3h2ba/Hdac1/Ntrk2/Calm2/H3f3b/Hat1/Prkacb/Adora2b/Gng3/Gnai2/Calm3/Gnb2/Shc3/H3f3c/Maob/Gng12/Atf2/Hdac9/Calm1/Gnai1/Creb5/H3f3a/Gnao1/Grin2c	Astrocytes
rno04340	Hedgehog signaling pathway	49	-0.555205658605165	-1.40079354711756	0.0466321243523316	0.23941875216238	2099	tags=35%, list=15%, signal=30%	65278/84027/303614/301555/289338/25372/58822/113927/293508/287643/304729/64033/690516/360715/140588/24224/89830	Csnk1g2/Gsk3b/Smurf2/Cul3/Disp1/Grk3/Csnk1e/Csnk1a1/Prkacb/Spop/Gli2/Ccnd2/Smurf1/Boc/Gli3/Bcl2/Ptch1	Astrocytes
rno04919	Thyroid hormone signaling pathway	111	-0.482800342765681	-1.34214420230798	0.0473933649289099	0.23941875216238	973	tags=20%, list=7%, signal=19%	297893/170911/303403/29693/24211/293508/54299/84584/140666/314856/24778/25496/26954/313929/60664/84511/100361457/24212/29414/81822/24680/24214	Hdac1/Pik3ca/Med13/Atp2a2/Atp1a1/Prkacb/Ncor1/Ncoa3/Rcan2/Mdm2/Slc2a1/Notch1/Rheb/Ncoa1/Pik3r3/Slco1c1/LOC100361457/Atp1a2/Akt3/Actb/Prkca/Atp1b2	Astrocytes
rno00140	Steroid hormone biosynthesis	39	-0.579938415310473	-1.40401481121919	0.0477453580901857	0.23941875216238	2696	tags=21%, list=19%, signal=17%	24950/24800/84013/24267/289456/25429/171522/25116	Srd5a1/Sts/Hsd17b12/Comt/Hsd17b11/Cyp7b1/Cyp2d4/Hsd11b1	Astrocytes
rno04720	Long-term potentiation	60	0.442175418343771	1.37747030615051	0.0492946938403712	0.240837865837866	925	tags=25%, list=7%, signal=23%	171140/24418/25023/50592/24414/24245/24674/25050/59326/25262/24409/24681/29241/24408/24675	Camk2g/Grm5/Prkcb/Gria1/Grm1/Camk2b/Ppp3ca/Camk4/Rapgef3/Itpr1/Grin2a/Prkcg/Adcy8/Grin1/Ppp3cb	Astrocytes
rno00982	Drug metabolism - cytochrome P450	34	-0.598377089873305	-1.42605804547542	0.0497981157469717	0.240837865837866	1182	tags=32%, list=8%, signal=30%	29253/300850/25256/171341/501110/24423/24424/25750/289197/24426/499422	Maoa/Gsta4/Fmo1/Mgst1/Gsta6/Gstm1/Gstm2/Maob/Mgst3/Gstp1/Gstt3	Astrocytes
rno05224	Breast cancer	115	-0.475724193857024	-1.33337641511666	0.0501165501165501	0.240837865837866	2628	tags=31%, list=19%, signal=26%	100362121/24329/64558/303251/287357/116590/291105/293621/83721/29577/64363/84027/85385/170911/303811/24790/83840/24887/315196/266608/79114/114850/24516/113927/50557/24708/24205/84584/114858/64512/314322/25496/313929/60664/29414/313575	Ddb2/Egfr/Fzd4/Dvl2/Wnt9a/Mapk1/E2f3/Hras/Dvl1/Hes1/Araf/Gsk3b/Shc1/Pik3ca/Dvl3/Sp1/Rps6kb1/Bax/Wnt7b/Fzd9/Fgfr1/Wnt7a/Jun/Csnk1a1/Pten/Rb1/Apc/Ncoa3/Shc3/Fzd2/Fos/Notch1/Ncoa1/Pik3r3/Akt3/Heyl	Astrocytes
rno04330	Notch signaling pathway	54	-0.537699984090193	-1.37003520801773	0.0533159947984395	0.252703208222741	3337	tags=39%, list=24%, signal=30%	304591/362533/303539/500847/365872/303101/300802/303251/83721/29577/500695/29192/297893/303811/29382/57027/81751/25496/689844/25565/313575	Dtx2/Tle1/Kat2a/Dtx3/Aph1a/Maml1/Aph1b/Dvl2/Dvl1/Hes1/Snw1/Psen1/Hdac1/Dvl3/Ctbp1/Adam17/Psen2/Notch1/Maml2/Tle4/Heyl	Astrocytes
rno04922	Glucagon signaling pathway	80	-0.504709085756227	-1.34798209664325	0.0540540540540541	0.252739225712199	1293	tags=30%, list=9%, signal=27%	50663/303565/25520/81678/293508/81666/24642/171378/24244/59329/29353/83516/24246/24778/81647/24242/690987/500131/25757/25739/25747/24533/29414/24534	Calm2/G6pc3/Prkag1/Itpr2/Prkacb/Gnaq/Pgam1/Ppp3cc/Calm3/Sik1/Phkg1/Ppargc1a/Camk2d/Slc2a1/Atf2/Calm1/Gys1/Creb5/Cpt1a/Pygb/Ppara/Ldha/Akt3/Ldhb	Astrocytes
rno05030	Cocaine addiction	44	-0.559381638186655	-1.38477502049846	0.0595854922279793	0.274887737478411	1069	tags=20%, list=8%, signal=19%	24516/293508/81664/25750/81647/25686/500131/24411/24416	Jun/Prkacb/Gnai2/Maob/Atf2/Gnai1/Creb5/Grin2c/Grm3	Astrocytes
rno00410	beta-Alanine metabolism	25	0.577276998690883	1.50845689935997	0.0638974750570444	0.289479188454298	793	tags=28%, list=6%, signal=26%	81656/308652/81632/24380/24379/170670/301384	Dpyd/Smox/Abat/Gad2/Gad1/Hadha/Hibch	Astrocytes
rno04744	Phototransduction	15	-0.693397907805391	-1.43970473253709	0.0644216691068814	0.289479188454298	1293	tags=20%, list=9%, signal=18%	50663/24244/24242	Calm2/Calm3/Calm1	Astrocytes
rno00740	Riboflavin metabolism	8	-0.774523957056496	-1.41392872179788	0.0686427457098284	0.29737108190091	1163	tags=50%, list=8%, signal=46%	24161/499328/24162/292737	Acp1/Rfk/Acp2/Blvrb	Astrocytes
rno00640	Propanoate metabolism	29	-0.602852953207193	-1.39859257084502	0.0691562932226833	0.29737108190091	1527	tags=38%, list=11%, signal=34%	361071/114597/362404/50681/298942/29611/25244/687008/24533/311569/24534	Sucla2/Suclg1/Suclg2/Acox1/Dld/Dbt/Bckdha/Pcca/Ldha/Acss2/Ldhb	Astrocytes
rno04080	Neuroactive ligand-receptor interaction	218	0.318556227955006	1.19447306309475	0.0697303878926582	0.29737108190091	869	tags=13%, list=6%, signal=13%	24418/81672/24806/79220/29629/50592/24414/29237/54257/25187/83633/79211/29628/29234/299757/29705/25324/29709/60590/29559/24409/85268/29412/298521/114516/140675/24408/24407/260430	Grm5/Grm7/Tac1/Grid2/Gria4/Gria1/Grm1/Penk/Grik2/Htr2c/Gabbr2/Gabrg3/Gria3/Galr2/Nts/Gabra1/Htr4/Gabrg2/Grm8/Grik1/Grin2a/Hrh3/Adra1a/Grik3/Glra3/Gabra4/Grin1/Grik5/Gpr156	Astrocytes
rno04151	PI3K-Akt signaling pathway	273	-0.412091587981744	-1.2341100037781	0.0703781512605042	0.29737108190091	1387	tags=15%, list=10%, signal=14%	83840/299147/681309/25054/363875/303565/79114/25235/25578/24514/117281/56010/114117/50557/25467/81667/64033/301252/29753/312754/314856/114120/24511/26954/81647/117036/686326/690987/500131/25576/140942/79240/24224/60664/25577/25022/60660/29414/59265/83785/24680	Rps6kb1/Ppp2r5e/Thbs3/Ntrk2/Rac1/G6pc3/Fgfr1/Ghr/Ywhaz/Jak2/Ppp2r1a/Ywhag/Gng3/Pten/Irs1/Gnb2/Ccnd2/Hsp90ab1/Ywhae/Ppp2r5a/Mdm2/Gng12/Itgb1/Rheb/Atf2/Lamc1/Ifnar2/Gys1/Creb5/Ywhah/Ddit4/Nr4a1/Bcl2/Pik3r3/Ywhaq/Fgfr2/Ppp2r2b/Akt3/Phlpp1/Vegfa/Prkca	Astrocytes
rno04670	Leukocyte transendothelial migration	85	-0.487987211886675	-1.31061288443145	0.0715166461159063	0.29737108190091	1310	tags=20%, list=9%, signal=18%	363875/311163/63836/117273/81664/25361/24511/50685/64465/54319/25686/299012/60664/100361457/290485/81822/24680	Rac1/Ctnnd1/Actn4/Rhoa/Gnai2/Vcam1/Itgb1/Myl12b/Cdc42/Ezr/Gnai1/Arhgap5/Pik3r3/LOC100361457/Cldn10/Actb/Prkca	Astrocytes
rno04971	Gastric acid secretion	66	-0.51025578468886	-1.33378424467603	0.0724094881398252	0.29737108190091	1293	tags=26%, list=9%, signal=24%	50663/24211/81678/293508/81666/81664/24244/24246/54231/24242/54319/25686/100361457/24212/81822/24680/24214	Calm2/Atp1a1/Itpr2/Prkacb/Gnaq/Gnai2/Calm3/Camk2d/Car2/Calm1/Ezr/Gnai1/LOC100361457/Atp1a2/Actb/Prkca/Atp1b2	Astrocytes
rno00561	Glycerolipid metabolism	54	-0.527251555955567	-1.34341308632081	0.0728218465539662	0.29737108190091	1094	tags=19%, list=8%, signal=17%	368088/64369/24192/54248/29653/313997/29539/291450/29254/192270	Dgkd/Plpp1/Akr1b1/Dgkb/Gpam/Mboat2/Aldh2/Aldh7a1/Mgll/Plpp3	Astrocytes
rno05414	Dilated cardiomyopathy	83	0.387204043754491	1.26993565888326	0.0732204459409354	0.29737108190091	961	tags=18%, list=7%, signal=17%	309368/29715/29716/689560/306243/81636/64532/25399/362800/116600/58942/29241/25289/296456/140724	Lama2/Slc8a1/Cacna1d/Ryr2/Cacna2d3/Adcy2/Adcy5/Cacna2d1/Itgb8/Cacnb2/Cacnb4/Adcy8/Adcy6/Itgav/Cacng3	Astrocytes
rno00340	Histidine metabolism	16	-0.668532228009865	-1.40994729570659	0.0739130434782609	0.29737108190091	3673	tags=56%, list=26%, signal=42%	293871/309147/29253/79251/291394/81676/29539/291450/25750	Carnmt1/Aldh3b1/Maoa/Aspa/Cndp2/Hnmt/Aldh2/Aldh7a1/Maob	Astrocytes
rno04740	Olfactory transduction	43	0.4848570519839	1.40118872135361	0.0751735626788117	0.298180066743687	872	tags=14%, list=6%, signal=13%	171140/29715/24245/553106/25387/58979	Camk2g/Slc8a1/Camk2b/Ncald/Arrb1/Gng7	Astrocytes
rno00533	Glycosaminoglycan biosynthesis - keratan sulfate	13	-0.70214059823584	-1.41336148492426	0.0778443113772455	0.298180066743687	408	tags=23%, list=3%, signal=22%	24390/432392/295934	B4galt1/Fut8/Chst1	Astrocytes
rno04210	Apoptosis	114	-0.464164797464062	-1.30020317153348	0.0780885780885781	0.298180066743687	1362	tags=18%, list=10%, signal=16%	24887/100363502/81678/24516/362100/25425/316531/314322/25697/171293/64159/498331/24224/60664/500929/64158/64529/100361457/29414/81822	Bax/LOC100363502/Itpr2/Jun/Endog/Ctsh/Tuba4a/Fos/Ctsl/Ctsd/Sptan1/Ptpn13/Bcl2/Pik3r3/Tuba1b/Tuba1a/Ctsb/LOC100361457/Akt3/Actb	Astrocytes
rno04728	Dopaminergic synapse	116	0.364023839969794	1.25076244131103	0.0783417603492374	0.298180066743687	925	tags=22%, list=7%, signal=20%	171140/25272/25023/25398/29716/29629/50592/24245/24674/360616/29628/64532/311024/50599/25262/50658/192349/81574/257648/24409/25387/24681/363122/58979/24675	Camk2g/Mapk10/Prkcb/Cacna1a/Cacna1d/Gria4/Gria1/Camk2b/Ppp3ca/Ppp1r1b/Gria3/Adcy5/Kif5c/Kcnj3/Itpr1/Mapk9/Caly/Scn1a/Cacna1b/Grin2a/Arrb1/Prkcg/Ppp2r3a/Gng7/Ppp3cb	Astrocytes
rno04012	ErbB signaling pathway	78	0.402732915015381	1.30491299207579	0.0784230811377905	0.298180066743687	1159	tags=22%, list=8%, signal=20%	171140/25272/25023/24245/25513/171136/50658/316369/287942/304883/432361/24681/85243/361696/112400/24185/25614	Camk2g/Mapk10/Prkcb/Camk2b/Pik3r1/Cblb/Mapk9/Nck2/Crkl/Abl2/Nrg2/Prkcg/Pik3cb/Rps6kb2/Nrg1/Akt1/Ptk2	Astrocytes
rno04972	Pancreatic secretion	74	0.393083331182627	1.24272671234647	0.0812038309293434	0.299816473410424	856	tags=18%, list=6%, signal=17%	84484/83731/25023/29598/689560/81636/64532/25262/83629/25650/24681/29241/25289	Slc4a4/Kcnma1/Prkcb/Atp2b1/Ryr2/Adcy2/Adcy5/Itpr1/Slc12a2/Atp1b1/Prkcg/Adcy8/Adcy6	Astrocytes
rno04932	Non-alcoholic fatty liver disease	137	-0.448229513462451	-1.27657854551385	0.081447963800905	0.299816473410424	2995	tags=42%, list=21%, signal=34%	79255/291660/298762/300047/54318/293652/499529/309165/315167/295923/252934/685322/81736/373545/64539/289218/64562/681024/299954/84027/100188937/298596/301458/94194/54322/84351/170911/24887/362837/293991/293453/363875/100363502/25520/363061/362440/293448/24516/289036/362588/291103/362344/299739/497902/301123/293130/25467/81728/78968/100363268/296658/299643/314322/29445/64465/25747/60664/29414	Atf4/Ndufa2/Cox7a2l/Cyc1/Eif2s1/Ndufs8/Ndufs4/Rela/Ndufa6/Ndufs3/Cox5a/Uqcr10/Nfkb1/Prkag2/Ndufv3/Ndufs2/Prkab2/Ndufa4/Ndufb9/Gsk3b/Cox7c/Sdhb/Ndufs1/Cox5b/Cox6c/Ikbkb/Pik3ca/Bax/Ndufs7/Ndufb8/Ndufab1/Rac1/LOC100363502/Prkag1/Sdhd/Ndufa9/Uqcrc2/Jun/Adipor1/Ndufs5/Uqcrfs1/Ndufb2/Ndufa12/Uqcrq/Ndufa11/Ndufc2/Irs1/Ndufv2/Srebf1/LOC100363268/Ndufa8/Ndufa7/Fos/Cox4i1/Cdc42/Ppara/Pik3r3/Akt3	Astrocytes
rno04723	Retrograde endocannabinoid signaling	129	0.354037587230192	1.23275825169781	0.0814530303484966	0.299816473410424	872	tags=22%, list=6%, signal=21%	25272/24418/84556/25023/25398/29716/29629/50592/24414/81636/79211/29628/64532/50599/29705/25262/50658/29709/257648/294964/83612/689938/24681/29241/140675/25289/301427/58979	Mapk10/Grm5/Rims1/Prkcb/Cacna1a/Cacna1d/Gria4/Gria1/Grm1/Adcy2/Gabrg3/Gria3/Adcy5/Kcnj3/Gabra1/Itpr1/Mapk9/Gabrg2/Cacna1b/Ndufb5/Slc32a1/Ndufc1/Prkcg/Adcy8/Gabra4/Adcy6/Ndufb3/Gng7	Astrocytes
rno01040	Biosynthesis of unsaturated fatty acids	29	-0.58705840881364	-1.36194991639474	0.0843706777316736	0.307286889422727	2153	tags=28%, list=15%, signal=23%	192272/84575/300783/315851/50681/25541/191576/83792	Acot2/Fads1/Hacd3/Elovl4/Acox1/Scp2/Tecr/Scd2	Astrocytes
rno04810	Regulation of actin cytoskeleton	187	-0.428430735973834	-1.25054628919442	0.0879120879120879	0.312962858273503	1770	tags=19%, list=13%, signal=17%	79429/365865/289820/360854/170911/301511/303634/81732/286928/363875/307483/79114/361568/63836/116670/117273/64303/24205/29524/308572/288669/114120/24511/50685/64465/54319/60664/25022/367072/81814/29271/100361457/29414/81822/117183	Pdgfc/Pip5k1a/Actr2/Arpc5/Pik3ca/Arpc2/Gna13/Actr3/Abi2/Rac1/Diaph1/Fgfr1/Rras/Actn4/Ppp1r12a/Rhoa/Pfn1/Apc/Limk2/Myh14/Arpc3/Gng12/Itgb1/Myl12b/Cdc42/Ezr/Pik3r3/Fgfr2/Arhgef12/Tmsb4x/Cfl1/LOC100361457/Akt3/Actb/Rgcc	Astrocytes
rno04530	Tight junction	132	-0.448629735245516	-1.27418941375594	0.088	0.312962858273503	1716	tags=27%, list=12%, signal=24%	291553/289820/360854/685867/25252/301511/81732/293057/363875/81918/25520/63836/24516/117281/63994/315430/293508/117273/292994/25489/316531/65157/308572/288669/25744/314259/24511/50685/64465/54319/500929/64158/60660/100361457/290485/81822	Nedd4l/Actr2/Arpc5/Myl6/Dlg1/Arpc2/Actr3/Whamm/Rac1/Pard3/Prkag1/Actn4/Jun/Ppp2r1a/Arhgap17/Amotl1/Prkacb/Rhoa/Tjp1/Nedd4/Tuba4a/Amotl2/Myh14/Arpc3/Nf2/Mpp5/Itgb1/Myl12b/Cdc42/Ezr/Tuba1b/Tuba1a/Ppp2r2b/LOC100361457/Cldn10/Actb	Astrocytes
rno04392	Hippo signaling pathway - multiple species	25	-0.600331537018314	-1.375129685441	0.0886426592797784	0.312962858273503	3355	tags=40%, list=24%, signal=31%	308265/257646/360920/363140/310341/363014/58822/25744/295062/303039	Lats1/Frmd6/Mob1b/Rassf1/Fat4/Yap1/Csnk1e/Nf2/Wwtr1/Wwc1	Astrocytes
rno04071	Sphingolipid signaling pathway	106	-0.460116598941018	-1.27493330728702	0.0924170616113744	0.322992962803389	1620	tags=25%, list=11%, signal=22%	170911/25096/303634/299147/24887/363875/84431/117281/81666/117273/50557/81664/366984/353233/312754/308909/25150/171293/25686/24224/60664/60660/29733/25097/29414/24680	Pik3ca/Pld1/Gna13/Ppp2r5e/Bax/Rac1/Asah1/Ppp2r1a/Gnaq/Rhoa/Pten/Gnai2/Cers5/Nsmaf/Ppp2r5a/Smpd1/Fyn/Ctsd/Gnai1/Bcl2/Pik3r3/Ppp2r2b/S1pr1/Pld2/Akt3/Prkca	Astrocytes
rno04725	Cholinergic synapse	101	0.361384134994706	1.22309014228271	0.0943174930670014	0.326338526011825	1225	tags=24%, list=9%, signal=22%	171140/29682/25023/25398/29716/24245/25513/81636/25050/64532/50599/25262/259273/257648/24681/29241/85243/25289/58979/25111/245986/24185/24654/302950	Camk2g/Kcnq3/Prkcb/Cacna1a/Cacna1d/Camk2b/Pik3r1/Adcy2/Camk4/Adcy5/Kcnj3/Itpr1/Kcnq5/Cacna1b/Prkcg/Adcy8/Pik3cb/Adcy6/Gng7/Chrm4/Gng8/Akt1/Plcb1/Adcy9	Astrocytes
rno05412	Arrhythmogenic right ventricular cardiomyopathy	67	0.404228414226196	1.27824552815307	0.0969736450111901	0.33220674429576	961	tags=18%, list=7%, signal=17%	309368/29715/29716/689560/306243/25399/362800/116600/58942/307505/296456/140724	Lama2/Slc8a1/Cacna1d/Ryr2/Cacna2d3/Cacna2d1/Itgb8/Cacnb2/Cacnb4/Ctnna1/Itgav/Cacng3	Astrocytes
rno04612	Antigen processing and presentation	46	-0.525195714727188	-1.30789714860984	0.0993548387096774	0.337027197975965	2377	tags=35%, list=17%, signal=29%	294228/266759/24973/290644/81646/24811/414784/64202/414788/29144/301252/25697/24223/361787/25337/64529	RT1-S3/Hspa4/RT1-A1/Ifi30/Creb1/Tap1/RT1-T24-4/Calr/RT1-T24-3/Canx/Hsp90ab1/Ctsl/B2m/RT1-T24-1/Nfyc/Ctsb	Astrocytes
rno00900	Terpenoid backbone biosynthesis	22	-0.606329953387009	-1.36462077251969	0.103021978021978	0.344947003882884	1304	tags=27%, list=9%, signal=25%	365096/89784/25014/29637/25675/83791	Acat2l1/Idi1/Acat1/Hmgcs1/Hmgcr/Fdps	Astrocytes
rno04960	Aldosterone-regulated sodium reabsorption	31	-0.567136941565131	-1.33010923944298	0.103683492496589	0.344947003882884	761	tags=29%, list=5%, signal=28%	291553/170911/24211/25467/25672/60664/24212/24680/24214	Nedd4l/Pik3ca/Atp1a1/Irs1/Nr3c2/Pik3r3/Atp1a2/Prkca/Atp1b2	Astrocytes
rno05163	Human cytomegalovirus infection	187	-0.418105999744081	-1.22040942109676	0.108791208791209	0.355866522058875	2546	tags=28%, list=18%, signal=24%	81736/24329/360820/24811/362339/60323/116590/54245/304091/291105/414784/293621/108349548/64202/84027/25125/84351/414788/170911/24790/303634/83840/24887/363875/50663/100363502/81678/293508/81666/117273/89808/114117/24708/81664/171378/24244/81667/314856/114120/24223/361400/26954/81647/24242/25686/500131/361787/60664/50664/367072/29414/83785/24680	Nfkb1/Egfr/Pxn/Tap1/Creb3l2/Arhgef1/Mapk1/Crk/Il10rb/E2f3/RT1-T24-4/Hras/LOC108349548/Calr/Gsk3b/Stat3/Ikbkb/RT1-T24-3/Pik3ca/Sp1/Gna13/Rps6kb1/Bax/Rac1/Calm2/LOC100363502/Itpr2/Prkacb/Gnaq/Rhoa/Cx3cl1/Gng3/Rb1/Gnai2/Ppp3cc/Calm3/Gnb2/Mdm2/Gng12/B2m/Nfatc3/Rheb/Atf2/Calm1/Gnai1/Creb5/RT1-T24-1/Pik3r3/Gnao1/Arhgef12/Akt3/Vegfa/Prkca	Astrocytes
rno04015	Rap1 signaling pathway	177	0.32159309627166	1.17285877878135	0.109022691729019	0.355866522058875	1351	tags=23%, list=10%, signal=21%	360891/366608/114633/25023/54250/25513/252857/113970/81636/295378/26955/59326/29622/64532/25718/313834/246212/79115/303141/66018/60427/287942/24409/24629/24681/29241/25482/85243/24408/25289/25522/114495/315776/362799/24185/24654/84489/302950/310533/313644/116744	Enah/Dock4/Plce1/Prkcb/Fgf2/Pik3r1/Rapgef4/Magi2/Adcy2/Vav3/Afdn/Rapgef3/Ralgds/Adcy5/Igf1r/Prkd3/Sipa1l1/Evl/Rapgef6/Pdgfd/Kitlg/Crkl/Grin2a/Pdgfrb/Prkcg/Adcy8/Mras/Pik3cb/Grin1/Adcy6/Prkcz/Map2k6/Tln2/Rapgef5/Akt1/Plcb1/Fgfr3/Adcy9/Rapgef2/Rap1gap/Lpar1	Astrocytes
rno00600	Sphingolipid metabolism	50	-0.512502831125266	-1.29869165875369	0.111111111111111	0.359293873312565	1257	tags=34%, list=9%, signal=31%	315222/308589/366697/362275/24591/304208/294673/64369/58970/84431/499210/366984/298399/308909/94338/25524/192270	Arsa/Sphk2/Sptlc2/B4galt5/Neu1/Cers4/Hexb/Plpp1/Degs1/Asah1/Acer3/Cers5/Gba2/Smpd1/Smpd3/Psap/Plpp3	Astrocytes
rno01230	Biosynthesis of amino acids	61	-0.500617633135435	-1.29457439154124	0.112801013941698	0.361381026146552	1104	tags=21%, list=8%, signal=20%	24849/94173/170587/24642/24644/24401/24250/25104/293820/24189/64524/683630/24191	Tpi1/Idh3b/Cs/Pgam1/Pgk1/Got1/Cbs/Pc/Psat1/Aldoa/Tkt/Mat2b/Aldoc	Astrocytes
rno04921	Oxytocin signaling pathway	137	0.321089991313621	1.12427133974358	0.114741125985015	0.361410607701986	961	tags=16%, list=7%, signal=15%	171140/25023/29716/689560/306243/24245/24674/81636/25050/64532/25399/50599/25262/116600/29568/170546/58942/24681/29241/25289/24675/140724	Camk2g/Prkcb/Cacna1d/Ryr2/Cacna2d3/Camk2b/Ppp3ca/Adcy2/Camk4/Adcy5/Cacna2d1/Kcnj3/Itpr1/Cacnb2/Map2k5/Ryr3/Cacnb4/Prkcg/Adcy8/Adcy6/Ppp3cb/Cacng3	Astrocytes
rno04666	Fc gamma R-mediated phagocytosis	90	-0.467774818011718	-1.26923211808665	0.115151515151515	0.361410607701986	1754	tags=23%, list=12%, signal=21%	365865/314961/289820/360854/170911/25096/301511/81732/83840/363875/81515/29524/288669/64465/310178/60664/29271/25097/29414/24680/192270	Pip5k1a/Asap1/Actr2/Arpc5/Pik3ca/Pld1/Arpc2/Actr3/Rps6kb1/Rac1/Lyn/Limk2/Arpc3/Cdc42/Myo10/Pik3r3/Cfl1/Pld2/Akt3/Prkca/Plpp3	Astrocytes
rno05206	MicroRNAs in cancer	143	-0.429767596354638	-1.23227411571897	0.117845117845118	0.361410607701986	2546	tags=26%, list=18%, signal=21%	81736/24329/363140/252971/300711/116590/54245/291105/293621/85385/25125/84351/297893/170911/170913/25705/24851/306141/117273/140590/50557/24205/117282/25467/64033/311071/314856/25496/314930/54319/140942/24224/60664/25358/29332/83785/24680	Nfkb1/Egfr/Rassf1/Socs1/Atm/Mapk1/Crk/E2f3/Hras/Shc1/Stat3/Ikbkb/Hdac1/Pik3ca/Abcb1a/Zeb1/Tpm1/Spry2/Rhoa/Bmpr2/Pten/Apc/Hnrnpk/Irs1/Ccnd2/Zeb2/Mdm2/Notch1/Zfpm2/Ezr/Ddit4/Bcl2/Pik3r3/Timp3/Stmn1/Vegfa/Prkca	Astrocytes
rno05032	Morphine addiction	81	0.370939580128146	1.20666016485702	0.119485767266421	0.361410607701986	1378	tags=32%, list=10%, signal=29%	63885/24627/25023/25398/140929/81636/83633/79211/64532/50599/29705/29709/257648/83612/25387/24681/29241/140675/25289/58979/245986/29290/29707/302950/81742/83579	Pde10a/Pde4d/Prkcb/Cacna1a/Pde7b/Adcy2/Gabbr2/Gabrg3/Adcy5/Kcnj3/Gabra1/Gabrg2/Cacna1b/Slc32a1/Arrb1/Prkcg/Adcy8/Gabra4/Adcy6/Gng7/Gng8/Adora1/Gabra5/Adcy9/Pde1c/Gnb5	Astrocytes
rno05031	Amphetamine addiction	60	0.406075557893668	1.26501157650776	0.119815668202765	0.361410607701986	231	tags=18%, list=2%, signal=18%	171140/25023/29716/29629/50592/24245/24674/360616/25050/29628/64532	Camk2g/Prkcb/Cacna1d/Gria4/Gria1/Camk2b/Ppp3ca/Ppp1r1b/Camk4/Gria3/Adcy5	Astrocytes
rno04066	HIF-1 signaling pathway	96	-0.461948739045843	-1.25883674602725	0.12	0.361410607701986	977	tags=16%, list=7%, signal=15%	116551/81807/24644/24246/24778/24189/24224/60664/24533/117276/29414/24534/83785/24680/24191	Pdk1/Elob/Pgk1/Camk2d/Slc2a1/Aldoa/Bcl2/Pik3r3/Ldha/Pfkfb3/Akt3/Ldhb/Vegfa/Prkca/Aldoc	Astrocytes
rno04911	Insulin secretion	72	0.39119036092793	1.24101853890404	0.120122022791123	0.361410607701986	856	tags=19%, list=6%, signal=18%	171140/83731/25023/29716/689560/24245/252857/81636/64532/56768/25650/24681/29241/25289	Camk2g/Kcnma1/Prkcb/Cacna1d/Ryr2/Camk2b/Rapgef4/Adcy2/Adcy5/Pclo/Atp1b1/Prkcg/Adcy8/Adcy6	Astrocytes
rno05205	Proteoglycans in cancer	174	-0.417207093216935	-1.2139252173406	0.121412803532009	0.362145086397199	1704	tags=20%, list=12%, signal=18%	300253/25125/170911/24771/83840/315196/361388/266608/363875/79114/114850/361568/81678/116670/293508/117273/29186/64512/314856/25697/24246/314850/24511/25615/64465/54319/60664/25358/367072/100361457/29414/89830/83785/81822/24680	Eif4b/Stat3/Pik3ca/Sdc4/Rps6kb1/Wnt7b/Gab1/Fzd9/Rac1/Fgfr1/Wnt7a/Rras/Itpr2/Ppp1r12a/Prkacb/Rhoa/Cd63/Fzd2/Mdm2/Ctsl/Camk2d/Frs2/Itgb1/Sdc2/Cdc42/Ezr/Pik3r3/Timp3/Arhgef12/LOC100361457/Akt3/Ptch1/Vegfa/Actb/Prkca	Astrocytes
rno04122	Sulfur relay system	8	-0.734672338898418	-1.34117777973797	0.124804992199688	0.369081429923864	1887	tags=38%, list=13%, signal=33%	192172/84594/25274	Mpst/Nfs1/Tst	Astrocytes
rno04742	Taste transduction	43	0.45674395225246	1.31994465548965	0.126159823311803	0.369926261575287	1362	tags=30%, list=10%, signal=27%	25398/25364/24414/83633/24766/29705/29241/140675/25289/24654/29707/100362565/81742	Cacna1a/Asic2/Grm1/Gabbr2/Scn2a/Gabra1/Adcy8/Gabra4/Adcy6/Plcb1/Gabra5/Pkd1l3/Pde1c	Astrocytes
rno04928	Parathyroid hormone synthesis, secretion and action	87	-0.465001872805259	-1.25162973336083	0.128236744759556	0.371652898902841	1709	tags=26%, list=12%, signal=23%	54278/25096/24790/303634/79114/81678/309957/293508/56813/81666/117273/81664/81518/314322/288770/24518/81647/25686/500131/24224/24626/25097/24680	Nr4a2/Pld1/Sp1/Gna13/Fgfr1/Itpr2/Mef2a/Prkacb/Pth1r/Gnaq/Rhoa/Gnai2/Mef2d/Fos/Naca/Jund/Atf2/Gnai1/Creb5/Bcl2/Pde4b/Pld2/Prkca	Astrocytes
rno03050	Proteasome	42	-0.518739148245341	-1.27793127096064	0.130039011703511	0.371652898902841	2468	tags=40%, list=17%, signal=34%	311078/287772/29676/292766/94198/287984/29669/58854/29671/29668/117263/289990/117262/29425/83806/29670/100360846	Psmd14/Psmd12/Psmb3/Psmd8/Psmb1/Psmd2/Psma2/Psmb4/Psma4/Psma1/Psmc1/Psmc6/Psmc4/Psmb5/Psmd1/Psma3/LOC100360846	Astrocytes
rno00511	Other glycan degradation	17	-0.631133098784633	-1.34280553730378	0.130935251798561	0.371652898902841	4259	tags=65%, list=30%, signal=45%	316033/100216475/361378/300757/24591/246136/294673/310864/290923/24375/298399	Glb1/Hexd/Man2b1/Hexa/Neu1/Man2c1/Hexb/Manba/Aga/Fuca1/Gba2	Astrocytes
rno00920	Sulfur metabolism	8	-0.729064680365068	-1.33094074395606	0.131045241809672	0.371652898902841	2061	tags=50%, list=15%, signal=43%	294103/192172/295443/25274	Papss2/Mpst/Papss1/Tst	Astrocytes
rno04120	Ubiquitin mediated proteolysis	132	-0.429784446357332	-1.22066539224329	0.132571428571429	0.372924506387921	3064	tags=41%, list=22%, signal=32%	313264/363284/83614/116725/299602/63879/361258/362294/363836/100362121/313348/294331/252971/246216/81816/303689/304522/295252/64470/64525/298317/303614/140941/360592/361389/117519/291553/288671/117553/301555/64156/360643/310071/100912032/81920/287280/498030/289508/298689/290875/316575/81807/287155/25489/362377/313876/315771/314856/315608/690516/689226/54252/64631/50522	Trim32/Ube2f/Pias3/Ube2n/Cdc34/Xiap/Cul2/Ube3c/Ube2l3/Ddb2/Klhl9/Ube2g2/Socs1/Prpf19/Ube2b/Ube2o/Fbxw8/Ube2q1/Ddb1/Eloc/Ube2a/Smurf2/Siah1/Trim37/Anapc10/Keap1/Nedd4l/Anapc5/Uba3/Cul3/Uba52/Cdc27/Ercc8/Rps27a/Ube2d3/Skp1/Anapc11/Rchy1/Ube2j2/Cdc16/Trip12/Elob/Stub1/Nedd4/Herc3/Birc6/Herc1/Mdm2/Ube4a/Smurf1/Ube2r2/Mid1/Ube2g1/Ubc	Astrocytes
rno04150	mTOR signaling pathway	137	-0.426688818265247	-1.21522964161909	0.134615384615385	0.375620347394541	2347	tags=28%, list=17%, signal=23%	303251/287357/116590/293621/83721/292887/84027/362045/299971/300253/84351/170911/303811/83840/295234/315196/266608/303605/114850/117273/298103/50557/501146/25467/303185/116664/499935/310538/685232/64512/290291/117044/26954/140942/60664/29414/24680/50567	Dvl2/Wnt9a/Mapk1/Hras/Dvl1/Akt1s1/Gsk3b/Lamtor3/Atp6v1c1/Eif4b/Ikbkb/Pik3ca/Dvl3/Rps6kb1/Lamtor2/Wnt7b/Fzd9/Strada/Wnt7a/Rhoa/Atp6v1g1/Pten/Stradb/Irs1/Flcn/Atp6v1f/Tti1/Fnip2/Atp6v1a/Fzd2/Cab39l/Rraga/Rheb/Ddit4/Pik3r3/Akt3/Prkca/Slc3a2	Astrocytes
rno05415	Diabetic cardiomyopathy	170	-0.412802642523011	-1.19852746999546	0.137320044296788	0.380101882613511	2024	tags=30%, list=14%, signal=26%	299954/84027/100188937/298596/301458/65262/94194/54322/170911/24790/362837/293991/171082/293453/29693/363875/94271/363061/362440/293448/85333/297417/171374/362588/291103/245965/362344/299739/50557/497902/301123/293130/25467/81728/171087/100363268/83532/296658/299643/83529/24246/24778/171293/29445/690987/83531/25747/60664/29414/24179/24680	Ndufb9/Gsk3b/Cox7c/Sdhb/Ndufs1/Atp5f1a/Cox5b/Cox6c/Pik3ca/Sp1/Ndufs7/Ndufb8/Atp5mc2/Ndufab1/Atp2a2/Rac1/Atp5pf/Sdhd/Ndufa9/Uqcrc2/Slc25a4/Gfpt1/Atp5f1b/Ndufs5/Uqcrfs1/Atp5f1d/Ndufb2/Ndufa12/Pten/Uqcrq/Ndufa11/Ndufc2/Irs1/Ndufv2/Mpc1/LOC100363268/Vdac3/Ndufa8/Ndufa7/Vdac1/Camk2d/Slc2a1/Ctsd/Cox4i1/Gys1/Vdac2/Ppara/Pik3r3/Akt3/Agt/Prkca	Astrocytes
rno05167	Kaposi sarcoma-associated herpesvirus infection	158	-0.417115800073174	-1.20587979668971	0.139508928571429	0.381339731585518	2926	tags=34%, list=21%, signal=27%	25124/64862/29741/24703/81646/100361818/309165/65052/287398/171415/81736/288774/116590/291105/414784/293621/108349548/84027/305831/363984/114558/25125/84351/414788/170911/289014/64156/24887/363875/50663/100363502/100912032/54287/24514/81678/24516/81515/114117/311647/24708/171378/24244/81667/314322/114120/361400/686326/24242/361787/362245/60664/50522/29414/83785	Stat1/Map1lc3b/Pik3r2/Raf1/Creb1/Nfatc1/Rela/Pik3c3/Map2k4/Atg3/Nfkb1/Stat2/Mapk1/E2f3/RT1-T24-4/Hras/LOC108349548/Gsk3b/Atg14/Ikbke/Becn1/Stat3/Ikbkb/RT1-T24-3/Pik3ca/Mapkapk2/Uba52/Bax/Rac1/Calm2/LOC100363502/Rps27a/Eif2ak2/Jak2/Itpr2/Jun/Lyn/Gng3/Prex1/Rb1/Ppp3cc/Calm3/Gnb2/Fos/Gng12/Nfatc3/Ifnar2/Calm1/RT1-T24-1/Map1lc3a/Pik3r3/Ubc/Akt3/Vegfa	Astrocytes
rno03013	Nucleocytoplasmic transport	104	-0.442391975680403	-1.22323711198712	0.140995260663507	0.381339731585518	2365	tags=20%, list=17%, signal=17%	305884/366016/499417/361070/301442/368070/313620/303029/362607/299706/24799/259170/313308/360886/304817/84509/290284/290280/361959/85252/679894	Acin1/Nup188/Sumo3/Xpo7/Sumo1/Pnn/Srrm1/Ranbp17/Kpna6/Nup37/Eef1a2/Casc3/Thoc2/Ahctf1/Ipo9/Ran/Sap18/Xpo4/Kpna4/Xpo1/LOC679894	Astrocytes
rno05211	Renal cell carcinoma	66	-0.480271257735341	-1.25540612367334	0.141073657927591	0.381339731585518	3861	tags=45%, list=27%, signal=33%	300084/25233/50689/292756/54244/25243/310687/81809/29741/24446/81504/24703/361258/116590/54245/293621/64363/64525/170911/361388/363875/29452/24516/81807/303185/24778/64465/60664/29414/83785	Rbx1/Akt2/Mapk3/Pak4/Crebbp/Arnt2/Prcc/Tgfb2/Pik3r2/Hgf/Grb2/Raf1/Cul2/Mapk1/Crk/Hras/Araf/Eloc/Pik3ca/Gab1/Rac1/Epas1/Jun/Elob/Flcn/Slc2a1/Cdc42/Pik3r3/Akt3/Vegfa	Astrocytes
rno04022	cGMP-PKG signaling pathway	139	-0.422278943199921	-1.20627414084804	0.14527027027027	0.387074953820538	1316	tags=19%, list=9%, signal=18%	29693/50663/24211/85333/81678/309957/116670/81666/117273/81664/81518/171378/24244/25467/25206/83532/83529/361400/81647/24242/25686/500131/83531/50672/24212/29414/24214	Atp2a2/Calm2/Atp1a1/Slc25a4/Itpr2/Mef2a/Ppp1r12a/Gnaq/Rhoa/Gnai2/Mef2d/Ppp3cc/Calm3/Irs1/Gucy1b2/Vdac3/Vdac1/Nfatc3/Atf2/Calm1/Gnai1/Creb5/Vdac2/Ednrb/Atp1a2/Akt3/Atp1b2	Astrocytes
rno04915	Estrogen signaling pathway	98	-0.448540301088193	-1.22988105189273	0.145584725536993	0.387074953820538	1620	tags=26%, list=11%, signal=23%	170911/24790/25743/50663/81678/24516/293508/81666/81664/84584/24244/301252/114858/314322/81647/171293/24242/25686/500131/81657/24224/313929/60664/50664/29414	Pik3ca/Sp1/Kcnj6/Calm2/Itpr2/Jun/Prkacb/Gnaq/Gnai2/Ncoa3/Calm3/Hsp90ab1/Shc3/Fos/Atf2/Ctsd/Calm1/Gnai1/Creb5/Gabbr1/Bcl2/Ncoa1/Pik3r3/Gnao1/Akt3	Astrocytes
rno00360	Phenylalanine metabolism	10	-0.696453643373592	-1.31983973544543	0.147515527950311	0.387074953820538	3634	tags=50%, list=26%, signal=37%	309147/25721/29253/24401/25750	Aldh3b1/Got2/Maoa/Got1/Maob	Astrocytes
rno04713	Circadian entrainment	85	0.360962750539861	1.19440882839326	0.148771629248137	0.387074953820538	872	tags=24%, list=6%, signal=22%	171140/25023/29716/29629/50592/689560/24245/81636/29628/64532/50599/25262/170546/24409/24681/314384/29241/24408/25289/58979	Camk2g/Prkcb/Cacna1d/Gria4/Gria1/Ryr2/Camk2b/Adcy2/Gria3/Adcy5/Kcnj3/Itpr1/Ryr3/Grin2a/Prkcg/Rps6ka5/Adcy8/Grin1/Adcy6/Gng7	Astrocytes
rno00532	Glycosaminoglycan biosynthesis - chondroitin sulfate / dermatan sulfate	20	0.522779304098611	1.3279147188	0.14878892733564	0.387074953820538	1611	tags=25%, list=11%, signal=22%	291577/306375/64134/292999/365583	Chsy3/Csgalnact1/Xylt2/Chsy1/Dse	Astrocytes
rno03267	Virion - Adenovirus	3	0.854423390950801	1.33777068038012	0.152505446623094	0.392229145032883	1485	tags=67%, list=10%, signal=60%	29333/89843	Cd46/Cxadr	Astrocytes
rno01240	Biosynthesis of cofactors	121	-0.425999329546301	-1.1972265923944	0.15303738317757	0.392229145032883	3305	tags=31%, list=23%, signal=24%	298490/25249/300089/85269/289276/102238592/65155/25709/362757/313689/687861/25283/24314/25455/498332/309391/301221/29739/83782/171347/299195/360511/29309/64203/365699/29223/84594/298942/100125370/296167/29539/361338/191575/293820/26956/683630/289827/24184	Ppcs/Coq7/Pmm1/Nme3/Adss/Ak6/Alas1/Hmbs/Rdh11/Dhrs3/Mmab/Gclc/Nqo1/Ggh/Coq2/Cox15/Mocs1/Gclm/Nme2/Mat2a/Coq6/Pank3/Coq3/Bcat2/Nadk2/Ak4/Nfs1/Dld/Nadk/Pank2/Aldh2/Fech/Nme1/Psat1/Ak3/Mat2b/Ugp2/Ak2	Astrocytes
rno00052	Galactose metabolism	24	-0.565198659789415	-1.29306550446486	0.165075034106412	0.416981486863023	2395	tags=29%, list=17%, signal=24%	114860/24382/24192/25058/303565/24645/289827	Gale/Ganc/Akr1b1/Hk1/G6pc3/Pgm1/Ugp2	Astrocytes
rno04910	Insulin signaling pathway	116	-0.427921274988413	-1.19814915911326	0.165105386416862	0.416981486863023	2538	tags=34%, list=18%, signal=28%	373545/252971/309513/116590/84006/24697/54245/293621/64562/64363/84027/85385/64561/360406/84351/170911/25330/83840/25058/50663/303565/25520/293508/24244/25467/114858/78968/83764/25725/29353/83516/29699/50671/26954/24242/690987/25739/60664/29414	Prkag2/Socs1/Ppp1r3c/Mapk1/Prkci/Ptpn1/Crk/Hras/Prkab2/Araf/Gsk3b/Shc1/Phka1/Ptprf/Ikbkb/Pik3ca/Lipe/Rps6kb1/Hk1/Calm2/G6pc3/Prkag1/Prkacb/Calm3/Irs1/Shc3/Srebf1/Flot2/Prkar1a/Phkg1/Ppargc1a/Prkar2a/Fasn/Rheb/Calm1/Gys1/Pygb/Pik3r3/Akt3	Astrocytes
rno04929	GnRH secretion	55	0.381955629080102	1.1676699985499	0.171171171171171	0.426004165928774	1348	tags=31%, list=10%, signal=28%	84390/25023/29716/25513/83633/50599/25262/140933/25387/24681/85243/89821/24185/84494/24654/114862/25353	Hcn1/Prkcb/Cacna1d/Pik3r1/Gabbr2/Kcnj3/Itpr1/Trpc5/Arrb1/Prkcg/Pik3cb/Trpc1/Akt1/Trpc4/Plcb1/Cacna1h/Spp1	Astrocytes
rno04110	Cell cycle	113	-0.427198103383205	-1.19306547868002	0.171361502347418	0.426004165928774	2425	tags=24%, list=17%, signal=20%	310806/300711/291105/680006/84027/29486/100360427/81758/361389/297893/288671/300947/360643/287280/25578/498030/290875/56010/24708/64033/29753/313304/314856/361195/315958/25576/25577	Cdc14a/Atm/E2f3/Mad1l1/Gsk3b/Smc3/E2f4/Rbl2/Anapc10/Hdac1/Anapc5/Tfdp2/Cdc27/Skp1/Ywhaz/Anapc11/Cdc16/Ywhag/Rb1/Ccnd2/Ywhae/Stag2/Mdm2/Cdc14b/Stag1/Ywhah/Ywhaq	Astrocytes
rno04550	Signaling pathways regulating pluripotency of stem cells	107	-0.426343387039226	-1.18353755857182	0.172781065088757	0.426004165928774	2434	tags=29%, list=17%, signal=24%	64558/681178/303251/287357/116590/293621/83721/84027/25585/25125/686117/170911/303811/25509/25196/315196/266608/79114/114850/24514/171046/140590/24205/64512/306571/60664/25022/291023/29414/681740/499593	Fzd4/Pcgf5/Dvl2/Wnt9a/Mapk1/Hras/Dvl1/Gsk3b/Id3/Stat3/Meis1/Pik3ca/Dvl3/Pax6/Inhbb/Wnt7b/Fzd9/Fgfr1/Wnt7a/Jak2/Tcf3/Bmpr2/Apc/Fzd2/Kat6a/Pik3r3/Fgfr2/Id4/Akt3/Jarid2/Sox2	Astrocytes
rno04926	Relaxin signaling pathway	108	-0.427921784184542	-1.18708970692194	0.173602853745541	0.426004165928774	1069	tags=16%, list=8%, signal=15%	24516/293508/114117/81664/81667/114858/314322/114120/81647/25686/500131/60664/50664/50672/29414/83785/24680	Jun/Prkacb/Gng3/Gnai2/Gnb2/Shc3/Fos/Gng12/Atf2/Gnai1/Creb5/Pik3r3/Gnao1/Ednrb/Akt3/Vegfa/Prkca	Astrocytes
rno05226	Gastric cancer	114	-0.423252750433494	-1.18560169034901	0.178321678321678	0.434283665052896	3247	tags=34%, list=23%, signal=27%	24842/81809/679845/29741/24337/24446/81504/24703/100362121/24329/64558/303251/287357/116590/291105/293621/83721/64363/84027/85385/170911/303811/170913/83840/24887/315196/361388/266608/114850/113927/24708/24205/81685/114858/64512/24224/60664/25022/29414	Tp53/Tgfb2/Shc4/Pik3r2/Erbb2/Hgf/Grb2/Raf1/Ddb2/Egfr/Fzd4/Dvl2/Wnt9a/Mapk1/E2f3/Hras/Dvl1/Araf/Gsk3b/Shc1/Pik3ca/Dvl3/Abcb1a/Rps6kb1/Bax/Wnt7b/Gab1/Fzd9/Wnt7a/Csnk1a1/Rb1/Apc/Mlh1/Shc3/Fzd2/Bcl2/Pik3r3/Fgfr2/Akt3	Astrocytes
rno04622	RIG-I-like receptor signaling pathway	48	0.393715025580757	1.16329879019261	0.179487179487179	0.434283665052896	1781	tags=19%, list=13%, signal=16%	25272/25493/50658/363452/266764/311245/81635/299827/311786	Mapk10/Nfkbia/Mapk9/Otud5/Tbkbp1/Traf6/Adar/Tbk1/Traf2	Astrocytes
rno00590	Arachidonic acid metabolism	47	-0.49444040252315	-1.23538352196177	0.181347150259067	0.435736902705815	1461	tags=11%, list=10%, signal=10%	299194/25526/65030/313373/29328	Ptgr2/Ptgds/Ephx2/Cyp2j10/Gpx4	Astrocytes
rno00440	Phosphonate and phosphinate metabolism	6	-0.728139519872431	-1.24688907455667	0.187601957585644	0.445578147056638	1307	tags=50%, list=9%, signal=45%	310773/89841/362866	Cept1/Pcyt2/Chpt1	Astrocytes
rno00730	Thiamine metabolism	11	-0.646972472252924	-1.26441536127158	0.188622754491018	0.445578147056638	1285	tags=27%, list=9%, signal=25%	29223/84594/24184	Ak4/Nfs1/Ak2	Astrocytes
rno04973	Carbohydrate digestion and absorption	31	-0.52245641002014	-1.2253197547954	0.189631650750341	0.445578147056638	209	tags=26%, list=1%, signal=25%	170911/25058/303565/24211/60664/24212/29414/24214	Pik3ca/Hk1/G6pc3/Atp1a1/Pik3r3/Atp1a2/Akt3/Atp1b2	Astrocytes
rno00603	Glycosphingolipid biosynthesis - globo and isoglobo series	12	-0.629874675625987	-1.24129477780534	0.190977443609023	0.445578147056638	2209	tags=25%, list=16%, signal=21%	294673/310508/84597	Hexb/B3galnt1/Fut9	Astrocytes
rno05215	Prostate cancer	83	-0.442838337145661	-1.18560224838843	0.191881918819188	0.445578147056638	3095	tags=37%, list=22%, signal=29%	29741/24337/79255/81504/24703/81646/309165/81736/24329/362339/116590/291105/293621/64363/84027/79429/84351/170911/25705/79114/303828/50557/24708/301252/314856/24426/500131/24224/60664/25022/29414	Pik3r2/Erbb2/Atf4/Grb2/Raf1/Creb1/Rela/Nfkb1/Egfr/Creb3l2/Mapk1/E2f3/Hras/Araf/Gsk3b/Pdgfc/Ikbkb/Pik3ca/Zeb1/Fgfr1/Etv5/Pten/Rb1/Hsp90ab1/Mdm2/Gstp1/Creb5/Bcl2/Pik3r3/Fgfr2/Akt3	Astrocytes
rno05152	Tuberculosis	129	-0.411284762767134	-1.16363080612937	0.206459054209919	0.47479267346817	1362	tags=17%, list=10%, signal=16%	24887/24944/50663/100363502/291969/24514/117273/171378/24244/287709/83615/24246/29448/171293/24242/25328/24224/25337/298451/367072/29414/170667	Bax/Lamp2/Calm2/LOC100363502/Atp6v0d1/Jak2/Rhoa/Ppp3cc/Calm3/Rab5c/Atp6ap1/Camk2d/Rab7a/Ctsd/Calm1/Lamp1/Bcl2/Nfyc/Atp6v0b/Arhgef12/Akt3/Atp6v0c	Astrocytes
rno04730	Long-term depression	55	0.370852018282662	1.13372534054088	0.207207207207207	0.47479267346817	331	tags=15%, list=2%, signal=14%	79220/25023/25398/50592/24414/29628/25718/25262	Grid2/Prkcb/Cacna1a/Gria1/Grm1/Gria3/Igf1r/Itpr1	Astrocytes
rno04976	Bile secretion	58	-0.468782465819067	-1.20555380403949	0.209718670076726	0.477385920043074	1591	tags=21%, list=11%, signal=18%	65054/170913/24211/293508/300438/25073/24778/54231/25675/25293/24212/24214	Aqp9/Abcb1a/Atp1a1/Prkacb/Ldlr/Scarb1/Slc2a1/Car2/Hmgcr/Aqp4/Atp1a2/Atp1b2	Astrocytes
rno05207	Chemical carcinogenesis - receptor activation	155	-0.394750416850917	-1.14114551055914	0.213096559378468	0.478959025470653	1182	tags=16%, list=8%, signal=15%	171341/24514/24516/293508/501110/24423/24708/65030/81664/313615/301252/24424/314322/289197/499422/81647/25686/500131/24224/361959/25747/60664/29414/83785/24680	Mgst1/Jak2/Jun/Prkacb/Gsta6/Gstm1/Rb1/Ephx2/Gnai2/Paqr7/Hsp90ab1/Gstm2/Fos/Mgst3/Gstt3/Atf2/Gnai1/Creb5/Bcl2/Kpna4/Ppara/Pik3r3/Akt3/Vegfa/Prkca	Astrocytes
rno03460	Fanconi anemia pathway	45	-0.482151969358077	-1.19476873891684	0.213178294573643	0.478959025470653	3643	tags=29%, list=26%, signal=22%	497976/59102/288479/316235/287524/360588/302953/29577/303194/309643/81685/102555079/309812	Rad51c/Rpa2/Pms2/Polh/Rpa1/Brip1/Slx4/Hes1/Top3a/Fance/Mlh1/Poln/Rev3l	Astrocytes
rno04540	Gap junction	75	-0.441364865491646	-1.17594509924764	0.214896214896215	0.479216427813163	1088	tags=23%, list=8%, signal=21%	81678/246118/293508/81666/292994/81664/316531/25206/29214/29581/25686/24392/500929/64158/291081/498736/24680	Itpr2/Tubb3/Prkacb/Gnaq/Tjp1/Gnai2/Tuba4a/Gucy1b2/Tubb5/Htr2b/Gnai1/Gja1/Tuba1b/Tuba1a/Tubb2b/Tubb2a/Prkca	Astrocytes
rno04918	Thyroid hormone synthesis	60	-0.460763238387533	-1.19004725340975	0.21656050955414	0.479216427813163	1240	tags=17%, list=9%, signal=15%	24211/81678/293508/81666/294744/81647/500131/24212/24680/24214	Atp1a1/Itpr2/Prkacb/Gnaq/Gpx8/Atf2/Creb5/Atp1a2/Prkca/Atp1b2	Astrocytes
rno04978	Mineral absorption	48	-0.474161976424082	-1.18930971777855	0.217447916666667	0.479216427813163	1718	tags=19%, list=12%, signal=17%	24825/24215/84355/679906/24211/79239/25319/24212/24214	Tf/Atp2b2/Atox1/Trpm7/Atp1a1/Hmox2/Fth1/Atp1a2/Atp1b2	Astrocytes
rno00280	Valine, leucine and isoleucine degradation	49	-0.468830457314561	-1.18286740979607	0.22020725388601	0.482226011674428	1743	tags=37%, list=12%, signal=32%	65984/361884/24624/367112/64203/365096/63864/170465/25618/298942/29611/25014/29539/291450/25244/687008/29637/63938	Aacs/Mccc2/Pccb/Hmgcll1/Bcat2/Acat2l1/Hsd17b10/Acaa2/Acadsb/Dld/Dbt/Acat1/Aldh2/Aldh7a1/Bckdha/Pcca/Hmgcs1/Hibadh	Astrocytes
rno03265	Virion - Lyssavirus	3	0.79684484219022	1.24761994812427	0.222222222222222	0.483577917540182	71	tags=33%, list=1%, signal=33%	288280	Ncam2	Astrocytes
rno05200	Pathways in cancer	440	-0.358955010214737	-1.09537237275013	0.224821973550356	0.484041573118052	1683	tags=17%, list=12%, signal=16%	25125/84351/297893/170911/303811/25096/24790/29382/303634/83840/117557/24887/315196/266608/363875/50663/100363502/79114/29452/171341/287280/114850/24514/24516/293508/501110/24423/81666/117273/81807/114117/50557/24708/81664/24205/84584/311622/304729/24244/81667/81685/64033/301252/24424/64512/314322/83619/314856/114120/289197/24426/24246/499422/24778/25496/24511/117036/64465/686326/24242/25686/1405…	Stat3/Ikbkb/Hdac1/Pik3ca/Dvl3/Pld1/Sp1/Ctbp1/Gna13/Rps6kb1/Tpm3/Bax/Wnt7b/Fzd9/Rac1/Calm2/LOC100363502/Fgfr1/Epas1/Mgst1/Skp1/Wnt7a/Jak2/Jun/Prkacb/Gsta6/Gstm1/Gnaq/Rhoa/Elob/Gng3/Pten/Rb1/Gnai2/Apc/Ncoa3/Stk4/Gli2/Calm3/Gnb2/Mlh1/Ccnd2/Hsp90ab1/Gstm2/Fzd2/Fos/Nfe2l2/Mdm2/Gng12/Mgst3/Gstp1/Camk2d/Gstt3/Slc2a1/Notch1/Itgb1/Lamc1/Cdc42/Ifnar2/Calm1/Gnai1/Gli3/Bcl2/Ncoa1/Pik3r3/Fgfr2/Arhgef12/Ednrb/…	Astrocytes
rno04218	Cellular senescence	144	-0.396446012628777	-1.13799827746081	0.225336322869955	0.484041573118052	3318	tags=33%, list=23%, signal=26%	24973/25176/24842/81809/365355/29741/24855/24669/24703/100361818/309165/64012/365895/81736/300711/116590/361857/291105/414784/293621/113894/100360427/81758/414788/170911/289014/679906/50663/85333/361568/81678/50557/24708/171378/24244/64033/83532/314856/83529/361400/26954/24242/83531/361787/60664/29344/29414/298765	RT1-A1/Slc25a5/Tp53/Tgfb2/Rras2/Pik3r2/Tsc2/Ppp1cc/Raf1/Nfatc1/Rela/Rad50/Hipk1/Nfkb1/Atm/Mapk1/Traf3ip2/E2f3/RT1-T24-4/Hras/Sqstm1/E2f4/Rbl2/RT1-T24-3/Pik3ca/Mapkapk2/Trpm7/Calm2/Slc25a4/Rras/Itpr2/Pten/Rb1/Ppp3cc/Calm3/Ccnd2/Vdac3/Mdm2/Vdac1/Nfatc3/Rheb/Calm1/Vdac2/RT1-T24-1/Pik3r3/Zfp36l1/Akt3/Zfp36l2	Astrocytes
rno00564	Glycerophospholipid metabolism	84	-0.432598559592315	-1.15949179484497	0.227552275522755	0.484041573118052	2788	tags=29%, list=20%, signal=23%	314553/306582/309014/679692/287406/24530/25511/368088/64369/25096/361527/310773/303698/312828/54248/29653/313997/293620/89841/25062/362866/362219/25097/192270	Ptdss1/Agpat5/Plpp4/Lpgat1/Adprm/Lcat/Pemt/Dgkd/Plpp1/Pld1/Pld3/Cept1/Pgs1/Etnk1/Dgkb/Gpam/Mboat2/Ptdss2/Pcyt2/Gpd2/Chpt1/Gpcpd1/Pld2/Plpp3	Astrocytes
rno05169	Epstein-Barr virus infection	171	-0.390325167927387	-1.13122751278157	0.228031145717464	0.484041573118052	2794	tags=27%, list=20%, signal=22%	309165/363067/287398/100362121/81736/311078/288774/24811/287772/292766/291105/414784/308267/297989/29577/500695/287984/64202/363984/25125/84351/297893/414788/170911/117263/311430/24887/363875/360471/100363502/289990/54287/24516/117262/81515/24708/83806/25489/64033/314856/24223/686326/361787/24224/60664/29414	Rela/Sin3a/Map2k4/Ddb2/Nfkb1/Psmd14/Stat2/Tap1/Psmd12/Psmd8/E2f3/RT1-T24-4/Tab2/Ddx58/Hes1/Snw1/Psmd2/Calr/Ikbke/Stat3/Ikbkb/Hdac1/RT1-T24-3/Pik3ca/Psmc1/Mavs/Bax/Rac1/Usp7/LOC100363502/Psmc6/Eif2ak2/Jun/Psmc4/Lyn/Rb1/Psmd1/Nedd4/Ccnd2/Mdm2/B2m/Ifnar2/RT1-T24-1/Bcl2/Pik3r3/Akt3	Astrocytes
rno04927	Cortisol synthesis and secretion	54	-0.458815355183557	-1.16904074610349	0.240572171651495	0.504973691285478	1088	tags=20%, list=8%, signal=19%	81678/293508/81666/300438/304496/25073/309962/81647/500131/79240/24179	Itpr2/Prkacb/Gnaq/Ldlr/Orai1/Scarb1/Pde8b/Atf2/Creb5/Nr4a1/Agt	Astrocytes
rno04115	p53 signaling pathway	61	-0.451838620287827	-1.16843408665092	0.240811153358682	0.504973691285478	2990	tags=31%, list=21%, signal=25%	362791/24855/301013/294518/100362121/300711/304923/300514/140941/300126/83628/24887/100363502/289508/50557/64033/314856/24224/315427	Siva1/Tsc2/Shisa5/Sesn1/Ddb2/Atm/Gorab/Ei24/Siah1/Gtse1/Cd82/Bax/LOC100363502/Rchy1/Pten/Ccnd2/Mdm2/Bcl2/Sesn3	Astrocytes
rno05100	Bacterial invasion of epithelial cells	65	-0.449039419073615	-1.17142246167737	0.243718592964824	0.507991766059212	1672	tags=25%, list=12%, signal=22%	289820/360854/170911/301511/81732/310460/361388/363875/117273/114858/288669/24511/64465/60664/100361457/81822	Actr2/Arpc5/Pik3ca/Arpc2/Actr3/Arhgef26/Gab1/Rac1/Rhoa/Shc3/Arpc3/Itgb1/Cdc42/Pik3r3/LOC100361457/Actb	Astrocytes
rno04931	Insulin resistance	95	-0.419145870650149	-1.14716900919323	0.247298919567827	0.512367821380049	1683	tags=32%, list=12%, signal=28%	81736/373545/309513/362339/24697/64562/84027/360406/25125/84351/170911/83840/303565/25520/297417/50557/25467/78968/26295/83516/24778/690987/500131/25757/25739/25747/60664/94172/29414/24179	Nfkb1/Prkag2/Ppp1r3c/Creb3l2/Ptpn1/Prkab2/Gsk3b/Ptprf/Stat3/Ikbkb/Pik3ca/Rps6kb1/G6pc3/Prkag1/Gfpt1/Pten/Irs1/Srebf1/Ogt/Ppargc1a/Slc2a1/Gys1/Creb5/Cpt1a/Pygb/Ppara/Pik3r3/Slc27a1/Akt3/Agt	Astrocytes
rno05416	Viral myocarditis	50	-0.45693816592515	-1.15788976882385	0.251937984496124	0.514284962643376	343	tags=22%, list=2%, signal=22%	361628/287986/414784/414788/363875/100363502/25150/497892/361787/100361457/81822	Eif4g2/Eif4g1/RT1-T24-4/RT1-T24-3/Rac1/LOC100363502/Fyn/Sgcd/RT1-T24-1/LOC100361457/Actb	Astrocytes
rno04144	Endocytosis	231	-0.375950783352225	-1.10827906241433	0.252998909487459	0.514284962643376	1839	tags=21%, list=13%, signal=19%	303614/314764/365865/291553/288659/314961/289820/360854/687208/414788/25096/84471/366265/301511/81732/140940/304546/81918/64516/25372/59077/117273/300438/297530/311030/313474/686590/300052/25489/303002/50993/288669/291464/79120/362814/307833/314856/287709/117550/81830/690516/29448/64465/116563/361787/25022/685244/25097/54190	Smurf2/Eea1/Pip5k1a/Nedd4l/Vps37b/Asap1/Actr2/Arpc5/Vps37d/RT1-T24-3/Pld1/Snx1/Rab22a/Arpc2/Actr3/Arf3/Git2/Pard3/Vps45/Grk3/Grk4/Rhoa/Ldlr/Washc2c/Stam2/Eps15/Iqsec1/Vps28/Nedd4/Rab11fip3/Rab10/Arpc3/Snx2/Arf4/Rnf41/Ist1/Mdm2/Rab5c/Kif5b/Rab11a/Smurf1/Rab7a/Cdc42/Ap2m1/RT1-T24-1/Fgfr2/Iqsec2/Pld2/Rabep1	Astrocytes
rno04140	Autophagy - animal	133	-0.396028873273529	-1.12643971689355	0.254256526674234	0.514284962643376	2159	tags=26%, list=15%, signal=23%	293621/113894/316640/292887/312647/363131/58845/305831/114558/170911/83840/24944/361568/84480/114859/293508/50557/312927/25467/81754/362246/25697/117044/26954/29448/171293/58974/140942/25328/24224/362245/363254/60664/64529/29414	Hras/Sqstm1/Atg4b/Akt1s1/Atg7/Pik3r4/Igbp1/Atg14/Becn1/Pik3ca/Rps6kb1/Lamp2/Rras/Bnip3/Eif2ak4/Prkacb/Pten/Rb1cc1/Irs1/Rab1a/Tp53inp2/Ctsl/Rraga/Rheb/Rab7a/Ctsd/Gabarap/Ddit4/Lamp1/Bcl2/Map1lc3a/Atg9a/Pik3r3/Ctsb/Akt3	Astrocytes
rno05170	Human immunodeficiency virus 1 infection	177	-0.38303762515382	-1.11581416815429	0.254405286343612	0.514284962643376	2546	tags=27%, list=18%, signal=23%	81736/360820/300711/24811/116590/54245/414784/308267/293621/64470/64525/108349548/64202/308906/84351/414788/170911/360785/83840/24887/363875/50663/100363502/306332/287280/81678/24516/81666/81807/114117/81664/171378/29524/24244/81667/314322/114120/24223/361400/24242/25686/361787/24224/60664/50664/29271/29414/24680	Nfkb1/Pxn/Atm/Tap1/Mapk1/Crk/RT1-T24-4/Tab2/Hras/Ddb1/Eloc/LOC108349548/Calr/Trim5/Ikbkb/RT1-T24-3/Pik3ca/Ap1s1/Rps6kb1/Bax/Rac1/Calm2/LOC100363502/Ap1m1/Skp1/Itpr2/Jun/Gnaq/Elob/Gng3/Gnai2/Ppp3cc/Limk2/Calm3/Gnb2/Fos/Gng12/B2m/Nfatc3/Calm1/Gnai1/RT1-T24-1/Bcl2/Pik3r3/Gnao1/Cfl1/Akt3/Prkca	Astrocytes
rno03010	Ribosome	134	-0.394984117328011	-1.12482499020213	0.255656108597285	0.514284962643376	3927	tags=43%, list=28%, signal=31%	81774/363099/288621/362041/117053/294282/81776/295340/81769/83789/301240/361923/300974/65139/100362027/499185/364656/287417/124440/245981/64298/81764/301352/29285/293418/25538/29283/29288/81773/688912/29752/100360017/296709/64306/65043/29257/684988/100360679/497876/64205/303746/64156/297334/124323/300079/689432/100912032/680747/81770/301250/297755/287635/81766/301249/140654/297799/100363439	Rps11/Rsl24d1/Mrps17/Rpl34/Rps15a/Rps18/Rps24/Rplp0l1/Rpl36al/Rps2/Mrpl2/Rpl22l1/Mrpl3/Rps12/LOC100362027/Mrps11/Mrpl36/Rpl26/Rpl41/Rpl15/Rpl31/Rpl10/Mrpl30/Rps15/Rpl27a/Rps5/Rpl29/Rps3a/Rps10/Mrps16/Fau/Mrps6/Rpl35/Rpl27/Rpl14/Rpl9/LOC684988/Rps18l1/Mrpl28/Rplp0/Mrpl12/Uba52/Mrpl35/Rps23/Rpl3/Mrps21/Rps27a/Mrpl20/Rpl37/Mrpl14/Rpl7/Mrpl27/Rpl18/Mrps18a/Rps3/Mrpl15/Rps10l1	Astrocytes
rno00380	Tryptophan metabolism	32	-0.494303339626679	-1.16397785016008	0.262295081967213	0.524082851386413	1304	tags=22%, list=9%, signal=20%	365096/298942/24248/25014/29539/291450/25750	Acat2l1/Dld/Cat/Acat1/Aldh2/Aldh7a1/Maob	Astrocytes
rno04970	Salivary secretion	63	-0.44184631378141	-1.14894714759062	0.263556116015132	0.524082851386413	1293	tags=21%, list=9%, signal=19%	50663/24211/81678/24803/293508/81666/24244/25206/24242/24212/24680/25307/24214	Calm2/Atp1a1/Itpr2/Vamp2/Prkacb/Gnaq/Calm3/Gucy1b2/Calm1/Atp1a2/Prkca/Cst3/Atp1b2	Astrocytes
rno00120	Primary bile acid biosynthesis	16	-0.557647582228948	-1.17608945025971	0.266666666666667	0.527238095238095	848	tags=31%, list=6%, signal=29%	79111/25284/79244/25541/25429	Slc27a5/Amacr/Hsd17b4/Scp2/Cyp7b1	Astrocytes
rno04672	Intestinal immune network for IgA production	21	-0.523905581051164	-1.16573463367326	0.270083102493075	0.530958826492067	2131	tags=10%, list=15%, signal=8%	499415/287437	Icoslg/Tnfsf13	Astrocytes
rno00310	Lysine degradation	57	-0.43990876597197	-1.13012788555528	0.274007682458387	0.535630836896055	2638	tags=35%, list=19%, signal=29%	315606/113965/300723/100366024/290637/362831/289372/100359816/361688/306764/116552/365096/298942/316013/25014/300901/29539/291450/311968/289081	Kmt2a/Hadh/Hykk/Prdm16/Colgalt1/Dot1l/Smyd2/Setd1b/Kmt5b/Nsd1/Plod1/Acat2l1/Dld/Setd2/Acat1/Plod2/Aldh2/Aldh7a1/Kmt2e/Colgalt2	Astrocytes
rno04925	Aldosterone synthesis and secretion	84	-0.419623982740875	-1.12471610022637	0.280442804428044	0.543068809643395	1293	tags=23%, list=9%, signal=21%	50663/24211/81678/293508/81666/300438/24244/304496/25073/24246/85421/81647/24242/500131/79240/24212/24179/24680/24214	Calm2/Atp1a1/Itpr2/Prkacb/Gnaq/Ldlr/Calm3/Orai1/Scarb1/Camk2d/Prkd1/Atf2/Calm1/Creb5/Nr4a1/Atp1a2/Agt/Prkca/Atp1b2	Astrocytes
rno05230	Central carbon metabolism in cancer	62	-0.438672600758798	-1.13877133819174	0.282471626733922	0.543068809643395	1374	tags=34%, list=10%, signal=31%	29741/24337/293615/24703/289950/24479/24329/116590/293621/170911/25058/79114/116551/50557/24642/24778/60664/25022/24533/29414/24534	Pik3r2/Erbb2/Sirt3/Raf1/Pdhb/Idh1/Egfr/Mapk1/Hras/Pik3ca/Hk1/Fgfr1/Pdk1/Pten/Pgam1/Slc2a1/Pik3r3/Fgfr2/Ldha/Akt3/Ldhb	Astrocytes
rno00400	Phenylalanine, tyrosine and tryptophan biosynthesis	5	-0.716956080323254	-1.17969951956496	0.283557046979866	0.543068809643395	529	tags=40%, list=4%, signal=39%	25721/24401	Got2/Got1	Astrocytes
rno04215	Apoptosis - multiple species	30	0.419143285613028	1.13830964617452	0.284090909090909	0.543068809643395	1029	tags=17%, list=7%, signal=15%	25272/50658/60371/29884/24888	Mapk10/Mapk9/Birc2/Bok/Bcl2l1	Astrocytes
rno05219	Bladder cancer	33	-0.483540515633584	-1.13938568453775	0.294117647058824	0.554154154154154	3247	tags=42%, list=23%, signal=33%	24842/24337/64391/24703/24329/363140/315219/116590/291105/293621/64363/24708/314856/83785	Tp53/Erbb2/Dapk3/Raf1/Egfr/Rassf1/Tymp/Mapk1/E2f3/Hras/Araf/Rb1/Mdm2/Vegfa	Astrocytes
rno05332	Graft-versus-host disease	23	-0.505462618263146	-1.15174925789019	0.294436906377205	0.554154154154154	4016	tags=26%, list=28%, signal=19%	309603/294228/24973/414784/414788/361787	RT1-CE1/RT1-S3/RT1-A1/RT1-T24-4/RT1-T24-3/RT1-T24-1	Astrocytes
rno00061	Fatty acid biosynthesis	17	-0.539368580959253	-1.1475663668321	0.294964028776978	0.554154154154154	383	tags=18%, list=3%, signal=17%	113976/50671/117243	Acsl4/Fasn/Acsl6	Astrocytes
rno05410	Hypertrophic cardiomyopathy	77	0.340031989444014	1.09763737565324	0.296296296296296	0.554154154154154	511	tags=12%, list=4%, signal=11%	309368/29715/29716/689560/306243/25399/362800/116600/58942	Lama2/Slc8a1/Cacna1d/Ryr2/Cacna2d3/Cacna2d1/Itgb8/Cacnb2/Cacnb4	Astrocytes
rno04964	Proximal tubule bicarbonate reclamation	19	-0.528054496560311	-1.15275849038001	0.299719887955182	0.557543447486521	1577	tags=37%, list=11%, signal=33%	24399/170943/24211/24551/54231/24212/24214	Glud1/Slc25a10/Atp1a1/Mdh1/Car2/Atp1a2/Atp1b2	Astrocytes
rno04722	Neurotrophin signaling pathway	111	0.307483124045624	1.05787981237651	0.30379746835443	0.56210654572531	534	tags=11%, list=4%, signal=10%	171140/25272/29613/24245/25513/25050/25493/50658/362418/29568/294515/287942	Camk2g/Mapk10/Ntrk3/Camk2b/Pik3r1/Camk4/Nfkbia/Mapk9/Irak2/Map2k5/Foxo3/Crkl	Astrocytes
rno00053	Ascorbate and aldarate metabolism	13	-0.560772597899667	-1.12879727174826	0.311377245508982	0.572863041613042	625	tags=23%, list=4%, signal=22%	78959/29539/291450	Akr1a1/Aldh2/Aldh7a1	Astrocytes
rno05322	Systemic lupus erythematosus	37	-0.466914196246604	-1.12043923398918	0.313593539703903	0.572863041613042	2646	tags=27%, list=19%, signal=22%	684797/304833/171365/312705/81783/303175/117056/63836/100360868/100361558	LOC684797/Ro60/Snrpb/C1r/Ssb/Hist3h2ba/H3f3b/Actn4/H3f3c/H3f3a	Astrocytes
rno05133	Pertussis	57	-0.430041819231567	-1.10477964855896	0.314980793854033	0.572863041613042	1293	tags=18%, list=9%, signal=16%	50663/24516/117273/81664/24244/314322/24511/24242/25686/29271	Calm2/Jun/Rhoa/Gnai2/Calm3/Fos/Itgb1/Calm1/Gnai1/Cfl1	Astrocytes
rno04923	Regulation of lipolysis in adipocytes	45	-0.449497802525023	-1.11385197364996	0.316537467700258	0.572863041613042	1620	tags=20%, list=11%, signal=18%	170911/25330/293508/81664/25467/25686/60664/29254/29414	Pik3ca/Lipe/Prkacb/Gnai2/Irs1/Gnai1/Pik3r3/Mgll/Akt3	Astrocytes
rno04370	VEGF signaling pathway	51	-0.435375029339311	-1.10648408961944	0.317889317889318	0.572863041613042	1620	tags=18%, list=11%, signal=16%	170911/289014/363875/171378/64465/60664/29414/83785/24680	Pik3ca/Mapkapk2/Rac1/Ppp3cc/Cdc42/Pik3r3/Akt3/Vegfa/Prkca	Astrocytes
rno04010	MAPK signaling pathway	254	0.273708393646498	1.04030155543203	0.321835617290178	0.574848768850643	1336	tags=16%, list=9%, signal=15%	25272/25023/54250/25398/29716/306243/54234/24674/29477/497961/303823/25718/25399/116600/29644/50658/29568/94202/66018/60427/58942/287942/257648/24629/24471/25387/24681/314384/291005/25482/24675/140724/25663/114495/24185/84489/117269/192213/310533/114862	Mapk10/Prkcb/Fgf2/Cacna1a/Cacna1d/Cacna2d3/Cacna1e/Ppp3ca/Mapt/Nlk/Map3k13/Igf1r/Cacna2d1/Cacnb2/Ptpn5/Mapk9/Map2k5/Ptprr/Pdgfd/Kitlg/Cacnb4/Crkl/Cacna1b/Pdgfrb/Hspb1/Arrb1/Prkcg/Rps6ka5/Gadd45g/Mras/Ppp3cb/Cacng3/Il1r1/Map2k6/Akt1/Fgfr3/Rps6ka2/Rasgrf1/Rapgef2/Cacna1h	Astrocytes
rno04936	Alcoholic liver disease	103	-0.390847687063986	-1.07947836776434	0.322314049586777	0.574848768850643	2163	tags=18%, list=15%, signal=16%	308267/64562/84027/363984/25363/84351/25520/50681/289036/78968/29539/291450/83516/500116/50671/25757/25747/29414/83792	Tab2/Prkab2/Gsk3b/Ikbke/Acadvl/Ikbkb/Prkag1/Acox1/Adipor1/Srebf1/Aldh2/Aldh7a1/Ppargc1a/Tra2a/Fasn/Cpt1a/Ppara/Akt3/Scd2	Astrocytes
rno04961	Endocrine and other factor-regulated calcium reabsorption	47	-0.43845046996227	-1.09548993776337	0.326424870466321	0.579072265381061	1240	tags=19%, list=9%, signal=18%	24211/293508/56813/81666/81830/116563/24212/24680/24214	Atp1a1/Prkacb/Pth1r/Gnaq/Rab11a/Ap2m1/Atp1a2/Prkca/Atp1b2	Astrocytes
rno04350	TGF-beta signaling pathway	79	-0.412407831300568	-1.10123537088819	0.328029375764994	0.579072265381061	1989	tags=20%, list=14%, signal=18%	81516/100360427/303614/25585/24790/83840/25196/287280/117281/117273/140590/302822/690516/25644/308739/291023	Smad7/E2f4/Smurf2/Id3/Sp1/Rps6kb1/Inhbb/Skp1/Ppp2r1a/Rhoa/Bmpr2/Igsf1/Smurf1/Bmp6/Rgma/Id4	Astrocytes
rno05320	Autoimmune thyroid disease	26	-0.484935876869514	-1.11236075270281	0.338418862690707	0.58710407239819	4016	tags=23%, list=28%, signal=17%	309603/294228/24973/414784/414788/361787	RT1-CE1/RT1-S3/RT1-A1/RT1-T24-4/RT1-T24-3/RT1-T24-1	Astrocytes
rno03015	mRNA surveillance pathway	82	-0.406746075824855	-1.08862778835606	0.339483394833948	0.58710407239819	2365	tags=38%, list=17%, signal=32%	498002/365407/315648/296219/309179/362098/289582/171350/361605/24669/691318/362836/305884/24420/293408/368070/313620/314417/299811/299147/259170/116697/117281/298681/307524/287522/312754/290284/686295/60660/360596	RGD1561590/Cpsf7/Ppp2r1b/Nxt1/Ppp2r5b/Gle1/Fip1l1/Pabpc1/Pcf11/Ppp1cc/Ppp2r5c/Dazap1/Acin1/Gspt1/Hbs1l/Pnn/Srrm1/Papola/Cpsf6/Ppp2r5e/Casc3/Pabpn1/Ppp2r1a/Ssu72/Wdr33/Smg6/Ppp2r5a/Sap18/Wdr82/Ppp2r2b/Msi2	Astrocytes
rno00562	Inositol phosphate metabolism	67	0.338153554103948	1.06930451484929	0.34	0.58710407239819	2365	tags=31%, list=17%, signal=26%	140693/114633/54260/309419/85238/287607/85243/310463/365382/64161/24654/305482/289021/309855/500709/309008/315422/140607/171088/29688/89812	Plcd4/Plce1/Itpkb/Pip5k1b/Synj1/Mtmr4/Pik3cb/Plch1/Inpp5a/Pi4ka/Plcb1/Mtmr3/Pik3c2b/Fig4/Itpk1/Inpp5f/Mtmr2/Pip4k2c/Inpp5j/Minpp1/Pip4k2b	Astrocytes
rno04726	Serotonergic synapse	100	-0.389856625295592	-1.07228178716409	0.34047619047619	0.58710407239819	1349	tags=18%, list=10%, signal=16%	25743/54226/114856/81678/293508/81666/114117/81664/313373/81667/29581/25750/114120/171522/25686/25450/50664/24680	Kcnj6/App/Dusp1/Itpr2/Prkacb/Gnaq/Gng3/Gnai2/Cyp2j10/Gnb2/Htr2b/Maob/Gng12/Cyp2d4/Gnai1/Gabrb1/Gnao1/Prkca	Astrocytes
rno05330	Allograft rejection	24	-0.485639243866395	-1.11104890816974	0.34106412005457	0.58710407239819	4016	tags=25%, list=28%, signal=18%	309603/294228/24973/414784/414788/361787	RT1-CE1/RT1-S3/RT1-A1/RT1-T24-4/RT1-T24-3/RT1-T24-1	Astrocytes
rno04920	Adipocytokine signaling pathway	60	-0.423227719185646	-1.09310149513304	0.343949044585987	0.58710407239819	1683	tags=22%, list=12%, signal=19%	25125/84351/303565/25520/24514/289036/25467/83516/24778/25757/25747/117243/29414	Stat3/Ikbkb/G6pc3/Prkag1/Jak2/Adipor1/Irs1/Ppargc1a/Slc2a1/Cpt1a/Ppara/Acsl6/Akt3	Astrocytes
rno05161	Hepatitis B	136	-0.376307661915305	-1.07010536383675	0.345062429057889	0.58710407239819	3247	tags=35%, list=23%, signal=27%	24842/81809/313121/25124/29741/79255/81504/24703/81646/100361818/309165/287398/100362121/81736/288774/362339/116590/317335/291105/308267/293621/64470/297989/64363/25126/363984/25125/84351/170911/311430/24887/100363502/25578/24514/24516/24708/83532/314322/83615/361400/81647/500131/24224/60664/25577/29414/24680	Tp53/Tgfb2/Map3k7/Stat1/Pik3r2/Atf4/Grb2/Raf1/Creb1/Nfatc1/Rela/Map2k4/Ddb2/Nfkb1/Stat2/Creb3l2/Mapk1/Ddx3x/E2f3/Tab2/Hras/Ddb1/Ddx58/Araf/Stat5b/Ikbke/Stat3/Ikbkb/Pik3ca/Mavs/Bax/LOC100363502/Ywhaz/Jak2/Jun/Rb1/Vdac3/Fos/Atp6ap1/Nfatc3/Atf2/Creb5/Bcl2/Pik3r3/Ywhaq/Akt3/Prkca	Astrocytes
rno00350	Tyrosine metabolism	23	-0.480182000305053	-1.09414473498345	0.347354138398914	0.58710407239819	529	tags=30%, list=4%, signal=29%	309147/25721/29253/24267/24401/25750/681913	Aldh3b1/Got2/Maoa/Comt/Got1/Maob/Gstz1	Astrocytes
rno01250	Biosynthesis of nucleotide sugars	31	-0.469200486257961	-1.10041835786707	0.350613915416098	0.58710407239819	1758	tags=19%, list=12%, signal=17%	307848/25058/297417/292804/24645/289827	Fcsk/Hk1/Gfpt1/Gpi/Pgm1/Ugp2	Astrocytes
rno04261	Adrenergic signaling in cardiomyocytes	134	-0.375142860227465	-1.06832159969951	0.350678733031674	0.58710407239819	1404	tags=18%, list=10%, signal=16%	117557/299147/29693/50663/24851/24211/117281/293508/81666/81664/24244/312754/24246/81647/24242/25686/500131/24224/60660/24212/29414/24179/24680/24214	Tpm3/Ppp2r5e/Atp2a2/Calm2/Tpm1/Atp1a1/Ppp2r1a/Prkacb/Gnaq/Gnai2/Calm3/Ppp2r5a/Camk2d/Atf2/Calm1/Gnai1/Creb5/Bcl2/Ppp2r2b/Atp1a2/Akt3/Agt/Prkca/Atp1b2	Astrocytes
rno00860	Porphyrin metabolism	27	-0.473821448509195	-1.0958001349297	0.352697095435685	0.58710407239819	2881	tags=30%, list=20%, signal=24%	65155/25709/687861/309391/499335/79239/361338/292737	Alas1/Hmbs/Mmab/Cox15/Fxn/Hmox2/Fech/Blvrb	Astrocytes
rno04924	Renin secretion	59	-0.4187164289198	-1.07866888643182	0.352941176470588	0.58710407239819	1293	tags=22%, list=9%, signal=20%	50663/81678/293508/81666/81664/171378/24244/25206/304496/24242/25686/64529/24179	Calm2/Itpr2/Prkacb/Gnaq/Gnai2/Ppp3cc/Calm3/Gucy1b2/Orai1/Calm1/Gnai1/Ctsb/Agt	Astrocytes
rno05134	Legionellosis	44	-0.432075171324953	-1.06962199575943	0.357512953367876	0.591863549594665	2794	tags=30%, list=20%, signal=24%	309165/79119/301434/81736/63868/310710/293408/24799/100363502/84480/116643/287269/81754	Rela/Arf2/Clk1/Nfkb1/Hspd1/Sec22b/Hbs1l/Eef1a2/LOC100363502/Bnip3/Vcp/Clk4/Rab1a	Astrocytes
rno00520	Amino sugar and nucleotide sugar metabolism	45	-0.42794220699408	-1.06043737965091	0.363049095607235	0.598166605143349	2395	tags=20%, list=17%, signal=17%	114860/294673/171015/307848/25058/297417/292804/24645/289827	Gale/Hexb/Cyb5r4/Fcsk/Hk1/Gfpt1/Gpi/Pgm1/Ugp2	Astrocytes
rno04662	B cell receptor signaling pathway	62	-0.412735435161081	-1.07143980044464	0.369482976040353	0.605882036540105	2934	tags=31%, list=21%, signal=24%	81504/24703/100361818/309165/81736/116590/293621/84027/84351/170911/363875/24516/81515/171378/314322/361400/60664/29414/25621	Grb2/Raf1/Nfatc1/Rela/Nfkb1/Mapk1/Hras/Gsk3b/Ikbkb/Pik3ca/Rac1/Jun/Lyn/Ppp3cc/Fos/Nfatc3/Pik3r3/Akt3/Cd81	Astrocytes
rno04512	ECM-receptor interaction	67	0.329194504232519	1.04097433064742	0.375	0.612028301886792	959	tags=9%, list=7%, signal=8%	309368/25567/362800/24718/298941/296456	Lama2/Tnr/Itgb8/Reln/Lamb1/Itgav	Astrocytes
rno00130	Ubiquinone and other terpenoid-quinone biosynthesis	11	-0.55289793882683	-1.08056011198377	0.37874251497006	0.61407963215603	3302	tags=45%, list=23%, signal=35%	25249/24314/498332/299195/29309	Coq7/Nqo1/Coq2/Coq6/Coq3	Astrocytes
rno00515	Mannose type O-glycan biosynthesis	22	-0.476702838787643	-1.07287887147068	0.383241758241758	0.61407963215603	927	tags=18%, list=7%, signal=17%	299841/140568/291212/84597	Rxylt1/Chst10/B3galnt2/Fut9	Astrocytes
rno04510	Focal adhesion	177	-0.358027577892572	-1.04295823117133	0.383259911894273	0.61407963215603	1344	tags=13%, list=9%, signal=12%	681309/363875/307483/63836/24516/116670/117273/50557/64033/114858/24511/25150/50685/117036/64465/299012/24224/60664/100361457/29414/83785/81822/24680	Thbs3/Rac1/Diaph1/Actn4/Jun/Ppp1r12a/Rhoa/Pten/Ccnd2/Shc3/Itgb1/Fyn/Myl12b/Lamc1/Cdc42/Arhgap5/Bcl2/Pik3r3/LOC100361457/Akt3/Vegfa/Actb/Prkca	Astrocytes
rno00563	Glycosylphosphatidylinositol (GPI)-anchor biosynthesis	24	-0.469747336736365	-1.07469129027012	0.383356070941337	0.61407963215603	2495	tags=42%, list=18%, signal=34%	309051/100365921/288041/363464/29640/364032/288238/366478/291132/296360	Pign/Pigy/Pigx/Piga/Dpm2/Pigc/Pigp/Pigv/Gpld1/Pigt	Astrocytes
rno00760	Nicotinate and nicotinamide metabolism	32	-0.456078567487049	-1.07396674861351	0.386612021857923	0.616441288308025	865	tags=16%, list=6%, signal=15%	365699/100125370/58813/367323/290029	Nadk2/Nadk/Nt5e/Nudt12/Pnp	Astrocytes
rno00983	Drug metabolism - other enzymes	49	-0.415255724874045	-1.0476974266951	0.389896373056995	0.618826353567524	2734	tags=45%, list=19%, signal=36%	690050/58964/311422/311864/301005/291824/685579/85269/497778/315219/300850/83782/24465/289801/171341/501110/24423/24424/191575/289197/24426/499422	Tpmt/Nme6/Itpa/Uck1/Impdh2/Tk2/Rrm1/Nme3/Dut/Tymp/Gsta4/Nme2/Hprt1/Upp1/Mgst1/Gsta6/Gstm1/Gstm2/Nme1/Mgst3/Gstp1/Gstt3	Astrocytes
rno04061	Viral protein interaction with cytokine and cytokine receptor	29	-0.455194302267518	-1.0560309376531	0.392807745504841	0.620600365044178	926	tags=10%, list=7%, signal=10%	304091/89808/306748	Il10rb/Cx3cl1/Cxcl14	Astrocytes
rno05221	Acute myeloid leukemia	62	0.32629943358755	1.01349904443865	0.397129186602871	0.622400299643188	182	tags=5%, list=1%, signal=5%	353227/25513/362489	Zbtb16/Pik3r1/Runx1t1	Astrocytes
rno01521	EGFR tyrosine kinase inhibitor resistance	77	-0.394209979930208	-1.04910326081445	0.398523985239852	0.622400299643188	2159	tags=27%, list=15%, signal=23%	293621/64363/84027/85385/79429/25125/170911/308444/83840/24887/361388/24514/50557/24592/114858/24224/60664/25022/29414/83785/24680	Hras/Araf/Gsk3b/Shc1/Pdgfc/Stat3/Pik3ca/Axl/Rps6kb1/Bax/Gab1/Jak2/Pten/Nf1/Shc3/Bcl2/Pik3r3/Fgfr2/Akt3/Vegfa/Prkca	Astrocytes
rno05166	Human T-cell leukemia virus 1 infection	192	-0.352237301279016	-1.03028396530875	0.399343544857768	0.622400299643188	3318	tags=32%, list=23%, signal=25%	24973/25176/24842/366126/29240/81809/303539/29741/79255/81646/246331/100361818/63879/309165/287398/81736/303604/300711/362339/116590/291105/414784/680006/293621/24330/64202/25126/361389/84351/414788/170911/288671/25252/29144/360643/24887/85333/498030/24516/171046/293508/290875/50557/24708/171378/64033/84509/83532/314322/83529/24223/24778/361400/81647/500131/83531/361787/60664/85252/83791/29414	RT1-A1/Slc25a5/Tp53/Spi1/Polb/Tgfb2/Kat2a/Pik3r2/Atf4/Creb1/Nrp1/Nfatc1/Xiap/Rela/Map2k4/Nfkb1/Map3k3/Atm/Creb3l2/Mapk1/E2f3/RT1-T24-4/Mad1l1/Hras/Egr1/Calr/Stat5b/Anapc10/Ikbkb/RT1-T24-3/Pik3ca/Anapc5/Dlg1/Canx/Cdc27/Bax/Slc25a4/Anapc11/Jun/Tcf3/Prkacb/Cdc16/Pten/Rb1/Ppp3cc/Ccnd2/Ran/Vdac3/Fos/Vdac1/B2m/Slc2a1/Nfatc3/Atf2/Creb5/Vdac2/RT1-T24-1/Pik3r3/Xpo1/Fdps/Akt3	Astrocytes
rno00430	Taurine and hypotaurine metabolism	13	0.465413710083734	1.06031484679142	0.410179640718563	0.636422222818936	320	tags=15%, list=2%, signal=15%	24380/24379	Gad2/Gad1	Astrocytes
rno05417	Lipid and atherosclerosis	157	-0.358784673104135	-1.03675108701649	0.412751677852349	0.637553930968361	1739	tags=19%, list=12%, signal=17%	363984/25125/84351/170911/24887/363875/50663/100363502/313210/24514/24516/117273/81515/300438/313373/171378/24244/301252/25361/314322/83619/24246/361400/64465/24242/24224/60664/29414/24680/171068	Ikbke/Stat3/Ikbkb/Pik3ca/Bax/Rac1/Calm2/LOC100363502/Abca1/Jak2/Jun/Rhoa/Lyn/Ldlr/Cyp2j10/Ppp3cc/Calm3/Hsp90ab1/Vcam1/Fos/Nfe2l2/Camk2d/Nfatc3/Cdc42/Calm1/Bcl2/Pik3r3/Akt3/Prkca/Pou2f1	Astrocytes
rno03250	Viral life cycle - HIV-1	52	-0.406184754190482	-1.03642643473052	0.418158567774936	0.638549639038159	4129	tags=42%, list=29%, signal=30%	296350/25281/286918/294258/365407/54244/25152/303539/315291/306347/56084/54281/501083/308472/308906/299811/303132/304758/298696/84509/309918/85252	Serinc3/Nup153/Mx2/Nelfe/Cpsf7/Crebbp/Map1a/Kat2a/Ccnt1/Ell/Hgs/Furin/Pdcd6ip/Supt5h/Trim5/Cpsf6/Aff4/Ccnt2/Pin1/Ran/Ell2/Xpo1	Astrocytes
rno05231	Choline metabolism in cancer	89	-0.385415378134482	-1.04541589038916	0.419082125603865	0.638549639038159	1770	tags=20%, list=13%, signal=18%	79429/365865/170911/25096/24790/83840/363875/54248/24516/314322/362866/362219/26954/60664/25097/29414/24680/192270	Pdgfc/Pip5k1a/Pik3ca/Pld1/Sp1/Rps6kb1/Rac1/Dgkb/Jun/Fos/Chpt1/Gpcpd1/Rheb/Pik3r3/Pld2/Akt3/Prkca/Plpp3	Astrocytes
rno04659	Th17 cell differentiation	79	0.313353040621709	1.01533335506738	0.421621621621622	0.638549639038159	1058	tags=11%, list=7%, signal=11%	25272/24674/25493/50658/29357/24499/24675/25663/25631	Mapk10/Ppp3ca/Nfkbia/Mapk9/Smad2/Il6r/Ppp3cb/Il1r1/Smad3	Astrocytes
rno03060	Protein export	21	-0.471706174847835	-1.04958649960241	0.422437673130194	0.638549639038159	2510	tags=62%, list=18%, signal=51%	266758/80843/290555/691145/691393/689134/291685/293142/309858/294912/296076/65166/317409	Sec11c/Sec61a1/Spcs1/Immp1l/Oxa1l/Sec61g/Srp19/Spcs2/Sec63/Sec62/Srp14/Sec11a/MGC109340	Astrocytes
rno03040	Spliceosome	123	-0.363818854735801	-1.02681352442872	0.424101969872538	0.638549639038159	2487	tags=24%, list=18%, signal=20%	292729/680309/366276/246216/680737/305884/100911462/500695/287739/297455/171365/361808/302855/298374/171552/289693/100365504/295607/362829/313308/313056/192246/117282/361814/84401/117280/362687/687575/500116/679894	Snrpa/Snrpd2/Prpf6/Prpf19/Snrpf/Acin1/Txnl4a/Snw1/Eftud2/Lsm3/Snrpb/Snrpc/Rbmx/Prpf38a/Prpf18/Dhx15/Sf3b6/Prpf40a/Lsm7/Thoc2/Snrnp40/Phf5a/Hnrnpk/Srsf3/Puf60/Hnrnpu/Srsf7/U2af1/Tra2a/LOC679894	Astrocytes
rno04520	Adherens junction	66	-0.393728434651943	-1.02918731855228	0.424469413233458	0.638549639038159	1935	tags=26%, list=14%, signal=22%	360406/81650/307641/116549/24884/363875/81918/301737/79114/311163/63836/117273/292994/25150/64465/100361457/81822	Ptprf/Csnk2b/Csnk2a2/Csnk2a1/Yes1/Rac1/Pard3/Fer/Fgfr1/Ctnnd1/Actn4/Rhoa/Tjp1/Fyn/Cdc42/LOC100361457/Actb	Astrocytes
rno04137	Mitophagy - animal	63	-0.395544831410829	-1.02854791727088	0.436317780580076	0.653532260089637	3466	tags=52%, list=24%, signal=40%	29702/116554/366896/288584/24842/365355/64862/79255/309165/685620/292886/114490/293621/298575/113894/192647/81650/307641/116549/114558/140923/24790/64156/100912032/361568/84480/24516/246294/29448/58974/362245/363254/50522	Eif2ak3/Mapk8/Tbc1d15/Fis1/Tp53/Rras2/Map1lc3b/Atf4/Rela/Tomm7/Tbc1d17/Cited2/Hras/Pink1/Sqstm1/Mfn1/Csnk2b/Csnk2a2/Csnk2a1/Becn1/Bnip3l/Sp1/Uba52/Rps27a/Rras/Bnip3/Jun/Optn/Rab7a/Gabarap/Map1lc3a/Atg9a/Ubc	Astrocytes
rno00670	One carbon pool by folate	18	0.413163224296022	1.01149455855733	0.439189189189189	0.653550447957763	3984	tags=50%, list=28%, signal=36%	81522/81643/299857/89833/362657/361472/315763/29261/288259	Mtr/Atic/Shmt2/Ftcd/Mthfr/Mthfd1l/Mtfmt/Tyms/Gart	Astrocytes
rno05033	Nicotine addiction	34	-0.430010997885978	-1.02480635297727	0.440107671601615	0.653550447957763	207	tags=12%, list=1%, signal=12%	25450/289606/24411/140674	Gabrb1/Gabra2/Grin2c/Gabrg1	Astrocytes
rno05017	Spinocerebellar ataxia	137	-0.354977380811689	-1.01099212541002	0.445701357466063	0.6557086418621	2358	tags=30%, list=17%, signal=25%	287772/29676/292766/170821/81673/94198/287984/363131/29669/29211/58854/29671/305831/114558/170911/24790/29668/117263/171116/288663/29693/100363502/289990/85333/81678/362609/117262/81666/312927/29425/83806/83532/83529/29670/100360846/83531/60664/29414/24680/24411/266729	Psmd12/Psmb3/Psmd8/Atxn10/Gtf2b/Psmb1/Psmd2/Pik3r4/Psma2/Sptbn2/Psmb4/Psma4/Atg14/Becn1/Pik3ca/Sp1/Psma1/Psmc1/Opa1/Atxn2/Atp2a2/LOC100363502/Psmc6/Slc25a4/Itpr2/Pum1/Psmc4/Gnaq/Rb1cc1/Psmb5/Psmd1/Vdac3/Vdac1/Psma3/LOC100360846/Vdac2/Pik3r3/Akt3/Prkca/Grin2c/Dab1	Astrocytes
rno03018	RNA degradation	72	-0.379619379726525	-1.0061813999646	0.448019801980198	0.6557086418621	3199	tags=33%, list=23%, signal=26%	363603/171350/287249/295050/299805/289810/300045/63868/291841/297455/361109/312227/363064/364624/307745/361736/29618/365668/362829/360917/29619/310461/500988/170842	Cnot8/Pabpc1/Cnot6/Exosc8/Cnot2/C1d/Exosc4/Hspd1/Cnot1/Lsm3/Dcp1a/Cnot4/Wdr61/Lsm1/Tent4b/Patl1/Btg1/Mtrex/Lsm7/Cnot6l/Btg2/Dhx36/Ddx6/Tob1	Astrocytes
rno05135	Yersinia infection	117	-0.35976004346561	-1.0061105243686	0.450704225352113	0.6557086418621	1754	tags=20%, list=12%, signal=17%	365865/84351/289820/360854/170911/301511/81732/304546/363875/24516/81666/117273/288669/314322/155183/361400/24511/64465/60664/367072/100361457/29414/81822	Pip5k1a/Ikbkb/Actr2/Arpc5/Pik3ca/Arpc2/Actr3/Git2/Rac1/Jun/Gnaq/Rhoa/Arpc3/Fos/Skap2/Nfatc3/Itgb1/Cdc42/Pik3r3/Arhgef12/LOC100361457/Akt3/Actb	Astrocytes
rno00601	Glycosphingolipid biosynthesis - lacto and neolacto series	20	-0.465935390571729	-1.02241115130079	0.451612903225806	0.6557086418621	1319	tags=20%, list=9%, signal=18%	306860/310508/366064/84597	Gcnt2/B3galnt1/B3galt1/Fut9	Astrocytes
rno00910	Nitrogen metabolism	14	-0.495683164330853	-1.01450190509984	0.452380952380952	0.6557086418621	1577	tags=21%, list=11%, signal=19%	24399/363085/54231	Glud1/Ca12/Car2	Astrocytes
rno00040	Pentose and glucuronate interconversions	19	-0.464573369038646	-1.01417732270475	0.453781512605042	0.6557086418621	104	tags=21%, list=1%, signal=21%	78959/298250/24192/289827	Akr1a1/Fggy/Akr1b1/Ugp2	Astrocytes
rno04727	GABAergic synapse	77	-0.379985567390708	-1.01124811168555	0.45510455104551	0.6557086418621	973	tags=18%, list=7%, signal=17%	293508/114117/81664/81667/114120/58974/25686/81657/79212/25450/50664/289606/24680/140674	Prkacb/Gng3/Gnai2/Gnb2/Gng12/Gabarap/Gnai1/Gabbr1/Slc6a1/Gabrb1/Gnao1/Gabra2/Prkca/Gabrg1	Astrocytes
rno00524	Neomycin, kanamycin and gentamicin biosynthesis	3	-0.70739265625253	-1.0479735237204	0.456721915285451	0.6557086418621	1374	tags=67%, list=10%, signal=60%	24385/25058	Gck/Hk1	Astrocytes
rno05146	Amoebiasis	70	-0.37800543666082	-0.998639380937759	0.468982630272953	0.670528884605131	1091	tags=13%, list=8%, signal=12%	63836/293508/81666/287709/29448/117036/60664/117254/24680	Actn4/Prkacb/Gnaq/Rab5c/Rab7a/Lamc1/Pik3r3/Prdx1/Prkca	Astrocytes
rno05235	PD-L1 expression and PD-1 checkpoint pathway in cancer	74	-0.37282719335373	-0.993646298946363	0.471165644171779	0.670877830796031	3108	tags=34%, list=22%, signal=27%	25124/29741/24703/100361818/309165/81736/24329/303604/116590/293621/81650/307641/116549/25125/84351/170911/83840/24514/24516/50557/171378/314322/361400/60664/29414	Stat1/Pik3r2/Raf1/Nfatc1/Rela/Nfkb1/Egfr/Map3k3/Mapk1/Hras/Csnk2b/Csnk2a2/Csnk2a1/Stat3/Ikbkb/Pik3ca/Rps6kb1/Jak2/Jun/Pten/Ppp3cc/Fos/Nfatc3/Pik3r3/Akt3	Astrocytes
rno00250	Alanine, aspartate and glutamate metabolism	32	0.355220861307528	0.980433345684668	0.474074074074074	0.671600907029478	320	tags=12%, list=2%, signal=12%	307759/81632/24380/24379	Gpt2/Abat/Gad2/Gad1	Astrocytes
rno04141	Protein processing in endoplasmic reticulum	153	-0.347824559574234	-1.00456125284523	0.475555555555556	0.671600907029478	3170	tags=35%, list=22%, signal=28%	83809/290802/317396/171071/79255/685144/192351/54318/58842/65028/311483/294331/689134/293852/289874/291673/361233/84026/100910823/361381/286906/64202/361367/116666/300445/64701/79130/29144/24887/309858/310846/246146/313648/294912/295235/294993/54287/81920/287280/290994/116643/114859/298689/81784/287155/301252/192275/25506/83619/293719/100360412/286900/24224/64631	Nsfl1c/Ubxn8/Ubqln2/Ppp1r15a/Atf4/Sec24c/Fbxo6/Eif2s1/Preb/Dnaja1/Rrbp1/Ube2g2/Sec61g/Bcap31/Erlec1/Sil1/Ssr1/Dnaja2/Derl2/Rad23a/Pdia6/Calr/Amfr/Lman1/Prkcsh/Rpn2/Dnajc5/Canx/Bax/Sec63/Tram1l1/Hspbp1/Ddost/Sec62/Ssr2/Hspa4l/Eif2ak2/Ube2d3/Skp1/Lman2/Vcp/Eif2ak4/Ube2j2/Ssr3/Stub1/Hsp90ab1/Dad1/P4hb/Nfe2l2/Ubxn1/Dnajc1/Selenos/Bcl2/Ube2g1	Astrocytes
rno00220	Arginine biosynthesis	19	0.399708373891397	0.99328926496354	0.479166666666667	0.673949864498645	33	tags=5%, list=0%, signal=5%	307759	Gpt2	Astrocytes
rno04933	AGE-RAGE signaling pathway in diabetic complications	90	-0.369902301828711	-1.00367070641118	0.481212121212121	0.674086615139247	1362	tags=18%, list=10%, signal=16%	25125/170911/24887/363875/307483/24514/24516/25361/25584/64465/24224/60664/29414/83785/24179/24680	Stat3/Pik3ca/Bax/Rac1/Diaph1/Jak2/Jun/Vcam1/F3/Cdc42/Bcl2/Pik3r3/Akt3/Vegfa/Agt/Prkca	Astrocytes
rno04950	Maturity onset diabetes of the young	11	-0.512284222105614	-1.00118639903148	0.489520958083832	0.680266653784841	2077	tags=64%, list=15%, signal=54%	25735/60349/365744/24817/24385/29577/25509	Hnf4a/Nr5a2/Hnf4g/Hnf1a/Gck/Hes1/Pax6	Astrocytes
rno00230	Purine metabolism	111	-0.356486751551503	-0.991003080183535	0.491706161137441	0.680266653784841	851	tags=11%, list=6%, signal=10%	58813/25206/303179/297998/309962/191575/24645/26956/24626/64467/24184/290029	Nt5e/Gucy1b2/Guk1/Nudt2/Pde8b/Nme1/Pgm1/Ak3/Pde4b/Entpd2/Ak2/Pnp	Astrocytes
rno05168	Herpes simplex virus 1 infection	256	-0.335107697748706	-0.998331787612896	0.492012779552716	0.680266653784841	3616	tags=25%, list=26%, signal=19%	64514/27137/102556119/294228/363519/499068/300177/29702/140926/246279/24973/288701/24842/689890/266773/313121/25124/29741/24855/24669/303173/54318/309165/494340/102551340/81736/288774/499900/24811/100910577/414784/288489/308267/297989/64202/367034/84005/102549842/363984/84351/292548/414788/170911/690559/311430/24887/100363502/171145/54287/24514/300197/114859/361814/25165/362687/24223/26954/686326…	Eif2b1/Eif2ak1/Znf354b/RT1-S3/Hcfc1/Zfp583/Irak4/Eif2ak3/Daxx/Zfp180/RT1-A1/Srsf9/Tp53/Srsf1/Zfp709/Map3k7/Stat1/Pik3r2/Tsc2/Ppp1cc/Zfp39/Eif2s1/Rela/Zfp868/LOC102551340/Nfkb1/Stat2/Zfp133/Tap1/LOC100910577/RT1-T24-4/Rbak/Tab2/Ddx58/Calr/Zfp266/Eif2b2/LOC102549842/Ikbke/Ikbkb/Zfp418/RT1-T24-3/Pik3ca/Zfp758/Mavs/Bax/LOC100363502/Eif2b3/Eif2ak2/Jak2/Zfp641/Eif2ak4/Srsf3/Zfp386/Srsf7/B2m/Rheb/Ifnar2…	Astrocytes
rno04360	Axon guidance	165	-0.34333767005099	-0.995531541699552	0.495016611295681	0.680266653784841	1310	tags=18%, list=9%, signal=16%	363875/81918/363517/361568/117273/140590/81664/171378/29524/246262/24338/24246/361400/360715/25676/24511/25150/50685/64465/287989/500287/25686/311384/60664/308739/367072/29271/89830/24680	Rac1/Pard3/Plxnb3/Rras/Rhoa/Bmpr2/Gnai2/Ppp3cc/Limk2/Sema3d/Ephb1/Camk2d/Nfatc3/Boc/Rasa1/Itgb1/Fyn/Myl12b/Cdc42/Ephb3/Srgap3/Gnai1/Sema6d/Pik3r3/Rgma/Arhgef12/Cfl1/Ptch1/Prkca	Astrocytes
rno00591	Linoleic acid metabolism	23	-0.425330892284663	-0.969160768465776	0.497964721845319	0.680266653784841	862	tags=100%, list=6%, signal=94%	499353/29277/360426/29387/29526/29298/311341/171521/298579/24653/691907/296091/171352/502969/362039/83790/25086/29354/293989/65210/170509/313373	Cyp2c24/Cyp2c11/Pla2g6/Pla2g2c/Pla2g1b/Cyp2c7/Pla2g4b/Cyp2c13/Pla2g2d/Pla2g4a/Pla2g4f/Pla2g4e/Cyp3a9/Cyp2j16/Pla2g12a/Cyp2c23/Cyp2e1/Pla2g5/Cyp2c6v1/Cyp2j4/Cyp3a62/Cyp2j10	Astrocytes
rno03430	Mismatch repair	21	-0.433385013755945	-0.964318645425787	0.498614958448753	0.680266653784841	4166	tags=48%, list=29%, signal=34%	116468/304528/361698/59102/288479/81513/287524/54304/89809/81685	Rfc2/Rfc5/Pold4/Rpa2/Pms2/Lig1/Rpa1/Ssbp1/Rfc1/Mlh1	Astrocytes
rno05220	Chronic myeloid leukemia	74	-0.366012544513118	-0.975484129663103	0.499386503067485	0.680266653784841	3247	tags=35%, list=23%, signal=27%	24842/81809/679845/29741/81504/24703/309165/100362121/81736/116590/54245/291105/293621/64363/85385/25126/84351/297893/170911/29382/24887/24708/114858/314856/60664/29414	Tp53/Tgfb2/Shc4/Pik3r2/Grb2/Raf1/Rela/Ddb2/Nfkb1/Mapk1/Crk/E2f3/Hras/Araf/Shc1/Stat5b/Ikbkb/Hdac1/Pik3ca/Ctbp1/Bax/Rb1/Shc3/Mdm2/Pik3r3/Akt3	Astrocytes
rno05162	Measles	110	-0.355855111928566	-0.989631732276254	0.505910165484634	0.686450655912483	3487	tags=35%, list=25%, signal=26%	300177/29702/116554/83571/24842/313121/25124/29741/54318/367915/309165/81736/288774/308267/297989/84027/81650/25126/307641/116549/363984/25125/84351/170911/311430/24887/100363502/84589/54287/24516/114859/289508/64033/314322/686326/24224/60664/29414	Irak4/Eif2ak3/Mapk8/Cdkn1b/Tp53/Map3k7/Stat1/Pik3r2/Eif2s1/Rab9b/Rela/Nfkb1/Stat2/Tab2/Ddx58/Gsk3b/Csnk2b/Stat5b/Csnk2a2/Csnk2a1/Ikbke/Stat3/Ikbkb/Pik3ca/Mavs/Bax/LOC100363502/Rab9a/Eif2ak2/Jun/Eif2ak4/Rchy1/Ccnd2/Fos/Ifnar2/Bcl2/Pik3r3/Akt3	Astrocytes
rno04916	Melanogenesis	78	-0.365561445389437	-0.974451903708674	0.52328431372549	0.702252264334826	2434	tags=31%, list=17%, signal=26%	64558/362339/303251/287357/116590/293621/83721/84027/303811/315196/266608/50663/114850/293508/81666/81664/24244/64512/24246/24242/25686/50664/50672/24680	Fzd4/Creb3l2/Dvl2/Wnt9a/Mapk1/Hras/Dvl1/Gsk3b/Dvl3/Wnt7b/Fzd9/Calm2/Wnt7a/Prkacb/Gnaq/Gnai2/Calm3/Fzd2/Camk2d/Calm1/Gnai1/Gnao1/Ednrb/Prkca	Astrocytes
rno04213	Longevity regulating pathway - multiple species	54	0.317014252706681	0.966942070759647	0.523605150214592	0.702252264334826	1547	tags=28%, list=11%, signal=25%	25513/25420/81636/64532/25718/294515/84482/29241/85243/25289/361696/24185/302950/287871/65248	Pik3r1/Cryab/Adcy2/Adcy5/Igf1r/Foxo3/Foxo1/Adcy8/Pik3cb/Adcy6/Rps6kb2/Akt1/Adcy9/Rptor/Prkaa1	Astrocytes
rno04072	Phospholipase D signaling pathway	129	-0.34463307659626	-0.975055973482801	0.523644752018454	0.702252264334826	363	tags=7%, list=3%, signal=7%	26954/25150/60664/25097/29414/24179/24680/24416/192270	Rheb/Fyn/Pik3r3/Pld2/Akt3/Agt/Prkca/Grm3/Plpp3	Astrocytes
rno00592	alpha-Linolenic acid metabolism	15	-0.458736711697739	-0.952476792019828	0.531478770131772	0.709171215880893	1084	tags=13%, list=8%, signal=12%	83522/50681	Acox3/Acox1	Astrocytes
rno02010	ABC transporters	46	-0.38360293143017	-0.95528803100861	0.532903225806452	0.709171215880893	2599	tags=20%, list=18%, signal=16%	299196/140669/24811/170913/63886/116721/313210/84356/25270	Abcd4/Abcb6/Tap1/Abcb1a/Abcb9/Abcc5/Abca1/Abcd2/Abcd3	Astrocytes
rno04625	C-type lectin receptor signaling pathway	85	-0.362541194678512	-0.973695927493224	0.537607891491985	0.712690921288226	1739	tags=34%, list=12%, signal=30%	365355/25124/29741/24703/100361818/309165/81736/312937/288774/116590/293621/363984/84351/170911/691799/289014/50663/361568/81678/24516/117273/171378/24244/314856/361400/24242/60664/367072/29414	Rras2/Stat1/Pik3r2/Raf1/Nfatc1/Rela/Nfkb1/Cyld/Stat2/Mapk1/Hras/Ikbke/Ikbkb/Pik3ca/Il17d/Mapkapk2/Calm2/Rras/Itpr2/Jun/Rhoa/Ppp3cc/Calm3/Mdm2/Nfatc3/Calm1/Pik3r3/Arhgef12/Akt3	Astrocytes
rno04962	Vasopressin-regulated water reabsorption	37	-0.398705387784635	-0.956760712927298	0.545087483176312	0.719848355645054	1796	tags=32%, list=13%, signal=28%	362339/290798/81655/308961/299850/24803/293508/287709/81830/58945/500131/25293	Creb3l2/Dctn6/Dync1li2/Dctn5/Dctn2/Vamp2/Prkacb/Rab5c/Rab11a/Dynll1/Creb5/Aqp4	Astrocytes
rno04934	Cushing syndrome	128	-0.342849404870903	-0.969751473226947	0.547235023041475	0.719936570237073	2685	tags=27%, list=19%, signal=22%	25031/29417/24329/64558/362339/303251/287357/282827/116590/291105/83721/84027/303811/24790/315196/266608/114850/81678/293508/81666/300438/24708/81664/24205/304496/25073/309962/64512/24246/81647/25686/500131/79240/24179	Plcb4/Men1/Egfr/Fzd4/Creb3l2/Dvl2/Wnt9a/Aip/Mapk1/E2f3/Dvl1/Gsk3b/Dvl3/Sp1/Wnt7b/Fzd9/Wnt7a/Itpr2/Prkacb/Gnaq/Ldlr/Rb1/Gnai2/Apc/Orai1/Scarb1/Pde8b/Fzd2/Camk2d/Atf2/Gnai1/Creb5/Nr4a1/Agt	Astrocytes
rno00785	Lipoic acid metabolism	3	0.622569610002876	0.974757221745458	0.55119825708061	0.722403776325345	1013	tags=33%, list=7%, signal=31%	305348	Lias	Astrocytes
rno05213	Endometrial cancer	55	-0.37041367626575	-0.94922100161899	0.553846153846154	0.723134978229318	3247	tags=33%, list=23%, signal=25%	24842/29741/24337/81504/24703/100362121/24329/116590/293621/64363/84027/170911/24887/50557/24205/81685/60664/29414	Tp53/Pik3r2/Erbb2/Grb2/Raf1/Ddb2/Egfr/Mapk1/Hras/Araf/Gsk3b/Pik3ca/Bax/Pten/Apc/Mlh1/Pik3r3/Akt3	Astrocytes
rno04014	Ras signaling pathway	192	-0.327966415636631	-0.959292323564987	0.560175054704595	0.728648755367631	1334	tags=14%, list=9%, signal=13%	25054/361388/363875/50663/79114/361568/293508/117273/114117/311622/24244/24592/81667/114858/29372/56785/287709/114120/25676/64465/24242/60664/25022/25097/29414/83785/24680	Ntrk2/Gab1/Rac1/Calm2/Fgfr1/Rras/Prkacb/Rhoa/Gng3/Stk4/Calm3/Nf1/Gnb2/Shc3/Rasa3/Ralgapa1/Rab5c/Gng12/Rasa1/Cdc42/Calm1/Pik3r3/Fgfr2/Pld2/Akt3/Vegfa/Prkca	Astrocytes
rno05143	African trypanosomiasis	23	-0.403255057295011	-0.918858677573268	0.563093622795115	0.72889634601044	954	tags=13%, list=7%, signal=12%	81666/25361/24680	Gnaq/Vcam1/Prkca	Astrocytes
rno05212	Pancreatic cancer	71	-0.355408589270334	-0.940597142835676	0.566131025957973	0.72889634601044	3247	tags=37%, list=23%, signal=28%	24842/81809/25124/29741/24337/24703/309165/100362121/81736/24329/116590/291105/64363/25125/84351/170911/25096/83840/24887/363875/24708/64465/60664/25097/29414/83785	Tp53/Tgfb2/Stat1/Pik3r2/Erbb2/Raf1/Rela/Ddb2/Nfkb1/Egfr/Mapk1/E2f3/Araf/Stat3/Ikbkb/Pik3ca/Pld1/Rps6kb1/Bax/Rac1/Rb1/Cdc42/Pik3r3/Pld2/Akt3/Vegfa	Astrocytes
rno03020	RNA polymerase	25	-0.400526067413091	-0.917451859731104	0.56786703601108	0.72889634601044	4248	tags=48%, list=30%, signal=34%	310685/361365/363633/690254/117017/100361574/300088/690966/288588/192147/366277/289561	Polr3c/Polr2c/Polr2a/Polr3gl/Polr2g/Polr2k/Polr3h/Polr2e/Polr2j/Polr2m/Polr3k/Polr2b	Astrocytes
rno00470	D-Amino acid metabolism	5	-0.581743676699166	-0.957217261624361	0.568791946308725	0.72889634601044	5926	tags=100%, list=42%, signal=58%	685325/362769/24398/303306	Ddo/Dglucy/Gls/Srr	Astrocytes
rno04660	T cell receptor signaling pathway	84	0.291829386001435	0.960965041476089	0.571428571428571	0.729573010015814	425	tags=10%, list=3%, signal=9%	25272/25513/24674/295378/25493/171136/50658/316369	Mapk10/Pik3r1/Ppp3ca/Vav3/Nfkbia/Cblb/Mapk9/Nck2	Astrocytes
rno05142	Chagas disease	82	-0.352442883001381	-0.943289042102129	0.579335793357934	0.736949207727371	1069	tags=12%, list=8%, signal=11%	24516/117281/81666/81664/314322/25686/60664/50664/60660/29414	Jun/Ppp2r1a/Gnaq/Gnai2/Fos/Gnai1/Pik3r3/Gnao1/Ppp2r2b/Akt3	Astrocytes
rno04062	Chemokine signaling pathway	130	-0.335325106503403	-0.949845110136907	0.58457997698504	0.740896234567121	2546	tags=26%, list=18%, signal=22%	81736/360820/288774/116590/54245/293621/108349548/84027/85385/25126/25125/84351/170911/363875/81918/25372/24514/59077/293508/81666/117273/89808/81515/114117/311647/81664/81667/114858/114120/64465/25686/60664/306748/29414	Nfkb1/Pxn/Stat2/Mapk1/Crk/Hras/LOC108349548/Gsk3b/Shc1/Stat5b/Stat3/Ikbkb/Pik3ca/Rac1/Pard3/Grk3/Jak2/Grk4/Prkacb/Gnaq/Rhoa/Cx3cl1/Lyn/Gng3/Prex1/Gnai2/Gnb2/Shc3/Gng12/Cdc42/Gnai1/Pik3r3/Cxcl14/Akt3	Astrocytes
rno05202	Transcriptional misregulation in cancer	139	0.270342382313126	0.945463860665134	0.587719298245614	0.74155792589384	1159	tags=12%, list=8%, signal=11%	353227/362489/29628/25718/314423/25587/680537/287765/84482/60371/291005/362316/103689969/24888/303836/362110/25614	Zbtb16/Runx1t1/Gria3/Igf1r/Bcl11b/Id2/Nsd2/Ddx5/Foxo1/Birc2/Gadd45g/Cdk14/Kdm6a/Bcl2l1/Bcl6/Cdk9/Ptk2	Astrocytes
rno05210	Colorectal cancer	80	0.290639219961399	0.943293305454877	0.590425531914894	0.74155792589384	1148	tags=15%, list=8%, signal=14%	25272/25311/25513/29622/50658/291005/29357/85243/361696/290537/25631/24185	Mapk10/Dcc/Pik3r1/Ralgds/Mapk9/Gadd45g/Smad2/Pik3cb/Rps6kb2/Appl1/Smad3/Akt1	Astrocytes
rno05223	Non-small cell lung cancer	68	-0.351113389585038	-0.923341069727691	0.591531755915318	0.74155792589384	3095	tags=32%, list=22%, signal=25%	29741/24337/24446/81504/24703/100362121/24329/363140/116590/291105/293621/64363/25126/25125/170911/24887/24708/311622/117550/60664/29414/24680	Pik3r2/Erbb2/Hgf/Grb2/Raf1/Ddb2/Egfr/Rassf1/Mapk1/E2f3/Hras/Araf/Stat5b/Stat3/Pik3ca/Bax/Rb1/Stk4/Kif5b/Pik3r3/Akt3/Prkca	Astrocytes
rno00770	Pantothenate and CoA biosynthesis	18	0.366223007538041	0.896576843145705	0.60472972972973	0.751416918268976	342	tags=11%, list=2%, signal=11%	81656/29592	Dpyd/Bcat1	Astrocytes
rno00512	Mucin type O-glycan biosynthesis	22	0.350960400396978	0.898607624699906	0.605839416058394	0.751416918268976	1222	tags=18%, list=9%, signal=17%	311039/79214/29750/313878	Galnt13/Galnt1/Galnt7/Galnt14	Astrocytes
rno04211	Longevity regulating pathway	81	-0.345246137912078	-0.923633118248695	0.605911330049261	0.751416918268976	2995	tags=36%, list=21%, signal=28%	29741/79255/24855/81646/309165/294518/81736/373545/362339/293621/64562/292887/24787/170911/83840/24887/25520/289036/293508/24248/312927/25467/83516/26954/81647/500131/60664/315427/29414	Pik3r2/Atf4/Tsc2/Creb1/Rela/Sesn1/Nfkb1/Prkag2/Creb3l2/Hras/Prkab2/Akt1s1/Sod2/Pik3ca/Rps6kb1/Bax/Prkag1/Adipor1/Prkacb/Cat/Rb1cc1/Irs1/Ppargc1a/Rheb/Atf2/Creb5/Pik3r3/Sesn3/Akt3	Astrocytes
rno04721	Synaptic vesicle cycle	66	-0.348727736586792	-0.911557643632825	0.610486891385768	0.754387372926699	1231	tags=20%, list=9%, signal=18%	291969/116470/24803/298103/116664/685232/29482/116563/79212/94170/298451/29483/170667	Atp6v0d1/Stx1a/Vamp2/Atp6v1g1/Atp6v1f/Atp6v1a/Slc1a2/Ap2m1/Slc6a1/Atp6v0e1/Atp6v0b/Slc1a3/Atp6v0c	Astrocytes
rno04940	Type I diabetes mellitus	30	-0.384808923766249	-0.902464695523596	0.616531165311653	0.756924596873787	268	tags=17%, list=2%, signal=16%	63868/414784/414788/361787/25669	Hspd1/RT1-T24-4/RT1-T24-3/RT1-T24-1/Cpe	Astrocytes
rno04658	Th1 and Th2 cell differentiation	66	0.29551263182663	0.932260800211109	0.616915422885572	0.756924596873787	925	tags=11%, list=7%, signal=10%	25272/24674/25493/50658/171334/29147/24675	Mapk10/Ppp3ca/Nfkbia/Mapk9/Il12rb2/Jag2/Ppp3cb	Astrocytes
rno04060	Cytokine-cytokine receptor interaction	143	-0.322305130978462	-0.924146617001884	0.627384960718294	0.767050163987738	1593	tags=8%, list=11%, signal=7%	313173/691799/25196/25235/89808/140590/25644/686326/287437/306748/290300	Cntfr/Il17d/Inhbb/Ghr/Cx3cl1/Bmpr2/Bmp6/Ifnar2/Tnfsf13/Cxcl14/Tnfrsf19	Astrocytes
rno04114	Oocyte meiosis	104	-0.333407494205497	-0.921889280879331	0.636255924170616	0.771526586620926	1395	tags=22%, list=10%, signal=20%	360643/299147/50663/287280/25578/498030/81678/293056/117281/309510/293508/290875/56010/171378/24244/303010/29753/312754/360949/24246/24242/25576/25577	Cdc27/Ppp2r5e/Calm2/Skp1/Ywhaz/Anapc11/Itpr2/Cpeb1/Ppp2r1a/Cpeb3/Prkacb/Cdc16/Ywhag/Ppp3cc/Calm3/Cpeb4/Ywhae/Ppp2r5a/Cpeb2/Camk2d/Calm1/Ywhah/Ywhaq	Astrocytes
rno05171	Coronavirus disease - COVID-19	184	-0.317788841009081	-0.925953282266646	0.636563876651982	0.771526586620926	4037	tags=40%, list=29%, signal=29%	689314/58927/288264/286918/81774/363099/25738/50689/362041/117053/294282/81776/295340/81769/300177/116554/83789/64459/361923/65139/100362027/313121/25124/29741/287417/124440/245981/246331/64298/309165/81764/81736/24329/29285/293418/288774/25538/116590/29283/29288/308267/81773/297989/29752/312705/363984/296709/25125/64306/84351/65043/29257/684988/170911/100360679/64205/311430/64156/124323/300079/5…	Mapk11/Rpl36/Ifnar1/Mx2/Rps11/Rsl24d1/Plcg1/Mapk3/Rpl34/Rps15a/Rps18/Rps24/Rplp0l1/Rpl36al/Irak4/Mapk8/Rps2/Masp2/Rpl22l1/Rps12/LOC100362027/Map3k7/Stat1/Pik3r2/Rpl26/Rpl41/Rpl15/Nrp1/Rpl31/Rela/Rpl10/Nfkb1/Egfr/Rps15/Rpl27a/Stat2/Rps5/Mapk1/Rpl29/Rps3a/Tab2/Rps10/Ddx58/Fau/C1r/Ikbke/Rpl35/Stat3/Rpl27/Ikbkb/Rpl14/Rpl9/LOC684988/Pik3ca/Rps18l1/Rplp0/Mavs/Uba52/Rps23/Rpl3/Adam17/Rps27a/Eif2ak2/Jun/…	Astrocytes
rno00650	Butanoate metabolism	23	0.34574808069932	0.885742688887572	0.637735849056604	0.771526586620926	814	tags=22%, list=6%, signal=21%	81632/24380/24379/170670/690163	Abat/Gad2/Gad1/Hadha/Oxct1	Astrocytes
rno00450	Selenocompound metabolism	13	-0.436874590342334	-0.879398971207931	0.642215568862275	0.772524297346992	2751	tags=46%, list=19%, signal=37%	50551/58819/294103/295443/679383/361661	Txnrd2/Txnrd1/Papss2/Papss1/Sepsecs/Pstk	Astrocytes
rno04217	Necroptosis	105	-0.3317775565845	-0.919425362660257	0.643026004728132	0.772524297346992	1683	tags=16%, list=12%, signal=14%	25125/24399/679906/24887/85333/54287/24514/301252/83532/83529/24246/308909/686326/83531/24224/25739/25319	Stat3/Glud1/Trpm7/Bax/Slc25a4/Eif2ak2/Jak2/Hsp90ab1/Vdac3/Vdac1/Camk2d/Smpd1/Ifnar2/Vdac2/Bcl2/Pygb/Fth1	Astrocytes
rno04621	NOD-like receptor signaling pathway	123	-0.322717933137985	-0.910813538133978	0.657010428736964	0.784032089323813	1739	tags=25%, list=12%, signal=22%	313121/25124/64862/79462/63879/309165/25031/81736/288774/116590/308267/192647/363984/290408/84351/311430/679906/29665/81678/24516/117273/301252/29753/83532/83529/686326/58974/83531/24224/362245/64529	Map3k7/Stat1/Map1lc3b/Txn2/Xiap/Rela/Plcb4/Nfkb1/Stat2/Mapk1/Tab2/Mfn1/Ikbke/Sugt1/Ikbkb/Mavs/Trpm7/P2rx7/Itpr2/Jun/Rhoa/Hsp90ab1/Ywhae/Vdac3/Vdac1/Ifnar2/Gabarap/Vdac2/Bcl2/Map1lc3a/Ctsb	Astrocytes
rno04650	Natural killer cell mediated cytotoxicity	73	0.292001730305984	0.92531067264653	0.661458333333333	0.784032089323813	925	tags=12%, list=7%, signal=12%	50646/25023/25513/24674/295378/245962/24681/85243/24675	Ptk2b/Prkcb/Pik3r1/Ppp3ca/Vav3/Cd48/Prkcg/Pik3cb/Ppp3cb	Astrocytes
rno01210	2-Oxocarboxylic acid metabolism	17	0.357846098463392	0.865181927584824	0.664495114006515	0.784032089323813	342	tags=12%, list=2%, signal=11%	307759/29592	Gpt2/Bcat1	Astrocytes
rno03264	Virion - Flavivirus	4	0.492380255014565	0.82927360589867	0.665105386416862	0.784032089323813	4607	tags=50%, list=33%, signal=34%	25232/286934	Tyro3/Havcr1	Astrocytes
rno03440	Homologous recombination	39	-0.362020821915691	-0.876442364431515	0.6657824933687	0.784032089323813	3810	tags=38%, list=27%, signal=28%	293452/313063/291787/497976/361698/59102/287524/64012/54304/290631/300711/360588/303194/289468/362704	Palb2/Rad54b/Rbbp8/Rad51c/Pold4/Rpa2/Rpa1/Rad50/Ssbp1/Babam1/Atm/Brip1/Top3a/Abraxas1/Babam2	Astrocytes
rno04935	Growth hormone synthesis, secretion and action	102	-0.328050186333104	-0.904387689858015	0.667063020214031	0.784032089323813	1131	tags=34%, list=8%, signal=32%	679845/25124/29741/79255/81504/24703/81646/25031/287398/252971/362339/116590/54245/293621/84027/85385/25126/25125/170911/25235/24514/81678/293508/81666/81664/25467/24517/114858/314322/81647/25686/500131/60664/29414/24680	Shc4/Stat1/Pik3r2/Atf4/Grb2/Raf1/Creb1/Plcb4/Map2k4/Socs1/Creb3l2/Mapk1/Crk/Hras/Gsk3b/Shc1/Stat5b/Stat3/Pik3ca/Ghr/Jak2/Itpr2/Prkacb/Gnaq/Gnai2/Irs1/Junb/Shc3/Fos/Atf2/Gnai1/Creb5/Pik3r3/Akt3/Prkca	Astrocytes
rno00062	Fatty acid elongation	25	-0.373048937893488	-0.854512276945267	0.671745152354571	0.784032089323813	2635	tags=28%, list=19%, signal=23%	113965/84013/192272/300783/315851/170465/191576	Hadh/Hsd17b12/Acot2/Hacd3/Elovl4/Acaa2/Tecr	Astrocytes
rno04371	Apelin signaling pathway	117	-0.325243599456273	-0.909581301036734	0.672535211267606	0.784032089323813	2710	tags=29%, list=19%, signal=24%	65052/25031/84580/373545/24598/116590/293621/64562/108349548/24330/363131/114558/303634/25330/83840/58812/50663/25520/361568/81678/309957/293508/81666/114117/81664/81518/24244/81667/114120/83516/24242/25686/362245/29414	Pik3c3/Plcb4/Hdac5/Prkag2/Nos1/Mapk1/Hras/Prkab2/LOC108349548/Egr1/Pik3r4/Becn1/Gna13/Lipe/Rps6kb1/Apln/Calm2/Prkag1/Rras/Itpr2/Mef2a/Prkacb/Gnaq/Gng3/Gnai2/Mef2d/Calm3/Gnb2/Gng12/Ppargc1a/Calm1/Gnai1/Map1lc3a/Akt3	Astrocytes
rno05340	Primary immunodeficiency	23	-0.373164330328878	-0.8502938199549	0.672998643147897	0.784032089323813	2377	tags=52%, list=17%, signal=43%	304577/309295/25326/294797/310659/24812/367901/499356/313050/24165/24811/304496	Ung/Ikbkg/Jak3/Il7r/Rfx5/Tap2/Btk/Blnk/Lck/Ada/Tap1/Orai1	Astrocytes
rno04664	Fc epsilon RI signaling pathway	53	-0.341625533377888	-0.872397599101578	0.681177976952625	0.790897919549021	343	tags=13%, list=2%, signal=13%	170911/363875/81515/25150/60664/29414/24680	Pik3ca/Rac1/Lyn/Fyn/Pik3r3/Akt3/Prkca	Astrocytes
rno04270	Vascular smooth muscle contraction	104	-0.324978349160902	-0.898582250897577	0.684834123222749	0.791530300157457	1088	tags=15%, list=8%, signal=14%	685867/303634/50663/81678/116670/293508/81666/117273/29316/24244/308572/25206/24242/367072/24179/24680	Myl6/Gna13/Calm2/Itpr2/Ppp1r12a/Prkacb/Gnaq/Rhoa/Adora2b/Calm3/Myh14/Gucy1b2/Calm1/Arhgef12/Agt/Prkca	Astrocytes
rno03420	Nucleotide excision repair	43	-0.3506352453615	-0.866652311794929	0.686528497409326	0.791530300157457	4199	tags=42%, list=30%, signal=30%	301382/116468/84389/300084/304528/361698/59102/298074/81513/287524/266713/502227/100362121/361381/64470/89809/84593/310071	Ercc5/Rfc2/Ccnh/Rbx1/Rfc5/Pold4/Rpa2/Xpa/Lig1/Rpa1/Mnat1/Gtf2h5/Ddb2/Rad23a/Ddb1/Rfc1/Cetn2/Ercc8	Astrocytes
rno04260	Cardiac muscle contraction	70	-0.327452793290727	-0.865086115339688	0.688585607940447	0.791530300157457	1733	tags=19%, list=12%, signal=16%	94194/54322/302863/117557/29693/24851/24211/293448/291103/497902/29445/24212/24214	Cox5b/Cox6c/Slc9a6/Tpm3/Atp2a2/Tpm1/Atp1a1/Uqcrc2/Uqcrfs1/Uqcrq/Cox4i1/Atp1a2/Atp1b2	Astrocytes
rno03008	Ribosome biogenesis in eukaryotes	73	-0.328453749861193	-0.872024478341524	0.692592592592593	0.793500122639195	4033	tags=34%, list=28%, signal=25%	291571/362967/362593/60373/300092/308201/296219/314545/310512/362426/102238592/305506/292831/291996/170944/311257/81650/307641/116549/291061/685332/117241/84509/299198/85252	Tcof1/Rrp7a/Gnl2/Nop58/Snu13/Riok2/Nxt1/Wdr75/Nmd3/Bms1/Ak6/Eif6/Pop4/Nob1/Dkc1/Nat10/Csnk2b/Csnk2a2/Csnk2a1/Riok1/Rpp30/Pop5/Ran/Fcf1/Xpo1	Astrocytes
rno00750	Vitamin B6 metabolism	9	0.388652585319757	0.806179077132452	0.696236559139785	0.795042407466553	2136	tags=44%, list=15%, signal=38%	54349/64533/727679/295663	Aox1/Pnpo/Pdxp/Phospho2	Astrocytes
rno04668	TNF signaling pathway	85	-0.325472164633235	-0.874137686606372	0.706535141800247	0.799746736949706	3119	tags=28%, list=22%, signal=22%	313121/29741/79255/81646/63879/309165/287398/81736/312937/24253/362339/116590/308267/84351/170911/24516/89808/24517/25361/314322/81647/500131/60664/29414	Map3k7/Pik3r2/Atf4/Creb1/Xiap/Rela/Map2k4/Nfkb1/Cyld/Cebpb/Creb3l2/Mapk1/Tab2/Ikbkb/Pik3ca/Jun/Cx3cl1/Junb/Vcam1/Fos/Atf2/Creb5/Pik3r3/Akt3	Astrocytes
rno04130	SNARE interactions in vesicular transport	30	-0.358512493902907	-0.840793569662717	0.707317073170732	0.799746736949706	3314	tags=40%, list=23%, signal=31%	65134/81803/252853/94189/290627/310710/60466/364033/362283/116470/24803/29528	Stx5/Stx4/Stx17/Gosr1/Use1/Sec22b/Stx7/Vamp4/Stx16/Stx1a/Vamp2/Vamp3	Astrocytes
rno04623	Cytosolic DNA-sensing pathway	36	-0.356565247265759	-0.852471447118048	0.707713125845738	0.799746736949706	3261	tags=33%, list=23%, signal=26%	690254/100361574/300088/309165/81736/690966/297989/363984/84351/366277/311430/171575	Polr3gl/Polr2k/Polr3h/Rela/Nfkb1/Polr2e/Ddx58/Ikbke/Ikbkb/Polr3k/Mavs/Dnase2	Astrocytes
rno00290	Valine, leucine and isoleucine biosynthesis	4	0.456161437168885	0.768273374125798	0.7096018735363	0.799746736949706	342	tags=25%, list=2%, signal=24%	29592	Bcat1	Astrocytes
rno01522	Endocrine resistance	86	-0.322086441717537	-0.866239855665253	0.716748768472906	0.805178811336447	2327	tags=24%, list=16%, signal=21%	116590/291105/293621/64363/85385/170911/24790/83840/24887/24516/293508/54299/24708/84584/114858/314322/314856/25496/24224/60664/29414	Mapk1/E2f3/Hras/Araf/Shc1/Pik3ca/Sp1/Rps6kb1/Bax/Jun/Prkacb/Ncor1/Rb1/Ncoa3/Shc3/Fos/Mdm2/Notch1/Bcl2/Pik3r3/Akt3	Astrocytes
rno03030	DNA replication	34	-0.35230450955934	-0.839615501356752	0.725437415881561	0.810437641257448	4166	tags=35%, list=29%, signal=25%	116468/304528/361698/361056/301323/59102/81513/287524/54304/364974/89809/100361939	Rfc2/Rfc5/Pold4/Rnaseh2b/Prim2/Rpa2/Lig1/Rpa1/Ssbp1/Rnaseh2a/Rfc1/Rnaseh2c	Astrocytes
rno04917	Prolactin signaling pathway	60	-0.326300823708463	-0.842761241974343	0.726114649681529	0.810437641257448	3173	tags=35%, list=22%, signal=27%	679845/25124/29741/81504/24703/309165/81736/252971/116590/293621/84027/85385/25126/25125/170911/24514/64033/114858/314322/60664/29414	Shc4/Stat1/Pik3r2/Grb2/Raf1/Rela/Nfkb1/Socs1/Mapk1/Hras/Gsk3b/Shc1/Stat5b/Stat3/Pik3ca/Jak2/Ccnd2/Shc3/Fos/Pik3r3/Akt3	Astrocytes
rno05214	Glioma	68	-0.315218754744325	-0.828947088995489	0.74719800747198	0.831287815386833	890	tags=26%, list=6%, signal=25%	116590/291105/293621/64363/85385/170911/24887/50663/50557/24708/24244/114858/314856/24246/24242/60664/29414/24680	Mapk1/E2f3/Hras/Araf/Shc1/Pik3ca/Bax/Calm2/Pten/Rb1/Calm3/Shc3/Mdm2/Camk2d/Calm1/Pik3r3/Akt3/Prkca	Astrocytes
rno04310	Wnt signaling pathway	137	-0.300016374008692	-0.854460616401244	0.753393665158371	0.833673548698523	2347	tags=25%, list=17%, signal=21%	64558/303251/287357/286994/83721/364952/84027/29192/81650/140941/307641/116549/303811/29382/315196/266608/363875/287280/114850/58822/24516/113927/293508/117273/317322/24205/171378/64033/64512/24246/361400/25565/114028/24680	Fzd4/Dvl2/Wnt9a/Lgr4/Dvl1/Nkd1/Gsk3b/Psen1/Csnk2b/Siah1/Csnk2a2/Csnk2a1/Dvl3/Ctbp1/Wnt7b/Fzd9/Rac1/Skp1/Wnt7a/Csnk1e/Jun/Csnk1a1/Prkacb/Rhoa/Gpc4/Apc/Ppp3cc/Ccnd2/Fzd2/Camk2d/Nfatc3/Tle4/Ctnnd2/Prkca	Astrocytes
rno05218	Melanoma	57	-0.32244639526829	-0.828366450221399	0.75416133162612	0.833673548698523	3247	tags=33%, list=23%, signal=26%	24842/29741/24446/24703/100362121/24329/116590/291105/293621/64363/79429/170911/24887/79114/50557/24708/314856/60664/29414	Tp53/Pik3r2/Hgf/Raf1/Ddb2/Egfr/Mapk1/E2f3/Hras/Araf/Pdgfc/Pik3ca/Bax/Fgfr1/Pten/Rb1/Mdm2/Pik3r3/Akt3	Astrocytes
rno00513	Various types of N-glycan biosynthesis	38	0.292117621620038	0.832294912658625	0.757936507936508	0.835178445051056	1633	tags=29%, list=12%, signal=26%	294410/308757/367252/499751/308511/362625/295319/303100/309105/363160/25478	Man1a1/Man2a2/Mgat4a/Man1b1/Chst8/Man1c1/Man1a2/Mgat4b/B4galnt4/Stt3b/Man2a1	Astrocytes
rno05310	Asthma	6	0.389674458254565	0.71961727139062	0.763496143958869	0.838633859713551	1690	tags=17%, list=12%, signal=15%	24981	RT1-Db2	Astrocytes
rno00240	Pyrimidine metabolism	48	-0.326841640309527	-0.819795678106299	0.7734375	0.846865110759494	4069	tags=40%, list=29%, signal=28%	58964/311864/287368/291824/246272/100363253/313574/685579/85269/361462/497778/315219/83782/314312/289801/360629/58813/297998/191575	Nme6/Uck1/Nt5m/Tk2/Cant1/Nt5c2/Nt5c1a/Rrm1/Nme3/Hddc2/Dut/Tymp/Nme2/Entpd5/Upp1/Nt5c3b/Nt5e/Nudt2/Nme1	Astrocytes
rno04913	Ovarian steroidogenesis	40	-0.3334569641324	-0.810283098937802	0.778220451527224	0.848508610086101	973	tags=12%, list=7%, signal=12%	293508/300438/313373/25073/25644	Prkacb/Ldlr/Cyp2j10/Scarb1/Bmp6	Astrocytes
rno04136	Autophagy - other	28	-0.335206398274214	-0.775868706868939	0.781944444444444	0.848508610086101	2710	tags=32%, list=19%, signal=26%	65052/171415/316640/312647/363131/58845/114558/58974/363254	Pik3c3/Atg3/Atg4b/Atg7/Pik3r4/Igbp1/Becn1/Gabarap/Atg9a	Astrocytes
rno05222	Small cell lung cancer	86	-0.306557379266393	-0.824475002899135	0.78448275862069	0.848508610086101	1673	tags=13%, list=12%, signal=11%	84351/170911/24887/100363502/50557/24708/24511/117036/24224/60664/29414	Ikbkb/Pik3ca/Bax/LOC100363502/Pten/Rb1/Itgb1/Lamc1/Bcl2/Pik3r3/Akt3	Astrocytes
rno04914	Progesterone-mediated oocyte maturation	83	-0.307009109308432	-0.821949365580966	0.784747847478475	0.848508610086101	1787	tags=19%, list=13%, signal=17%	361389/170911/288671/360643/498030/293056/309510/293508/290875/81664/301252/303010/360949/25686/60664/29414	Anapc10/Pik3ca/Anapc5/Cdc27/Anapc11/Cpeb1/Cpeb3/Prkacb/Cdc16/Gnai2/Hsp90ab1/Cpeb4/Cpeb2/Gnai1/Pik3r3/Akt3	Astrocytes
rno00830	Retinol metabolism	41	-0.327754829234535	-0.799365522007266	0.790728476821192	0.852311691526892	2801	tags=12%, list=20%, signal=10%	362757/313689/299511/366791/246298	Rdh11/Dhrs3/Rdh16/Rdh5/Retsat	Astrocytes
rno04068	FoxO signaling pathway	110	-0.297367936266059	-0.826979116010195	0.797872340425532	0.857341086295758	2545	tags=25%, list=18%, signal=20%	24329/373545/300711/116590/293621/64562/64363/24787/81758/25125/84351/170911/360471/303565/25520/84480/58822/50557/24248/311622/25467/64033/314856/58974/60664/29733/29414	Egfr/Prkag2/Atm/Mapk1/Hras/Prkab2/Araf/Sod2/Rbl2/Stat3/Ikbkb/Pik3ca/Usp7/G6pc3/Prkag1/Bnip3/Csnk1e/Pten/Cat/Stk4/Irs1/Ccnd2/Mdm2/Gabarap/Pik3r3/S1pr1/Akt3	Astrocytes
rno05145	Toxoplasmosis	90	-0.297369150638778	-0.806863606987559	0.802424242424242	0.859562810770241	2546	tags=20%, list=18%, signal=17%	81736/252971/116590/304091/25473/308267/25125/84351/100363502/24514/300438/81664/24511/117036/25686/24224/50664/29414	Nfkb1/Socs1/Mapk1/Il10rb/Lamb2/Tab2/Stat3/Ikbkb/LOC100363502/Jak2/Ldlr/Gnai2/Itgb1/Lamc1/Gnai1/Bcl2/Gnao1/Akt3	Astrocytes
rno00514	Other types of O-glycan biosynthesis	39	-0.319379767330031	-0.773209554492168	0.815649867374005	0.871033500343845	1002	tags=18%, list=7%, signal=17%	290637/292090/293181/362760/302499/26295/289081	Colgalt1/Galnt2/Galnt18/Galnt16/C1galt1c1/Ogt/Colgalt2	Astrocytes
rno04070	Phosphatidylinositol signaling system	87	-0.295933704624791	-0.796554692516543	0.824907521578298	0.876767137903441	1754	tags=20%, list=12%, signal=17%	365865/170911/362590/364298/81677/50663/54248/81678/311355/81747/50557/24244/316376/362490/24242/60664/24680	Pip5k1a/Pik3ca/Inpp5b/Pip4p1/Itpka/Calm2/Dgkb/Itpr2/Ppip5k1/Pi4kb/Pten/Calm3/Inpp1/Pip4p2/Calm1/Pik3r3/Prkca	Astrocytes
rno00510	N-Glycan biosynthesis	47	0.268100548634935	0.790164318228571	0.826086956521739	0.876767137903441	1633	tags=26%, list=12%, signal=23%	294410/308757/301155/367252/499751/362547/362625/295319/303100/363160/29582/25478	Man1a1/Man2a2/St6gal2/Mgat4a/Man1b1/Alg6/Man1c1/Man1a2/Mgat4b/Stt3b/Mgat3/Man2a1	Astrocytes
rno01523	Antifolate resistance	24	-0.317378242335359	-0.726100194902171	0.829467939972715	0.877663324864096	4418	tags=38%, list=31%, signal=26%	309361/140668/687266/303333/309165/81736/25455/84351/116721	Chuk/Abcc3/Fpgs/Slc46a1/Rela/Nfkb1/Ggh/Ikbkb/Abcc5	Astrocytes
rno03450	Non-homologous end-joining	11	-0.360272988812503	-0.704102138564666	0.832335329341317	0.878012268146634	2984	tags=36%, list=21%, signal=29%	25019/363251/64012/290907	Xrcc6/Nhej1/Rad50/Lig4	Astrocytes
rno04630	JAK-STAT signaling pathway	113	-0.283966489579314	-0.793052715206294	0.865023474178404	0.90972073576209	3134	tags=22%, list=22%, signal=17%	293515/25124/29741/498798/83614/81504/24703/24329/252971/288774/304091/293621/25126/313173/25125/170911/25235/24514/311030/24387/64033/686326/24224/60664/29414	Ctf2/Stat1/Pik3r2/Stam/Pias3/Grb2/Raf1/Egfr/Socs1/Stat2/Il10rb/Hras/Stat5b/Cntfr/Stat3/Pik3ca/Ghr/Jak2/Stam2/Gfap/Ccnd2/Ifnar2/Bcl2/Pik3r3/Akt3	Astrocytes
rno04657	IL-17 signaling pathway	55	0.258327947835187	0.789729935910572	0.869369369369369	0.911520611520612	982	tags=9%, list=7%, signal=8%	25272/25493/50658/363854/54268	Mapk10/Nfkbia/Mapk9/Elavl1/Mapk4	Astrocytes
rno04380	Osteoclast differentiation	102	-0.28101639840293	-0.774722228341556	0.879904875148633	0.919779718433314	3246	tags=28%, list=23%, signal=22%	366126/81809/313121/25124/29741/81504/81646/100361818/309165/81736/312937/252971/288774/116590/308267/113894/84351/170911/363875/24516/171378/24517/314322/24518/25150/686326/60664/25528/29414	Spi1/Tgfb2/Map3k7/Stat1/Pik3r2/Grb2/Creb1/Nfatc1/Rela/Nfkb1/Cyld/Socs1/Stat2/Mapk1/Tab2/Sqstm1/Ikbkb/Pik3ca/Rac1/Jun/Ppp3cc/Junb/Fos/Jund/Fyn/Ifnar2/Pik3r3/Sirpa/Akt3	Astrocytes
rno03266	Virion - Herpesvirus	8	-0.333971033899065	-0.609679316922636	0.90795631825273	0.946243632877845	1296	tags=25%, list=9%, signal=23%	308417/25700	Nectin2/Ide	Astrocytes
rno03260	Virion - Human immunodeficiency virus	4	0.337760508654186	0.568860899861917	0.911007025761124	0.946571864604651	9378	tags=100%, list=66%, signal=34%	24932/288378/117029/60628	Cd4/Clec4m/Ccr5/Cxcr4	Astrocytes
rno04620	Toll-like receptor signaling pathway	68	-0.272202772509856	-0.715825732106469	0.930261519302615	0.963422924074461	3119	tags=25%, list=22%, signal=20%	313121/25124/29741/309165/287398/81736/116590/308267/363984/84351/170911/363875/24516/314322/686326/60664/29414	Map3k7/Stat1/Pik3r2/Rela/Map2k4/Nfkb1/Mapk1/Tab2/Ikbke/Ikbkb/Pik3ca/Rac1/Jun/Fos/Ifnar2/Pik3r3/Akt3	Astrocytes
rno05140	Leishmaniasis	54	-0.264834598528922	-0.674786563179445	0.934980494148244	0.963422924074461	3788	tags=28%, list=27%, signal=20%	50689/295279/300177/81809/313121/25124/309165/81736/116590/308267/24799/24514/24516/314322/24511	Mapk3/Fcgr1a/Irak4/Tgfb2/Map3k7/Stat1/Rela/Nfkb1/Mapk1/Tab2/Eef1a2/Jak2/Jun/Fos/Itgb1	Astrocytes
rno00604	Glycosphingolipid biosynthesis - ganglio series	15	-0.291843935608381	-0.605956681622354	0.935578330893119	0.963422924074461	4259	tags=53%, list=30%, signal=37%	407764/316033/25280/364901/300757/365984/294673/29758	St6galnac4/Glb1/St8sia1/St8sia5/Hexa/St6galnac5/Hexb/St6galnac3	Astrocytes
rno04064	NF-kappa B signaling pathway	75	0.243642646510078	0.771370262680953	0.945355191256831	0.970602065800782	1459	tags=12%, list=10%, signal=11%	25023/25493/60371/362827/291005/25663/24888/83477/311245	Prkcb/Nfkbia/Birc2/Pias4/Gadd45g/Il1r1/Bcl2l1/Bcl10/Traf6	Astrocytes
rno03022	Basal transcription factors	37	0.242414046780909	0.687866571984562	0.953667953667954	0.976239976239976	2682	tags=27%, list=19%, signal=22%	353256/293345/309638/81674/171150/291773/307485/306516/288533/294018	Gtf2i/Taf10/Taf11/Gtf2f2/Cdk7/Taf4b/Taf7/Gtf2e2/Taf6/Taf5	Astrocytes
rno00531	Glycosaminoglycan degradation	12	0.250781358519332	0.551426342877887	0.964391691394659	0.984305384137321	1524	tags=17%, list=11%, signal=15%	25227/292073	Arsb/Galns	Astrocytes
rno05321	Inflammatory bowel disease	36	-0.254191635768911	-0.607717979390517	0.967523680649526	0.984597627955106	3233	tags=22%, list=23%, signal=17%	81809/25124/100361818/309165/300807/81736/25125/24516	Tgfb2/Stat1/Nfatc1/Rela/Rora/Nfkb1/Stat3/Jun	Astrocytes
rno00970	Aminoacyl-tRNA biosynthesis	28	-0.230003358951929	-0.532365759139129	0.988888888888889	0.998655913978495	1421	tags=32%, list=10%, signal=29%	293638/690654/301544/361641/287924/363172/361184/679383/361661	Cars/Wars2/Farsb/Ears2/Yars2/Lars2/Cars2/Sepsecs/Pstk	Astrocytes
rno04640	Hematopoietic cell lineage	53	0.207485288577028	0.623350607413823	0.995475113122172	0.998655913978495	2153	tags=13%, list=15%, signal=11%	60427/24499/25663/78965/24981/54243/307403	Kitlg/Il6r/Il1r1/Csf1/RT1-Db2/Cr1l/Csf1r	Astrocytes
rno05216	Thyroid cancer	37	0.188497530849261	0.534874740530285	0.996138996138996	0.998655913978495	2050	tags=19%, list=14%, signal=16%	24716/291005/114486/58960/312451/83574/161452	Ret/Gadd45g/Braf/Map2k2/Tcf7l1/Rxrg/Lef1	Astrocytes
rno05150	Staphylococcus aureus infection	32	0.201653889795281	0.556578228864637	0.996296296296296	0.998655913978495	1690	tags=9%, list=12%, signal=8%	298566/29687/24981	C1qa/C1qb/RT1-Db2	Astrocytes
rno00790	Folate biosynthesis	22	-0.206524842289814	-0.464809776023298	0.997252747252747	0.998655913978495	2354	tags=27%, list=17%, signal=23%	361300/294753/687266/25455/301221/24192	Mocos/Mocs2/Fpgs/Ggh/Mocs1/Akr1b1	Astrocytes
rno03410	Base excision repair	35	-0.193026504866263	-0.461259398198648	0.998655913978495	0.998655913978495	6017	tags=40%, list=42%, signal=23%	304573/290027/289758/29541/679571/680915/84495/361767/300985/361698/29240/81513/24561/79116	Pole/Parp2/Pold2/Nthl1/Hmg1l1/Mbd4/Xrcc1/Poll/Parp3/Pold4/Polb/Lig1/Mpg/Apex1	Astrocytes
rno04911	Insulin secretion	71	-0.713038607827934	-1.77235804572292	2.53908379833313e-07	8.48053988643265e-05	2250	tags=44%, list=16%, signal=37%	24245/24654/66016/24260/64532/25531/64508/689560/302950/24167/29716/79255/116470/24213/25023/24239/81636/252857/81647/54262/24681/116839/81666/56768/83731/171140/24680/24246/24803/25012/25298	Camk2b/Plcb1/Kcnmb4/Chrm3/Adcy5/Rab3a/Adcy3/Ryr2/Adcy9/Adcyap1r1/Cacna1d/Atf4/Stx1a/Atp1a3/Prkcb/Cacna1c/Adcy2/Rapgef4/Atf2/Kcnn2/Prkcg/Rims2/Gnaq/Pclo/Kcnma1/Camk2g/Prkca/Camk2d/Vamp2/Snap25/Cck	Cck+-Vip+
rno05032	Morphine addiction	81	-0.682203879164319	-1.70070034918422	1.01942840642297e-06	0.000115265821088486	2707	tags=48%, list=20%, signal=39%	24947/50599/59075/80850/25387/81744/81664/64532/29709/29705/81657/294962/64508/302950/140675/24627/59076/25023/81743/25743/114118/29516/83612/81636/25372/24681/81667/309962/257648/25398/83633/24626/63885/50664/24680/24400/25451/50678/140929	Gabra3/Kcnj3/Grk5/Gng2/Arrb1/Pde7a/Gnai2/Adcy5/Gabrg2/Gabra1/Gabbr1/Gnb4/Adcy3/Adcy9/Gabra4/Pde4d/Grk6/Prkcb/Pde2a/Kcnj6/Gng4/Pde3b/Slc32a1/Adcy2/Grk3/Prkcg/Gnb2/Pde8b/Cacna1b/Cacna1a/Gabbr2/Pde4b/Pde10a/Gnao1/Prkca/Gnb1/Gabrb2/Pde3a/Pde7b	Cck+-Vip+
rno04360	Axon guidance	166	-0.601447084771304	-1.54825712447781	1.03532174630377e-06	0.000115265821088486	2315	tags=36%, list=17%, signal=30%	309280/60664/24245/81918/362398/29524/81664/296789/304580/246262/360958/312213/84609/315217/29431/89821/316369/313633/25513/89823/83467/84494/29210/367072/363875/171378/299737/362873/81745/311236/289392/266715/116590/29751/25537/314903/84409/81762/84027/25676/362049/140933/50687/360891/246217/500287/171140/140590/25614/65208/24680/25150/58946/24674/171287/24246/306534/79208/25311	Plxna3/Pik3r3/Camk2b/Pard3/Plxna1/Limk2/Gnai2/Sema3e/Ssh1/Sema3d/Ablim2/Plxna4/Sema6b/Plxnb2/Pak1/Trpc1/Nck2/Ephb2/Pik3r1/Trpc6/Slit3/Trpc4/Epha3/Arhgef12/Rac1/Ppp3cc/Ntn4/Plxnc1/Pdpk1/Lrrc4c/Plxna2/Fzd3/Mapk1/Sema3a/Rock2/Srgap1/Robo2/Rock1/Gsk3b/Rasa1/Unc5c/Trpc5/L1cam/Enah/Ngef/Srgap3/Camk2g/Bmpr2/Ptk2/Dpysl5/Prkca/Fyn/Robo1/Ppp3ca/Epha7/Camk2d/Unc5d/Epha5/Dcc	Cck+-Vip+
rno04727	GABAergic synapse	76	-0.689424094436039	-1.71738311539928	1.98291240460597e-06	0.000165573185784598	2037	tags=45%, list=15%, signal=38%	81664/60355/64532/29709/29705/81657/294962/64508/302950/140675/29716/170567/25023/24239/25743/81632/114118/83612/81636/24681/81667/64845/257648/25398/171086/83633/79212/50664/24680/24398/24400/25451/24380/24379	Gnai2/Nsf/Adcy5/Gabrg2/Gabra1/Gabbr1/Gnb4/Adcy3/Adcy9/Gabra4/Cacna1d/Slc38a1/Prkcb/Cacna1c/Kcnj6/Abat/Gng4/Slc32a1/Adcy2/Prkcg/Gnb2/Gphn/Cacna1b/Cacna1a/Trak2/Gabbr2/Slc6a1/Gnao1/Prkca/Gls/Gnb1/Gabrb2/Gad2/Gad1	Cck+-Vip+
rno04724	Glutamatergic synapse	102	-0.656413587730175	-1.65868225563746	2.48652487147543e-06	0.000166099861414559	2225	tags=45%, list=16%, signal=38%	24654/25262/24409/81664/64532/29547/50592/294962/60590/89821/191573/64508/302950/29495/29716/171093/171378/170567/25023/24239/24406/114118/81636/25372/116590/24681/65040/81667/54257/24416/29627/25398/81666/29629/24410/29628/24407/50664/24408/24680/24398/24674/29546/29559/24400/81672	Plcb1/Itpr1/Grin2a/Gnai2/Adcy5/Homer2/Gria1/Gnb4/Grm8/Trpc1/Grin3a/Adcy3/Adcy9/Dlg4/Cacna1d/Shank2/Ppp3cc/Slc38a1/Prkcb/Cacna1c/Grik4/Gng4/Adcy2/Grk3/Mapk1/Prkcg/Dlgap1/Gnb2/Grik2/Grm3/Gria2/Cacna1a/Gnaq/Gria4/Grin2b/Gria3/Grik5/Gnao1/Grin1/Prkca/Gls/Ppp3ca/Homer1/Grik1/Gnb1/Grm7	Cck+-Vip+
rno04062	Chemokine signaling pathway	124	-0.608318725659439	-1.54906710981432	1.29034475562774e-05	0.000718291913966111	2517	tags=37%, list=18%, signal=31%	59075/80850/54245/89808/60664/24654/25387/81918/84351/50646/81664/64532/25233/29431/294962/29414/294515/25126/25513/25414/64508/309361/302950/59076/81504/363875/25023/306748/114118/81636/25372/116590/25537/81667/304109/81762/84027/114858/25125/24514/81666/25614/114486/24400/313845/361251	Grk5/Gng2/Crk/Cx3cl1/Pik3r3/Plcb1/Arrb1/Pard3/Ikbkb/Ptk2b/Gnai2/Adcy5/Akt2/Pak1/Gnb4/Akt3/Foxo3/Stat5b/Pik3r1/Bcar1/Adcy3/Chuk/Adcy9/Grk6/Grb2/Rac1/Prkcb/Cxcl14/Gng4/Adcy2/Grk3/Mapk1/Rock2/Gnb2/Tiam1/Rock1/Gsk3b/Shc3/Stat3/Jak2/Gnaq/Ptk2/Braf/Gnb1/Sos1/Elmo1	Cck+-Vip+
rno04935	Growth hormone synthesis, secretion and action	99	-0.630157848700439	-1.59072449836006	1.53728835328501e-05	0.000733506157138848	2443	tags=39%, list=18%, signal=33%	25272/25467/54245/60664/24654/25262/56718/81664/64532/25233/29414/25126/25513/25414/64508/302950/29716/287398/81504/79255/25023/54244/24239/81636/116590/81647/24681/314322/84027/114858/25125/24514/81666/24517/25614/81649/24680/313845/689314	Mapk10/Irs1/Crk/Pik3r3/Plcb1/Itpr1/Mtor/Gnai2/Adcy5/Akt2/Akt3/Stat5b/Pik3r1/Bcar1/Adcy3/Adcy9/Cacna1d/Map2k4/Grb2/Atf4/Prkcb/Crebbp/Cacna1c/Adcy2/Mapk1/Atf2/Prkcg/Fos/Gsk3b/Shc3/Stat3/Jak2/Gnaq/Junb/Ptk2/Mapk14/Prkca/Sos1/Mapk11	Cck+-Vip+
rno04725	Cholinergic synapse	100	-0.639685357142537	-1.61527793051117	2.29886292220137e-05	0.000912258020432998	2681	tags=42%, list=19%, signal=34%	170848/50599/83817/80850/60664/24245/24654/25262/81664/24260/64532/25233/294962/29414/25513/64508/302950/25302/29716/79255/85426/25023/24239/25743/114118/81636/116590/24681/81667/314322/257648/24514/25398/81666/50664/171140/24680/25150/259273/24246/24400/29682	Kcnq2/Kcnj3/Ache/Gng2/Pik3r3/Camk2b/Plcb1/Itpr1/Gnai2/Chrm3/Adcy5/Akt2/Gnb4/Akt3/Pik3r1/Adcy3/Adcy9/Chrna7/Cacna1d/Atf4/Slc5a7/Prkcb/Cacna1c/Kcnj6/Gng4/Adcy2/Mapk1/Prkcg/Gnb2/Fos/Cacna1b/Jak2/Cacna1a/Gnaq/Gnao1/Camk2g/Prkca/Fyn/Kcnq5/Camk2d/Gnb1/Kcnq3	Cck+-Vip+
rno04728	Dopaminergic synapse	116	-0.609685837280273	-1.55114606384725	2.45818029457993e-05	0.000912258020432998	2626	tags=48%, list=19%, signal=39%	50599/25272/80850/117281/29253/24245/24654/25387/25262/24409/81664/64532/25233/117550/50592/24668/312754/294962/29414/24669/299147/29716/79255/246255/171378/25023/24239/25743/114118/81574/117104/81647/24681/117256/81667/314322/84027/314906/29627/257648/311024/25398/81666/29629/24410/60660/29628/50664/171140/81649/691318/24680/24674/24246/24400/689314	Kcnj3/Mapk10/Gng2/Ppp2r1a/Maoa/Camk2b/Plcb1/Arrb1/Itpr1/Grin2a/Gnai2/Adcy5/Akt2/Kif5b/Gria1/Ppp1ca/Ppp2r5a/Gnb4/Akt3/Ppp1cc/Ppp2r5e/Cacna1d/Atf4/Ppp2r2d/Ppp3cc/Prkcb/Cacna1c/Kcnj6/Gng4/Scn1a/Ppp2r2a/Atf2/Prkcg/Ppp2r2c/Gnb2/Fos/Gsk3b/Kif5a/Gria2/Cacna1b/Kif5c/Cacna1a/Gnaq/Gria4/Grin2b/Ppp2r2b/Gria3/Gnao1/Camk2g/Mapk14/Ppp2r5c/Prkca/Ppp3ca/Camk2d/Gnb1/Mapk11	Cck+-Vip+
rno05205	Proteoglycans in cancer	166	-0.570755434752281	-1.46925006465974	3.45176757726459e-05	0.00115289037080637	2379	tags=29%, list=17%, signal=24%	287765/60323/60664/24245/25262/56718/499076/361598/100361457/24782/306204/304813/25233/24668/29431/29414/114850/25513/24669/367072/81504/363875/25023/81745/266715/58920/116590/314850/25537/24681/304109/81762/25125/116670/500985/24329/25718/171140/25614/81649/24680/361833/114486/24246/313845/689314/362036/59323	Ddx5/Arhgef1/Pik3r3/Camk2b/Itpr1/Mtor/Ppp1r12c/Iqgap1/LOC100361457/Slc9a1/Flnb/Ppp1r12b/Akt2/Ppp1ca/Pak1/Akt3/Wnt7a/Pik3r1/Ppp1cc/Arhgef12/Grb2/Rac1/Prkcb/Pdpk1/Fzd3/Gpc1/Mapk1/Frs2/Rock2/Prkcg/Tiam1/Rock1/Stat3/Ppp1r12a/Cbl/Egfr/Igf1r/Camk2g/Ptk2/Mapk14/Prkca/Ank3/Braf/Camk2d/Sos1/Mapk11/Ank2/Erbb4	Cck+-Vip+
rno04550	Signaling pathways regulating pluripotency of stem cells	106	-0.61968288533147	-1.56819085967261	4.51159929100757e-05	0.00136988560290593	2610	tags=31%, list=19%, signal=25%	114208/306571/79558/81507/60664/309457/291023/307829/25233/84598/29414/29381/114850/25513/681178/25431/81504/689883/29263/266715/116590/25671/84027/681740/25125/299611/24514/499593/25718/140590/81649/689314/686117	Skil/Kat6a/Acvr1/Bmpr1a/Pik3r3/Pcgf6/Id4/Zfhx3/Akt2/Jak1/Akt3/Acvr1b/Wnt7a/Pik3r1/Pcgf5/Dlx5/Grb2/Setdb1/Acvr2a/Fzd3/Mapk1/Smad1/Gsk3b/Jarid2/Stat3/Apc2/Jak2/Sox2/Igf1r/Bmpr2/Mapk14/Mapk11/Meis1	Cck+-Vip+
rno04024	cAMP signaling pathway	176	-0.562196859944758	-1.4485616728097	5.69677994476754e-05	0.00158560375129363	2037	tags=29%, list=15%, signal=25%	81664/58959/64532/81648/24782/50681/81657/25233/50592/24668/29431/29414/25513/24669/191573/64508/24215/689560/302950/24167/24627/29716/363875/24213/24516/54244/24239/29516/81636/252857/116590/25024/29600/25537/304109/81762/314322/116670/29627/83633/29629/24626/24410/29628/63885/171140/24408/114486/24246/50678/117064	Gnai2/Crhr1/Adcy5/Crh/Slc9a1/Acox1/Gabbr1/Akt2/Gria1/Ppp1ca/Pak1/Akt3/Pik3r1/Ppp1cc/Grin3a/Adcy3/Atp2b2/Ryr2/Adcy9/Adcyap1r1/Pde4d/Cacna1d/Rac1/Atp1a3/Jun/Crebbp/Cacna1c/Pde3b/Adcy2/Rapgef4/Mapk1/Gipr/Atp2b4/Rock2/Tiam1/Rock1/Fos/Ppp1r12a/Gria2/Gabbr2/Gria4/Pde4b/Grin2b/Gria3/Pde10a/Camk2g/Grin1/Braf/Camk2d/Pde3a/Vip	Cck+-Vip+
rno04510	Focal adhesion	172	-0.563076747566095	-1.45068576219152	9.98335585276184e-05	0.00238080348369566	2576	tags=30%, list=19%, signal=24%	25272/29433/54245/29154/57341/60664/362800/309081/499076/63836/63881/100361457/305679/315776/306204/314641/304813/25233/24668/29431/29414/25513/24669/25414/81504/307483/363875/24516/299012/50557/25023/81745/81634/116590/25567/25537/24681/81762/84027/114858/116670/309419/117036/24329/25718/25614/24680/25150/24718/114486/313845	Mapk10/Pak3/Crk/Capn2/Parva/Pik3r3/Itgb8/Dock1/Ppp1r12c/Actn4/Rapgef1/LOC100361457/Vcl/Tln2/Flnb/Pip5k1c/Ppp1r12b/Akt2/Ppp1ca/Pak1/Akt3/Pik3r1/Ppp1cc/Bcar1/Grb2/Diaph1/Rac1/Jun/Arhgap5/Pten/Prkcb/Pdpk1/Actn1/Mapk1/Tnr/Rock2/Prkcg/Rock1/Gsk3b/Shc3/Ppp1r12a/Pip5k1b/Lamc1/Egfr/Igf1r/Ptk2/Prkca/Fyn/Reln/Braf/Sos1	Cck+-Vip+
rno04972	Pancreatic secretion	71	-0.640040722820587	-1.59091150497018	0.000105753254092786	0.00238080348369566	2725	tags=37%, list=20%, signal=30%	29693/29599/25650/84484/24654/25262/24260/64532/83629/24782/89821/64508/24215/689560/302950/363875/24213/25023/81636/29600/24681/84590/81666/83731/24680/25298	Atp2a2/Atp2b3/Atp1b1/Slc4a4/Plcb1/Itpr1/Chrm3/Adcy5/Slc12a2/Slc9a1/Trpc1/Adcy3/Atp2b2/Ryr2/Adcy9/Rac1/Atp1a3/Prkcb/Adcy2/Atp2b4/Prkcg/Rab27b/Gnaq/Kcnma1/Prkca/Cck	Cck+-Vip+
rno04261	Adrenergic signaling in cardiomyocytes	129	-0.586987043099529	-1.49660773410946	0.000106922312142021	0.00238080348369566	2860	tags=43%, list=21%, signal=34%	25620/24673/29693/29599/140728/25650/117281/25665/58942/24245/24654/81664/64532/24782/25233/24668/312754/29414/24669/64508/24215/299147/689560/302950/29716/79255/24213/246255/140448/84347/24239/116600/81636/252857/116590/29600/117104/81647/29686/117256/140729/81666/60660/140724/171140/24173/81649/691318/29412/140447/24680/29715/24246/306243/689314	Crem/Ppp2cb/Atp2a2/Atp2b3/Cacng7/Atp1b1/Ppp2r1a/Scn5a/Cacnb4/Camk2b/Plcb1/Gnai2/Adcy5/Slc9a1/Akt2/Ppp1ca/Ppp2r5a/Akt3/Ppp1cc/Adcy3/Atp2b2/Ppp2r5e/Ryr2/Adcy9/Cacna1d/Atf4/Atp1a3/Ppp2r2d/Slc8a3/Cacng2/Cacna1c/Cacnb2/Adcy2/Rapgef4/Mapk1/Atp2b4/Ppp2r2a/Atf2/Scn1b/Ppp2r2c/Cacng8/Gnaq/Ppp2r2b/Cacng3/Camk2g/Adra1b/Mapk14/Ppp2r5c/Adra1a/Slc8a2/Prkca/Slc8a1/Camk2d/Cacna2d3/Mapk11	Cck+-Vip+
rno00514	Other types of O-glycan biosynthesis	36	-0.719122482628016	-1.67362058048284	0.000160558113610937	0.0033516506216283	1128	tags=28%, list=8%, signal=26%	688673/293181/170501/311039/64445/362760/292090/26295/313878/29750	Pomt2/Galnt18/Galnt10/Galnt13/St3gal3/Galnt16/Galnt2/Ogt/Galnt14/Galnt7	Cck+-Vip+
rno05223	Non-small cell lung cancer	67	-0.652691948423315	-1.61279370451362	0.000207493548170898	0.0033928522712994	1843	tags=34%, list=13%, signal=30%	313861/25233/117550/29414/294515/54355/25126/363140/25513/266802/81504/25023/81745/116590/24681/25125/314906/311024/24708/24329/24680/114486/313845	Eml4/Akt2/Kif5b/Akt3/Foxo3/Rassf5/Stat5b/Rassf1/Pik3r1/Alk/Grb2/Prkcb/Pdpk1/Mapk1/Prkcg/Stat3/Kif5a/Kif5c/Rb1/Egfr/Prkca/Braf/Sos1	Cck+-Vip+
rno04071	Sphingolipid signaling pathway	106	-0.599402415143954	-1.51686840308917	0.000212052319126364	0.0033928522712994	1674	tags=30%, list=12%, signal=27%	25233/312754/310667/29414/25513/353233/299147/304208/366984/363875/246255/50557/25023/81745/24613/116590/25537/117104/24681/117256/24565/81762/366697/286896/81666/60660/81649/691318/84477/24680/25150/689314	Akt2/Ppp2r5a/Cers2/Akt3/Pik3r1/Nsmaf/Ppp2r5e/Cers4/Cers5/Rac1/Ppp2r2d/Pten/Prkcb/Pdpk1/Oprd1/Mapk1/Rock2/Ppp2r2a/Prkcg/Ppp2r2c/Abcc1/Rock1/Sptlc2/Sgpl1/Gnaq/Ppp2r2b/Mapk14/Ppp2r5c/Gab2/Prkca/Fyn/Mapk11	Cck+-Vip+
rno04961	Endocrine and other factor-regulated calcium reabsorption	46	-0.693543702046225	-1.65479107371916	0.000213589132038581	0.0033928522712994	1482	tags=37%, list=11%, signal=33%	65046/25751/24215/302950/24213/140448/25023/140670/29600/24681/81637/54241/81666/140447/24680/140694/29715	Ap2s1/Dnm2/Atp2b2/Adcy9/Atp1a3/Slc8a3/Prkcb/Ap2b1/Atp2b4/Prkcg/Ap2a2/Cltc/Gnaq/Slc8a2/Prkca/Dnm1/Slc8a1	Cck+-Vip+
rno04010	MAPK signaling pathway	247	-0.533964038124965	-1.39094657599715	0.0002346841032123	0.0033928522712994	2679	tags=28%, list=19%, signal=23%	60427/140728/291005/24468/25272/25597/54245/58942/25387/360640/315220/84351/24666/25466/65179/286993/24954/306204/29434/310533/60661/25233/29431/170920/29414/304530/309361/501560/303823/29716/287398/81504/29717/79255/363875/497961/171378/24516/54234/25023/84347/24239/29477/116600/303604/79240/64030/116590/301363/81647/24681/314322/25676/257648/140729/25398/140724/24592/24329/25718/81649/24680/246…	Kitlg/Cacng7/Gadd45g/Hspa8/Mapk10/Rasa2/Crk/Cacnb4/Arrb1/Map3k14/Mapk8ip2/Ikbkb/Ppm1a/Il1rap/Ppp5c/Taok1/Insr/Flnb/Rasgrp1/Rapgef2/Max/Akt2/Pak1/Map4k3/Akt3/Taok3/Chuk/Rps6ka3/Map3k13/Cacna1d/Map2k4/Grb2/Cacna1g/Atf4/Rac1/Nlk/Ppp3cc/Jun/Cacna1e/Prkcb/Cacng2/Cacna1c/Mapt/Cacnb2/Map3k3/Nr4a1/Kit/Mapk1/Map4k4/Atf2/Prkcg/Fos/Rasa1/Cacna1b/Cacng8/Cacna1a/Cacng3/Nf1/Egfr/Igf1r/Mapk14/Prkca/Ppp3ca/Braf/…	Cck+-Vip+
rno05235	PD-L1 expression and PD-1 checkpoint pathway in cancer	71	-0.630441667075033	-1.56705169780798	0.000235780350242555	0.0033928522712994	2300	tags=37%, list=17%, signal=31%	60664/85420/307641/84351/56718/313861/29434/25233/84598/29414/25513/309361/266802/116549/171378/24516/50557/303604/116590/314322/25125/24514/24329/81649/24674/689314	Pik3r3/Prkcq/Csnk2a2/Ikbkb/Mtor/Eml4/Rasgrp1/Akt2/Jak1/Akt3/Pik3r1/Chuk/Alk/Csnk2a1/Ppp3cc/Jun/Pten/Map3k3/Mapk1/Fos/Stat3/Jak2/Egfr/Mapk14/Ppp3ca/Mapk11	Cck+-Vip+
rno01521	EGFR tyrosine kinase inhibitor resistance	75	-0.636020084000659	-1.58460829826741	0.000239224834333515	0.0033928522712994	1674	tags=31%, list=12%, signal=27%	25233/84598/29414/294515/432361/25513/24888/81504/50557/25023/116590/24681/84027/114858/25125/24514/112400/24592/24329/25718/24680/114486/313845	Akt2/Jak1/Akt3/Foxo3/Nrg2/Pik3r1/Bcl2l1/Grb2/Pten/Prkcb/Mapk1/Prkcg/Gsk3b/Shc3/Stat3/Jak2/Nrg1/Nf1/Egfr/Igf1r/Prkca/Braf/Sos1	Cck+-Vip+
rno04012	ErbB signaling pathway	78	-0.624321340039048	-1.55337053842826	0.000239713048281135	0.0033928522712994	2576	tags=41%, list=19%, signal=34%	25272/29433/54245/60664/24245/690919/56718/25233/29431/29414/432361/316369/25126/25513/287398/81504/24516/25023/116590/24681/84027/114858/500985/112400/24329/171140/25614/24680/114486/24246/313845/59323	Mapk10/Pak3/Crk/Pik3r3/Camk2b/Nrg4/Mtor/Akt2/Pak1/Akt3/Nrg2/Nck2/Stat5b/Pik3r1/Map2k4/Grb2/Jun/Prkcb/Mapk1/Prkcg/Gsk3b/Shc3/Cbl/Nrg1/Egfr/Camk2g/Ptk2/Prkca/Braf/Camk2d/Sos1/Erbb4	Cck+-Vip+
rno04144	Endocytosis	225	-0.529951641957466	-1.37494303134449	0.000243797767997561	0.0033928522712994	3197	tags=39%, list=23%, signal=30%	684800/296380/306380/292640/287709/64516/60628/79434/25097/246310/307500/56084/362162/24468/59075/116561/365024/303614/367328/300791/25387/360620/81918/501083/290635/362719/297530/295053/84006/360725/54190/414788/314641/311848/117550/304546/288659/116691/311030/361120/65046/81922/687208/50993/292156/116743/84357/25751/691149/25489/619382/311567/59076/313477/303337/362118/81921/246324/362814/14067…	Smap1/Arfgef2/Psd3/Vta1/Rab5c/Vps45/Cxcr4/Rab11b/Pld2/Arfgap1/Psd2/Hgs/Arfgap2/Hspa8/Grk5/Cltb/Chmp1a/Smurf2/Washc1/Spg21/Arrb1/Wipf2/Pard3/Pdcd6ip/Mvb12a/Asap2/Washc2c/Spart/Prkci/Snx4/Rabep1/RT1-T24-3/Pip5k1c/Sh3glb2/Kif5b/Git2/Vps37b/Cyth1/Stam2/Eps15l1/Ap2s1/Sh3gl1/Vps37d/Rab10/Sh3glb1/Sh3gl2/Sh3kbp1/Dnm2/Capza1/Nedd4/Acap2/Itch/Grk6/Zfyve9/Rab11fip4/Mvb12b/Sh3gl3/Rab31/Rnf41/Ap2b1/Grk3/Wasl/…	Cck+-Vip+
rno01522	Endocrine resistance	83	-0.609356069216458	-1.52365499129926	0.000308272182833358	0.00411851636265366	2407	tags=34%, list=17%, signal=28%	25272/291105/60664/84584/56718/64532/25233/497991/54299/29414/25513/64508/302950/363026/81504/24516/81636/116590/314322/114858/24708/24329/25718/25614/81649/114486/313845/689314	Mapk10/E2f3/Pik3r3/Ncoa3/Mtor/Adcy5/Akt2/Med1/Ncor1/Akt3/Pik3r1/Adcy3/Adcy9/Carm1/Grb2/Jun/Adcy2/Mapk1/Fos/Shc3/Rb1/Egfr/Igf1r/Ptk2/Mapk14/Braf/Sos1/Mapk11	Cck+-Vip+
rno04080	Neuroactive ligand-receptor interaction	218	-0.525385129755634	-1.36147508787517	0.000435186061668697	0.00559046709989787	1708	tags=17%, list=12%, signal=15%	29709/29705/81657/50592/60590/191573/24807/24167/140675/25302/29581/79219/24613/25516/24406/25024/54257/24416/29627/83633/29629/24410/29628/24407/29461/24173/24408/29412/29559/25451/295144/24831/81672/25248/25298/117064	Gabrg2/Gabra1/Gabbr1/Gria1/Grm8/Grin3a/Tacr1/Adcyap1r1/Gabra4/Chrna7/Htr2b/Grid1/Oprd1/Pnoc/Grik4/Gipr/Grik2/Grm3/Gria2/Gabbr2/Gria4/Grin2b/Gria3/Grik5/Vgf/Adra1b/Grin1/Adra1a/Grik1/Gabrb2/Rxfp1/Thrb/Grm7/Cnr1/Cck/Vip	Cck+-Vip+
rno04072	Phospholipase D signaling pathway	128	-0.560228018881082	-1.42730696371961	0.000459347133963653	0.00568229417569852	3097	tags=38%, list=22%, signal=29%	58960/24855/25622/25097/24415/81757/294324/60427/60445/60664/406165/24654/50646/56718/64532/24954/314641/25233/306582/64369/60590/29414/116691/25513/64508/54248/25751/302950/81821/81504/361076/368088/81636/252857/64030/116590/170919/688705/24416/114858/309419/24329/84477/24680/25150/140694/313845/81672	Map2k2/Tsc2/Ptpn11/Pld2/Grm2/Rala/Agpat3/Kitlg/Tsc1/Pik3r3/Agpat1/Plcb1/Ptk2b/Mtor/Adcy5/Insr/Pip5k1c/Akt2/Agpat5/Plpp1/Grm8/Akt3/Cyth1/Pik3r1/Adcy3/Dgkb/Dnm2/Adcy9/Dgkz/Grb2/Dgkh/Dgkd/Adcy2/Rapgef4/Kit/Mapk1/Agpat4/Dgki/Grm3/Shc3/Pip5k1b/Egfr/Gab2/Prkca/Fyn/Dnm1/Sos1/Grm7	Cck+-Vip+
rno05033	Nicotine addiction	34	-0.700058381456334	-1.62160579182519	0.000522914024614062	0.00623761729361059	1708	tags=56%, list=12%, signal=49%	25590/25450/24947/24409/29709/29705/50592/191573/140675/25302/83612/29627/257648/25398/29629/24410/29628/24408/25451	Chrna4/Gabrb1/Gabra3/Grin2a/Gabrg2/Gabra1/Gria1/Grin3a/Gabra4/Chrna7/Slc32a1/Gria2/Cacna1b/Cacna1a/Gria4/Grin2b/Gria3/Grin1/Gabrb2	Cck+-Vip+
rno04664	Fc epsilon RI signaling pathway	53	-0.655550539115059	-1.58546769263584	0.000592264873475459	0.00670927770283808	1674	tags=26%, list=12%, signal=23%	25233/29414/25513/287398/81504/363875/81745/116590/81649/84477/24680/25150/313845/689314	Akt2/Akt3/Pik3r1/Map2k4/Grb2/Rac1/Pdpk1/Mapk1/Mapk14/Gab2/Prkca/Fyn/Sos1/Mapk11	Cck+-Vip+
rno04726	Serotonergic synapse	94	-0.593141281017819	-1.49067419770616	0.000606573380644365	0.00670927770283808	2837	tags=33%, list=20%, signal=26%	25450/25187/50599/80850/29253/24654/25262/81664/64532/294962/89821/29716/29581/25023/24239/25743/114118/116590/79246/54262/24681/81667/257648/25398/81666/50664/24680/114486/24400/25451/54226	Gabrb1/Htr2c/Kcnj3/Gng2/Maoa/Plcb1/Itpr1/Gnai2/Adcy5/Gnb4/Trpc1/Cacna1d/Htr2b/Prkcb/Cacna1c/Kcnj6/Gng4/Mapk1/Htr3a/Kcnn2/Prkcg/Gnb2/Cacna1b/Cacna1a/Gnaq/Gnao1/Prkca/Braf/Gnb1/Gabrb2/App	Cck+-Vip+
rno00512	Mucin type O-glycan biosynthesis	20	-0.76944713392586	-1.66203844553272	0.00062271739158078	0.00670927770283808	954	tags=35%, list=7%, signal=33%	293181/170501/311039/362760/292090/313878/29750	Galnt18/Galnt10/Galnt13/Galnt16/Galnt2/Galnt14/Galnt7	Cck+-Vip+
rno04928	Parathyroid hormone synthesis, secretion and action	83	-0.600001621182132	-1.50026480589144	0.000684807667937008	0.00714768003409252	2483	tags=35%, list=18%, signal=29%	309957/60323/24654/25387/25262/54264/81664/312781/64532/293024/64508/302950/78966/24627/83513/79255/25023/81636/116590/81647/24681/314322/65205/81666/24626/24329/24680/24330/114486	Mef2a/Arhgef1/Plcb1/Arrb1/Itpr1/Mafb/Gnai2/Lrp6/Adcy5/Akap13/Adcy3/Adcy9/Arhgef11/Pde4d/Mmp24/Atf4/Prkcb/Adcy2/Mapk1/Atf2/Prkcg/Fos/Mmp16/Gnaq/Pde4b/Egfr/Prkca/Egr1/Braf	Cck+-Vip+
rno04713	Circadian entrainment	84	-0.591376736251981	-1.47807038313592	0.000787294412387237	0.00796837374961628	2464	tags=46%, list=18%, signal=38%	80850/63840/24598/24245/24654/25262/24409/81664/64532/170546/50592/294962/64508/689560/302950/24167/78962/29716/29717/25023/24239/25743/114118/81636/116590/24681/81667/314322/29627/81666/29629/24410/29628/50664/171140/24408/24680/24246/24400	Gng2/Per2/Nos1/Camk2b/Plcb1/Itpr1/Grin2a/Gnai2/Adcy5/Ryr3/Gria1/Gnb4/Adcy3/Ryr2/Adcy9/Adcyap1r1/Per3/Cacna1d/Cacna1g/Prkcb/Cacna1c/Kcnj6/Gng4/Adcy2/Mapk1/Prkcg/Gnb2/Fos/Gria2/Gnaq/Gria4/Grin2b/Gria3/Gnao1/Camk2g/Grin1/Prkca/Camk2d/Gnb1	Cck+-Vip+
rno05202	Transcriptional misregulation in cancer	132	-0.552410142023165	-1.40919174733496	0.000950880321772984	0.00923798489297532	3352	tags=31%, list=24%, signal=24%	25587/64033/29467/317385/24705/300711/310687/311331/362110/432392/304947/291005/63840/363067/287765/114845/361295/60661/360635/54299/362831/24888/680537/58853/106146145/303828/25671/363447/312777/314423/29628/171120/362316/25718/25614/311876/362489/25243/50662/353227/686117	Id2/Ccnd2/Ddit3/Fus/Rara/Atm/Prcc/Spint1/Cdk9/Fut8/Pbx1/Gadd45g/Per2/Sin3a/Ddx5/Klf3/Ss18/Max/Etv4/Ncor1/Dot1l/Bcl2l1/Nsd2/Nr4a3/Baiap3/Etv5/Smad1/Tspan7/Etv6/Bcl11b/Gria3/Jmjd1c/Cdk14/Igf1r/Ptk2/Pbx3/Runx1t1/Arnt2/Runx1/Zbtb16/Meis1	Cck+-Vip+
rno04921	Oxytocin signaling pathway	135	-0.548111412620125	-1.40107147283677	0.00102370710881229	0.00923798489297532	2321	tags=32%, list=17%, signal=27%	58942/24245/24654/25262/29565/499076/81664/64532/100361457/304813/171358/170546/24668/24669/64508/689560/302950/29716/25520/171378/24516/25023/84347/24239/25743/116600/81636/116590/25537/24681/81762/314322/116670/140729/81666/140724/24329/50664/171140/24680/24674/24246/306243	Cacnb4/Camk2b/Plcb1/Itpr1/Eef2/Ppp1r12c/Gnai2/Adcy5/LOC100361457/Ppp1r12b/Camk1g/Ryr3/Ppp1ca/Ppp1cc/Adcy3/Ryr2/Adcy9/Cacna1d/Prkag1/Ppp3cc/Jun/Prkcb/Cacng2/Cacna1c/Kcnj6/Cacnb2/Adcy2/Mapk1/Rock2/Prkcg/Rock1/Fos/Ppp1r12a/Cacng8/Gnaq/Cacng3/Egfr/Gnao1/Camk2g/Prkca/Ppp3ca/Camk2d/Cacna2d3	Cck+-Vip+
rno04926	Relaxin signaling pathway	107	-0.569439275778007	-1.44274030823861	0.0010309308484914	0.00923798489297532	2576	tags=31%, list=19%, signal=25%	25272/80850/24598/60664/24654/25387/81664/64532/25233/294962/29414/25513/64508/302950/287398/81504/79255/24516/114118/81636/116590/81647/81667/314322/114858/24329/50664/81649/24680/24400/313845/689314/295144	Mapk10/Gng2/Nos1/Pik3r3/Plcb1/Arrb1/Gnai2/Adcy5/Akt2/Gnb4/Akt3/Pik3r1/Adcy3/Adcy9/Map2k4/Grb2/Atf4/Jun/Gng4/Adcy2/Mapk1/Atf2/Gnb2/Fos/Shc3/Egfr/Gnao1/Mapk14/Prkca/Gnb1/Sos1/Mapk11/Rxfp1	Cck+-Vip+
rno04370	VEGF signaling pathway	52	-0.641193423882621	-1.55125429113756	0.00105047821838758	0.00923798489297532	1674	tags=25%, list=12%, signal=22%	25233/29414/25513/363875/171378/25023/116590/24681/25614/81649/24680/24674/689314	Akt2/Akt3/Pik3r1/Rac1/Ppp3cc/Prkcb/Mapk1/Prkcg/Ptk2/Mapk14/Prkca/Ppp3ca/Mapk11	Cck+-Vip+
rno03060	Protein export	21	0.672637740227085	1.98047758699285	0.00106745905040518	0.00923798489297532	668	tags=43%, list=5%, signal=41%	294912/25617/296076/315548/293142/298068/266758/317409/691393	Sec62/Hspa5/Srp14/Srpra/Spcs2/Sec61b/Sec11c/MGC109340/Oxa1l	Cck+-Vip+
rno04530	Tight junction	126	-0.550337508542646	-1.40185092450519	0.00109968744904637	0.00923798489297532	3460	tags=39%, list=25%, signal=29%	24511/81822/64562/29340/116554/295347/78975/29365/63994/26955/24673/25272/373545/117281/315509/81918/292994/140581/63836/314259/84006/100361457/310533/58948/500929/316531/25489/83807/315430/29716/25520/363875/79433/246255/24516/81634/25537/117104/117256/304109/81762/266759/25252/500261/60660/64053/50662/64158/291553	Itgb1/Actb/Prkab2/Prkce/Mapk8/Rap1a/Prkaa2/Mpdz/Arhgap17/Afdn/Ppp2cb/Mapk10/Prkag2/Ppp2r1a/Jam3/Pard3/Tjp1/Patj/Actn4/Mpp5/Prkci/LOC100361457/Rapgef2/Dlg3/Tuba1b/Tuba4a/Nedd4/Ybx3/Amotl1/Cacna1d/Prkag1/Rac1/Myh10/Ppp2r2d/Jun/Actn1/Rock2/Ppp2r2a/Ppp2r2c/Tiam1/Rock1/Hspa4/Dlg1/Magi1/Ppp2r2b/Dlg2/Runx1/Tuba1a/Nedd4l	Cck+-Vip+
rno04152	AMPK signaling pathway	103	-0.565532472186243	-1.43036755256189	0.00110634549616471	0.00923798489297532	3077	tags=42%, list=22%, signal=33%	24855/65158/65152/500131/29376/78975/79434/25741/24673/83840/60445/373545/117281/25467/60664/85239/50671/29565/56718/303605/287871/24954/25233/312754/29414/294515/25513/50993/308579/299147/83792/25520/246255/360937/81745/117104/117256/60416/60660/25718/25675/691318/29412	Tsc2/Rab2a/Pfkm/Creb5/Irs2/Prkaa2/Rab11b/Pfkl/Ppp2cb/Rps6kb1/Tsc1/Prkag2/Ppp2r1a/Irs1/Pik3r3/Mlycd/Fasn/Eef2/Mtor/Strada/Rptor/Insr/Akt2/Ppp2r5a/Akt3/Foxo3/Pik3r1/Rab10/Cpt1c/Ppp2r5e/Scd2/Prkag1/Ppp2r2d/Tbc1d1/Pdpk1/Ppp2r2a/Ppp2r2c/Pfkp/Ppp2r2b/Igf1r/Hmgcr/Ppp2r5c/Adra1a	Cck+-Vip+
rno05163	Human cytomegalovirus infection	184	-0.525107391887163	-1.35652700621678	0.00116892456426477	0.00952245864547402	2522	tags=32%, list=18%, signal=26%	60445/80850/54245/291105/89808/60323/60664/24654/25262/84351/50646/56718/81664/64532/64202/414788/29468/25233/84598/292892/294962/29414/25513/293024/25414/64508/309361/302950/78966/25310/367072/81504/79255/363875/171378/25023/114118/81636/116590/25537/81647/24681/81667/81762/84027/25125/81666/24708/361787/24329/50664/25614/81649/24680/24674/24400/313845/689314	Tsc1/Gng2/Crk/E2f3/Cx3cl1/Arhgef1/Pik3r3/Plcb1/Itpr1/Ikbkb/Ptk2b/Mtor/Gnai2/Adcy5/Calr/RT1-T24-3/Pdia3/Akt2/Jak1/Irf3/Gnb4/Akt3/Pik3r1/Akap13/Bcar1/Adcy3/Chuk/Adcy9/Arhgef11/Cyct/Arhgef12/Grb2/Atf4/Rac1/Ppp3cc/Prkcb/Gng4/Adcy2/Mapk1/Rock2/Atf2/Prkcg/Gnb2/Rock1/Gsk3b/Stat3/Gnaq/Rb1/RT1-T24-1/Egfr/Gnao1/Ptk2/Mapk14/Prkca/Ppp3ca/Gnb1/Sos1/Mapk11	Cck+-Vip+
rno04960	Aldosterone-regulated sodium reabsorption	31	-0.706636676668527	-1.6202525464184	0.00145317235099913	0.0115561801246121	2622	tags=48%, list=19%, signal=39%	25650/25467/60664/24954/29517/116501/25513/24213/25023/81745/116590/24681/25672/24680/291553	Atp1b1/Irs1/Pik3r3/Insr/Sgk1/Slc9a3r2/Pik3r1/Atp1a3/Prkcb/Pdpk1/Mapk1/Prkcg/Nr3c2/Prkca/Nedd4l	Cck+-Vip+
rno05231	Choline metabolism in cancer	88	-0.584609619613899	-1.46507562475702	0.00150287849430113	0.0116735213278274	3299	tags=47%, list=24%, signal=36%	25666/116554/58960/24855/682937/362866/25097/83840/363024/25272/294568/60445/29194/60664/56718/314641/25233/64369/29414/85254/25513/54248/81821/81504/85426/363875/24516/25023/361076/81745/362219/368088/116590/688705/24681/314322/365962/309419/24329/24680/313845	Dgkg/Mapk8/Map2k2/Tsc2/Wasf3/Chpt1/Pld2/Rps6kb1/Slc44a2/Mapk10/Wasf1/Tsc1/Chka/Pik3r3/Mtor/Pip5k1c/Akt2/Plpp1/Akt3/Slc44a1/Pik3r1/Dgkb/Dgkz/Grb2/Slc5a7/Rac1/Jun/Prkcb/Dgkh/Pdpk1/Gpcpd1/Dgkd/Mapk1/Dgki/Prkcg/Fos/Slc44a5/Pip5k1b/Egfr/Prkca/Sos1	Cck+-Vip+
rno04929	GnRH secretion	52	-0.626927842523695	-1.51674123552229	0.00191782672420498	0.0142996196188194	2677	tags=46%, list=19%, signal=37%	84390/50599/60664/24654/25387/25262/81657/25233/29414/89821/25513/84494/29716/29717/25023/24239/25743/116590/54262/24681/140933/81666/83633/24680	Hcn1/Kcnj3/Pik3r3/Plcb1/Arrb1/Itpr1/Gabbr1/Akt2/Akt3/Trpc1/Pik3r1/Trpc4/Cacna1d/Cacna1g/Prkcb/Cacna1c/Kcnj6/Mapk1/Kcnn2/Prkcg/Trpc5/Gnaq/Gabbr2/Prkca	Cck+-Vip+
rno04068	FoxO signaling pathway	106	-0.566264174756399	-1.4330076302463	0.00192659545762537	0.0142996196188194	3447	tags=41%, list=25%, signal=31%	361042/64562/689161/64033/116554/24248/689954/58960/300711/29376/78975/291005/25272/373545/25467/60664/84351/364637/29547/24954/29517/25233/29414/294515/25513/24370/309361/81504/25520/497961/50557/81745/54244/116590/65218/25125/24329/25718/81649/29546/114486/313845/689314	Pck2/Prkab2/Gabarapl1/Ccnd2/Mapk8/Cat/Setd7/Map2k2/Atm/Irs2/Prkaa2/Gadd45g/Mapk10/Prkag2/Irs1/Pik3r3/Ikbkb/Fbxo25/Homer2/Insr/Sgk1/Akt2/Akt3/Foxo3/Pik3r1/Foxg1/Chuk/Grb2/Prkag1/Nlk/Pten/Pdpk1/Crebbp/Mapk1/Agap2/Stat3/Egfr/Igf1r/Mapk14/Homer1/Braf/Sos1/Mapk11	Cck+-Vip+
rno04940	Type I diabetes mellitus	27	-0.703600892593204	-1.58396703989639	0.00228439035433695	0.0165866603988814	524	tags=30%, list=4%, signal=29%	116660/414788/81024/361787/29714/25669/24380/24379	Ptprn/RT1-T24-3/Ica1/RT1-T24-1/Ptprn2/Cpe/Gad2/Gad1	Cck+-Vip+
rno04660	T cell receptor signaling pathway	80	-0.576734754099015	-1.43705685596256	0.00277198500160559	0.0195448661146272	2576	tags=32%, list=19%, signal=27%	25272/29433/60664/85420/360640/84351/29434/25233/29431/29414/316369/25513/309361/81504/171378/24516/81745/116590/314322/84027/25252/81649/25150/24674/313845/689314	Mapk10/Pak3/Pik3r3/Prkcq/Map3k14/Ikbkb/Rasgrp1/Akt2/Pak1/Akt3/Nck2/Pik3r1/Chuk/Grb2/Ppp3cc/Jun/Pdpk1/Mapk1/Fos/Gsk3b/Dlg1/Mapk14/Fyn/Ppp3ca/Sos1/Mapk11	Cck+-Vip+
rno00564	Glycerophospholipid metabolism	84	-0.573838677417406	-1.43423625211249	0.00284162459406966	0.0195448661146272	3673	tags=45%, list=26%, signal=33%	366196/140544/100361138/361401/680466/361467/25666/293620/362866/25097/310773/294324/83817/29194/406165/360753/114101/362713/316737/306582/64369/313997/89841/362434/54248/312828/100359680/314553/81821/309014/361076/362219/25062/368088/170919/688705/679692/60666	Crls1/Pcyt1a/Dgkq/Pla2g15/Plpp5/Lpcat1/Dgkg/Ptdss2/Chpt1/Pld2/Cept1/Agpat3/Ache/Chka/Agpat1/Pnpla6/Cds2/Selenoi/Lpin2/Agpat5/Plpp1/Mboat2/Pcyt2/Lpcat3/Dgkb/Etnk1/Lpcat2/Ptdss1/Dgkz/Plpp4/Dgkh/Gpcpd1/Gpd2/Dgkd/Agpat4/Dgki/Lpgat1/Gpd1	Cck+-Vip+
rno04020	Calcium signaling pathway	195	-0.515474522990113	-1.33336490788764	0.00286736059765489	0.0195448661146272	2346	tags=25%, list=17%, signal=21%	24598/59299/24245/24654/25262/24409/140671/50646/24260/54260/171358/170546/24807/64508/24215/689560/302950/25302/29716/294560/29581/29717/171378/54234/140448/25023/83531/24239/312981/81636/29600/24681/257648/25398/81666/24329/171140/24173/24408/29613/29412/140447/24680/29715/24674/24246/59323/25054	Nos1/Trdn/Camk2b/Plcb1/Itpr1/Grin2a/Phkg2/Ptk2b/Chrm3/Itpkb/Camk1g/Ryr3/Tacr1/Adcy3/Atp2b2/Ryr2/Adcy9/Chrna7/Cacna1d/Mcu/Htr2b/Cacna1g/Ppp3cc/Cacna1e/Slc8a3/Prkcb/Vdac2/Cacna1c/Asph/Adcy2/Atp2b4/Prkcg/Cacna1b/Cacna1a/Gnaq/Egfr/Camk2g/Adra1b/Grin1/Ntrk3/Adra1a/Slc8a2/Prkca/Slc8a1/Ppp3ca/Camk2d/Erbb4/Ntrk2	Cck+-Vip+
rno05142	Chagas disease	79	-0.571172983098371	-1.42183499847356	0.0036016834739866	0.0236418810487936	2884	tags=32%, list=21%, signal=25%	24611/24673/25272/117281/60664/24654/84351/81664/64202/25233/29414/25513/309361/287398/246255/24516/116590/117104/117256/314322/81666/60660/50664/81649/689314	Gnal/Ppp2cb/Mapk10/Ppp2r1a/Pik3r3/Plcb1/Ikbkb/Gnai2/Calr/Akt2/Akt3/Pik3r1/Chuk/Map2k4/Ppp2r2d/Jun/Mapk1/Ppp2r2a/Ppp2r2c/Fos/Gnaq/Ppp2r2b/Gnao1/Mapk14/Mapk11	Cck+-Vip+
rno04931	Insulin resistance	93	-0.568866858925053	-1.42980032118584	0.00360998782481578	0.0236418810487936	3447	tags=45%, list=25%, signal=34%	361042/64562/29340/362102/116554/25493/297417/360631/24697/25594/25622/500131/29376/78975/83840/306117/25272/373545/25467/154968/60664/85420/84351/56718/24954/360518/25233/24668/29414/360406/25513/24669/501560/25520/50557/25023/81745/311839/304479/84027/25125/26295	Pck2/Prkab2/Prkce/Ptpa/Mapk8/Nfkbia/Gfpt1/Mlx/Ptpn1/Ppp1cb/Ptpn11/Creb5/Irs2/Prkaa2/Rps6kb1/Tbc1d4/Mapk10/Prkag2/Irs1/Oga/Pik3r3/Prkcq/Ikbkb/Mtor/Insr/Gfpt2/Akt2/Ppp1ca/Akt3/Ptprf/Pik3r1/Ppp1cc/Rps6ka3/Prkag1/Pten/Prkcb/Pdpk1/Slc27a4/Mlxip/Gsk3b/Stat3/Ogt	Cck+-Vip+
rno04670	Leukocyte transendothelial migration	79	-0.569814281241423	-1.41845274841996	0.00375253797566013	0.0241028400744324	3460	tags=39%, list=25%, signal=30%	24511/81822/295378/295347/25622/60628/306400/26955/315509/60664/50646/63836/81664/100361457/305679/54355/25513/25414/363875/299012/25023/81634/252857/25537/24681/81762/297357/25614/81649/24680/689314	Itgb1/Actb/Vav3/Rap1a/Ptpn11/Cxcr4/Arhgap35/Afdn/Jam3/Pik3r3/Ptk2b/Actn4/Gnai2/LOC100361457/Vcl/Rassf5/Pik3r1/Bcar1/Rac1/Arhgap5/Prkcb/Actn1/Rapgef4/Rock2/Prkcg/Rock1/Ctnna2/Ptk2/Mapk14/Prkca/Mapk11	Cck+-Vip+
rno05031	Amphetamine addiction	60	-0.59931843874352	-1.46797811038859	0.0039766559460201	0.0248240566717298	2363	tags=47%, list=17%, signal=39%	29253/24245/24409/64532/54323/50592/24668/24669/191573/29716/79255/116470/171378/24516/25023/24239/81647/24681/314322/29627/29629/24410/29628/171140/24408/24680/24674/24246	Maoa/Camk2b/Grin2a/Adcy5/Arc/Gria1/Ppp1ca/Ppp1cc/Grin3a/Cacna1d/Atf4/Stx1a/Ppp3cc/Jun/Prkcb/Cacna1c/Atf2/Prkcg/Fos/Gria2/Gria4/Grin2b/Gria3/Camk2g/Grin1/Prkca/Ppp3ca/Camk2d	Cck+-Vip+
rno05135	Yersinia infection	114	-0.542485779451113	-1.37778858740402	0.00407718590501288	0.0248240566717298	2423	tags=31%, list=17%, signal=26%	54245/60323/60664/309081/360620/84351/50646/100361457/314641/25233/304546/292892/29414/25513/25414/309361/501560/367072/287398/114559/363875/24516/117542/116590/682507/25537/81762/314322/84027/309419/81666/25614/81649/689314/361251	Crk/Arhgef1/Pik3r3/Dock1/Wipf2/Ikbkb/Ptk2b/LOC100361457/Pip5k1c/Akt2/Git2/Irf3/Akt3/Pik3r1/Bcar1/Chuk/Rps6ka3/Arhgef12/Map2k4/Arhgef7/Rac1/Jun/Baiap2/Mapk1/Wasl/Rock2/Rock1/Fos/Gsk3b/Pip5k1b/Gnaq/Ptk2/Mapk14/Mapk11/Elmo1	Cck+-Vip+
rno04730	Long-term depression	54	-0.599942856078007	-1.4563289174738	0.00408779376330881	0.0248240566717298	2847	tags=39%, list=21%, signal=31%	24673/79220/117281/24598/24654/25262/81664/58959/81648/50592/25023/116590/24681/29627/25398/81666/29628/25718/50664/24680/114486	Ppp2cb/Grid2/Ppp2r1a/Nos1/Plcb1/Itpr1/Gnai2/Crhr1/Crh/Gria1/Prkcb/Mapk1/Prkcg/Gria2/Cacna1a/Gnaq/Gria3/Igf1r/Gnao1/Prkca/Braf	Cck+-Vip+
rno04015	Rap1 signaling pathway	174	-0.511296834409816	-1.31728387636994	0.00427582813668344	0.0252497399890904	2300	tags=30%, list=17%, signal=26%	78965/26955/361442/81757/60427/362799/54245/60664/24654/81918/24409/362317/81664/113970/64532/84006/63881/100361457/24954/315776/310533/25233/29414/54355/25513/25414/64508/302950/363875/313644/25023/366608/246212/81636/252857/64030/116590/85421/24681/304109/500261/81666/24410/24329/360891/25718/50664/81649/24408/24680/114486/689314/25248	Csf1/Afdn/Sipa1l2/Rala/Kitlg/Rapgef5/Crk/Pik3r3/Plcb1/Pard3/Grin2a/Krit1/Gnai2/Magi2/Adcy5/Prkci/Rapgef1/LOC100361457/Insr/Tln2/Rapgef2/Akt2/Akt3/Rassf5/Pik3r1/Bcar1/Adcy3/Adcy9/Rac1/Rap1gap/Prkcb/Dock4/Sipa1l1/Adcy2/Rapgef4/Kit/Mapk1/Prkd1/Prkcg/Tiam1/Magi1/Gnaq/Grin2b/Egfr/Enah/Igf1r/Gnao1/Mapk14/Grin1/Prkca/Braf/Mapk11/Cnr1	Cck+-Vip+
rno04650	Natural killer cell mediated cytotoxicity	70	-0.578998127913103	-1.43850729577308	0.00430908736340764	0.0252497399890904	1623	tags=20%, list=12%, signal=18%	29431/25513/81504/363875/171378/25023/116590/24681/114858/24680/25150/24674/114486/313845	Pak1/Pik3r1/Grb2/Rac1/Ppp3cc/Prkcb/Mapk1/Prkcg/Shc3/Prkca/Fyn/Ppp3ca/Braf/Sos1	Cck+-Vip+
rno04917	Prolactin signaling pathway	61	-0.604526430902323	-1.48360000059436	0.00466674429899191	0.0268740102735051	1674	tags=26%, list=12%, signal=23%	25233/29414/294515/25126/25513/500616/81504/116590/314322/84027/114858/25125/24514/81649/313845/689314	Akt2/Akt3/Foxo3/Stat5b/Pik3r1/Socs5/Grb2/Mapk1/Fos/Gsk3b/Shc3/Stat3/Jak2/Mapk14/Sos1/Mapk11	Cck+-Vip+
rno04150	mTOR signaling pathway	135	-0.52308145915601	-1.33709040446718	0.00495497251224193	0.0276087557810499	3170	tags=36%, list=23%, signal=28%	304410/315196/58960/24855/78975/83840/362802/60445/297566/25467/502988/60664/84351/56718/312781/303605/287871/24954/316737/29517/25233/296648/29414/303185/65201/114850/299971/25513/309361/501560/690751/305464/81504/50557/25023/81745/266715/310131/116590/24681/84027/498416/117596/303206/25718/24680/114486/313845	Castor2/Wnt7b/Map2k2/Tsc2/Prkaa2/Rps6kb1/Atp6v1c2/Tsc1/Atp6v1e1/Irs1/Sesn2/Pik3r3/Ikbkb/Mtor/Lrp6/Strada/Rptor/Insr/Lpin2/Sgk1/Akt2/Mapkap1/Akt3/Flcn/Clip1/Wnt7a/Atp6v1c1/Pik3r1/Chuk/Rps6ka3/Wdr59/Depdc5/Grb2/Pten/Prkcb/Pdpk1/Fzd3/Rictor/Mapk1/Prkcg/Gsk3b/Grb10/Atp6v1b2/Ulk2/Igf1r/Prkca/Braf/Sos1	Cck+-Vip+
rno00650	Butanoate metabolism	22	-0.704394137640094	-1.54762442110384	0.00495965672713471	0.0276087557810499	1516	tags=32%, list=11%, signal=28%	65984/29637/81632/25014/117099/24380/24379	Aacs/Hmgcs1/Abat/Acat1/Bdh1/Gad2/Gad1	Cck+-Vip+
rno04022	cGMP-PKG signaling pathway	133	-0.529259824717814	-1.35160448163879	0.00517850098573431	0.0282648974335213	2725	tags=35%, list=20%, signal=28%	29693/29599/25650/246770/309957/25467/24654/25262/66016/81664/64532/24954/25233/24668/353256/29414/24669/89823/64508/24215/302950/29716/79255/24213/171378/140448/81743/83531/24239/24613/29516/81636/116590/29600/25537/81647/81762/116670/81666/83731/24173/29412/140447/29715/24674/50678	Atp2a2/Atp2b3/Atp1b1/Gtf2ird1/Mef2a/Irs1/Plcb1/Itpr1/Kcnmb4/Gnai2/Adcy5/Insr/Akt2/Ppp1ca/Gtf2i/Akt3/Ppp1cc/Trpc6/Adcy3/Atp2b2/Adcy9/Cacna1d/Atf4/Atp1a3/Ppp3cc/Slc8a3/Pde2a/Vdac2/Cacna1c/Oprd1/Pde3b/Adcy2/Mapk1/Atp2b4/Rock2/Atf2/Rock1/Ppp1r12a/Gnaq/Kcnma1/Adra1b/Adra1a/Slc8a2/Slc8a1/Ppp3ca/Pde3a	Cck+-Vip+
rno04914	Progesterone-mediated oocyte maturation	82	-0.571529727690109	-1.42800800436098	0.00524677736789916	0.0282648974335213	3270	tags=34%, list=24%, signal=26%	116554/301252/361389/291689/296558/25272/309510/60664/360643/81664/64532/25233/360949/29414/25513/64508/501560/302950/293056/29516/81636/116590/288671/303010/25718/81649/114486/689314	Mapk8/Hsp90ab1/Anapc10/Cdc23/Anapc2/Mapk10/Cpeb3/Pik3r3/Cdc27/Gnai2/Adcy5/Akt2/Cpeb2/Akt3/Pik3r1/Adcy3/Rps6ka3/Adcy9/Cpeb1/Pde3b/Adcy2/Mapk1/Anapc5/Cpeb4/Igf1r/Mapk14/Braf/Mapk11	Cck+-Vip+
rno04721	Synaptic vesicle cycle	65	-0.59270727799198	-1.46169853821842	0.00542684333452802	0.0287708837100374	1597	tags=34%, list=12%, signal=30%	25531/65046/299971/25751/29757/116470/140673/24923/140670/83612/81637/54241/117596/257648/25398/79212/140694/84556/24803/25558/25012/25716	Rab3a/Ap2s1/Atp6v1c1/Dnm2/Atp6v0a1/Stx1a/Napa/Stx1b/Ap2b1/Slc32a1/Ap2a2/Cltc/Atp6v1b2/Cacna1b/Cacna1a/Slc6a1/Dnm1/Rims1/Vamp2/Stxbp1/Snap25/Syt1	Cck+-Vip+
rno04213	Longevity regulating pathway - multiple species	53	-0.607557043222007	-1.46939405276391	0.00582510268208789	0.0303997546221462	3454	tags=49%, list=25%, signal=37%	24786/64562/24248/29376/78975/83840/24468/373545/25467/60664/365601/56718/287871/64532/65041/24954/361845/25233/29414/294515/25513/64508/302950/25520/81636/25718	Sod1/Prkab2/Cat/Irs2/Prkaa2/Rps6kb1/Hspa8/Prkag2/Irs1/Pik3r3/Atg5/Mtor/Rptor/Adcy5/Clpb/Insr/Eif4ebp2/Akt2/Akt3/Foxo3/Pik3r1/Adcy3/Adcy9/Prkag1/Adcy2/Igf1r	Cck+-Vip+
rno04151	PI3K-Akt signaling pathway	263	-0.482614230672834	-1.25691047944717	0.00784661089528252	0.0403195082926825	2522	tags=22%, list=18%, signal=18%	60445/80850/117281/25467/60664/362800/56011/84351/56718/113970/287871/24954/29517/25233/84598/312754/294962/29414/294515/362862/25513/309361/299147/59265/24888/81504/79255/363875/246255/50557/81745/114118/79240/64030/116590/56010/25567/117104/81647/117256/81667/84027/498949/500261/24514/60660/117036/24329/25718/25614/691318/24680/24718/24400/313845/59323/25054	Tsc1/Gng2/Ppp2r1a/Irs1/Pik3r3/Itgb8/Ywhab/Ikbkb/Mtor/Magi2/Rptor/Insr/Sgk1/Akt2/Jak1/Ppp2r5a/Gnb4/Akt3/Foxo3/Hsp90b1/Pik3r1/Chuk/Ppp2r5e/Phlpp1/Bcl2l1/Grb2/Atf4/Rac1/Ppp2r2d/Pten/Pdpk1/Gng4/Nr4a1/Kit/Mapk1/Ywhag/Tnr/Ppp2r2a/Atf2/Ppp2r2c/Gnb2/Gsk3b/Phlpp2/Magi1/Jak2/Ppp2r2b/Lamc1/Egfr/Igf1r/Ptk2/Ppp2r5c/Prkca/Reln/Gnb1/Sos1/Erbb4/Ntrk2	Cck+-Vip+
rno04520	Adherens junction	64	-0.576334408235382	-1.42091389461191	0.00811410899398534	0.0410623091513803	3128	tags=50%, list=23%, signal=39%	24697/24884/682937/26955/29616/294568/81918/307641/292994/63836/361598/100361457/24161/24954/305679/360406/686098/116549/192183/363875/497961/301737/54244/117542/81634/116590/682507/297357/24329/25718/29645/25150	Ptpn1/Yes1/Wasf3/Afdn/Ptprm/Wasf1/Pard3/Csnk2a2/Tjp1/Actn4/Iqgap1/LOC100361457/Acp1/Insr/Vcl/Ptprf/Sorbs1/Csnk2a1/Nectin1/Rac1/Nlk/Fer/Crebbp/Baiap2/Actn1/Mapk1/Wasl/Ctnna2/Egfr/Igf1r/Ptprj/Fyn	Cck+-Vip+
rno00290	Valine, leucine and isoleucine biosynthesis	3	-0.948632280078151	-1.44297742454413	0.0084586639441132	0.0421670710049822	387	tags=67%, list=3%, signal=65%	360816/29592	Sdsl/Bcat1	Cck+-Vip+
rno04611	Platelet activation	101	-0.542963679213356	-1.37073674890238	0.00900069636980597	0.0439894651943619	2310	tags=27%, list=17%, signal=22%	60323/60664/24654/25262/81664/64532/84006/100361457/315776/29434/25233/24668/29414/25513/24669/64508/302950/367072/81636/116590/25537/81762/116670/81666/81649/25150/689314	Arhgef1/Pik3r3/Plcb1/Itpr1/Gnai2/Adcy5/Prkci/LOC100361457/Tln2/Rasgrp1/Akt2/Ppp1ca/Akt3/Pik3r1/Ppp1cc/Adcy3/Adcy9/Arhgef12/Adcy2/Mapk1/Rock2/Rock1/Ppp1r12a/Gnaq/Mapk14/Fyn/Mapk11	Cck+-Vip+
rno04722	Neurotrophin signaling pathway	110	-0.535270203903069	-1.35889950475212	0.00908764400721848	0.0439894651943619	2619	tags=35%, list=19%, signal=28%	360678/84469/25272/58838/170820/25467/54245/60664/24245/83576/84351/63881/25233/29414/294515/116478/25513/501560/29192/81504/79255/363875/24516/81745/303604/116590/314850/84027/114858/60450/171140/81649/29613/114486/24246/313845/689314/25054	Arhgdia/Maged1/Mapk10/Sh2b3/Prdm4/Irs1/Crk/Pik3r3/Camk2b/Sort1/Ikbkb/Rapgef1/Akt2/Akt3/Foxo3/Kidins220/Pik3r1/Rps6ka3/Psen1/Grb2/Atf4/Rac1/Jun/Pdpk1/Map3k3/Mapk1/Frs2/Gsk3b/Shc3/Matk/Camk2g/Mapk14/Ntrk3/Braf/Camk2d/Sos1/Mapk11/Ntrk2	Cck+-Vip+
rno04750	Inflammatory mediator regulation of TRP channels	88	-0.552743669782467	-1.3852171605932	0.00962523599058668	0.0459261260122279	2300	tags=31%, list=17%, signal=26%	60664/24245/85420/24654/25262/25466/29465/81749/64532/24668/25513/24669/64508/302950/63882/29581/25023/81636/24681/79123/81666/171140/81649/24680/24246/689314/25364	Pik3r3/Camk2b/Prkcq/Plcb1/Itpr1/Il1rap/Trpv2/Prkch/Adcy5/Ppp1ca/Pik3r1/Ppp1cc/Adcy3/Adcy9/Asic4/Htr2b/Prkcb/Adcy2/Prkcg/Asic1/Gnaq/Camk2g/Mapk14/Prkca/Camk2d/Mapk11/Asic2	Cck+-Vip+
rno04919	Thyroid hormone signaling pathway	111	-0.543542986107306	-1.38047676178209	0.00998887836679311	0.046989934852238	3419	tags=38%, list=25%, signal=29%	81822/24214/306030/58960/24855/65152/25741/306117/29693/25650/83724/363067/60664/296612/84584/24654/303539/619436/56718/100361457/24782/25233/497991/54299/29414/25513/140666/360817/317343/24213/25023/81745/54244/690752/116590/303403/24681/84027/60416/313929/24680/24831	Actb/Atp1b2/Med4/Map2k2/Tsc2/Pfkm/Pfkl/Tbc1d4/Atp2a2/Atp1b1/Ncoa2/Sin3a/Pik3r3/Med27/Ncoa3/Plcb1/Kat2a/Med24/Mtor/LOC100361457/Slc9a1/Akt2/Med1/Ncor1/Akt3/Pik3r1/Rcan2/Med13l/Med14/Atp1a3/Prkcb/Pdpk1/Crebbp/Med12l/Mapk1/Med13/Prkcg/Gsk3b/Pfkp/Ncoa1/Prkca/Thrb	Cck+-Vip+
rno04120	Ubiquitin mediated proteolysis	131	-0.511699234023654	-1.30499935115546	0.0107183853340286	0.0497213986328549	3464	tags=46%, list=25%, signal=35%	291999/315608/361509/100366017/361585/361258/361389/291689/81920/296558/300948/361765/308384/313348/117519/360746/680835/360860/303614/300084/296161/117060/298689/316575/360643/298652/361712/117553/246216/289623/304522/308669/362377/303024/83422/689226/300772/25489/305268/54252/311567/301555/309758/64624/679949/303478/361181/363065/361831/303689/64631/288671/362294/690516/313876/500985/296956/315…	Wwp2/Ube4a/Ube2m/Ube2e1/Ube3a/Cul2/Anapc10/Cdc23/Ube2d3/Anapc2/Rnf7/Btrc/Sae1/Klhl9/Keap1/Ppil2/Cul7/Cop1/Smurf2/Rbx1/Ubox5/Ubr5/Ube2j2/Trip12/Cdc27/Ube4b/Syvn1/Uba3/Prpf19/Ube2k/Fbxw8/Herc2/Herc3/Fbxw11/Pias2/Ube2r2/Pias1/Nedd4/Uba6/Mid1/Itch/Cul3/Herc4/Cul5/Ube2ql1/Ube2z/Cul4a/Ube2q2/Ube2d1/Ube2o/Ube2g1/Anapc5/Ube3c/Smurf1/Birc6/Cbl/Ube2h/Herc1/Ubc/Nedd4l	Cck+-Vip+
rno04912	GnRH signaling pathway	75	-0.567021907894572	-1.41270321983767	0.0113500655923087	0.0519304370935767	1315	tags=35%, list=9%, signal=32%	24245/24654/25262/50646/64532/64508/302950/29716/287398/81504/79255/24516/25023/24239/303604/81636/116590/81666/24329/171140/81649/24680/24330/24246/313845/689314	Camk2b/Plcb1/Itpr1/Ptk2b/Adcy5/Adcy3/Adcy9/Cacna1d/Map2k4/Grb2/Atf4/Jun/Prkcb/Cacna1c/Map3k3/Adcy2/Mapk1/Gnaq/Egfr/Camk2g/Mapk14/Prkca/Egr1/Camk2d/Sos1/Mapk11	Cck+-Vip+
rno05221	Acute myeloid leukemia	60	-0.569597706741105	-1.39517977617458	0.012493150304047	0.0562419921298229	2414	tags=30%, list=17%, signal=25%	63840/60664/84351/56718/25233/29414/25126/25513/309361/81504/64030/116590/25125/362489/114486/313845/50662/353227	Per2/Pik3r3/Ikbkb/Mtor/Akt2/Akt3/Stat5b/Pik3r1/Chuk/Grb2/Kit/Mapk1/Stat3/Runx1t1/Braf/Sos1/Runx1/Zbtb16	Cck+-Vip+
rno04810	Regulation of actin cytoskeleton	184	-0.4868861653307	-1.25778886838894	0.0126291898495111	0.0562419921298229	2612	tags=28%, list=19%, signal=23%	303342/301334/294568/29433/316457/54245/60323/60664/362800/309081/499076/63836/29524/24260/304580/361598/100361457/24782/305679/314641/304813/25233/24668/29431/29414/25513/24669/58823/25414/367072/114559/307483/363875/79433/117542/81634/116590/682507/25537/303073/304109/81762/116670/299611/309419/24329/360891/286928/25614/114486/313845	Ssh2/Arhgef4/Wasf1/Pak3/Pikfyve/Crk/Arhgef1/Pik3r3/Itgb8/Dock1/Ppp1r12c/Actn4/Limk2/Chrm3/Ssh1/Iqgap1/LOC100361457/Slc9a1/Vcl/Pip5k1c/Ppp1r12b/Akt2/Ppp1ca/Pak1/Akt3/Pik3r1/Ppp1cc/Nckap1/Bcar1/Arhgef12/Arhgef7/Diaph1/Rac1/Myh10/Baiap2/Actn1/Mapk1/Wasl/Rock2/Cyfip2/Tiam1/Rock1/Ppp1r12a/Apc2/Pip5k1b/Egfr/Enah/Abi2/Ptk2/Braf/Sos1	Cck+-Vip+
rno05220	Chronic myeloid leukemia	73	-0.561293117884098	-1.39670447272617	0.0135380792606664	0.0594962956981916	2580	tags=29%, list=19%, signal=24%	291005/54245/291105/60664/84351/309696/25233/29414/25126/25513/309361/24888/81504/116590/114858/500985/24708/84477/114486/313845/50662	Gadd45g/Crk/E2f3/Pik3r3/Ikbkb/Bcr/Akt2/Akt3/Stat5b/Pik3r1/Chuk/Bcl2l1/Grb2/Mapk1/Shc3/Cbl/Rb1/Gab2/Braf/Sos1/Runx1	Cck+-Vip+
rno04659	Th17 cell differentiation	75	-0.561651732828865	-1.39932373043736	0.0143970221613784	0.0624494208039012	2233	tags=29%, list=16%, signal=25%	116554/25493/301252/24705/25272/85420/84351/56718/25466/84598/25126/309361/171378/24516/116590/314322/25125/24514/81649/24674/689314/50662	Mapk8/Nfkbia/Hsp90ab1/Rara/Mapk10/Prkcq/Ikbkb/Mtor/Il1rap/Jak1/Stat5b/Chuk/Ppp3cc/Jun/Mapk1/Fos/Stat3/Jak2/Mapk14/Ppp3ca/Mapk11/Runx1	Cck+-Vip+
rno04380	Osteoclast differentiation	97	-0.533986216656923	-1.34641367703768	0.0150362673862506	0.0643290235177308	1674	tags=30%, list=12%, signal=26%	116554/25493/100360982/78965/25445/25272/60664/360640/84351/25233/84598/29414/25513/25528/309361/81504/312937/363875/171378/24516/113894/116590/314322/24517/81649/84477/25150/24674/689314	Mapk8/Nfkbia/Relb/Csf1/Fosl1/Mapk10/Pik3r3/Map3k14/Ikbkb/Akt2/Jak1/Akt3/Pik3r1/Sirpa/Chuk/Grb2/Cyld/Rac1/Ppp3cc/Jun/Sqstm1/Mapk1/Fos/Junb/Mapk14/Gab2/Fyn/Ppp3ca/Mapk11	Cck+-Vip+
rno05206	MicroRNAs in cancer	139	-0.506914183252389	-1.29479226928539	0.0152155474787447	0.0643290235177308	2445	tags=25%, list=18%, signal=21%	683788/25467/54245/291105/60664/299284/84351/56718/287871/297480/84580/363140/25513/81504/60434/50557/25023/54244/266715/25648/116590/25567/24681/24565/444984/81762/25125/65205/299611/24329/140590/24680/24398/313845/311071	Fscn1/Irs1/Crk/E2f3/Pik3r3/Dicer1/Ikbkb/Mtor/Rptor/Foxp1/Hdac5/Rassf1/Pik3r1/Grb2/Bcl2l2/Pten/Prkcb/Crebbp/Fzd3/Slc7a1/Mapk1/Tnr/Prkcg/Abcc1/Dnmt3a/Rock1/Stat3/Mmp16/Apc2/Egfr/Bmpr2/Prkca/Gls/Sos1/Zeb2	Cck+-Vip+
rno04668	TNF signaling pathway	85	-0.548592140337783	-1.3709935593518	0.0163321562017757	0.0681867521424138	3270	tags=32%, list=24%, signal=24%	116554/25493/500131/78965/192126/25272/288731/89808/60664/360640/84351/25233/29414/25513/309361/311567/287398/79255/312937/24516/116590/81647/362788/314322/24517/81649/689314	Mapk8/Nfkbia/Creb5/Csf1/Dab2ip/Mapk10/Pgam5/Cx3cl1/Pik3r3/Map3k14/Ikbkb/Akt2/Akt3/Pik3r1/Chuk/Itch/Map2k4/Atf4/Cyld/Jun/Mapk1/Atf2/Traf3/Fos/Junb/Mapk14/Mapk11	Cck+-Vip+
rno04270	Vascular smooth muscle contraction	101	-0.526454487978732	-1.32905853729025	0.0180902861637739	0.0745945133172901	2310	tags=31%, list=17%, signal=26%	60323/85420/24654/25262/66016/499076/81749/64532/304813/24668/24669/64508/302950/78966/367072/29716/79433/25023/24239/81636/116590/25537/24681/81762/116670/81666/83731/24173/29412/24680/114486	Arhgef1/Prkcq/Plcb1/Itpr1/Kcnmb4/Ppp1r12c/Prkch/Adcy5/Ppp1r12b/Ppp1ca/Ppp1cc/Adcy3/Adcy9/Arhgef11/Arhgef12/Cacna1d/Myh10/Prkcb/Cacna1c/Adcy2/Mapk1/Rock2/Prkcg/Rock1/Ppp1r12a/Gnaq/Kcnma1/Adra1b/Adra1a/Prkca/Braf	Cck+-Vip+
rno05207	Chemical carcinogenesis - receptor activation	152	-0.495650911689328	-1.2704523618704	0.019394729002238	0.078998042521311	3229	tags=29%, list=23%, signal=22%	362607/301252/58960/282827/500131/25590/24424/24917/83840/362809/60664/25387/56718/81664/64532/25233/29414/362862/25126/25513/64508/501560/302950/25302/29716/81504/79255/24516/25023/25242/24239/81636/116590/81647/24681/314322/25125/257648/24514/25398/24708/24329/24680/313845	Kpna6/Hsp90ab1/Map2k2/Aip/Creb5/Chrna4/Gstm2/Kpnb1/Rps6kb1/Ptges3/Pik3r3/Arrb1/Mtor/Gnai2/Adcy5/Akt2/Akt3/Hsp90b1/Stat5b/Pik3r1/Adcy3/Rps6ka3/Adcy9/Chrna7/Cacna1d/Grb2/Atf4/Jun/Prkcb/Arnt/Cacna1c/Adcy2/Mapk1/Atf2/Prkcg/Fos/Stat3/Cacna1b/Jak2/Cacna1a/Rb1/Egfr/Prkca/Sos1	Cck+-Vip+
rno03015	mRNA surveillance pathway	82	-0.539165641543588	-1.3471440145597	0.0199750674426674	0.0803815966969991	3206	tags=38%, list=23%, signal=29%	305586/259272/317385/25594/298648/24673/287522/117281/314417/291534/298075/501582/690693/298681/365407/307524/313620/24668/312754/259170/24669/299147/246255/313131/299811/368070/117104/117256/60660/691318/116697	Papolg/Msi1/Fus/Ppp1cb/Tardbp/Ppp2cb/Smg6/Ppp2r1a/Papola/Rnmt/Ncbp1/Gspt2/Ddx19b/Ssu72/Cpsf7/Wdr33/Srrm1/Ppp1ca/Ppp2r5a/Casc3/Ppp1cc/Ppp2r5e/Ppp2r2d/Rngtt/Cpsf6/Pnn/Ppp2r2a/Ppp2r2c/Ppp2r2b/Ppp2r5c/Pabpn1	Cck+-Vip+
rno04742	Taste transduction	42	-0.590989705826177	-1.39616096744261	0.0214327262454949	0.0851728335209645	2225	tags=26%, list=16%, signal=22%	24654/24260/29705/81657/140675/24239/79246/25398/83633/24766/25364	Plcb1/Chrm3/Gabra1/Gabbr1/Gabra4/Cacna1c/Htr3a/Cacna1a/Gabbr2/Scn2a/Asic2	Cck+-Vip+
rno04540	Gap junction	73	-0.549722039916467	-1.36791135940139	0.0216757211056347	0.0851728335209645	2225	tags=32%, list=16%, signal=27%	24654/25262/292994/81664/64532/64462/500929/64508/302950/316531/29213/81504/29581/25023/81636/116590/291081/24681/81666/24329/24680/313845/64158	Plcb1/Itpr1/Tjp1/Gnai2/Adcy5/Csnk1d/Tuba1b/Adcy3/Adcy9/Tuba4a/Tubb4a/Grb2/Htr2b/Prkcb/Adcy2/Mapk1/Tubb2b/Prkcg/Gnaq/Egfr/Prkca/Sos1/Tuba1a	Cck+-Vip+
rno00532	Glycosaminoglycan biosynthesis - chondroitin sulfate / dermatan sulfate	19	-0.670149619138405	-1.43454331641466	0.0244508134271173	0.0949601358681068	2953	tags=47%, list=21%, signal=37%	365583/286974/293722/364675/361450/64133/291577/316533/314694	Dse/Chst15/B3gat3/B4galt7/Ust/Xylt1/Chsy3/Chpf/Chst11	Cck+-Vip+
rno04211	Longevity regulating pathway	80	-0.531888612362803	-1.32531319046043	0.0254582484725051	0.0969217197511375	3594	tags=44%, list=26%, signal=33%	294518/362164/64562/290537/24248/24855/500131/29376/78975/83840/60445/373545/25467/502988/60664/365601/56718/287871/64532/24954/25233/29414/294515/312927/25513/64508/302950/315427/79255/25520/361798/81636/81647/362078/25718	Sesn1/Atg13/Prkab2/Appl1/Cat/Tsc2/Creb5/Irs2/Prkaa2/Rps6kb1/Tsc1/Prkag2/Irs1/Sesn2/Pik3r3/Atg5/Mtor/Rptor/Adcy5/Insr/Akt2/Akt3/Foxo3/Rb1cc1/Pik3r1/Adcy3/Adcy9/Sesn3/Atf4/Prkag1/Ehmt2/Adcy2/Atf2/Ehmt1/Igf1r	Cck+-Vip+
rno03267	Virion - Adenovirus	3	0.912410411680064	1.49948659989107	0.0256881951656373	0.0969217197511375	652	tags=67%, list=5%, signal=64%	29333/89843	Cd46/Cxadr	Cck+-Vip+
rno05412	Arrhythmogenic right ventricular cardiomyopathy	64	-0.558400938502107	-1.37670012573312	0.0258264462809917	0.0969217197511375	1255	tags=23%, list=9%, signal=21%	689560/29716/140448/84347/291245/24239/116600/297357/140729/140724/140447/29715/83501/306243/497892	Ryr2/Cacna1d/Slc8a3/Cacng2/Actn2/Cacna1c/Cacnb2/Ctnna2/Cacng8/Cacng3/Slc8a2/Slc8a1/Cdh2/Cacna2d3/Sgcd	Cck+-Vip+
rno03050	Proteasome	42	0.399797516215018	1.32524886103422	0.0262997883531036	0.097512560455003	1492	tags=31%, list=11%, signal=28%	680532/289990/100360846/29425/29676/29677/83499/94198/287984/29672/29669/291983/24967	Sem1/Psmc6/LOC100360846/Psmb5/Psmb3/Psmc3/Psmd4/Psmb1/Psmd2/Psma5/Psma2/Psmb10/Psmb9	Cck+-Vip+
rno05414	Dilated cardiomyopathy	77	-0.547438789553601	-1.36181752969038	0.0265677934173811	0.097512560455003	2757	tags=29%, list=20%, signal=23%	60374/29693/140728/58942/362800/64532/100361457/64508/689560/302950/29716/140448/84347/24239/116600/81636/140729/140724/140447/29715/306243/497892	Lmna/Atp2a2/Cacng7/Cacnb4/Itgb8/Adcy5/LOC100361457/Adcy3/Ryr2/Adcy9/Cacna1d/Slc8a3/Cacng2/Cacna1c/Cacnb2/Adcy2/Cacng8/Cacng3/Slc8a2/Slc8a1/Cacna2d3/Sgcd	Cck+-Vip+
rno04934	Cushing syndrome	124	-0.502920631418658	-1.2806737259866	0.0280842527582748	0.101958048057215	3200	tags=31%, list=23%, signal=24%	295347/315196/58960/24205/282827/500131/304947/294930/291105/24245/24654/25262/81664/58959/64532/81648/114850/64508/302950/29716/29717/79255/25242/24239/266715/81636/79240/116590/81647/309962/84027/299611/81666/24708/24329/171140/114486/24246	Rap1a/Wnt7b/Map2k2/Apc/Aip/Creb5/Pbx1/Nceh1/E2f3/Camk2b/Plcb1/Itpr1/Gnai2/Crhr1/Adcy5/Crh/Wnt7a/Adcy3/Adcy9/Cacna1d/Cacna1g/Atf4/Arnt/Cacna1c/Fzd3/Adcy2/Nr4a1/Mapk1/Atf2/Pde8b/Gsk3b/Apc2/Gnaq/Rb1/Egfr/Camk2g/Braf/Camk2d	Cck+-Vip+
rno04925	Aldosterone synthesis and secretion	82	-0.528933139029899	-1.3215773733401	0.0283975659229209	0.101986957185544	2250	tags=30%, list=16%, signal=26%	24245/24654/25262/64532/171358/64508/24215/302950/29716/29717/79255/24213/25023/81743/24239/81636/79240/85421/29600/81647/24681/81666/171140/24680/24246	Camk2b/Plcb1/Itpr1/Adcy5/Camk1g/Adcy3/Atp2b2/Adcy9/Cacna1d/Cacna1g/Atf4/Atp1a3/Prkcb/Pde2a/Cacna1c/Adcy2/Nr4a1/Prkd1/Atp2b4/Atf2/Prkcg/Gnaq/Camk2g/Prkca/Camk2d	Cck+-Vip+
rno04930	Type II diabetes mellitus	35	-0.616894895103779	-1.43410892154966	0.029557920435583	0.105024951334944	3386	tags=49%, list=24%, signal=37%	29340/116554/29376/25272/25467/60664/84351/56718/24954/25513/29716/29717/54234/24239/116590/257648/25398	Prkce/Mapk8/Irs2/Mapk10/Irs1/Pik3r3/Ikbkb/Mtor/Insr/Pik3r1/Cacna1d/Cacna1g/Cacna1e/Cacna1c/Mapk1/Cacna1b/Cacna1a	Cck+-Vip+
rno04720	Long-term potentiation	60	-0.560106782756912	-1.37193258777609	0.0300829875518672	0.105765450971828	2250	tags=40%, list=16%, signal=34%	24245/24654/25262/24409/50592/24668/24669/501560/79255/171378/25023/54244/24239/116590/24681/29627/81666/24410/171140/24408/24680/24674/114486/24246	Camk2b/Plcb1/Itpr1/Grin2a/Gria1/Ppp1ca/Ppp1cc/Rps6ka3/Atf4/Ppp3cc/Prkcb/Crebbp/Cacna1c/Mapk1/Prkcg/Gria2/Gnaq/Grin2b/Camk2g/Grin1/Prkca/Ppp3ca/Braf/Camk2d	Cck+-Vip+
rno04514	Cell adhesion molecules	100	-0.522911504091287	-1.32041073433677	0.030797381709104	0.106394274671367	2509	tags=26%, list=18%, signal=21%	360871/315509/362800/24586/363058/117096/414788/360882/117258/360406/497815/25529/116647/116673/114122/192183/116595/311236/50687/361787/83501/59318/60391/313278/303926/116508	Mpzl1/Jam3/Itgb8/Ncam1/Cadm1/Nlgn2/RT1-T24-3/Cadm3/Cntn1/Ptprf/Nrcam/Ptprs/Nlgn1/Sdc3/Vcan/Nectin1/Nrxn2/Lrrc4c/L1cam/RT1-T24-1/Cdh2/Negr1/Nrxn1/Ptprd/Igsf11/Nrxn3	Cck+-Vip+
rno05161	Hepatitis B	132	-0.498113565504312	-1.27068182197645	0.031062124248497	0.106394274671367	1674	tags=24%, list=12%, signal=22%	291105/60664/56011/84351/50646/25233/84598/292892/29414/25126/25513/309361/25310/287398/81504/79255/24516/25023/54244/116590/81647/24681/362788/314322/25125/24514/24708/81649/24680/114486/313845/689314	E2f3/Pik3r3/Ywhab/Ikbkb/Ptk2b/Akt2/Jak1/Irf3/Akt3/Stat5b/Pik3r1/Chuk/Cyct/Map2k4/Grb2/Atf4/Jun/Prkcb/Crebbp/Mapk1/Atf2/Prkcg/Traf3/Fos/Stat3/Jak2/Rb1/Mapk14/Prkca/Braf/Sos1/Mapk11	Cck+-Vip+
rno04662	B cell receptor signaling pathway	57	-0.562566913747335	-1.36891271972704	0.0312174817898023	0.106394274671367	2300	tags=28%, list=17%, signal=24%	60664/84351/25233/29414/25513/309361/81504/363875/171378/24516/25023/116590/314322/84027/24674/313845	Pik3r3/Ikbkb/Akt2/Akt3/Pik3r1/Chuk/Grb2/Rac1/Ppp3cc/Jun/Prkcb/Mapk1/Fos/Gsk3b/Ppp3ca/Sos1	Cck+-Vip+
rno00430	Taurine and hypotaurine metabolism	11	-0.750733331214312	-1.46831642696177	0.0338465487562925	0.113446553446553	87	tags=36%, list=1%, signal=36%	81718/156275/24380/24379	Cdo1/Ggt7/Gad2/Gad1	Cck+-Vip+
rno05170	Human immunodeficiency virus 1 infection	173	-0.476252387644894	-1.22695708801001	0.033966033966034	0.113446553446553	2823	tags=31%, list=20%, signal=25%	300711/60628/300948/361765/83840/25272/29433/80850/54245/300084/60664/25262/84351/50646/56718/29524/81664/64202/306332/414788/29468/25233/29431/292892/294962/303024/29414/315987/25513/309361/140583/25310/24888/363875/171378/64624/24516/25023/685055/361181/114118/116590/24681/81667/314322/81666/361787/50664/25614/81649/24680/24674/24400/689314	Atm/Cxcr4/Rnf7/Btrc/Rps6kb1/Mapk10/Pak3/Gng2/Crk/Rbx1/Pik3r3/Itpr1/Ikbkb/Ptk2b/Mtor/Limk2/Gnai2/Calr/Ap1m1/RT1-T24-3/Pdia3/Akt2/Pak1/Irf3/Gnb4/Fbxw11/Akt3/Dcaf1/Pik3r1/Chuk/Chek1/Cyct/Bcl2l1/Rac1/Ppp3cc/Cul5/Jun/Prkcb/Atr/Cul4a/Gng4/Mapk1/Prkcg/Gnb2/Fos/Gnaq/RT1-T24-1/Gnao1/Ptk2/Mapk14/Prkca/Ppp3ca/Gnb1/Mapk11	Cck+-Vip+
rno05417	Lipid and atherosclerosis	150	-0.481600604665965	-1.23364749433274	0.035964035964036	0.118764604287311	2310	tags=26%, list=17%, signal=22%	60323/60664/24245/24654/25262/84351/25233/292892/29414/362862/25513/309361/498013/25310/474147/24888/287398/79255/363875/171378/24516/81745/116590/25537/307594/362788/314322/84027/266759/25125/24514/171068/171140/25614/81649/24680/24674/24246/689314	Arhgef1/Pik3r3/Camk2b/Plcb1/Itpr1/Ikbkb/Akt2/Irf3/Akt3/Hsp90b1/Pik3r1/Chuk/Ern1/Cyct/Mib2/Bcl2l1/Map2k4/Atf4/Rac1/Ppp3cc/Jun/Pdpk1/Mapk1/Rock2/Mib1/Traf3/Fos/Gsk3b/Hspa4/Stat3/Jak2/Pou2f1/Camk2g/Ptk2/Mapk14/Prkca/Ppp3ca/Camk2d/Mapk11	Cck+-Vip+
rno04970	Salivary secretion	61	-0.551714686269399	-1.35399192994003	0.0362694300518135	0.118764604287311	2678	tags=39%, list=19%, signal=32%	29599/25650/24598/24654/25262/24260/64532/83629/24782/170546/64508/24215/302950/24213/25023/81636/29600/24681/81666/83731/24173/29412/24680/24803	Atp2b3/Atp1b1/Nos1/Plcb1/Itpr1/Chrm3/Adcy5/Slc12a2/Slc9a1/Ryr3/Adcy3/Atp2b2/Adcy9/Atp1a3/Prkcb/Adcy2/Atp2b4/Prkcg/Gnaq/Kcnma1/Adra1b/Adra1a/Prkca/Vamp2	Cck+-Vip+
rno05214	Glioma	68	-0.540917056303962	-1.34012457499247	0.037037037037037	0.119304139635465	2580	tags=34%, list=19%, signal=28%	291005/291105/60664/24245/56718/171358/25233/29414/25513/81504/50557/25023/116590/24681/114858/24708/24329/25718/171140/24680/114486/24246/313845	Gadd45g/E2f3/Pik3r3/Camk2b/Mtor/Camk1g/Akt2/Akt3/Pik3r1/Grb2/Pten/Prkcb/Mapk1/Prkcg/Shc3/Rb1/Egfr/Igf1r/Camk2g/Prkca/Braf/Camk2d/Sos1	Cck+-Vip+
rno05224	Breast cancer	111	-0.50365674902071	-1.27917470321389	0.03714859437751	0.119304139635465	2407	tags=23%, list=17%, signal=20%	291105/60664/84584/56718/312781/25233/29414/114850/25513/81504/24516/113927/50557/266715/64030/116590/314322/84027/114858/299611/24708/313929/24329/25718/114486/313845	E2f3/Pik3r3/Ncoa3/Mtor/Lrp6/Akt2/Akt3/Wnt7a/Pik3r1/Grb2/Jun/Csnk1a1/Pten/Fzd3/Kit/Mapk1/Fos/Gsk3b/Shc3/Apc2/Rb1/Ncoa1/Egfr/Igf1r/Braf/Sos1	Cck+-Vip+
rno04310	Wnt signaling pathway	134	-0.493044127341249	-1.25902968396169	0.038038038038038	0.119855704761365	3361	tags=32%, list=24%, signal=25%	84424/84402/64033/25400/116554/315196/24205/361765/25445/65027/25272/300084/24245/24654/307641/312781/303024/114850/25565/362770/315259/299636/116549/29192/363875/497961/171378/24516/113927/25023/54244/266715/25537/24681/84027/314212/299611/312563/171140/24680/24674/24246/114028	Tle3/Sfrp1/Ccnd2/Camk2a/Mapk8/Wnt7b/Apc/Btrc/Fosl1/Chd8/Mapk10/Rbx1/Camk2b/Plcb1/Csnk2a2/Lrp6/Fbxw11/Wnt7a/Tle4/Ccdc88c/Prickle1/Tle2/Csnk2a1/Psen1/Rac1/Nlk/Ppp3cc/Jun/Csnk1a1/Prkcb/Crebbp/Fzd3/Rock2/Prkcg/Gsk3b/Daam1/Apc2/Prickle2/Camk2g/Prkca/Ppp3ca/Camk2d/Ctnnd2	Cck+-Vip+
rno04390	Hippo signaling pathway	134	-0.492425471596666	-1.25744989443903	0.038038038038038	0.119855704761365	3419	tags=31%, list=25%, signal=24%	81822/25587/64033/315196/24205/25594/24673/361765/308265/117281/81507/81918/56011/140581/305025/314259/84006/100361457/58948/64462/24668/303024/114850/363140/24669/29495/361630/246255/266715/56010/25671/117104/117256/84027/25252/297357/299611/499593/60660/303039/140590/64053	Actb/Id2/Ccnd2/Wnt7b/Apc/Ppp1cb/Ppp2cb/Btrc/Lats1/Ppp2r1a/Bmpr1a/Pard3/Ywhab/Patj/Tp53bp2/Mpp5/Prkci/LOC100361457/Dlg3/Csnk1d/Ppp1ca/Fbxw11/Wnt7a/Rassf1/Ppp1cc/Dlg4/Tead1/Ppp2r2d/Fzd3/Ywhag/Smad1/Ppp2r2a/Ppp2r2c/Gsk3b/Dlg1/Ctnna2/Apc2/Sox2/Ppp2r2b/Wwc1/Bmpr2/Dlg2	Cck+-Vip+
rno00310	Lysine degradation	55	-0.551200133388226	-1.33825285831949	0.038662486938349	0.120208661223074	2343	tags=29%, list=17%, signal=24%	289081/298942/306764/313678/311968/362831/289372/680537/310638/299201/689883/361798/290831/316013/362078/25014	Colgalt2/Dld/Nsd1/Prdm2/Kmt2e/Dot1l/Smyd2/Nsd2/Ash1l/Dlst/Setdb1/Ehmt2/Nsd3/Setd2/Ehmt1/Acat1	Cck+-Vip+
rno03440	Homologous recombination	37	0.411310907247728	1.33126145139877	0.0391260047612926	0.120208661223074	2400	tags=38%, list=17%, signal=31%	680532/25561/290997/289468/316794/315969/54304/291787/59102/297561/313063/303375/298429/361698	Sem1/Sycp3/Uimc1/Abraxas1/Brcc3/Topbp1/Ssbp1/Rbbp8/Rpa2/Rad52/Rad54b/Rad51d/Rad54l/Pold4	Cck+-Vip+
rno04744	Phototransduction	13	0.620888958898797	1.61962880692562	0.0392297726745959	0.120208661223074	70	tags=15%, list=1%, signal=15%	50663/24242	Calm2/Calm1	Cck+-Vip+
rno04210	Apoptosis	114	-0.499329313475796	-1.26818113123505	0.0412060301507538	0.124741526157097	3270	tags=33%, list=24%, signal=26%	116554/25493/29467/58960/300711/60374/291005/192126/25272/25697/25591/29154/84359/64529/60664/83533/171293/25262/360640/84351/100361457/361704/25233/500929/29414/25513/309361/498013/316531/25310/24888/79255/24516/81745/116590/314322/64158/64159	Mapk8/Nfkbia/Ddit3/Map2k2/Atm/Lmna/Gadd45g/Dab2ip/Mapk10/Ctsl/Parp1/Capn2/Dffb/Ctsb/Pik3r3/Aifm1/Ctsd/Itpr1/Map3k14/Ikbkb/LOC100361457/Ctsf/Akt2/Tuba1b/Akt3/Pik3r1/Chuk/Ern1/Tuba4a/Cyct/Bcl2l1/Atf4/Jun/Pdpk1/Mapk1/Fos/Tuba1a/Sptan1	Cck+-Vip+
rno04114	Oocyte meiosis	101	-0.502936811488036	-1.26968708271838	0.0414560161779575	0.124741526157097	2471	tags=39%, list=18%, signal=32%	361389/291689/25594/296558/24673/361765/309510/117281/300084/24245/360643/29486/25262/56011/64532/24668/312754/360949/303024/54308/24669/64508/501560/299147/302950/293056/171378/81636/116590/56010/288671/303010/25718/171140/81649/691318/24674/24246/689314	Anapc10/Cdc23/Ppp1cb/Anapc2/Ppp2cb/Btrc/Cpeb3/Ppp2r1a/Rbx1/Camk2b/Cdc27/Smc3/Itpr1/Ywhab/Adcy5/Ppp1ca/Ppp2r5a/Cpeb2/Fbxw11/Slk/Ppp1cc/Adcy3/Rps6ka3/Ppp2r5e/Adcy9/Cpeb1/Ppp3cc/Adcy2/Mapk1/Ywhag/Anapc5/Cpeb4/Igf1r/Camk2g/Mapk14/Ppp2r5c/Ppp3ca/Camk2d/Mapk11	Cck+-Vip+
rno04014	Ras signaling pathway	190	-0.466284627544159	-1.20604838808702	0.043956043956044	0.131083202511774	3200	tags=30%, list=23%, signal=23%	295347/192213/304063/58960/296211/287709/25622/25097/78965/26955/81757/687346/60427/25272/25597/362799/29433/80850/60664/24409/84351/24954/29434/25233/29431/294962/29414/54355/288691/363140/25513/309361/24888/81504/363875/25023/171455/114118/64030/116590/24681/81667/304109/114858/25676/24410/24592/24329/25718/24408/84477/24680/304893/24400/313845/56785/25054	Rap1a/Rasgrf1/Ets2/Map2k2/Ralgapa2/Rab5c/Ptpn11/Pld2/Csf1/Afdn/Rala/Brap/Kitlg/Mapk10/Rasa2/Rapgef5/Pak3/Gng2/Pik3r3/Grin2a/Ikbkb/Insr/Rasgrp1/Akt2/Pak1/Gnb4/Akt3/Rassf5/Ksr2/Rassf1/Pik3r1/Chuk/Bcl2l1/Grb2/Rac1/Prkcb/Exoc2/Gng4/Kit/Mapk1/Prkcg/Gnb2/Tiam1/Shc3/Rasa1/Grin2b/Nf1/Egfr/Igf1r/Grin1/Gab2/Prkca/Rasal2/Gnb1/Sos1/Ralgapa1/Ntrk2	Cck+-Vip+
rno05166	Human T-cell leukemia virus 1 infection	180	-0.468424657702328	-1.20764558883824	0.044955044955045	0.132875973583938	3330	tags=31%, list=24%, signal=24%	64033/116554/25493/25336/304063/361389/291689/58960/100360982/500131/300711/296558/25445/25272/291105/60664/360643/29144/360640/303539/84351/64532/64202/365297/315776/414788/25233/84598/29414/25126/25513/64508/309361/140583/302950/24888/287398/79255/684527/171378/24516/50557/685055/83531/54244/303604/81636/116590/81647/288671/314322/25252/24708/361787/24330/24674	Ccnd2/Mapk8/Nfkbia/Nfyb/Ets2/Anapc10/Cdc23/Map2k2/Relb/Creb5/Atm/Anapc2/Fosl1/Mapk10/E2f3/Pik3r3/Cdc27/Canx/Map3k14/Kat2a/Ikbkb/Adcy5/Calr/Crtc3/Tln2/RT1-T24-3/Akt2/Jak1/Akt3/Stat5b/Pik3r1/Adcy3/Chuk/Chek1/Adcy9/Bcl2l1/Map2k4/Atf4/Crtc1/Ppp3cc/Jun/Pten/Atr/Vdac2/Crebbp/Map3k3/Adcy2/Mapk1/Atf2/Anapc5/Fos/Dlg1/Rb1/RT1-T24-1/Egr1/Ppp3ca	Cck+-Vip+
rno04620	Toll-like receptor signaling pathway	60	-0.538262208705244	-1.31842621375923	0.0477178423236514	0.139311783107404	3270	tags=32%, list=24%, signal=24%	116554/25493/58960/25272/60664/84351/25233/292892/29414/25513/309361/287398/363875/24516/116590/362788/314322/81649/689314	Mapk8/Nfkbia/Map2k2/Mapk10/Pik3r3/Ikbkb/Akt2/Irf3/Akt3/Pik3r1/Chuk/Map2k4/Rac1/Jun/Mapk1/Traf3/Fos/Mapk14/Mapk11	Cck+-Vip+
rno04918	Thyroid hormone synthesis	56	-0.543828603383578	-1.32250297016658	0.0479666319082377	0.139311783107404	3037	tags=34%, list=22%, signal=27%	64317/500131/25650/29144/24654/25262/64532/362862/64508/116686/302950/79255/24213/25023/81636/81647/24681/81666/24680	Gpx3/Creb5/Atp1b1/Canx/Plcb1/Itpr1/Adcy5/Hsp90b1/Adcy3/Gsr/Adcy9/Atf4/Atp1a3/Prkcb/Adcy2/Atf2/Prkcg/Gnaq/Prkca	Cck+-Vip+
rno05100	Bacterial invasion of epithelial cells	63	-0.533890491320392	-1.31388857686851	0.0485537190082645	0.139801225420348	2531	tags=30%, list=18%, signal=25%	294568/116561/54245/60664/309081/100361457/305679/25513/25414/25751/363875/682507/114858/500985/54241/297357/25614/140694/361251	Wasf1/Cltb/Crk/Pik3r3/Dock1/LOC100361457/Vcl/Pik3r1/Bcar1/Dnm2/Rac1/Wasl/Shc3/Cbl/Cltc/Ctnna2/Ptk2/Dnm1/Elmo1	Cck+-Vip+
rno04920	Adipocytokine signaling pathway	56	-0.541492702376404	-1.31682243773268	0.0490093847758081	0.139907132607863	3447	tags=41%, list=25%, signal=31%	361042/64562/116554/25493/25288/25622/29376/78975/113976/25272/373545/25467/85420/84351/56718/25233/29414/308579/309361/25520/117243/25125/24514	Pck2/Prkab2/Mapk8/Nfkbia/Acsl1/Ptpn11/Irs2/Prkaa2/Acsl4/Mapk10/Prkag2/Irs1/Prkcq/Ikbkb/Mtor/Akt2/Akt3/Cpt1c/Chuk/Prkag1/Acsl6/Stat3/Jak2	Cck+-Vip+
rno00561	Glycerolipid metabolism	52	-0.547789932979175	-1.32528103459068	0.0523012552301255	0.148021886239283	3618	tags=38%, list=26%, signal=29%	100361138/680466/25666/362972/24192/294324/84497/406165/316737/306582/64369/313997/54248/81821/309014/361796/361076/368088/170919/688705	Dgkq/Plpp5/Dgkg/Pnpla3/Akr1b1/Agpat3/Dgat1/Agpat1/Lpin2/Agpat5/Plpp1/Mboat2/Dgkb/Dgkz/Plpp4/Abhd16a/Dgkh/Dgkd/Agpat4/Dgki	Cck+-Vip+
rno04613	Neutrophil extracellular trap formation	87	-0.508789003932215	-1.27398640374953	0.0527383367139959	0.148021886239283	2300	tags=25%, list=17%, signal=21%	60664/24654/56718/100361457/312647/25233/29414/84360/84580/25513/54243/363481/687001/363875/297453/25023/83531/116590/24681/81649/24680/689314	Pik3r3/Plcb1/Mtor/LOC100361457/Atg7/Akt2/Akt3/Clcn3/Hdac5/Pik3r1/Cr1l/Hdac8/Hdac9/Rac1/Hdac11/Prkcb/Vdac2/Mapk1/Prkcg/Mapk14/Prkca/Mapk11	Cck+-Vip+
rno04915	Estrogen signaling pathway	100	-0.497143249797038	-1.2553429756261	0.0544904137235116	0.151664984863774	3186	tags=37%, list=23%, signal=29%	301252/58960/24705/500131/260321/50599/24468/83724/60664/84584/24654/171293/25262/81664/64532/81657/25233/29414/362862/25513/64508/302950/81504/79255/24516/25743/81636/116590/81647/314322/114858/81666/83633/313929/24329/50664/313845	Hsp90ab1/Map2k2/Rara/Creb5/Fkbp4/Kcnj3/Hspa8/Ncoa2/Pik3r3/Ncoa3/Plcb1/Ctsd/Itpr1/Gnai2/Adcy5/Gabbr1/Akt2/Akt3/Hsp90b1/Pik3r1/Adcy3/Adcy9/Grb2/Atf4/Jun/Kcnj6/Adcy2/Mapk1/Atf2/Fos/Shc3/Gnaq/Gabbr2/Ncoa1/Egfr/Gnao1/Sos1	Cck+-Vip+
rno04927	Cortisol synthesis and secretion	52	-0.539940343033705	-1.30629033750454	0.0596234309623431	0.164580379681178	2987	tags=33%, list=22%, signal=26%	500131/304947/294930/24654/25262/64532/64508/302950/29716/29717/79255/24239/81636/79240/81647/309962/81666	Creb5/Pbx1/Nceh1/Plcb1/Itpr1/Adcy5/Adcy3/Adcy9/Cacna1d/Cacna1g/Atf4/Cacna1c/Adcy2/Nr4a1/Atf2/Pde8b/Gnaq	Cck+-Vip+
rno05410	Hypertrophic cardiomyopathy	71	-0.51840106837834	-1.28855898455561	0.0614124872057318	0.167585127734123	2757	tags=28%, list=20%, signal=23%	60374/29693/140728/373545/58942/362800/100361457/689560/29716/25520/140448/84347/24239/116600/140729/140724/140447/29715/306243/497892	Lmna/Atp2a2/Cacng7/Prkag2/Cacnb4/Itgb8/LOC100361457/Ryr2/Cacna1d/Prkag1/Slc8a3/Cacng2/Cacna1c/Cacnb2/Cacng8/Cacng3/Slc8a2/Slc8a1/Cacna2d3/Sgcd	Cck+-Vip+
rno03250	Viral life cycle - HIV-1	51	-0.541480669371778	-1.3094886752866	0.0617154811715481	0.167585127734123	3578	tags=45%, list=26%, signal=34%	304758/311796/306809/60628/362110/294258/56084/296954/170907/296350/303539/501083/365407/25152/25281/308472/362466/303132/54244/299811/294429/309918/29456	Ccnt2/Nelfb/Bicd2/Cxcr4/Cdk9/Nelfe/Hgs/Tnpo3/Serinc5/Serinc3/Kat2a/Pdcd6ip/Cpsf7/Map1a/Nup153/Supt5h/Bicd1/Aff4/Crebbp/Cpsf6/Ranbp2/Ell2/Map1b	Cck+-Vip+
rno04070	Phosphatidylinositol signaling system	87	-0.502043924376051	-1.25709700641518	0.0649087221095335	0.174834783746647	3299	tags=47%, list=24%, signal=36%	25666/362490/305482/114554/116482/83523/306490/364298/365382/316457/306808/287607/60664/24654/25262/81747/114101/54260/314641/500709/316376/64161/171458/311355/25513/54248/81821/309008/50557/25023/361076/50560/361632/368088/688705/24681/59268/309419/85238/24680/116699	Dgkg/Pip4p2/Mtmr3/Pi4k2a/Sacm1l/Impa1/Mtmr7/Pip4p1/Inpp5a/Pikfyve/Ippk/Mtmr4/Pik3r3/Plcb1/Itpr1/Pi4kb/Cds2/Itpkb/Pip5k1c/Itpk1/Inpp1/Pi4ka/Ipmk/Ppip5k1/Pik3r1/Dgkb/Dgkz/Inpp5f/Pten/Prkcb/Dgkh/Ip6k1/Pik3c2a/Dgkd/Dgki/Prkcg/Ip6k2/Pip5k1b/Synj1/Prkca/Inpp4b	Cck+-Vip+
rno05140	Leishmaniasis	50	-0.53841174914336	-1.30097439803762	0.0658307210031348	0.175196132092684	1625	tags=20%, list=12%, signal=18%	24799/84598/54243/24516/25023/116590/314322/24514/81649/689314	Eef1a2/Jak1/Cr1l/Jun/Prkcb/Mapk1/Fos/Jak2/Mapk14/Mapk11	Cck+-Vip+
rno00470	D-Amino acid metabolism	5	-0.810995655699955	-1.35096601868858	0.0660919540229885	0.175196132092684	139	tags=40%, list=1%, signal=40%	303306/24398	Srr/Gls	Cck+-Vip+
rno04933	AGE-RAGE signaling pathway in diabetic complications	85	-0.504767802374496	-1.26147160183062	0.0690355329949239	0.179877600979192	1674	tags=18%, list=12%, signal=16%	25233/29414/25126/25513/307483/363875/24516/25023/116590/25125/24514/81649/24680/24330/689314	Akt2/Akt3/Stat5b/Pik3r1/Diaph1/Rac1/Jun/Prkcb/Mapk1/Stat3/Jak2/Mapk14/Prkca/Egr1/Mapk11	Cck+-Vip+
rno05215	Prostate cancer	81	-0.507107467225691	-1.26419370062968	0.069175991861648	0.179877600979192	2407	tags=27%, list=17%, signal=23%	291105/60664/84351/56718/25233/29414/362862/25513/309361/81504/79255/50557/81745/54244/303828/116590/84027/24708/24329/25718/114486/313845	E2f3/Pik3r3/Ikbkb/Mtor/Akt2/Akt3/Hsp90b1/Pik3r1/Chuk/Grb2/Atf4/Pten/Pdpk1/Crebbp/Etv5/Mapk1/Gsk3b/Rb1/Egfr/Igf1r/Braf/Sos1	Cck+-Vip+
rno05030	Cocaine addiction	44	-0.549751376094365	-1.30577041477808	0.0694736842105263	0.179877600979192	2987	tags=36%, list=22%, signal=29%	500131/24415/246254/29253/24409/81664/64532/191573/29495/79255/24516/81647/24416/29627/24410/24408	Creb5/Grm2/Gpsm1/Maoa/Grin2a/Gnai2/Adcy5/Grin3a/Dlg4/Atf4/Jun/Atf2/Grm3/Gria2/Grin2b/Grin1	Cck+-Vip+
rno05160	Hepatitis C	114	-0.482899109936071	-1.22645220896051	0.0723618090452261	0.185914186316196	2453	tags=25%, list=18%, signal=21%	117281/291105/60664/56011/84351/27137/25233/84598/292892/29414/25513/300772/309361/25310/81504/114859/246255/116590/56010/117104/117256/362788/84027/25125/24708/60660/24329/114486/313845	Ppp2r1a/E2f3/Pik3r3/Ywhab/Ikbkb/Eif2ak1/Akt2/Jak1/Irf3/Akt3/Pik3r1/Pias1/Chuk/Cyct/Grb2/Eif2ak4/Ppp2r2d/Mapk1/Ywhag/Ppp2r2a/Ppp2r2c/Traf3/Gsk3b/Stat3/Rb1/Ppp2r2b/Egfr/Braf/Sos1	Cck+-Vip+
rno04923	Regulation of lipolysis in adipocytes	42	-0.553977463375229	-1.30872281459815	0.074973600844773	0.190566755420312	2443	tags=31%, list=18%, signal=26%	29376/25467/60664/81664/64532/24954/25233/29414/25513/64508/302950/29516/81636	Irs2/Irs1/Pik3r3/Gnai2/Adcy5/Insr/Akt2/Akt3/Pik3r1/Adcy3/Adcy9/Pde3b/Adcy2	Cck+-Vip+
rno05213	Endometrial cancer	54	-0.526998021894912	-1.27925926771476	0.0753138075313808	0.190566755420312	1674	tags=26%, list=12%, signal=23%	25233/29414/294515/25513/81504/50557/81745/116590/84027/297357/299611/24329/114486/313845	Akt2/Akt3/Foxo3/Pik3r1/Grb2/Pten/Pdpk1/Mapk1/Gsk3b/Ctnna2/Apc2/Egfr/Braf/Sos1	Cck+-Vip+
rno05212	Pancreatic cancer	70	-0.507464280126847	-1.26078312539252	0.0799180327868853	0.200696413164058	2927	tags=30%, list=21%, signal=24%	25097/81757/83840/291005/25272/291105/60664/84351/56718/25233/84598/29414/25513/309361/24888/363875/116590/25125/24708/24329/114486	Pld2/Rala/Rps6kb1/Gadd45g/Mapk10/E2f3/Pik3r3/Ikbkb/Mtor/Akt2/Jak1/Akt3/Pik3r1/Chuk/Bcl2l1/Rac1/Mapk1/Stat3/Rb1/Egfr/Braf	Cck+-Vip+
rno04658	Th1 and Th2 cell differentiation	62	-0.513992126479836	-1.26494401824739	0.0824742268041237	0.205570087705801	1625	tags=23%, list=12%, signal=20%	85420/84351/84598/25126/309361/171378/24516/116590/314322/24514/81649/689844/24674/689314	Prkcq/Ikbkb/Jak1/Stat5b/Chuk/Ppp3cc/Jun/Mapk1/Fos/Jak2/Mapk14/Maml2/Ppp3ca/Mapk11	Cck+-Vip+
rno04140	Autophagy - animal	131	-0.473076319348094	-1.20649836612367	0.0841683366733467	0.208238699621465	3473	tags=38%, list=25%, signal=29%	362164/252853/689161/116554/361879/362245/305482/58960/24855/29376/78975/24673/83840/313391/303630/25272/25697/60445/25467/64529/287607/60664/365601/85420/171293/25262/686505/56718/287871/299188/312647/25233/29414/312927/25513/292156/498013/24888/59319/114859/50557/113894/306722/81745/363254/308846/116590/303885/303206/25718	Atg13/Stx17/Gabarapl1/Mapk8/Wdr41/Map1lc3a/Mtmr3/Map2k2/Tsc2/Irs2/Prkaa2/Ppp2cb/Rps6kb1/Atg4c/Wipi1/Mapk10/Ctsl/Tsc1/Irs1/Ctsb/Mtmr4/Pik3r3/Atg5/Prkcq/Ctsd/Itpr1/Atg4d/Mtor/Rptor/Zfyve1/Atg7/Akt2/Akt3/Rb1cc1/Pik3r1/Sh3glb1/Ern1/Bcl2l1/Ambra1/Eif2ak4/Pten/Sqstm1/Dapk1/Pdpk1/Atg9a/Uvrag/Mapk1/Rubcn/Ulk2/Igf1r	Cck+-Vip+
rno05211	Renal cell carcinoma	66	-0.505836770725486	-1.24690934785709	0.0888429752066116	0.218187894992708	3564	tags=41%, list=26%, signal=31%	54702/361388/361258/295347/58960/25622/310687/29433/54245/300084/60664/308913/63881/25233/29431/29414/303185/25513/81504/363875/24516/54244/25242/116590/114486/313845/25243	Egln3/Gab1/Cul2/Rap1a/Map2k2/Ptpn11/Prcc/Pak3/Crk/Rbx1/Pik3r3/Egln1/Rapgef1/Akt2/Pak1/Akt3/Flcn/Pik3r1/Grb2/Rac1/Jun/Crebbp/Arnt/Mapk1/Braf/Sos1/Arnt2	Cck+-Vip+
rno05165	Human papillomavirus infection	274	-0.437549017113087	-1.13943841480692	0.0899100899100899	0.219196861532628	3167	tags=24%, list=23%, signal=19%	60433/315196/680111/58960/24205/24855/500131/300711/293852/24673/679028/83840/362802/60445/297566/117281/60664/362800/81918/84351/140581/56718/314259/84006/414788/58948/25233/84598/312754/292892/29414/114850/299971/25513/309361/299147/29757/29192/81504/246255/113927/50557/685055/54244/266715/116590/25567/117104/117256/362788/84027/25252/117596/500261/299611/24708/361787/60660/117036/24329/25614/6…	Rfng/Wnt7b/Rbl1/Map2k2/Apc/Tsc2/Creb5/Atm/Bcap31/Ppp2cb/Rbpj/Rps6kb1/Atp6v1c2/Tsc1/Atp6v1e1/Ppp2r1a/Pik3r3/Itgb8/Pard3/Ikbkb/Patj/Mtor/Mpp5/Prkci/RT1-T24-3/Dlg3/Akt2/Jak1/Ppp2r5a/Irf3/Akt3/Wnt7a/Atp6v1c1/Pik3r1/Chuk/Ppp2r5e/Atp6v0a1/Psen1/Grb2/Ppp2r2d/Csnk1a1/Pten/Atr/Crebbp/Fzd3/Mapk1/Tnr/Ppp2r2a/Ppp2r2c/Traf3/Gsk3b/Dlg1/Atp6v1b2/Magi1/Apc2/Rb1/RT1-T24-1/Ppp2r2b/Lamc1/Egfr/Ptk2/Ppp2r5c/Maml2/Rel…	Cck+-Vip+
rno04657	IL-17 signaling pathway	56	-0.515570657703025	-1.25378422889255	0.0980187695516163	0.237233833552463	1496	tags=30%, list=11%, signal=27%	116554/25493/301252/25445/25272/84351/362862/689890/309361/24516/116590/288671/362788/314322/84027/81649/689314	Mapk8/Nfkbia/Hsp90ab1/Fosl1/Mapk10/Ikbkb/Hsp90b1/Srsf1/Chuk/Jun/Mapk1/Anapc5/Traf3/Fos/Gsk3b/Mapk14/Mapk11	Cck+-Vip+
rno00410	beta-Alanine metabolism	23	-0.603849932665265	-1.32810594323892	0.0998877665544332	0.240018086540868	2174	tags=26%, list=16%, signal=22%	85239/50681/81632/81656/24380/24379	Mlycd/Acox1/Abat/Dpyd/Gad2/Gad1	Cck+-Vip+
rno05225	Hepatocellular carcinoma	143	-0.460760178937118	-1.17920254029133	0.103	0.245728571428571	3153	tags=28%, list=23%, signal=22%	315196/58960/24205/361745/24424/83840/291005/58819/366980/117519/291105/60664/56718/312781/100361457/25233/29414/114850/25513/24888/81504/113927/50557/25023/685179/266715/306254/297867/116590/24681/84027/114858/299611/24708/24329/25718/24680/282546/114486/313845	Wnt7b/Map2k2/Apc/Smarca2/Gstm2/Rps6kb1/Gadd45g/Txnrd1/Arid2/Keap1/E2f3/Pik3r3/Mtor/Lrp6/LOC100361457/Akt2/Akt3/Wnt7a/Pik3r1/Bcl2l1/Grb2/Csnk1a1/Pten/Prkcb/Smarcc2/Fzd3/Pbrm1/Arid1a/Mapk1/Prkcg/Gsk3b/Shc3/Apc2/Rb1/Egfr/Igf1r/Prkca/Arid1b/Braf/Sos1	Cck+-Vip+
rno01232	Nucleotide metabolism	74	0.29787825299527	1.14813607588753	0.104695741214488	0.248002677770489	1625	tags=23%, list=12%, signal=20%	83782/301622/361443/311422/315219/297389/299976/499956/24184/29261/85260/292072/102238592/24465/360629/117533/314312	Nme2/Dtymk/Ntpcr/Itpa/Tymp/Dguok/Rrm2b/Uckl1/Ak2/Tyms/Entpd6/Aprt/Ak6/Hprt1/Nt5c3b/Gmpr/Entpd5	Cck+-Vip+
rno05230	Central carbon metabolism in cancer	61	-0.496960589754213	-1.21961703172222	0.118134715025907	0.277013670984062	2300	tags=26%, list=17%, signal=22%	58960/65152/25741/60664/299638/56718/25233/29414/25513/50557/64030/116590/60416/24329/29613/24398	Map2k2/Pfkm/Pfkl/Pik3r3/Sirt6/Mtor/Akt2/Akt3/Pik3r1/Pten/Kit/Mapk1/Pfkp/Egfr/Ntrk3/Gls	Cck+-Vip+
rno00052	Galactose metabolism	24	-0.582863694911201	-1.2875208683409	0.119601328903654	0.277013670984062	3884	tags=38%, list=28%, signal=27%	25058/24390/114860/65152/24192/25741/316033/367562/60416	Hk1/B4galt1/Gale/Pfkm/Akr1b1/Pfkl/Glb1/Gaa/Pfkp	Cck+-Vip+
rno04740	Olfactory transduction	44	-0.523715281638164	-1.24392943841017	0.12	0.277013670984062	1315	tags=23%, list=9%, signal=21%	64508/140448/81743/553106/25372/171140/140447/29715/24246/24400	Adcy3/Slc8a3/Pde2a/Ncald/Grk3/Camk2g/Slc8a2/Slc8a1/Camk2d/Gnb1	Cck+-Vip+
rno05145	Toxoplasmosis	86	-0.476973152222591	-1.19280677958914	0.120812182741117	0.277013670984062	2579	tags=21%, list=19%, signal=17%	24468/25272/84351/81664/25233/84598/29414/309361/25310/24888/81745/116590/25125/24514/117036/50664/81649/689314	Hspa8/Mapk10/Ikbkb/Gnai2/Akt2/Jak1/Akt3/Chuk/Cyct/Bcl2l1/Pdpk1/Mapk1/Stat3/Jak2/Lamc1/Gnao1/Mapk14/Mapk11	Cck+-Vip+
rno05034	Alcoholism	99	-0.472650803251881	-1.1931252041895	0.12108980827447	0.277013670984062	2037	tags=28%, list=15%, signal=24%	80850/29253/24409/81664/64532/81648/24668/294962/84580/24669/191573/363481/687001/81504/79255/297453/114118/116590/81647/81667/114858/24410/50664/24408/114486/24400/313845/25054	Gng2/Maoa/Grin2a/Gnai2/Adcy5/Crh/Ppp1ca/Gnb4/Hdac5/Ppp1cc/Grin3a/Hdac8/Hdac9/Grb2/Atf4/Hdac11/Gng4/Mapk1/Atf2/Gnb2/Shc3/Grin2b/Gnao1/Grin1/Braf/Gnb1/Sos1/Ntrk2	Cck+-Vip+
rno04066	HIF-1 signaling pathway	93	-0.47377725656606	-1.19080038321928	0.127272727272727	0.289177489177489	2406	tags=30%, list=17%, signal=25%	361258/25400/58960/65152/25741/83840/300084/60664/24245/308913/56718/24954/25233/29414/25513/25023/54244/25242/116590/24681/25125/60416/24191/24329/25718/171140/24680/24246	Cul2/Camk2a/Map2k2/Pfkm/Pfkl/Rps6kb1/Rbx1/Pik3r3/Camk2b/Egln1/Mtor/Insr/Akt2/Akt3/Pik3r1/Prkcb/Crebbp/Arnt/Mapk1/Prkcg/Stat3/Pfkp/Aldoc/Egfr/Igf1r/Camk2g/Prkca/Camk2d	Cck+-Vip+
rno04340	Hedgehog signaling pathway	48	-0.513177090349264	-1.23035415307893	0.136986301369863	0.308018303414291	2822	tags=33%, list=20%, signal=27%	361765/287643/499241/50938/303614/84392/25387/64462/303024/301555/113927/25372/64086/690516/84027/289338	Btrc/Spop/Scube2/Cdon/Smurf2/Kif3a/Arrb1/Csnk1d/Fbxw11/Cul3/Csnk1a1/Grk3/Csnk1g1/Smurf1/Gsk3b/Disp1	Cck+-Vip+
rno05200	Pathways in cancer	425	-0.416710196126672	-1.09118915453156	0.137862137862138	0.308018303414291	2580	tags=20%, list=19%, signal=17%	291005/25272/58819/117519/310999/80850/54245/291105/300084/60323/60664/84584/24245/24654/308913/84351/56718/81664/312781/64532/313861/29434/60661/309696/25233/84598/294962/29414/362862/54355/114850/25126/363140/25513/64508/309361/266802/302950/78966/25310/367072/24888/81504/363875/24516/50557/25023/306722/54244/25242/266715/114118/81636/64030/116590/25537/24681/81667/81762/362788/314322/84027/251…	Gadd45g/Mapk10/Txnrd1/Keap1/Plekhg5/Gng2/Crk/E2f3/Rbx1/Arhgef1/Pik3r3/Ncoa3/Camk2b/Plcb1/Egln1/Ikbkb/Mtor/Gnai2/Lrp6/Adcy5/Eml4/Rasgrp1/Max/Bcr/Akt2/Jak1/Gnb4/Akt3/Hsp90b1/Rassf5/Wnt7a/Stat5b/Rassf1/Pik3r1/Adcy3/Chuk/Alk/Adcy9/Arhgef11/Cyct/Arhgef12/Bcl2l1/Grb2/Rac1/Jun/Pten/Prkcb/Dapk1/Crebbp/Arnt/Fzd3/Gng4/Adcy2/Kit/Mapk1/Rock2/Prkcg/Gnb2/Rock1/Traf3/Fos/Gsk3b/Stat3/Cbl/Ctnna2/Apc2/Jak2/Gnaq/Rb…	Cck+-Vip+
rno04913	Ovarian steroidogenesis	41	-0.5269997074327	-1.24210509207609	0.138331573389652	0.308018303414291	1933	tags=15%, list=14%, signal=13%	64532/24954/64508/302950/81636/25718	Adcy5/Insr/Adcy3/Adcy9/Adcy2/Igf1r	Cck+-Vip+
rno05219	Bladder cancer	31	-0.547288998151045	-1.25488305682294	0.139484978540773	0.308529687633232	1397	tags=19%, list=10%, signal=17%	363140/306722/116590/24708/24329/114486	Rassf1/Dapk1/Mapk1/Rb1/Egfr/Braf	Cck+-Vip+
rno04910	Insulin signaling pathway	115	-0.459401714460691	-1.16790349053416	0.143718592964824	0.315802697699021	3128	tags=37%, list=23%, signal=29%	24697/58960/24855/25594/29376/78975/83840/365382/25272/60445/373545/25467/54245/83764/60664/50671/84351/140671/56718/287871/84006/63881/24954/25233/24668/29414/360406/25513/24669/686098/81504/25520/29699/81745/29516/116590/84027/24679/114858/500985/25521/114486/313845	Ptpn1/Map2k2/Tsc2/Ppp1cb/Irs2/Prkaa2/Rps6kb1/Inpp5a/Mapk10/Tsc1/Prkag2/Irs1/Crk/Flot2/Pik3r3/Fasn/Ikbkb/Phkg2/Mtor/Rptor/Prkci/Rapgef1/Insr/Akt2/Ppp1ca/Akt3/Ptprf/Pik3r1/Ppp1cc/Sorbs1/Grb2/Prkag1/Prkar2a/Pdpk1/Pde3b/Mapk1/Gsk3b/Prkar2b/Shc3/Cbl/Prkar1b/Braf/Sos1	Cck+-Vip+
rno05017	Spinocerebellar ataxia	137	-0.448643049254776	-1.14650222351167	0.157157157157157	0.338939795836348	2991	tags=34%, list=22%, signal=27%	29675/362609/171116/679028/29693/303630/25272/365388/83806/361649/60664/24654/25262/24409/311078/56718/25233/50592/29670/29414/312927/63851/25513/191573/65138/298874/498013/25310/59319/294560/362214/25023/83531/288663/24681/29627/25398/65195/81666/266729/24410/29628/303206/24408/24680/24718/25049	Psmb2/Pum1/Opa1/Rbpj/Atp2a2/Wipi1/Mapk10/Psmd13/Psmd1/Atxn2l/Pik3r3/Plcb1/Itpr1/Grin2a/Psmd14/Mtor/Akt2/Gria1/Psma3/Akt3/Rb1cc1/Fgf14/Pik3r1/Grin3a/Adrm1/Pum2/Ern1/Cyct/Ambra1/Mcu/Nop56/Prkcb/Vdac2/Atxn2/Prkcg/Gria2/Cacna1a/Kcnd3/Gnaq/Dab1/Grin2b/Gria3/Ulk2/Grin1/Prkca/Reln/Atxn1	Cck+-Vip+
rno05218	Melanoma	58	-0.486168495656645	-1.18484339029572	0.157455683003128	0.338939795836348	2580	tags=21%, list=19%, signal=17%	291005/291105/60664/25233/29414/25513/50557/116590/24708/24329/25718/114486	Gadd45g/E2f3/Pik3r3/Akt2/Akt3/Pik3r1/Pten/Mapk1/Rb1/Egfr/Igf1r/Braf	Cck+-Vip+
rno00562	Inositol phosphate metabolism	67	-0.477677421868059	-1.18033498136161	0.158057851239669	0.338939795836348	3455	tags=51%, list=25%, signal=38%	282636/366508/365865/308451/362590/114089/310463/140607/80849/290651/305482/114554/116482/171088/83523/306490/365382/316457/306808/287607/24654/81747/54260/314641/500709/316376/64161/171458/309008/50557/361632/309419/85238/116699	Impa2/Pik3cd/Pip5k1a/Itpkc/Inpp5b/Inpp5e/Plch1/Pip4k2c/Inpp4a/Isyna1/Mtmr3/Pi4k2a/Sacm1l/Inpp5j/Impa1/Mtmr7/Inpp5a/Pikfyve/Ippk/Mtmr4/Plcb1/Pi4kb/Itpkb/Pip5k1c/Itpk1/Inpp1/Pi4ka/Ipmk/Inpp5f/Pten/Pik3c2a/Pip5k1b/Synj1/Inpp4b	Cck+-Vip+
rno00780	Biotin metabolism	3	-0.819050582159196	-1.24586894673043	0.158307210031348	0.338939795836348	458	tags=67%, list=3%, signal=64%	306262/288240	Btd/Hlcs	Cck+-Vip+
rno04710	Circadian rhythm	32	-0.536605689229688	-1.23116335937255	0.161670235546039	0.343935405556541	3785	tags=50%, list=27%, signal=36%	300807/60447/64562/78975/361765/373545/63840/300084/259241/64462/303024/78962/316351/25520/170917/24309	Rora/Clock/Prkab2/Prkaa2/Btrc/Prkag2/Per2/Rbx1/Nr1d2/Csnk1d/Fbxw11/Per3/Npas2/Prkag1/Cry2/Dbp	Cck+-Vip+
rno04916	Melanogenesis	77	-0.471105860138841	-1.17193050788397	0.163432073544433	0.344879376701399	2250	tags=26%, list=16%, signal=22%	24245/24654/81664/64532/114850/64508/302950/25023/54244/266715/81636/64030/116590/24681/84027/81666/50664/171140/24680/24246	Camk2b/Plcb1/Gnai2/Adcy5/Wnt7a/Adcy3/Adcy9/Prkcb/Crebbp/Fzd3/Adcy2/Kit/Mapk1/Prkcg/Gsk3b/Gnaq/Gnao1/Camk2g/Prkca/Camk2d	Cck+-Vip+
rno00250	Alanine, aspartate and glutamate metabolism	33	-0.533739413260773	-1.23267328930427	0.164179104477612	0.344879376701399	881	tags=21%, list=6%, signal=20%	307759/360518/117544/81632/24398/24380/24379	Gpt2/Gfpt2/Ppat/Abat/Gls/Gad2/Gad1	Cck+-Vip+
rno00350	Tyrosine metabolism	24	0.390561386061219	1.17035189561883	0.165533939636103	0.345552098990365	3451	tags=50%, list=25%, signal=38%	302980/24401/316421/24172/309147/360719/25750/24813/24267/493909/100360621/54314	Fahd1/Got1/Aox2/Adh1/Aldh3b1/Hgd/Maob/Tat/Comt/Aox3/Il4i1/Tpo	Cck+-Vip+
rno00515	Mannose type O-glycan biosynthesis	22	-0.562725550750543	-1.23636435652112	0.171332586786114	0.355435304264361	1640	tags=41%, list=12%, signal=36%	24390/362567/306549/362520/84597/688673/64445/291212/361368	B4galt1/Pomgnt1/Pomk/Fktn/Fut9/Pomt2/St3gal3/B3galnt2/Large1	Cck+-Vip+
rno05416	Viral myocarditis	46	-0.503866236774337	-1.20222179006546	0.175604626708728	0.362049045189599	1875	tags=17%, list=14%, signal=15%	100361457/414788/25310/363875/298573/361787/25150/497892	LOC100361457/RT1-T24-3/Cyct/Rac1/Eif4g3/RT1-T24-1/Fyn/Sgcd	Cck+-Vip+
rno05210	Colorectal cancer	81	-0.461463397699074	-1.15040530488323	0.187182095625636	0.383551042570321	3343	tags=32%, list=24%, signal=25%	290537/116554/499505/58960/24205/81757/83840/291005/25272/60664/56718/25233/29414/25513/25310/81504/363875/24516/116590/314322/84027/299611/24329/114486/313845/25311	Appl1/Mapk8/Msh3/Map2k2/Apc/Rala/Rps6kb1/Gadd45g/Mapk10/Pik3r3/Mtor/Akt2/Akt3/Pik3r1/Cyct/Grb2/Rac1/Jun/Mapk1/Fos/Gsk3b/Apc2/Egfr/Braf/Sos1/Dcc	Cck+-Vip+
rno04973	Carbohydrate digestion and absorption	31	-0.526234002613253	-1.20660589932276	0.188841201716738	0.384591227886528	2622	tags=29%, list=19%, signal=24%	25650/60664/24654/25233/29414/25513/29716/24213/25023	Atp1b1/Pik3r3/Plcb1/Akt2/Akt3/Pik3r1/Cacna1d/Atp1a3/Prkcb	Cck+-Vip+
rno00900	Terpenoid backbone biosynthesis	21	-0.561174388563249	-1.22154107872151	0.192307692307692	0.389277389277389	1915	tags=24%, list=14%, signal=21%	89784/29637/294400/25014/25675	Idi1/Hmgcs1/Nus1/Acat1/Hmgcr	Cck+-Vip+
rno05143	African trypanosomiasis	21	-0.554681787455872	-1.20740825455482	0.208144796380091	0.418797361391266	941	tags=24%, list=7%, signal=22%	24654/25023/24681/81666/24680	Plcb1/Prkcb/Prkcg/Gnaq/Prkca	Cck+-Vip+
rno04723	Retrograde endocannabinoid signaling	128	-0.438616433573907	-1.11747408009378	0.219438877755511	0.438877755511022	1708	tags=24%, list=12%, signal=21%	29709/29705/50592/294962/64508/302950/140675/29716/25023/24239/25743/114118/83612/81636/116590/24681/81667/29627/257648/25398/81666/29629/29628/50664/81649/24680/84556/24400/25451/689314/25248	Gabrg2/Gabra1/Gria1/Gnb4/Adcy3/Adcy9/Gabra4/Cacna1d/Prkcb/Cacna1c/Kcnj6/Gng4/Slc32a1/Adcy2/Mapk1/Prkcg/Gnb2/Gria2/Cacna1b/Cacna1a/Gnaq/Gria4/Gria3/Gnao1/Mapk14/Prkca/Rims1/Gnb1/Gabrb2/Mapk11/Cnr1	Cck+-Vip+
rno04976	Bile secretion	57	-0.470484403810076	-1.14484529585767	0.222684703433923	0.442718398493633	2622	tags=19%, list=19%, signal=16%	25650/84484/294930/64532/24782/64508/302950/24213/81636/54262/25675	Atp1b1/Slc4a4/Nceh1/Adcy5/Slc9a1/Adcy3/Adcy9/Atp1a3/Adcy2/Kcnn2/Hmgcr	Cck+-Vip+
rno00790	Folate biosynthesis	22	-0.543667971434534	-1.19449294734757	0.230683090705487	0.452073335794266	3929	tags=36%, list=28%, signal=26%	301221/294753/24312/24192/685729/687266/64845/102556347	Mocs1/Mocs2/Dhfr/Akr1b1/Pcbd2/Fpgs/Gphn/LOC102556347	Cck+-Vip+
rno04666	Fc gamma R-mediated phagocytosis	87	-0.450793721346404	-1.12876863975521	0.231237322515213	0.452073335794266	3054	tags=28%, list=22%, signal=22%	682937/25097/83840/294568/54245/60664/309081/362719/29524/314641/25233/29431/64369/29414/25513/25751/363875/25023/116590/24681/309419/314961/84477/24680	Wasf3/Pld2/Rps6kb1/Wasf1/Crk/Pik3r3/Dock1/Asap2/Limk2/Pip5k1c/Akt2/Pak1/Plpp1/Akt3/Pik3r1/Dnm2/Rac1/Prkcb/Mapk1/Prkcg/Pip5k1b/Asap1/Gab2/Prkca	Cck+-Vip+
rno04392	Hippo signaling pathway - multiple species	24	-0.534967631868152	-1.18172052219188	0.231450719822813	0.452073335794266	1623	tags=25%, list=12%, signal=22%	308265/29431/363140/310341/361630/303039	Lats1/Pak1/Rassf1/Fat4/Tead1/Wwc1	Cck+-Vip+
rno04630	JAK-STAT signaling pathway	108	-0.438531693124579	-1.11157486428178	0.241691842900302	0.466394312883719	2050	tags=18%, list=15%, signal=15%	60664/56718/362628/25233/84598/29414/311030/83422/25126/25513/300772/500616/24888/81504/54244/25125/24514/24329/313845	Pik3r3/Mtor/Ifnlr1/Akt2/Jak1/Akt3/Stam2/Pias2/Stat5b/Pik3r1/Pias1/Socs5/Bcl2l1/Grb2/Crebbp/Stat3/Jak2/Egfr/Sos1	Cck+-Vip+
rno00130	Ubiquinone and other terpenoid-quinone biosynthesis	10	0.510314055618788	1.2176259702965	0.242574257425743	0.466394312883719	2316	tags=50%, list=17%, signal=42%	29309/498332/25249/309004/299195	Coq3/Coq2/Coq7/Vkorc1/Coq6	Cck+-Vip+
rno00230	Purine metabolism	110	-0.440423180203047	-1.11810976418118	0.242971887550201	0.466394312883719	2010	tags=26%, list=14%, signal=23%	58813/100363253/301261/171115/29223/85269/362015/365985/81744/361063/64532/305149/363272/191569/362329/310664/64508/302950/24627/81743/117544/29516/81636/309962/83585/24626/63885/50678/140929	Nt5e/Nt5c2/Enpp4/Pde5a/Ak4/Nme3/Ampd2/Ak5/Pde7a/Entpd4/Adcy5/Nudt9/Pde6d/Pde9a/Impdh1/Prune1/Adcy3/Adcy9/Pde4d/Pde2a/Ppat/Pde3b/Adcy2/Pde8b/Gda/Pde4b/Pde10a/Pde3a/Pde7b	Cck+-Vip+
rno04137	Mitophagy - animal	63	-0.454227805939536	-1.11784108393467	0.263429752066116	0.502774498229044	2576	tags=33%, list=19%, signal=27%	25272/304579/288731/365601/307641/246294/140923/298575/366896/294515/287156/24888/59319/116549/79255/24516/113894/363254/192647/114490/50522	Mapk10/Usp30/Pgam5/Atg5/Csnk2a2/Optn/Bnip3l/Pink1/Tbc1d15/Foxo3/Rhot2/Bcl2l1/Ambra1/Csnk2a1/Atf4/Jun/Sqstm1/Atg9a/Mfn1/Cited2/Ubc	Cck+-Vip+
rno05132	Salmonella infection	207	-0.415750603522306	-1.07635187136849	0.268731268731269	0.50997865770593	1875	tags=20%, list=14%, signal=18%	100361457/306991/306204/313667/25233/29564/117550/29431/500929/29414/116691/309798/362862/116659/58823/309361/25751/171041/316531/25310/29213/287398/294010/363875/24516/361632/171455/29489/81655/116590/79249/291081/682507/25537/303073/314322/314906/311024/81649/689314/64158/361251	LOC100361457/Vps41/Flnb/Plekhm2/Akt2/Dync1i1/Kif5b/Pak1/Tuba1b/Akt3/Cyth1/Gcc2/Hsp90b1/Dync1i2/Nckap1/Chuk/Dnm2/Klc1/Tuba4a/Cyct/Tubb4a/Map2k4/Actr1a/Rac1/Jun/Pik3c2a/Exoc2/Dync1h1/Dync1li2/Mapk1/Abi1/Tubb2b/Wasl/Rock2/Cyfip2/Fos/Kif5a/Kif5c/Mapk14/Mapk11/Tuba1a/Elmo1	Cck+-Vip+
rno00051	Fructose and mannose metabolism	28	-0.507359312281383	-1.14676937835593	0.27103825136612	0.511397126542641	3997	tags=36%, list=29%, signal=25%	24640/25058/25659/65152/24192/25741/302915/291095/60416/24191	Pfkfb2/Hk1/Khk/Pfkm/Akr1b1/Pfkl/Pmm2/Gmds/Pfkp/Aldoc	Cck+-Vip+
rno04350	TGF-beta signaling pathway	74	-0.446069652288353	-1.10960523709291	0.272540983606557	0.511397126542641	2847	tags=24%, list=21%, signal=19%	24673/83840/79558/117281/303614/300084/50594/81507/291023/29381/313477/54244/29263/116590/25671/690516/81762/140590	Ppp2cb/Rps6kb1/Acvr1/Ppp2r1a/Smurf2/Rbx1/Nbl1/Bmpr1a/Id4/Acvr1b/Zfyve9/Crebbp/Acvr2a/Mapk1/Smad1/Smurf1/Rock1/Bmpr2	Cck+-Vip+
rno04622	RIG-I-like receptor signaling pathway	47	-0.470669756990296	-1.12598915605134	0.280295047418335	0.520301507537689	3270	tags=28%, list=24%, signal=21%	116554/25493/317335/266764/25272/365601/84351/292892/309361/312937/362788/81649/689314	Mapk8/Nfkbia/Ddx3x/Tbkbp1/Mapk10/Atg5/Ikbkb/Irf3/Chuk/Cyld/Traf3/Mapk14/Mapk11	Cck+-Vip+
rno04371	Apelin signaling pathway	115	-0.431415949650729	-1.09675732068324	0.280402010050251	0.520301507537689	2483	tags=26%, list=18%, signal=22%	309957/80850/373545/24598/24654/25262/56718/81664/64532/24782/25233/170546/294962/29414/84580/64508/689560/302950/25520/140448/114118/29516/81636/116590/81667/81666/140447/24330/29715/24400	Mef2a/Gng2/Prkag2/Nos1/Plcb1/Itpr1/Mtor/Gnai2/Adcy5/Slc9a1/Akt2/Ryr3/Gnb4/Akt3/Hdac5/Adcy3/Ryr2/Adcy9/Prkag1/Slc8a3/Gng4/Pde3b/Adcy2/Mapk1/Gnb2/Gnaq/Slc8a2/Egr1/Slc8a1/Gnb1	Cck+-Vip+
rno00280	Valine, leucine and isoleucine degradation	49	-0.462453955618268	-1.11557847435325	0.30188679245283	0.557072865631189	3724	tags=31%, list=27%, signal=22%	367112/29711/301384/367196/690163/24513/25618/298942/65984/171155/29637/81632/63938/25014/29592	Hmgcll1/Bckdhb/Hibch/Acad8/Oxct1/Ivd/Acadsb/Dld/Aacs/Hadhb/Hmgcs1/Abat/Hibadh/Acat1/Bcat1	Cck+-Vip+
rno00534	Glycosaminoglycan biosynthesis - heparan sulfate / heparin	22	-0.513618761368566	-1.12847182529682	0.321388577827548	0.589801016452752	2948	tags=41%, list=21%, signal=32%	299907/293722/364675/310803/302489/363073/64133/292155/294449	Ext1/B3gat3/B4galt7/Extl2/Hs6st2/Glce/Xylt1/Hs2st1/Hs3st5	Cck+-Vip+
rno04936	Alcoholic liver disease	100	-0.427110780289882	-1.07850306339266	0.32694248234107	0.595444627747326	2576	tags=23%, list=19%, signal=19%	25272/373545/500116/360640/85239/50671/84351/316737/50681/25233/292892/29414/294515/117259/308579/309361/83792/287398/25520/362788/84027/81649/689314	Mapk10/Prkag2/Tra2a/Map3k14/Mlycd/Fasn/Ikbkb/Lpin2/Acox1/Akt2/Irf3/Akt3/Foxo3/Tra2b/Cpt1c/Chuk/Scd2/Map2k4/Prkag1/Traf3/Gsk3b/Mapk14/Mapk11	Cck+-Vip+
rno00533	Glycosaminoglycan biosynthesis - keratan sulfate	13	-0.56456670007119	-1.13427126771007	0.328029375764994	0.595444627747326	5155	tags=46%, list=37%, signal=29%	64442/305571/24390/362924/432392/64445	St3gal2/B3gnt2/B4galt1/St3gal1/Fut8/St3gal3	Cck+-Vip+
rno04964	Proximal tubule bicarbonate reclamation	19	-0.526641398042598	-1.12734511239534	0.329873125720877	0.595474540122634	3447	tags=37%, list=25%, signal=28%	361042/24214/25650/84484/24551/24213/24398	Pck2/Atp1b2/Atp1b1/Slc4a4/Mdh1/Atp1a3/Gls	Cck+-Vip+
rno04971	Gastric acid secretion	66	-0.436750323649322	-1.07660829096486	0.331611570247934	0.595474540122634	2250	tags=27%, list=16%, signal=23%	24245/24654/25262/81664/24260/64532/100361457/24782/64508/302950/24213/25023/81636/24681/81666/171140/24680/24246	Camk2b/Plcb1/Itpr1/Gnai2/Chrm3/Adcy5/LOC100361457/Slc9a1/Adcy3/Adcy9/Atp1a3/Prkcb/Adcy2/Prkcg/Gnaq/Camk2g/Prkca/Camk2d	Cck+-Vip+
rno00100	Steroid biosynthesis	15	-0.544181403918478	-1.12264298737074	0.335308056872038	0.598892465215298	3409	tags=40%, list=25%, signal=30%	29580/25427/81681/114100/140910/29230	Fdft1/Cyp51/Lss/Sc5d/Msmo1/Sqle	Cck+-Vip+
rno04924	Renin secretion	56	-0.447334341779006	-1.08784457452117	0.343065693430657	0.609489051094891	2383	tags=25%, list=17%, signal=21%	64529/24654/25262/81664/64532/24167/29716/171378/24239/29516/81666/83731/24674/50678	Ctsb/Plcb1/Itpr1/Gnai2/Adcy5/Adcyap1r1/Cacna1d/Ppp3cc/Cacna1c/Pde3b/Gnaq/Kcnma1/Ppp3ca/Pde3a	Cck+-Vip+
rno00240	Pyrimidine metabolism	49	0.293905673419839	1.01582854187464	0.347678048833235	0.612773554732853	1036	tags=16%, list=7%, signal=15%	83782/301622/297998/315219/299976/499956/29261/85260	Nme2/Dtymk/Nudt2/Tymp/Rrm2b/Uckl1/Tyms/Entpd6	Cck+-Vip+
rno05226	Gastric cancer	113	-0.417778081651367	-1.06194722108216	0.350401606425703	0.612773554732853	3153	tags=22%, list=23%, signal=17%	315196/58960/24205/83840/291005/291105/60664/56718/312781/25233/29414/114850/25513/81504/113927/266715/116590/84027/114858/297357/299611/24708/24329/114486/313845	Wnt7b/Map2k2/Apc/Rps6kb1/Gadd45g/E2f3/Pik3r3/Mtor/Lrp6/Akt2/Akt3/Wnt7a/Pik3r1/Grb2/Csnk1a1/Fzd3/Mapk1/Gsk3b/Shc3/Ctnna2/Apc2/Rb1/Egfr/Braf/Sos1	Cck+-Vip+
rno03320	PPAR signaling pathway	54	-0.44686545214364	-1.08474177762718	0.350418410041841	0.612773554732853	1894	tags=28%, list=14%, signal=24%	83512/361042/25288/361602/113976/24552/50681/686098/308579/83792/29637/81745/311839/117243/50522	Fads2/Pck2/Acsl1/Me3/Acsl4/Me1/Acox1/Sorbs1/Cpt1c/Scd2/Hmgcs1/Pdpk1/Slc27a4/Acsl6/Ubc	Cck+-Vip+
rno00983	Drug metabolism - other enzymes	49	0.292274127127514	1.01018941530778	0.353942350220726	0.615712213404804	2562	tags=35%, list=18%, signal=28%	83782/311422/315219/299976/499956/24426/286954/289197/24465/29487/289533/298410/171341/295037/288051/499422/58964	Nme2/Itpa/Tymp/Rrm2b/Uckl1/Gstp1/Ugt2b17/Mgst3/Hprt1/Gstt2/Ugt2a3/Cmpk1/Mgst1/Mgst2/Umps/Gstt3/Nme6	Cck+-Vip+
rno05167	Kaposi sarcoma-associated herpesvirus infection	155	-0.41274748484635	-1.05915470624557	0.356	0.616082901554404	1756	tags=23%, list=13%, signal=20%	80850/291105/60664/25262/84351/56718/414788/25233/84598/292892/294962/29414/25513/309361/25310/287398/363875/171378/24516/54244/114118/116590/81667/362788/314322/84027/25125/24514/24708/361787/81649/24674/24400/689314/50522	Gng2/E2f3/Pik3r3/Itpr1/Ikbkb/Mtor/RT1-T24-3/Akt2/Jak1/Irf3/Gnb4/Akt3/Pik3r1/Chuk/Cyct/Map2k4/Rac1/Ppp3cc/Jun/Crebbp/Gng4/Mapk1/Gnb2/Traf3/Fos/Gsk3b/Stat3/Jak2/Rb1/RT1-T24-1/Mapk14/Ppp3ca/Gnb1/Mapk11/Ubc	Cck+-Vip+
rno04962	Vasopressin-regulated water reabsorption	37	-0.466615093367465	-1.09092431929019	0.358510638297872	0.617229655626234	3852	tags=49%, list=28%, signal=35%	84428/140734/288779/299850/65209/287709/298767/500131/79434/360678/60355/29564/116659/64508/302950/29489/81655/24803	Dctn4/Dynll2/Rab5b/Dctn2/Dync2h1/Rab5c/Dync2li1/Creb5/Rab11b/Arhgdia/Nsf/Dync1i1/Dync1i2/Adcy3/Adcy9/Dync1h1/Dync1li2/Vamp2	Cck+-Vip+
rno03266	Virion - Herpesvirus	6	-0.631093271212121	-1.09646419833916	0.362021857923497	0.620078464340759	1039	tags=83%, list=7%, signal=77%	25700/315346/308417/25151/192183	Ide/Itga5/Nectin2/Igf2r/Nectin1	Cck+-Vip+
rno05310	Asthma	4	0.636312029320166	1.12642899957081	0.364179104477612	0.620590922936339	2478	tags=50%, list=18%, signal=41%	24981/25441	RT1-Db2/Fcer1g	Cck+-Vip+
rno04218	Cellular senescence	143	-0.408930088281273	-1.04655614991556	0.385	0.652741116751269	3139	tags=27%, list=23%, signal=21%	680111/58960/24855/25594/679906/300711/83617/361765/291005/60445/291105/29154/60664/25262/56718/414788/25233/24668/303024/29414/362342/294515/54355/25513/24669/140583/29716/294560/171378/50557/685055/83531/113894/116590/24708/361787/81649/24674/689314	Rbl1/Map2k2/Tsc2/Ppp1cb/Trpm7/Atm/Hipk3/Btrc/Gadd45g/Tsc1/E2f3/Capn2/Pik3r3/Itpr1/Mtor/RT1-T24-3/Akt2/Ppp1ca/Fbxw11/Akt3/Hipk2/Foxo3/Rassf5/Pik3r1/Ppp1cc/Chek1/Cacna1d/Mcu/Ppp3cc/Pten/Atr/Vdac2/Sqstm1/Mapk1/Rb1/RT1-T24-1/Mapk14/Ppp3ca/Mapk11	Cck+-Vip+
rno04621	NOD-like receptor signaling pathway	116	-0.410305281910405	-1.04388749761705	0.395979899497487	0.664858934169279	3970	tags=31%, list=29%, signal=22%	29355/60383/58974/306886/29665/29753/288774/689161/116554/25493/301252/362245/315435/679906/207122/25272/296099/64529/365601/24654/25262/84351/29465/84598/292892/309361/24888/294560/24516/83531/365661/116590/362788/192647/81649/689314	Pkn1/Rbck1/Gabarap/Ripk1/P2rx7/Ywhae/Stat2/Gabarapl1/Mapk8/Nfkbia/Hsp90ab1/Map1lc3a/Panx1/Trpm7/Pkn2/Mapk10/Tp53bp1/Ctsb/Atg5/Plcb1/Itpr1/Ikbkb/Trpv2/Jak1/Irf3/Chuk/Bcl2l1/Mcu/Jun/Vdac2/Erbin/Mapk1/Traf3/Mfn1/Mapk14/Mapk11	Cck+-Vip+
rno05146	Amoebiasis	66	-0.422211738090678	-1.04077005363843	0.397727272727273	0.664858934169279	2300	tags=18%, list=17%, signal=15%	60664/24654/63836/305679/25513/25023/81634/24681/81666/117036/25614/24680	Pik3r3/Plcb1/Actn4/Vcl/Pik3r1/Prkcb/Actn1/Prkcg/Gnaq/Lamc1/Ptk2/Prkca	Cck+-Vip+
rno04330	Notch signaling pathway	50	-0.437185517498633	-1.05637955777058	0.398119122257053	0.664858934169279	4339	tags=40%, list=31%, signal=28%	81751/29382/297767/362268/81717/303811/29577/360801/84424/60433/679028/303539/29419/25565/500847/299636/29192/54244/689844/25049	Psen2/Ctbp1/Rbpjl2/Rbpjl/Ctbp2/Dvl3/Hes1/Ncor2/Tle3/Rfng/Rbpj/Kat2a/Numb/Tle4/Dtx3/Tle2/Psen1/Crebbp/Maml2/Atxn1	Cck+-Vip+
rno04922	Glucagon signaling pathway	80	-0.421555196012522	-1.05039410281911	0.40020366598778	0.664867118290776	3000	tags=30%, list=22%, signal=24%	65152/500131/78975/25741/373545/24245/24654/25262/140671/25233/29414/308579/79255/25520/171378/54244/29516/81636/81647/60416/81666/171140/24674/24246	Pfkm/Creb5/Prkaa2/Pfkl/Prkag2/Camk2b/Plcb1/Itpr1/Phkg2/Akt2/Akt3/Cpt1c/Atf4/Prkag1/Ppp3cc/Crebbp/Pde3b/Adcy2/Atf2/Pfkp/Gnaq/Camk2g/Ppp3ca/Camk2d	Cck+-Vip+
rno04612	Antigen processing and presentation	44	-0.445935684144176	-1.05918720456161	0.402105263157895	0.664867118290776	3588	tags=30%, list=26%, signal=22%	24973/25336/301252/25337/24468/25697/64529/29144/64202/414788/29468/266759/361787	RT1-A1/Nfyb/Hsp90ab1/Nfyc/Hspa8/Ctsl/Ctsb/Canx/Calr/RT1-T24-3/Pdia3/Hspa4/RT1-T24-1	Cck+-Vip+
rno04136	Autophagy - other	28	-0.469899148416608	-1.06209926826147	0.404371584699454	0.665320735416835	3819	tags=50%, list=28%, signal=36%	58974/688555/362164/689161/24673/313391/303630/365601/686505/56718/287871/312647/363254/303206	Gabarap/Atg10/Atg13/Gabarapl1/Ppp2cb/Atg4c/Wipi1/Atg5/Atg4d/Mtor/Rptor/Atg7/Atg9a/Ulk2	Cck+-Vip+
rno00565	Ether lipid metabolism	36	-0.452872123806914	-1.05397359287164	0.417021276595745	0.682770129328327	2976	tags=28%, list=21%, signal=22%	361467/362866/25097/310773/83572/362713/64369/84114/100359680/303407	Lpcat1/Chpt1/Pld2/Cept1/Pafah1b1/Selenoi/Plpp1/Agps/Lpcat2/Gdpd1	Cck+-Vip+
rno00232	Caffeine metabolism	3	0.666907149556309	1.09601810909835	0.431318681318681	0.702733851514339	4620	tags=100%, list=33%, signal=67%	114768/116632/497811	Uox/Nat2/Xdh	Cck+-Vip+
rno00591	Linoleic acid metabolism	20	0.352138110372725	1.00803474249741	0.452380952380952	0.733472029588534	8989	tags=100%, list=65%, signal=35%	293989/313373/499353/24653/170509/691810/171352/311341/25086/289733/296091/171521/691907/29387/29277/502969/29526/360426/81639/362039	Cyp2c6v1/Cyp2j10/Cyp2c24/Pla2g4a/Cyp3a62/Pla2g4c/Cyp3a9/Pla2g4b/Cyp2e1/Pla2g3/Pla2g4e/Cyp2c13/Pla2g4f/Pla2g2c/Cyp2c11/Cyp2j16/Pla2g1b/Pla2g6/Alox15/Pla2g12a	Cck+-Vip+
rno01250	Biosynthesis of nucleotide sugars	32	-0.445631449526353	-1.02243625711185	0.468950749464668	0.751504462615574	3898	tags=34%, list=28%, signal=25%	296117/25058/297417/114860/292804/302915/297393/360518/291095/83472/246232	Galk2/Hk1/Gfpt1/Gale/Gpi/Pmm2/Nagk/Gfpt2/Gmds/Ugdh/Uxs1	Cck+-Vip+
rno05203	Viral carcinogenesis	155	-0.395184085362772	-1.01408512277463	0.469	0.751504462615574	3599	tags=27%, list=26%, signal=20%	81758/24973/29753/361585/64033/25493/317335/64635/680111/363287/500131/679028/25597/360481/60664/303539/56011/63836/414788/84598/292892/25126/84580/25513/140583/363481/687001/81504/79255/363875/24516/297453/54244/81634/116590/56010/81647/362788/25252/25125/24708/361787	Rbl2/RT1-A1/Ywhae/Ube3a/Ccnd2/Nfkbia/Ddx3x/Snd1/Rbl1/Hdac4/Creb5/Rbpj/Rasa2/Dnaja3/Pik3r3/Kat2a/Ywhab/Actn4/RT1-T24-3/Jak1/Irf3/Stat5b/Hdac5/Pik3r1/Chek1/Hdac8/Hdac9/Grb2/Atf4/Rac1/Jun/Hdac11/Crebbp/Actn1/Mapk1/Ywhag/Atf2/Traf3/Dlg1/Stat3/Rb1/RT1-T24-1	Cck+-Vip+
rno05222	Small cell lung cancer	86	-0.407366355298262	-1.01873522254251	0.471065989847716	0.751504462615574	2580	tags=19%, list=19%, signal=15%	291005/291105/60664/84351/60661/25233/29414/25513/309361/25310/24888/50557/362788/24708/117036/25614	Gadd45g/E2f3/Pik3r3/Ikbkb/Max/Akt2/Akt3/Pik3r1/Chuk/Cyct/Bcl2l1/Pten/Traf3/Rb1/Lamc1/Ptk2	Cck+-Vip+
rno01523	Antifolate resistance	23	-0.463477033948842	-1.01937016143285	0.472502805836139	0.751504462615574	3092	tags=30%, list=22%, signal=24%	24312/299857/116721/84351/687266/309361/24565	Dhfr/Shmt2/Abcc5/Ikbkb/Fpgs/Chuk/Abcc1	Cck+-Vip+
rno00520	Amino sugar and nucleotide sugar metabolism	46	-0.415626856313808	-0.99168316257049	0.514195583596215	0.808942043895748	3898	tags=33%, list=28%, signal=24%	296117/25058/683570/297417/114860/171015/304860/292804/302915/304805/297393/360518/291095/83472/246232	Galk2/Hk1/Gnpda1/Gfpt1/Gale/Cyb5r4/Npl/Gpi/Pmm2/Cyb5r1/Nagk/Gfpt2/Gmds/Ugdh/Uxs1	Cck+-Vip+
rno05340	Primary immunodeficiency	18	0.326953632818142	0.947591499304431	0.514492753623188	0.808942043895748	9337	tags=100%, list=67%, signal=33%	304496/309295/64545/24165/85483/304577/301348/24931/294328/24812/499356/24811/24932/306353/25326/259171/313050/310659	Orai1/Ikbkg/Icos/Ada/Ciita/Ung/Zap70/Cd8b/Aire/Tap2/Blnk/Tap1/Cd4/Rfxank/Jak3/Dclre1c/Lck/Rfx5	Cck+-Vip+
rno02010	ABC transporters	44	-0.417419158895043	-0.991454704704801	0.52	0.808942043895748	2946	tags=18%, list=21%, signal=14%	289453/63886/140669/116721/303637/25270/84356/24565	Abcg3l1/Abcb9/Abcb6/Abcc5/Abca8/Abcd3/Abcd2/Abcc1	Cck+-Vip+
rno01212	Fatty acid metabolism	53	-0.411991064356547	-0.996412150119992	0.521008403361345	0.808942043895748	5133	tags=45%, list=37%, signal=29%	170670/25287/680115/300783/60581/315173/84575/83522/25757/25363/83512/25288/79244/498728/113976/25618/50671/50681/171155/84013/308579/83792/117243/25014	Hadha/Acadl/Hacd1/Hacd3/Acaca/Mcat/Fads1/Acox3/Cpt1a/Acadvl/Fads2/Acsl1/Hsd17b4/Elovl2/Acsl4/Acadsb/Fasn/Acox1/Hadhb/Hsd17b12/Cpt1c/Scd2/Acsl6/Acat1	Cck+-Vip+
rno00511	Other glycan degradation	17	-0.473983232033354	-1.00402278694948	0.521077283372365	0.808942043895748	4276	tags=59%, list=31%, signal=41%	292485/300757/117185/684536/100216475/24375/310864/316033/361378/298399	Fuca2/Hexa/Neu3/Gba/Hexd/Fuca1/Manba/Glb1/Man2b1/Gba2	Cck+-Vip+
rno00750	Vitamin B6 metabolism	9	0.388165580337875	0.915156628919287	0.523148148148148	0.808942043895748	1229	tags=22%, list=9%, signal=20%	295663/316421	Phospho2/Aox2	Cck+-Vip+
rno04978	Mineral absorption	46	-0.412348890458533	-0.98386195588768	0.527865404837014	0.810748124289859	3458	tags=26%, list=25%, signal=20%	84355/24214/679906/29599/25650/79239/24215/24213/140448/29600/140447/29715	Atox1/Atp1b2/Trpm7/Atp2b3/Atp1b1/Hmox2/Atp2b2/Atp1a3/Slc8a3/Atp2b4/Slc8a2/Slc8a1	Cck+-Vip+
rno04064	NF-kappa B signaling pathway	71	-0.396937032550155	-0.98664298898022	0.529170931422723	0.810748124289859	3261	tags=23%, list=24%, signal=17%	25493/100360982/300711/291005/25591/85420/360640/307641/84351/309361/24888/116549/312937/25023/362788/266806	Nfkbia/Relb/Atm/Gadd45g/Parp1/Prkcq/Map3k14/Csnk2a2/Ikbkb/Chuk/Bcl2l1/Csnk2a1/Cyld/Prkcb/Traf3/Erc1	Cck+-Vip+
rno04110	Cell cycle	108	-0.393772466344317	-0.998120734936803	0.532729103726083	0.810941381023348	3783	tags=28%, list=27%, signal=20%	304490/25729/81758/29753/64033/361389/680111/291689/171150/300711/296558/291005/291105/300084/360643/29486/313304/56011/301430/310806/315958/140583/360748/685055/54244/300947/56010/288671/84027/24708	Anapc7/Ccne1/Rbl2/Ywhae/Ccnd2/Anapc10/Rbl1/Cdc23/Cdk7/Atm/Anapc2/Gadd45g/E2f3/Rbx1/Cdc27/Smc3/Stag2/Ywhab/Orc2/Cdc14a/Stag1/Chek1/Prkdc/Atr/Crebbp/Tfdp2/Ywhag/Anapc5/Gsk3b/Rb1	Cck+-Vip+
rno00440	Phosphonate and phosphinate metabolism	6	-0.570573620437786	-0.991317093470496	0.534153005464481	0.810941381023348	3668	tags=83%, list=26%, signal=61%	140544/362866/310773/362713/89841	Pcyt1a/Chpt1/Cept1/Selenoi/Pcyt2	Cck+-Vip+
rno05150	Staphylococcus aureus infection	31	0.306296537265958	0.971190465218552	0.542857142857143	0.820388697647734	9627	tags=100%, list=69%, signal=31%	407758/24981/84007/362119/289211/25464/29687/286958/365183/690158/295279/360625/85253/360623/58949/192262/309684/24232/64023/79126/116591/155012/294270/362634/450225/287702/294853/308995/312705/64459/298566	Krt26/RT1-Db2/C3ar1/C5/Fcgr2b/Icam1/C1qb/Np4/Fcar/Fpr2/Fcgr1a/Krt12/Plg/Krt28/Ptafr/C1s/Itgb2/C3/Masp1/Cfi/Fcgr2a/Cfh/RT1-Db1/C1qc/Krt10/Krt17/Krt18/Itgal/C1r/Masp2/C1qa	Cck+-Vip+
rno05216	Thyroid cancer	36	0.301587062119157	0.974376782473146	0.548387096774194	0.820388697647734	310	tags=11%, list=2%, signal=11%	679869/24887/117557/619385	Tcf7l2/Bax/Tpm3/Ncoa4	Cck+-Vip+
rno00770	Pantothenate and CoA biosynthesis	18	-0.459942757860394	-0.98052668272915	0.548611111111111	0.820388697647734	2463	tags=22%, list=18%, signal=18%	294088/360511/81656/29592	Pank1/Pank3/Dpyd/Bcat1	Cck+-Vip+
rno04145	Phagosome	110	-0.387987124886749	-0.984989465160437	0.550200803212851	0.820388697647734	3460	tags=29%, list=25%, signal=22%	24511/81822/60466/65209/29214/287709/498736/362802/56084/29528/25697/297566/316457/24598/29144/64202/100361457/414788/29564/500929/299971/116659/316531/29213/29757/363875/29489/81655/291081/117596/361787/64158	Itgb1/Actb/Stx7/Dync2h1/Tubb5/Rab5c/Tubb2a/Atp6v1c2/Hgs/Vamp3/Ctsl/Atp6v1e1/Pikfyve/Nos1/Canx/Calr/LOC100361457/RT1-T24-3/Dync1i1/Tuba1b/Atp6v1c1/Dync1i2/Tuba4a/Tubb4a/Atp6v0a1/Rac1/Dync1h1/Dync1li2/Tubb2b/Atp6v1b2/RT1-T24-1/Tuba1a	Cck+-Vip+
rno00630	Glyoxylate and dicarboxylate metabolism	29	-0.42658546628387	-0.96735540312798	0.561135371179039	0.832974284327996	4723	tags=48%, list=34%, signal=32%	308100/687008/24957/171133/287115/688517/311569/79250/24248/170587/299857/24551/298942/25014	Acat2/Pcca/Glul/Gcsh/Pgp/Mmut/Acss2/Aco2/Cat/Cs/Shmt2/Mdh1/Dld/Acat1	Cck+-Vip+
rno04122	Sulfur relay system	8	-0.520335755699189	-0.957723833618122	0.569190600522193	0.841193188382356	4203	tags=75%, list=30%, signal=52%	311655/292847/294753/192172/25274/311840	Mocs3/Ctu1/Mocs2/Mpst/Tst/Urm1	Cck+-Vip+
rno05332	Graft-versus-host disease	19	-0.448930347276559	-0.960994397115808	0.575547866205306	0.841618179319192	1756	tags=21%, list=13%, signal=18%	294228/24973/414788/361787	RT1-S3/RT1-A1/RT1-T24-3/RT1-T24-1	Cck+-Vip+
rno03020	RNA polymerase	25	0.300147473899116	0.918043797051288	0.575757575757576	0.841618179319192	1732	tags=32%, list=12%, signal=28%	100361574/690966/114205/288588/306012/364834/301246/83582	Polr2k/Polr2e/Crcp/Polr2j/Polr3d/Polr2d/Polr1c/Polr1b	Cck+-Vip+
rno05418	Fluid shear stress and atherosclerosis	109	-0.3833328122302	-0.972586511875724	0.577889447236181	0.841618179319192	2576	tags=23%, list=19%, signal=19%	25272/117519/25697/79558/309957/81507/60664/84351/100361457/25233/29414/362862/25513/309361/287398/363875/24516/113894/29263/58920/314322/140590/25614/81649/689314	Mapk10/Keap1/Ctsl/Acvr1/Mef2a/Bmpr1a/Pik3r3/Ikbkb/LOC100361457/Akt2/Akt3/Hsp90b1/Pik3r1/Chuk/Map2k4/Rac1/Jun/Sqstm1/Acvr2a/Gpc1/Fos/Bmpr2/Ptk2/Mapk14/Mapk11	Cck+-Vip+
rno00510	N-Glycan biosynthesis	47	-0.398636195098767	-0.95366236352431	0.579557428872497	0.841618179319192	2850	tags=30%, list=21%, signal=24%	294410/432392/295051/362625/361174/25478/293721/29582/363160/499751/367252/296394/65271/367083	Man1a1/Fut8/Alg5/Man1c1/Alg11/Man2a1/Ganab/Mgat3/Stt3b/Man1b1/Mgat4a/Dpm1/Mgat5/Alg9	Cck+-Vip+
rno00030	Pentose phosphate pathway	24	-0.42196812492457	-0.932109464628487	0.596899224806202	0.863049095607235	4881	tags=46%, list=35%, signal=30%	24189/24377/24689/501157/298655/64524/65152/25741/292804/60416/24191	Aldoa/G6pd/Prps2/Rpe/H6pd/Tkt/Pfkm/Pfkl/Gpi/Pfkp/Aldoc	Cck+-Vip+
rno04130	SNARE interactions in vesicular transport	29	-0.407280587115646	-0.923578292452373	0.612445414847162	0.881710209305827	3394	tags=52%, list=24%, signal=39%	81803/54400/140932/116500/60466/252853/362283/29528/94189/60562/65277/59074/116470/24923/24803	Stx4/Bet1l/Bnip1/Snap29/Stx7/Stx17/Stx16/Vamp3/Gosr1/Stx6/Vti1a/Stx8/Stx1a/Stx1b/Vamp2	Cck+-Vip+
rno00513	Various types of N-glycan biosynthesis	38	-0.393805925941928	-0.920539219453795	0.625531914893617	0.896685234225185	4124	tags=37%, list=30%, signal=26%	100216475/81519/24390/303100/294410/432392/362625/361174/25478/363160/499751/367252/64445/367083	Hexd/Mgat1/B4galt1/Mgat4b/Man1a1/Fut8/Man1c1/Alg11/Man2a1/Stt3b/Man1b1/Mgat4a/St3gal3/Alg9	Cck+-Vip+
rno00400	Phenylalanine, tyrosine and tryptophan biosynthesis	6	0.403302906843292	0.823923214004365	0.640740740740741	0.909790097740747	3332	tags=50%, list=24%, signal=38%	24401/24813/100360621	Got1/Tat/Il4i1	Cck+-Vip+
rno04974	Protein digestion and absorption	70	-0.374238393698577	-0.929786529075956	0.644467213114754	0.909790097740747	1006	tags=17%, list=7%, signal=16%	24214/85250/29642/25650/25043/304021/499723/24213/140448/140447/29715/367236	Atp1b2/Col5a2/Slc38a2/Atp1b1/Eln/Col8a1/Col24a1/Atp1a3/Slc8a3/Slc8a2/Slc8a1/Col19a1	Cck+-Vip+
rno00220	Arginine biosynthesis	19	-0.426997777353818	-0.914044849289585	0.644752018454441	0.909790097740747	4723	tags=37%, list=34%, signal=24%	24957/300981/29221/81670/24598/307759/24398	Glul/Acy1/Arg1/Gpt/Nos1/Gpt2/Gls	Cck+-Vip+
rno04614	Renin-angiotensin system	15	0.322084336386162	0.877028141938981	0.645569620253165	0.909790097740747	128	tags=7%, list=1%, signal=7%	302526	Atp6ap2	Cck+-Vip+
rno05162	Measles	104	-0.372535961489358	-0.941030955299956	0.650151668351871	0.911654730429277	2579	tags=21%, list=19%, signal=17%	24468/25272/60664/307641/84351/27137/25233/84598/292892/29414/25126/25513/309361/25310/24888/116549/114859/24516/362788/314322/84027/25125	Hspa8/Mapk10/Pik3r3/Csnk2a2/Ikbkb/Eif2ak1/Akt2/Jak1/Irf3/Akt3/Stat5b/Pik3r1/Chuk/Cyct/Bcl2l1/Csnk2a1/Eif2ak4/Jun/Traf3/Fos/Gsk3b/Stat3	Cck+-Vip+
rno03018	RNA degradation	73	-0.374375649605726	-0.931584813038906	0.652351738241309	0.911654730429277	3059	tags=27%, list=22%, signal=21%	361736/291841/65152/25741/310461/170842/360917/360992/306672/294975/316034/300944/500988/360760/679140/312227/315708/298086/60416/29619	Patl1/Cnot1/Pfkm/Pfkl/Dhx36/Tob1/Cnot6l/Pnpt1/Tent4a/Exosc9/Cnot10/Xrn1/Ddx6/Pan3/Exosc1/Cnot4/Edc3/Zcchc7/Pfkp/Btg2	Cck+-Vip+
rno03030	DNA replication	33	0.292454752493562	0.914936004977205	0.65625	0.91328125	2863	tags=39%, list=21%, signal=31%	246327/301323/100362333/54304/85242/59102/298098/304528/288414/361698/81513/116468/100361939	Prim1/Prim2/LOC100362333/Ssbp1/Pola2/Rpa2/Pole3/Rfc5/Rfc3/Pold4/Lig1/Rfc2/Rnaseh2c	Cck+-Vip+
rno01210	2-Oxocarboxylic acid metabolism	17	-0.420324308119839	-0.890358887698781	0.663934426229508	0.920141486973675	4338	tags=35%, list=31%, signal=24%	300981/79250/81670/170587/307759/29592	Acy1/Aco2/Gpt/Cs/Gpt2/Bcat1	Cck+-Vip+
rno00600	Sphingolipid metabolism	50	-0.376060565008128	-0.908682189728491	0.670846394984326	0.92587890878002	3010	tags=24%, list=22%, signal=19%	94338/300129/316033/303790/83626/64369/310667/304208/366984/298399/366697/286896	Smpd3/Cerk/Glb1/Smpd4/Ugcg/Plpp1/Cers2/Cers4/Cers5/Gba2/Sptlc2/Sgpl1	Cck+-Vip+
rno00500	Starch and sucrose metabolism	22	-0.402857892639255	-0.885119110973489	0.67973124300112	0.930643802436199	3884	tags=23%, list=28%, signal=16%	25058/362029/292804/367562/685076	Hk1/Agl/Gpi/Gaa/Pgm2l1	Cck+-Vip+
rno00760	Nicotinate and nicotinamide metabolism	32	-0.387235567448658	-0.888455436939206	0.679871520342612	0.930643802436199	3241	tags=22%, list=23%, signal=17%	58813/100363253/299638/100125370/310378/303745/289095	Nt5e/Nt5c2/Sirt6/Nadk/Nnt/Sirt7/Nmnat2	Cck+-Vip+
rno00982	Drug metabolism - cytochrome P450	32	0.2789895195635	0.880847641238326	0.691176470588235	0.942256902761104	2848	tags=41%, list=21%, signal=32%	24426/316421/286954/289197/24172/29487/289533/309147/171341/295037/499422/25260/25750	Gstp1/Aox2/Ugt2b17/Mgst3/Adh1/Gstt2/Ugt2a3/Aldh3b1/Mgst1/Mgst2/Gstt3/Gstt1/Maob	Cck+-Vip+
rno00920	Sulfur metabolism	8	-0.463429497204579	-0.852982847734714	0.70757180156658	0.956953179594689	4044	tags=75%, list=29%, signal=53%	691966/81805/292710/64473/192172/25274	Sqor/Suox/Ethe1/Bpnt1/Mpst/Tst	Cck+-Vip+
rno00603	Glycosphingolipid biosynthesis - globo and isoglobo series	12	0.308870818060826	0.788709297765595	0.712121212121212	0.956953179594689	3097	tags=58%, list=22%, signal=45%	288161/25280/363494/310508/294673/58924/315165	B3galt5/St8sia1/Gla/B3galnt1/Hexb/Fut2/Naga	Cck+-Vip+
rno04625	C-type lectin receptor signaling pathway	82	-0.360032142048164	-0.899566121870699	0.718052738336714	0.956953179594689	2300	tags=30%, list=17%, signal=26%	311658/691799/288774/116554/25493/25622/100360982/25272/60664/25262/360640/84351/25233/29431/29414/25513/309361/367072/312937/171378/24516/116590/81649/24674/689314	Nfatc2/Il17d/Stat2/Mapk8/Nfkbia/Ptpn11/Relb/Mapk10/Pik3r3/Itpr1/Map3k14/Ikbkb/Akt2/Pak1/Akt3/Pik3r1/Chuk/Arhgef12/Cyld/Ppp3cc/Jun/Mapk1/Mapk14/Ppp3ca/Mapk11	Cck+-Vip+
rno05322	Systemic lupus erythematosus	31	-0.37279720122709	-0.854789504322864	0.721030042918455	0.956953179594689	2196	tags=16%, list=16%, signal=14%	24409/63836/81783/81634/24410	Grin2a/Actn4/Ssb/Actn1/Grin2b	Cck+-Vip+
rno00061	Fatty acid biosynthesis	17	-0.399860059470045	-0.847010155985109	0.72248243559719	0.956953179594689	3108	tags=35%, list=22%, signal=27%	60581/315173/25288/113976/50671/117243	Acaca/Mcat/Acsl1/Acsl4/Fasn/Acsl6	Cck+-Vip+
rno03040	Spliceosome	123	-0.358492550419	-0.912787777090188	0.729187562688064	0.956953179594689	3671	tags=33%, list=26%, signal=24%	298095/287739/679894/296913/363151/84401/116655/296320/289693/313056/317385/302855/292729/100365504/300361/363000/24468/287765/361808/500116/366276/303057/84486/245957/298075/246216/117280/313308/287768/292019/307474/29667/295607/689890/117259/303607/291797/494445/315903/362687	Prpf4/Eftud2/LOC679894/Lsm8/Ccdc12/Puf60/Hnrnpm/Ctnnbl1/Dhx15/Snrnp40/Fus/Rbmx/Snrpa/Sf3b6/Cwc15/Prpf40b/Hspa8/Ddx5/Snrpc/Tra2a/Prpf6/Slu7/Sf3b1/Ddx46/Ncbp1/Prpf19/Hnrnpu/Thoc2/Smndc1/Sf3b3/Tcerg1/Srsf5/Prpf40a/Srsf1/Tra2b/Ddx42/Thoc1/Srsf2/U2surp/Srsf7	Cck+-Vip+
rno03260	Virion - Human immunodeficiency virus	3	-0.554537827119479	-0.843515008284604	0.730407523510972	0.956953179594689	2959	tags=100%, list=21%, signal=79%	288378/60628	Clec4m/Cxcr4	Cck+-Vip+
rno00640	Propanoate metabolism	29	-0.372274681160263	-0.844196421892358	0.731441048034934	0.956953179594689	5350	tags=52%, list=39%, signal=32%	687008/170670/60581/24534/688517/311569/83522/361071/24533/29711/301384/85239/298942/50681/81632	Pcca/Hadha/Acaca/Ldhb/Mmut/Acss2/Acox3/Sucla2/Ldha/Bckdhb/Hibch/Mlycd/Dld/Acox1/Abat	Cck+-Vip+
rno04975	Fat digestion and absorption	23	-0.384133626129906	-0.84486248033392	0.731762065095398	0.956953179594689	2298	tags=22%, list=17%, signal=18%	84497/406165/64369/311839/25014	Dgat1/Agpat1/Plpp1/Slc27a4/Acat1	Cck+-Vip+
rno05164	Influenza A	113	-0.355510233673301	-0.903669008252758	0.736947791164659	0.956953179594689	2300	tags=17%, list=17%, signal=14%	60664/84351/100361457/25233/361522/84598/292892/29414/25513/81738/309361/25310/25023/54244/116590/362788/24514/24680/116697	Pik3r3/Ikbkb/LOC100361457/Akt2/Hnrnpul1/Jak1/Irf3/Akt3/Pik3r1/Nup98/Chuk/Cyct/Prkcb/Crebbp/Mapk1/Traf3/Jak2/Prkca/Pabpn1	Cck+-Vip+
rno05320	Autoimmune thyroid disease	23	-0.380837902296276	-0.837613874059513	0.747474747474748	0.956953179594689	1756	tags=13%, list=13%, signal=11%	24973/414788/361787	RT1-A1/RT1-T24-3/RT1-T24-1	Cck+-Vip+
rno00592	alpha-Linolenic acid metabolism	14	-0.402744536119171	-0.817815273503481	0.749697702539299	0.956953179594689	4877	tags=29%, list=35%, signal=19%	362039/83522/83512/50681	Pla2g12a/Acox3/Fads2/Acox1	Cck+-Vip+
rno00910	Nitrogen metabolism	13	0.304840358602719	0.795195693578077	0.751351351351351	0.956953179594689	2924	tags=31%, list=21%, signal=24%	54231/24399/29242/302669	Car2/Glud1/Ca4/Ca5b	Cck+-Vip+
rno05169	Epstein-Barr virus infection	166	-0.351908629146902	-0.905890237125489	0.753246753246753	0.956953179594689	2580	tags=26%, list=19%, signal=21%	25729/29577/306886/307821/24973/360801/288774/64033/116554/25493/100360982/679028/291005/25272/365388/83806/291105/363067/60664/360640/84351/311078/64202/414788/29468/25233/84598/292892/29414/25513/65138/309361/25310/25489/287398/363875/24516/362788/25125/24708/361787/81649/689314	Ccne1/Hes1/Ripk1/Psmd7/RT1-A1/Ncor2/Stat2/Ccnd2/Mapk8/Nfkbia/Relb/Rbpj/Gadd45g/Mapk10/Psmd13/Psmd1/E2f3/Sin3a/Pik3r3/Map3k14/Ikbkb/Psmd14/Calr/RT1-T24-3/Pdia3/Akt2/Jak1/Irf3/Akt3/Pik3r1/Adrm1/Chuk/Cyct/Nedd4/Map2k4/Rac1/Jun/Traf3/Stat3/Rb1/RT1-T24-1/Mapk14/Mapk11	Cck+-Vip+
rno03264	Virion - Flavivirus	4	-0.506308834585121	-0.813346240282892	0.755622188905547	0.956953179594689	3088	tags=50%, list=22%, signal=39%	288378/25232	Clec4m/Tyro3	Cck+-Vip+
rno00670	One carbon pool by folate	17	-0.386190022393953	-0.818053374826499	0.757611241217799	0.956953179594689	5692	tags=65%, list=41%, signal=38%	305248/362657/288259/64300/81643/680308/89833/315763/24312/299857/361472	Mthfd2l/Mthfr/Gart/Mthfd1/Atic/Mthfd2/Ftcd/Mtfmt/Dhfr/Shmt2/Mthfd1l	Cck+-Vip+
rno04142	Lysosome	111	-0.350073863034215	-0.889108764491746	0.76004016064257	0.956953179594689	3181	tags=27%, list=23%, signal=21%	24375/361939/310864/171126/315676/298875/63886/366618/316033/293455/25697/116561/64529/361378/171293/308777/83576/307429/360658/361063/361704/306332/683402/66031/29757/367562/311404/117106/287134/54241	Fuca1/Mfsd8/Manba/Ap3m1/Dmxl2/Laptm4a/Abcb9/Ap4s1/Glb1/Gga2/Ctsl/Cltb/Ctsb/Man2b1/Ctsd/Ap3b2/Sort1/Dmxl1/Gga3/Entpd4/Ctsf/Ap1m1/Ap3s2/Wdr7/Atp6v0a1/Gaa/Ap4e1/Scarb2/Gnptg/Cltc	Cck+-Vip+
rno05134	Legionellosis	41	-0.355315463721256	-0.837456151411451	0.761351636747624	0.956953179594689	2089	tags=22%, list=15%, signal=19%	24468/24799/116643/361842/54243/287269/25310/79245/301434	Hspa8/Eef1a2/Vcp/Sar1a/Cr1l/Clk4/Cyct/Hsf1/Clk1	Cck+-Vip+
rno04061	Viral protein interaction with cytokine and cytokine receptor	25	-0.372316184608026	-0.826189788466989	0.763012181616833	0.956953179594689	2959	tags=44%, list=21%, signal=35%	84348/308716/29197/246775/24499/25205/498951/60628/78965/89808/306748	Ackr3/Il20ra/Il18/Tnfsf10/Il6r/Il6st/Il34/Cxcr4/Csf1/Cx3cl1/Cxcl14	Cck+-Vip+
rno04260	Cardiac muscle contraction	66	-0.354046715768095	-0.872740348306785	0.767561983471074	0.956953179594689	1255	tags=21%, list=9%, signal=19%	689560/29716/24213/140448/84347/300047/24239/312981/116600/140729/140724/140447/29715/306243	Ryr2/Cacna1d/Atp1a3/Slc8a3/Cacng2/Cyc1/Cacna1c/Asph/Cacnb2/Cacng8/Cacng3/Slc8a2/Slc8a1/Cacna2d3	Cck+-Vip+
rno03013	Nucleocytoplasmic transport	104	-0.34775992408687	-0.878446344535936	0.769464105156724	0.956953179594689	3239	tags=32%, list=23%, signal=25%	287830/362607/304817/310512/290280/24917/291874/296954/65274/24799/362965/298075/245922/690693/360886/313308/316108/313620/58958/25281/259170/363194/81738/311182/309126/360972/366016/291797/303029/368070/294429/310056/293476	Nup85/Kpna6/Ipo9/Nmd3/Xpo4/Kpnb1/Nup93/Tnpo3/Nup62/Eef1a2/Rangap1/Ncbp1/Nup58/Ddx19b/Ahctf1/Thoc2/Snupn/Srrm1/Nup210/Nup153/Casc3/Xpo5/Nup98/Nup160/Tnpo1/Thoc5/Nup188/Thoc1/Ranbp17/Pnn/Ranbp2/Ipo11/Xpo6	Cck+-Vip+
rno05330	Allograft rejection	21	-0.375761068917263	-0.817941072902344	0.771493212669683	0.956953179594689	1756	tags=14%, list=13%, signal=12%	24973/414788/361787	RT1-A1/RT1-T24-3/RT1-T24-1	Cck+-Vip+
rno04216	Ferroptosis	37	-0.353287993958521	-0.825970847923429	0.772340425531915	0.956953179594689	3178	tags=38%, list=23%, signal=29%	25283/362245/25288/360547/113976/365601/302642/24686/312647/362434/29328/306009/83531/117243	Gclc/Map1lc3a/Acsl1/Sat2/Acsl4/Atg5/Sat1/Prnp/Atg7/Lpcat3/Gpx4/Slc39a14/Vdac2/Acsl6	Cck+-Vip+
rno05168	Herpes simplex virus 1 infection	249	-0.350011737354838	-0.912061855697597	0.773226773226773	0.956953179594689	2558	tags=16%, list=18%, signal=13%	304337/84005/60445/363519/100910577/60664/500108/102549842/84351/78972/56718/367034/27137/366954/64202/414788/29468/360775/25233/24668/84598/292892/29414/29667/25513/24669/689890/309361/25310/24888/114859/192183/502316/362788/499094/494445/24514/361787/171068/362687	Zfp68/Eif2b2/Tsc1/Hcfc1/LOC100910577/Pik3r3/Zfp398/LOC102549842/Ikbkb/Zfp354c/Mtor/Zfp266/Eif2ak1/Zfp251/Calr/RT1-T24-3/Pdia3/Zfp157/Akt2/Ppp1ca/Jak1/Irf3/Akt3/Srsf5/Pik3r1/Ppp1cc/Srsf1/Chuk/Cyct/Bcl2l1/Eif2ak4/Nectin1/Zfp566/Traf3/Zfp61/Srsf2/Jak2/RT1-T24-1/Pou2f1/Srsf7	Cck+-Vip+
rno04610	Complement and coagulation cascades	43	0.251038240195582	0.829133720016174	0.773584905660377	0.956953179594689	675	tags=9%, list=5%, signal=9%	29366/29436/29333/25407	Serpine2/Tfpi/Cd46/Cd59	Cck+-Vip+
rno04672	Intestinal immune network for IgA production	17	0.269655031297557	0.755391770656238	0.777027027027027	0.957664306372793	1989	tags=24%, list=14%, signal=20%	24981/24772/363682/311144	RT1-Db2/Cxcl12/Ccr10/Itga4	Cck+-Vip+
rno01040	Biosynthesis of unsaturated fatty acids	28	-0.356688807313619	-0.806213253463857	0.787978142076503	0.965024330900243	5116	tags=39%, list=37%, signal=25%	680115/300783/84575/83522/26759/83512/79244/498728/50681/84013/83792	Hacd1/Hacd3/Fads1/Acox3/Acot7/Fads2/Hsd17b4/Elovl2/Acox1/Hsd17b12/Scd2	Cck+-Vip+
rno00071	Fatty acid degradation	38	-0.34946674869785	-0.816894380910898	0.790425531914894	0.965024330900243	4214	tags=32%, list=30%, signal=22%	83522/298079/25757/25363/25288/113976/25618/50681/171155/308579/117243/25014	Acox3/Aldh1b1/Cpt1a/Acadvl/Acsl1/Acsl4/Acadsb/Acox1/Hadhb/Cpt1c/Acsl6/Acat1	Cck+-Vip+
rno05217	Basal cell carcinoma	49	0.248073328744324	0.8574178405068	0.791666666666667	0.965024330900243	1253	tags=12%, list=9%, signal=11%	679869/140588/24887/303251/84426/161452	Tcf7l2/Gli3/Bax/Dvl2/Wnt4/Lef1	Cck+-Vip+
rno04977	Vitamin digestion and absorption	19	-0.358463148387348	-0.767337470640006	0.805074971164937	0.97640961109811	5111	tags=53%, list=37%, signal=33%	312226/303333/246046/64365/25073/170551/306262/289175/85309/24565	RGD1565367/Slc46a1/Lmbrd1/Tcn2/Scarb1/Slc5a6/Btd/Slc19a2/Folh1/Abcc1	Cck+-Vip+
rno05152	Tuberculosis	120	-0.33988256360137	-0.864744013041389	0.809428284854564	0.97640961109811	1674	tags=13%, list=12%, signal=12%	25233/84598/29414/54243/25310/367072/29757/171378/54244/116590/24514/171140/81649/24674/24246/689314	Akt2/Jak1/Akt3/Cr1l/Cyct/Arhgef12/Atp6v0a1/Ppp3cc/Crebbp/Mapk1/Jak2/Camk2g/Mapk14/Ppp3ca/Camk2d/Mapk11	Cck+-Vip+
rno00380	Tryptophan metabolism	35	-0.341188105996364	-0.793167378461935	0.809776833156217	0.97640961109811	2363	tags=14%, list=17%, signal=12%	24248/29253/298942/299201/25014	Cat/Maoa/Dld/Dlst/Acat1	Cck+-Vip+
rno00120	Primary bile acid biosynthesis	13	0.278718043149074	0.727053952601787	0.816216216216216	0.980633871281353	2761	tags=38%, list=20%, signal=31%	25541/25284/246211/79111/313220	Scp2/Amacr/Hsd3b7/Slc27a5/Acnat2	Cck+-Vip+
rno04512	ECM-receptor interaction	64	-0.332645052782704	-0.82011410514261	0.838842975206612	1	958	tags=11%, list=7%, signal=10%	25592/362800/29364/117559/25567/117036/24718	Agrn/Itgb8/Cd47/Sv2a/Tnr/Lamc1/Reln	Cck+-Vip+
rno05133	Pertussis	50	-0.323392071728228	-0.78141832253134	0.852664576802508	1	982	tags=14%, list=7%, signal=13%	81664/292892/24516/116590/314322/81649/689314	Gnai2/Irf3/Jun/Mapk1/Fos/Mapk14/Mapk11	Cck+-Vip+
rno00524	Neomycin, kanamycin and gentamicin biosynthesis	3	-0.476493828705812	-0.724801224032184	0.855799373040752	1	3884	tags=67%, list=28%, signal=48%	25059/25058	Hk2/Hk1	Cck+-Vip+
rno00563	Glycosylphosphatidylinositol (GPI)-anchor biosynthesis	24	-0.330449535354552	-0.729948830948129	0.858250276854928	1	2560	tags=42%, list=18%, signal=34%	100365921/300046/363464/295543/288238/287159/681086/192263/296360/316400	Pigy/Gpaa1/Piga/Pigk/Pigp/Pigq/Pigf/Pigl/Pigt/Pgap1	Cck+-Vip+
rno04217	Necroptosis	104	-0.321871804054072	-0.813052597773909	0.864509605662285	1	2576	tags=17%, list=19%, signal=14%	25272/25591/288731/365024/29154/498963/24245/83533/84598/25126/312937/83531/113894/140657/25125/24514/171140/24246	Mapk10/Parp1/Pgam5/Chmp1a/Capn2/Spata2L/Camk2b/Aifm1/Jak1/Stat5b/Cyld/Vdac2/Sqstm1/Faf1/Stat3/Jak2/Camk2g/Camk2d	Cck+-Vip+
rno04215	Apoptosis - multiple species	28	-0.324503022405121	-0.733464667485512	0.87103825136612	1	1210	tags=18%, list=9%, signal=16%	116554/25272/25310/24888/313876	Mapk8/Mapk10/Cyct/Bcl2l1/Birc6	Cck+-Vip+
rno00740	Riboflavin metabolism	8	-0.373457151371647	-0.687380812842946	0.87597911227154	1	4158	tags=62%, list=30%, signal=44%	24162/85496/751787/499328/24161	Acp2/Enpp1/Flad1/Rfk/Acp1	Cck+-Vip+
rno04141	Protein processing in endoplasmic reticulum	154	-0.325124593916253	-0.833665977885172	0.876	1	3883	tags=37%, list=28%, signal=27%	286900/116598/291673/114590/297994/360967/361367/171129/685144/116554/29467/310843/301252/294993/81920/293852/294410/362625/116645/58817/24468/25272/361233/300084/29154/304766/298689/171071/361014/84478/117030/29144/298652/361712/81784/116643/293721/27137/246146/64202/363160/499751/29468/362891/362862/361842/100360412/498013/288444/79255/114859/362226/317396/140639/295461/361831/64631	Selenos/Pdia4/Sil1/Ubqln1/Bag1/Rnf185/Amfr/Uggt1/Sec24c/Mapk8/Ddit3/Sec24d/Hsp90ab1/Hspa4l/Ube2d3/Bcap31/Man1a1/Man1c1/Plaa/Sec23a/Hspa8/Mapk10/Ssr1/Rbx1/Capn2/Ubxn4/Ube2j2/Ppp1r15a/Ngly1/Ufd1/Erp29/Canx/Ube4b/Syvn1/Ssr3/Vcp/Ganab/Eif2ak1/Hspbp1/Calr/Stt3b/Man1b1/Pdia3/Os9/Hsp90b1/Sar1a/Dnajc1/Ern1/Hsph1/Atf4/Eif2ak4/Sec23b/Ubqln2/Nploc4/Sec24b/Ube2d1/Ube2g1	Cck+-Vip+
rno00590	Arachidonic acid metabolism	43	-0.310732582733279	-0.735335017090666	0.8840885142255	1	1059	tags=7%, list=8%, signal=6%	362809/29328/102556347	Ptges3/Gpx4/LOC102556347	Cck+-Vip+
rno01524	Platinum drug resistance	65	-0.316733268897633	-0.781108269365773	0.887280248190279	1	3531	tags=22%, list=25%, signal=16%	81685/300850/499505/300711/24424/60664/25233/29414/25513/25310/24888/309812/81745/116590	Mlh1/Gsta4/Msh3/Atm/Gstm2/Pik3r3/Akt2/Akt3/Pik3r1/Cyct/Bcl2l1/Rev3l/Pdpk1/Mapk1	Cck+-Vip+
rno00860	Porphyrin metabolism	26	0.230309797625145	0.708168628091336	0.887640449438202	1	1925	tags=27%, list=14%, signal=23%	24268/29421/292737/286954/289219/289533/25374	Cp/Urod/Blvrb/Ugt2b17/Ppox/Ugt2a3/Alad	Cck+-Vip+
rno00601	Glycosphingolipid biosynthesis - lacto and neolacto series	20	-0.314001230558975	-0.678255976431883	0.889269406392694	1	1640	tags=10%, list=12%, signal=9%	84597/64445	Fut9/St3gal3	Cck+-Vip+
rno01200	Carbon metabolism	97	-0.310789006645611	-0.78363552497733	0.896969696969697	1	4409	tags=32%, list=32%, signal=22%	171133/287115/688517/311569/83522/79250/501157/25058/361071/298655/301384/315722/81670/64524/24248/170587/361602/289217/65152/25741/299857/292804/24551/307759/298942/24552/50681/299201/25014/60416/24191	Gcsh/Pgp/Mmut/Acss2/Acox3/Aco2/Rpe/Hk1/Sucla2/H6pd/Hibch/Adpgk/Gpt/Tkt/Cat/Cs/Me3/Sdhc/Pfkm/Pfkl/Shmt2/Gpi/Mdh1/Gpt2/Dld/Me1/Acox1/Dlst/Acat1/Pfkp/Aldoc	Cck+-Vip+
rno00140	Steroid hormone biosynthesis	34	-0.301300680556967	-0.697928832243436	0.897654584221748	1	1377	tags=6%, list=10%, signal=5%	84013/292915	Hsd17b12/Sult2b1	Cck+-Vip+
rno00270	Cysteine and methionine metabolism	42	-0.303915669939924	-0.717973919987524	0.904963041182682	1	3695	tags=43%, list=27%, signal=32%	25458/25721/58835/311844/298227/24534/84350/24533/192172/171347/81640/25283/25274/312192/81718/24551/444984/29592	Gss/Got2/Phgdh/Kyat1/Mtap/Ldhb/Dnmt1/Ldha/Mpst/Mat2a/Amd1/Gclc/Tst/Ahcyl2/Cdo1/Mdh1/Dnmt3a/Bcat1	Cck+-Vip+
rno04966	Collecting duct acid secretion	20	-0.304720897010798	-0.658210062340632	0.905251141552511	1	2758	tags=25%, list=20%, signal=20%	362802/297566/299971/29757/117596	Atp6v1c2/Atp6v1e1/Atp6v1c1/Atp6v0a1/Atp6v1b2	Cck+-Vip+
rno03460	Fanconi anemia pathway	45	-0.299827769056624	-0.713797693994057	0.908613445378151	1	3912	tags=24%, list=28%, signal=18%	363164/308755/29577/81685/287524/303194/302982/360588/309812/685055/316344	Wdr48/Blm/Hes1/Mlh1/Rpa1/Top3a/Eme2/Brip1/Rev3l/Atr/Rev1	Cck+-Vip+
rno00040	Pentose and glucuronate interconversions	19	-0.306815678085857	-0.656779274059988	0.91118800461361	1	5032	tags=37%, list=36%, signal=24%	78959/316067/24788/574523/501157/24192/83472	Akr1a1/Xylb/Sord/Ugt1a5/Rpe/Akr1b1/Ugdh	Cck+-Vip+
rno05144	Malaria	22	-0.290896228785207	-0.63912812957711	0.917133258678611	1	1387	tags=23%, list=10%, signal=20%	25615/360504/25621/54243/299858	Sdc2/Hba-a2/Cd81/Cr1l/Lrp1	Cck+-Vip+
rno04979	Cholesterol metabolism	37	-0.296265910374599	-0.692655876756583	0.920212765957447	1	2752	tags=19%, list=20%, signal=15%	306825/294930/83576/25728/363675/83531/299858	Mylip/Nceh1/Sort1/Apoe/Stard3/Vdac2/Lrp1	Cck+-Vip+
rno00062	Fatty acid elongation	25	-0.293987371202568	-0.652373907090635	0.922480620155039	1	5133	tags=28%, list=37%, signal=18%	170670/680115/300783/26759/498728/171155/84013	Hadha/Hacd1/Hacd3/Acot7/Elovl2/Hadhb/Hsd17b12	Cck+-Vip+
rno05323	Rheumatoid arthritis	50	-0.287002460356306	-0.69348942271678	0.932079414838036	1	2870	tags=18%, list=21%, signal=14%	78965/362802/25697/297566/299971/29757/24516/314322/117596	Csf1/Atp6v1c2/Ctsl/Atp6v1e1/Atp6v1c1/Atp6v0a1/Jun/Fos/Atp6v1b2	Cck+-Vip+
rno03008	Ribosome biogenesis in eukaryotes	73	-0.296816270465413	-0.738588447511567	0.932515337423313	1	3302	tags=26%, list=24%, signal=20%	310159/308789/314630/310512/100034253/311257/303456/291061/307641/117241/685332/300944/362967/315705/170944/116549/362214/289323/60373	Drosha/Efl1/Rexo1/Nmd3/Gnl3l/Nat10/Utp18/Riok1/Csnk2a2/Pop5/Rpp30/Xrn1/Rrp7a/Rpp25/Dkc1/Csnk2a1/Nop56/Nvl/Nop58	Cck+-Vip+
rno00340	Histidine metabolism	14	-0.291559344834572	-0.592042011633467	0.933494558645707	1	4806	tags=43%, list=35%, signal=28%	291394/293871/89833/298079/81676/29253	Cndp2/Carnmt1/Ftcd/Aldh1b1/Hnmt/Maoa	Cck+-Vip+
rno03410	Base excision repair	35	0.204423248793323	0.653554389846154	0.934426229508197	1	2963	tags=31%, list=21%, signal=25%	114521/79116/100362333/298098/367090/25459/361698/29240/81513/680915/361767	Tdg/Apex1/LOC100362333/Pole3/Neil1/Hmgb1/Pold4/Polb/Lig1/Mbd4/Poll	Cck+-Vip+
rno00620	Pyruvate metabolism	38	-0.281609424048561	-0.658274805754758	0.942553191489362	1	5032	tags=37%, list=36%, signal=24%	78959/60581/307270/24534/311569/298079/24533/361042/361602/24551/298942/24552/364224/25014	Akr1a1/Acaca/Me2/Ldhb/Acss2/Aldh1b1/Ldha/Pck2/Me3/Mdh1/Dld/Me1/Acyp2/Acat1	Cck+-Vip+
rno04950	Maturity onset diabetes of the young	8	0.266021939953811	0.595194196597315	0.944915254237288	1	10178	tags=100%, list=73%, signal=27%	24385/294395/25509/24817/25351/25735/365744/29577	Gck/Rfx6/Pax6/Hnf1a/Slc2a2/Hnf4a/Hnf4g/Hes1	Cck+-Vip+
rno00730	Thiamine metabolism	11	-0.300098304526109	-0.586945126742046	0.947761194029851	1	3320	tags=36%, list=24%, signal=28%	305889/29223/365985/24161	Thtpa/Ak4/Ak5/Acp1	Cck+-Vip+
rno05321	Inflammatory bowel disease	30	-0.277071725404302	-0.630295441060936	0.949298813376483	1	982	tags=7%, list=7%, signal=6%	24516/25125	Jun/Stat3	Cck+-Vip+
rno00020	Citrate cycle (TCA cycle)	27	-0.270585619507774	-0.609150311322956	0.957423580786026	1	4208	tags=30%, list=30%, signal=21%	79250/361071/361042/170587/289217/24551/298942/299201	Aco2/Sucla2/Pck2/Cs/Sdhc/Mdh1/Dld/Dlst	Cck+-Vip+
rno00785	Lipoic acid metabolism	3	0.332371401774764	0.546230574276948	0.964285714285714	1	9257	tags=100%, list=67%, signal=33%	365314/316342/305348	Lipt2/Lipt1/Lias	Cck+-Vip+
rno00970	Aminoacyl-tRNA biosynthesis	28	-0.260850447268344	-0.589592618124422	0.965027322404372	1	4132	tags=57%, list=30%, signal=40%	297969/307491/361974/679383/288917/690654/287924/289352/292028/297113/315763/301544/361661/292759/310672/306879	Rars2/Hars2/Gatb/Sepsecs/Farsa/Wars2/Yars2/Eprs/Kars/Gars/Mtfmt/Farsb/Pstk/Sars2/Tars2/Fars2	Cck+-Vip+
rno01240	Biosynthesis of cofactors	119	-0.274720613601336	-0.69903817143743	0.968906720160481	1	3178	tags=19%, list=23%, signal=15%	25283/29223/24312/499328/85269/299857/361504/294088/365985/304542/302915/687266/298942/362757/100125370/360511/691853/83472/361472/619580/64845/29592/289095	Gclc/Ak4/Dhfr/Rfk/Nme3/Shmt2/Rdh13/Pank1/Ak5/Coq5/Pmm2/Fpgs/Dld/Rdh11/Nadk/Pank3/Cox10/Ugdh/Mthfd1l/Ctps2/Gphn/Bcat1/Nmnat2	Cck+-Vip+
rno00360	Phenylalanine metabolism	11	0.218376969904442	0.531655693485196	0.96969696969697	1	3332	tags=45%, list=24%, signal=35%	24401/309147/25750/24813/100360621	Got1/Aldh3b1/Maob/Tat/Il4i1	Cck+-Vip+
rno00260	Glycine, serine and threonine metabolism	30	0.196800359546282	0.620560486006364	0.973333333333333	1	2862	tags=30%, list=21%, signal=24%	24642/81660/684314/24250/287379/680021/291450/25750/65155	Pgam1/Gatm/Glyctk/Cbs/Shmt1/Grhpr/Aldh7a1/Maob/Alas1	Cck+-Vip+
rno01230	Biosynthesis of amino acids	62	-0.256531954136366	-0.631329828136658	0.974226804123711	1	400	tags=29%, list=3%, signal=28%	24189/24957/24689/300981/79250/501157/29221/81670/171347/64524/170587/65152/25741/299857/307759/60416/29592/24191	Aldoa/Glul/Prps2/Acy1/Aco2/Rpe/Arg1/Gpt/Mat2a/Tkt/Cs/Pfkm/Pfkl/Shmt2/Gpt2/Pfkp/Bcat1/Aldoc	Cck+-Vip+
rno00480	Glutathione metabolism	42	-0.250476817474499	-0.591729352236805	0.974656810982049	1	3445	tags=21%, list=25%, signal=16%	300850/114515/25283/64317/24424/298370/156275/116686/29328	Gsta4/Lancl1/Gclc/Gpx3/Gstm2/Txndc12/Ggt7/Gsr/Gpx4	Cck+-Vip+
rno05022	Pathways of neurodegeneration - multiple diseases	400	-0.315845556451591	-0.825990388830218	0.975024975024975	1	1671	tags=18%, list=12%, signal=16%	170546/307309/117550/298575/50592/29670/500929/114850/312927/65138/171374/171041/498013/689560/192154/316531/25310/29213/29495/24888/59319/116549/25302/29716/29192/294560/79255/116470/294010/363875/171378/113927/25023/83531/113894/300047/24239/266715/29477/288663/116590/291081/24681/64631/308463/84027/29424/314906/29627/257648/299611/311024/81666/29629/24410/29628/303206/171140/192647/81649/29545…	Ryr3/Sncaip/Kif5b/Pink1/Gria1/Psma3/Tuba1b/Wnt7a/Rb1cc1/Adrm1/Atp5f1b/Klc1/Ern1/Ryr2/Hip1/Tuba4a/Cyct/Tubb4a/Dlg4/Bcl2l1/Ambra1/Csnk2a1/Chrna7/Cacna1d/Psen1/Mcu/Atf4/Stx1a/Actr1a/Rac1/Ppp3cc/Csnk1a1/Prkcb/Vdac2/Sqstm1/Cyc1/Cacna1c/Fzd3/Mapt/Atxn2/Mapk1/Tubb2b/Prkcg/Ube2g1/Map3k10/Gsk3b/Htt/Kif5a/Gria2/Cacna1b/Apc2/Kif5c/Gnaq/Gria4/Grin2b/Gria3/Ulk2/Camk2g/Mfn1/Mapk14/Uchl1/Grin1/Prkca/Ppp3ca/Braf…	Cck+-Vip+
rno05204	Chemical carcinogenesis - DNA adducts	31	-0.244229799756352	-0.559996343286481	0.977467811158798	1	281	tags=26%, list=2%, signal=25%	83783/309465/25116/574523/24423/300850/24424/102556347	Sult1a1/Gsto2/Hsd11b1/Ugt1a5/Gstm1/Gsta4/Gstm2/LOC102556347	Cck+-Vip+
rno03022	Basal transcription factors	36	-0.246795603669222	-0.574369751261345	0.978723404255319	1	4457	tags=28%, list=32%, signal=19%	293345/307927/682902/309194/171150/170844/81674/246770/308415/353256	Taf10/Taf5l/Taf12/Taf6l/Cdk7/Taf2/Gtf2f2/Gtf2ird1/Ercc2/Gtf2i	Cck+-Vip+
rno03420	Nucleotide excision repair	43	-0.251360785671131	-0.594834265533266	0.978925184404636	1	3451	tags=16%, list=25%, signal=12%	287524/171150/300084/293144/308415/306274/361181	Rpa1/Cdk7/Rbx1/Pold3/Ercc2/Ercc6/Cul4a	Cck+-Vip+
rno04115	p53 signaling pathway	59	-0.251391009889066	-0.615100229384648	0.979231568016615	1	3750	tags=27%, list=27%, signal=20%	25729/294518/304798/64033/301013/24855/300711/291005/360860/502988/140583/25310/24888/315427/50557/685055	Ccne1/Sesn1/Mdm4/Ccnd2/Shisa5/Tsc2/Atm/Gadd45g/Cop1/Sesn2/Chek1/Cyct/Bcl2l1/Sesn3/Pten/Atr	Cck+-Vip+
rno00531	Glycosaminoglycan degradation	13	0.187134502923977	0.488152394017336	0.983783783783784	1	11272	tags=100%, list=81%, signal=19%	363513/360904/294673/25227/500051/292073/24434/64468/300993/360630/64537/300757/316033	Ids/Idua/Hexb/Arsb/Hyal6/Galns/Gusb/Hyal2/Hyal3/Naglu/Hpse/Hexa/Glb1	Cck+-Vip+
rno04146	Peroxisome	78	-0.246087957096804	-0.612290110718087	0.98469387755102	1	4214	tags=28%, list=30%, signal=20%	83522/64526/170588/113956/300083/367112/24786/24248/500006/311849/25288/79244/113976/85239/50681/84114/83842/500368/25270/84356/117243/293173	Acox3/Ech1/Acot8/Pecr/Slc25a17/Hmgcll1/Sod1/Cat/Pex1/Crat/Acsl1/Hsd17b4/Acsl4/Mlycd/Acox1/Agps/Crot/Far2/Abcd3/Abcd2/Acsl6/Far1	Cck+-Vip+
rno00330	Arginine and proline metabolism	39	-0.235416348709351	-0.550427627474344	0.985090521831736	1	5600	tags=44%, list=40%, signal=26%	308652/24609/680409/289668/25721/360526/291394/298079/641316/29221/24264/81640/64313/360547/29253/24598/302642	Smox/Odc1/Prodh1/Lap3/Got2/P4ha2/Cndp2/Aldh1b1/Aldh4a1/Arg1/Ckb/Amd1/Oat/Sat2/Maoa/Nos1/Sat1	Cck+-Vip+
rno00053	Ascorbate and aldarate metabolism	13	-0.242551653805608	-0.48731066110093	0.98531211750306	1	1121	tags=31%, list=8%, signal=28%	78959/574523/298079/83472	Akr1a1/Ugt1a5/Aldh1b1/Ugdh	Cck+-Vip+
rno00604	Glycosphingolipid biosynthesis - ganglio series	15	-0.237012429142093	-0.488955226290562	0.98696682464455	1	3962	tags=47%, list=29%, signal=33%	64442/29758/64828/83505/362924/316033/407765	St3gal2/St6galnac3/B4galnt1/St3gal5/St3gal1/Glb1/St6galnac6	Cck+-Vip+
rno03450	Non-homologous end-joining	11	-0.236956108459543	-0.46344891328764	0.988805970149254	1	1028	tags=27%, list=7%, signal=25%	84490/290907/360748	Fen1/Lig4/Prkdc	Cck+-Vip+
rno00010	Glycolysis / Gluconeogenesis	46	-0.236733108191497	-0.564843762740955	0.989484752891693	1	4263	tags=26%, list=31%, signal=18%	311569/298079/25058/24533/315722/361042/65152/25741/292804/298942/60416/24191	Acss2/Aldh1b1/Hk1/Ldha/Adpgk/Pck2/Pfkm/Pfkl/Gpi/Dld/Pfkp/Aldoc	Cck+-Vip+
rno00450	Selenocompound metabolism	13	-0.225826289624934	-0.453707722724059	0.990208078335373	1	5129	tags=38%, list=37%, signal=24%	297437/311844/679383/361661/58819	Txnrd3/Kyat1/Sepsecs/Pstk/Txnrd1	Cck+-Vip+
rno00980	Metabolism of xenobiotics by cytochrome P450	31	-0.217331563126306	-0.498321174372993	0.992489270386266	1	281	tags=29%, list=2%, signal=29%	309465/25116/308445/171445/574523/24423/300850/24424/102556347	Gsto2/Hsd11b1/Cyp2s1/Akr7a2/Ugt1a5/Gstm1/Gsta4/Gstm2/LOC102556347	Cck+-Vip+
rno00830	Retinol metabolism	36	-0.20482708512636	-0.476696019647475	0.995744680851064	1	4490	tags=22%, list=32%, signal=15%	308445/246298/574523/366791/353252/361504/84497/362757	Cyp2s1/Retsat/Ugt1a5/Rdh5/Rdh10/Rdh13/Dgat1/Rdh11	Cck+-Vip+
rno04623	Cytosolic DNA-sensing pathway	35	-0.195330448305269	-0.454088923069717	0.997874601487779	1	2126	tags=34%, list=15%, signal=29%	100049583/310685/299827/362858/81635/361749/306886/25493/84351/292892/309361/690254	Trex1/Polr3c/Tbk1/Polr3b/Adar/Il33/Ripk1/Nfkbia/Ikbkb/Irf3/Chuk/Polr3gl	Cck+-Vip+
rno04640	Hematopoietic cell lineage	45	-0.187196300079456	-0.445656810712889	0.997899159663866	1	5693	tags=29%, list=41%, signal=17%	25084/360606/25109/24499/24936/24590/25406/64036/652957/78965/60427/54243/64030	Il4r/Itga3/Cd1d1/Il6r/Cd9/Mme/Cd44/Cd55/Csf2ra/Csf1/Kitlg/Cr1l/Kit	Cck+-Vip+
rno03430	Mismatch repair	21	-0.170941683748907	-0.3720987504432	0.998868778280543	1	4193	tags=43%, list=30%, signal=30%	288479/59294/25737/288003/81709/81685/287524/499505/293144	Pms2/Pold1/Pcna/Rfc4/Msh2/Mlh1/Rpa1/Msh3/Pold3	Cck+-Vip+
rno04060	Cytokine-cytokine receptor interaction	131	-0.183382504688455	-0.467684987037979	1	1	3854	tags=13%, list=28%, signal=9%	310738/29200/691799/302965/652957/60628/78965/79558/89808/81507/316256/25466/362628/29381/29263/306748/140590	Ngf/Inhba/Il17d/Tnfrsf12a/Csf2ra/Cxcr4/Csf1/Acvr1/Cx3cl1/Bmpr1a/Tnfrsf21/Il1rap/Ifnlr1/Acvr1b/Acvr2a/Cxcl14/Bmpr2	Cck+-Vip+
rno05012	Parkinson disease	226	-0.327251992708758	-1.46330984556025	0.000477548780477765	0.0523816950048197	1629	tags=27%, list=12%, signal=24%	307821/65138/298596/29214/311078/79255/54318/24842/289218/24786/245965/289754/365388/29213/94194/117262/688386/140926/316632/292766/24245/25176/291660/314275/157074/83806/641434/287772/79462/94198/363061/316531/83531/299739/85492/298575/171374/24318/100360846/29545/289217/497902/289924/293655/296554/299310/64476/291081/29673/500929/29671/25310/85333/293448/29425/29676/50522/117287/498736/64158	Psmd7/Adrm1/Sdhb/Tubb5/Psmd14/Atf4/Eif2s1/Tp53/Ndufs2/Sod1/Atp5f1d/Xbp1/Psmd13/Tubb4a/Cox5b/Psmc4/Cox7a2l2/Daxx/Ndufa10l1/Psmd8/Camk2b/Slc25a5/Ndufa2/Slc39a9/Sdha/Psmd1/Atp5pd/Psmd12/Txn2/Psmb1/Sdhd/Tuba4a/Vdac2/Ndufa12/Psmb7/Pink1/Atp5f1b/Drd2/LOC100360846/Uchl1/Sdhc/Uqcrq/Psmd6/Ndufv1/Tubb4b/Ndufb11/Mfn2/Tubb2b/Psma6/Tuba1b/Psma4/Cyct/Slc25a4/Uqcrc2/Psmb5/Psmb3/Ubc/Park7/Tubb2a/Tuba1a	Chat+
rno05014	Amyotrophic lateral sclerosis	304	-0.306618733221414	-1.43366146516327	0.000595152634809361	0.0523816950048197	1629	tags=26%, list=12%, signal=23%	307821/65138/362504/298596/29214/311182/311078/79255/54318/24842/289218/24786/245965/289754/365388/29213/94194/117262/362152/688386/362912/140926/362245/24404/316632/292766/689314/288663/291660/157074/83806/641434/689688/24409/50592/64317/287772/94198/363061/316531/305831/299827/290527/29150/299739/85492/298575/24675/171374/100360846/299850/29578/289217/497902/289924/81754/116643/293655/308961/36…	Psmd7/Adrm1/Dctn3/Sdhb/Tubb5/Nup160/Psmd14/Atf4/Eif2s1/Tp53/Ndufs2/Sod1/Atp5f1d/Xbp1/Psmd13/Tubb4a/Cox5b/Psmc4/Hnrnpa3/Cox7a2l2/Derl1/Daxx/Map1lc3a/Gpx1/Ndufa10l1/Psmd8/Mapk11/Atxn2/Ndufa2/Sdha/Psmd1/Atp5pd/Atg2a/Grin2a/Gria1/Gpx3/Psmd12/Psmb1/Sdhd/Tuba4a/Atg14/Tbk1/Anxa11/Matr3/Ndufa12/Psmb7/Pink1/Ppp3cb/Atp5f1b/LOC100360846/Dctn2/Hnrnpa1/Sdhc/Uqcrq/Psmd6/Rab1a/Vcp/Ndufv1/Dctn5/Atg13/Tubb4b/Nduf…	Chat+
rno04371	Apelin signaling pathway	111	0.483527058933339	1.65303011846699	0.000655663298428985	0.0523816950048197	2790	tags=37%, list=21%, signal=29%	170546/373545/689560/24242/83516/363287/499497/24598/50663/81666/24525/361696/29340/64032/29241/65052/58960/114117/363131/114118/29414/305509/114558/24244/64862/25482/308589/29516/140448/29591/114119/83579/64532/24703/84420/81678/140447/25031/24180/50554/83474	Ryr3/Prkag2/Ryr2/Calm1/Ppargc1a/Hdac4/Mef2c/Nos1/Calm2/Gnaq/Kras/Rps6kb2/Prkce/Ccn2/Adcy8/Pik3c3/Map2k2/Gng3/Pik3r4/Gng4/Akt3/Adcy1/Becn1/Calm3/Map1lc3b/Mras/Sphk2/Pde3b/Slc8a3/Tgfbr1/Gng10/Gnb5/Adcy5/Raf1/Adcy7/Itpr2/Slc8a2/Plcb4/Agtr1a/Smad4/Tfam	Chat+
rno03050	Proteasome	41	-0.548348761554111	-1.83156123851719	0.000665671846960659	0.0523816950048197	1629	tags=39%, list=12%, signal=34%	307821/65138/311078/365388/117262/292766/83806/287772/94198/85492/100360846/289924/29673/29671/29425/29676	Psmd7/Adrm1/Psmd14/Psmd13/Psmc4/Psmd8/Psmd1/Psmd12/Psmb1/Psmb7/LOC100360846/Psmd6/Psma6/Psma4/Psmb5/Psmb3	Chat+
rno00052	Galactose metabolism	22	-0.646924955900827	-1.92935857107682	0.000840278503861403	0.0523816950048197	3579	tags=68%, list=27%, signal=50%	24385/24645/298003/303565/116463/25058/114860/313536/316033/65152/24192/25741/289827/367562/24382	Gck/Pgm1/Galt/G6pc3/Akr1b7/Hk1/Gale/B4galt2/Glb1/Pfkm/Akr1b1/Pfkl/Ugp2/Gaa/Ganc	Chat+
rno04145	Phagosome	101	-0.411020578799381	-1.6525985271288	0.000913634215200344	0.0523816950048197	1548	tags=24%, list=12%, signal=21%	29214/414788/56084/29213/116664/297566/297797/299971/316531/291969/65209/117596/83615/296554/361787/100361457/291081/500929/299159/29448/170667/81822/498736/64158	Tubb5/RT1-T24-3/Hgs/Tubb4a/Atp6v1f/Atp6v1e1/Atp6v1h/Atp6v1c1/Tuba4a/Atp6v0d1/Dync2h1/Atp6v1b2/Atp6ap1/Tubb4b/RT1-T24-1/LOC100361457/Tubb2b/Tuba1b/Atp6v1d/Rab7a/Atp6v0c/Actb/Tubb2a/Tuba1a	Chat+
rno05016	Huntington disease	255	-0.308955509854976	-1.39468099362788	0.00141148795343302	0.0693645508544229	1659	tags=25%, list=13%, signal=23%	364834/307821/65138/362504/298596/116470/29214/311078/312195/24842/289218/24786/245965/297893/365388/29213/94194/117262/688386/24404/316632/292766/25176/291660/157074/83806/308463/641434/689688/50592/64317/287772/140670/94198/363061/316531/305831/83531/299739/85492/24787/171374/100360846/299850/289217/497902/289924/293655/308961/362164/296554/299310/363633/291081/29673/500929/29671/116563/25310/8…	Polr2d/Psmd7/Adrm1/Dctn3/Sdhb/Stx1a/Tubb5/Psmd14/Nrf1/Tp53/Ndufs2/Sod1/Atp5f1d/Hdac1/Psmd13/Tubb4a/Cox5b/Psmc4/Cox7a2l2/Gpx1/Ndufa10l1/Psmd8/Slc25a5/Ndufa2/Sdha/Psmd1/Map3k10/Atp5pd/Atg2a/Gria1/Gpx3/Psmd12/Ap2b1/Psmb1/Sdhd/Tuba4a/Atg14/Vdac2/Ndufa12/Psmb7/Sod2/Atp5f1b/LOC100360846/Dctn2/Sdhc/Uqcrq/Psmd6/Ndufv1/Dctn5/Atg13/Tubb4b/Ndufb11/Polr2a/Tubb2b/Psma6/Tuba1b/Psma4/Ap2m1/Cyct/Slc25a4/Uqcrc2/P…	Chat+
rno04014	Ras signaling pathway	177	0.422517021799187	1.51393254950653	0.00191082688479569	0.0821655560462147	2457	tags=28%, list=19%, signal=23%	289080/81504/304883/24242/84014/304893/29433/362257/363875/25266/29431/50663/295347/296211/59109/24525/79429/116683/170911/25718/25022/58960/114117/25738/309548/361388/116554/117273/114118/29414/311622/24244/25597/171455/25054/304063/25482/25023/29432/360426/296078/26955/108348076/24596/114119/83579/687346/79121/140635/24703	Rgl1/Grb2/Abl2/Calm1/Ralbp1/Rasal2/Pak3/Ralgapb/Rac1/Pdgfa/Pak1/Calm2/Rap1a/Ralgapa2/Ntrk1/Kras/Pdgfc/Efna5/Pik3ca/Igf1r/Fgfr2/Map2k2/Gng3/Plcg1/Shoc2/Gab1/Mapk8/Rhoa/Gng4/Akt3/Stk4/Calm3/Rasa2/Exoc2/Ntrk2/Ets2/Mras/Prkcb/Pak2/Pla2g6/Pak6/Afdn/Ksr1/Ngfr/Gng10/Gnb5/Brap/Arf6/Flt3/Raf1	Chat+
rno04012	ErbB signaling pathway	77	0.489699782527339	1.59092307900844	0.00299057958432162	0.114306597445182	1300	tags=23%, list=10%, signal=21%	59323/112400/432361/81504/304883/29433/29431/114486/316369/24525/361696/170911/58960/171140/25738/361388/116554/29414	Erbb4/Nrg1/Nrg2/Grb2/Abl2/Pak3/Pak1/Braf/Nck2/Kras/Rps6kb2/Pik3ca/Map2k2/Camk2g/Plcg1/Gab1/Mapk8/Akt3	Chat+
rno05022	Pathways of neurodegeneration - multiple diseases	391	-0.269074982519057	-1.28058270982528	0.00389503049558215	0.133989049048026	1629	tags=22%, list=12%, signal=20%	307821/65138/362504/298596/116470/29214/311078/79255/54318/289218/24786/245965/303251/289754/365388/29213/94194/117262/688386/362912/140926/362245/24404/316632/292766/689314/24245/299188/288663/25176/291660/157074/83806/308463/641434/25302/689688/24409/50592/303811/64317/287772/94198/24681/363061/316531/305831/83531/299827/299739/85492/298575/24675/171374/100360846/29545/299850/53949/289217/49790…	Psmd7/Adrm1/Dctn3/Sdhb/Stx1a/Tubb5/Psmd14/Atf4/Eif2s1/Ndufs2/Sod1/Atp5f1d/Dvl2/Xbp1/Psmd13/Tubb4a/Cox5b/Psmc4/Cox7a2l2/Derl1/Daxx/Map1lc3a/Gpx1/Ndufa10l1/Psmd8/Mapk11/Camk2b/Zfyve1/Atxn2/Slc25a5/Ndufa2/Sdha/Psmd1/Map3k10/Atp5pd/Chrna7/Atg2a/Grin2a/Gria1/Dvl3/Gpx3/Psmd12/Psmb1/Prkcg/Sdhd/Tuba4a/Atg14/Vdac2/Tbk1/Ndufa12/Psmb7/Pink1/Ppp3cb/Atp5f1b/LOC100360846/Uchl1/Dctn2/Chrm5/Sdhc/Uqcrq/Araf/Psmd6…	Chat+
rno05206	MicroRNAs in cancer	135	0.430609285585208	1.50459512193045	0.00651644859382805	0.203787119661532	2293	tags=24%, list=17%, signal=20%	170913/81504/29332/25266/140590/25567/363287/313488/362485/64031/24525/65205/25405/29340/116683/314384/170911/25402/25729/58960/25738/117273/24205/312299/287871/311071/25023/192268/291105/114483/54244/25358	Abcb1a/Grb2/Stmn1/Pdgfa/Bmpr2/Tnr/Hdac4/Reck/Ccne2/Pdcd4/Kras/Mmp16/Ccng1/Prkce/Efna5/Rps6ka5/Pik3ca/Casp3/Ccne1/Map2k2/Plcg1/Rhoa/Apc/Ezh2/Rptor/Zeb2/Prkcb/Gls2/E2f3/Cdk6/Crebbp/Timp3	Chat+
rno04024	cAMP signaling pathway	167	0.402720672260527	1.43622429926327	0.00915114035402379	0.228080083034683	1490	tags=20%, list=11%, signal=18%	63885/24626/25324/252857/689560/24242/191573/363875/29431/50663/295347/24239/170924/114486/24215/29627/360616/170911/29241/24627/58960/171140/29628/24668/170899/24411/116554/117273/29414/305509/304496/58959/24244/25390	Pde10a/Pde4b/Htr4/Rapgef4/Ryr2/Calm1/Grin3a/Rac1/Pak1/Calm2/Rap1a/Cacna1c/Abcc4/Braf/Atp2b2/Gria2/Ppp1r1b/Pik3ca/Adcy8/Pde4d/Map2k2/Camk2g/Gria3/Ppp1ca/Kcnk2/Grin2c/Mapk8/Rhoa/Akt3/Adcy1/Orai1/Crhr1/Calm3/Atp1b3	Chat+
rno00010	Glycolysis / Gluconeogenesis	44	-0.442483493479158	-1.50652457645405	0.00985138753405462	0.228080083034683	857	tags=18%, list=7%, signal=17%	296259/65152/24534/25741/292804/24191/24189/24533	Acss1/Pfkm/Ldhb/Pfkl/Gpi/Aldoc/Aldoa/Ldha	Chat+
rno05033	Nicotine addiction	35	0.558232485030565	1.61805143761209	0.00996910431978055	0.228080083034683	1645	tags=34%, list=12%, signal=30%	79211/140674/29709/191573/25451/29627/29628/24947/24411/25450/289606/29707	Gabrg3/Gabrg1/Gabrg2/Grin3a/Gabrb2/Gria2/Gria3/Gabra3/Grin2c/Gabrb1/Gabra2/Gabra5	Chat+
rno05020	Prion disease	218	-0.289484031158288	-1.29589836061238	0.0110756344213918	0.228080083034683	1765	tags=26%, list=13%, signal=23%	406169/291103/84027/307821/65138/298596/29214/311078/79255/54318/289218/24786/245965/365388/192277/29213/94194/117262/688386/85243/316632/292766/689314/25176/291660/157074/83806/641434/24409/287772/94198/363061/316531/83531/299739/85492/24675/171374/100360846/289217/497902/289924/293655/296554/299310/291081/29673/500929/29671/25310/85333/293448/29425/29676/498736/64158	Atf6b/Uqcrfs1/Gsk3b/Psmd7/Adrm1/Sdhb/Tubb5/Psmd14/Atf4/Eif2s1/Ndufs2/Sod1/Atp5f1d/Psmd13/Stip1/Tubb4a/Cox5b/Psmc4/Cox7a2l2/Pik3cb/Ndufa10l1/Psmd8/Mapk11/Slc25a5/Ndufa2/Sdha/Psmd1/Atp5pd/Grin2a/Psmd12/Psmb1/Sdhd/Tuba4a/Vdac2/Ndufa12/Psmb7/Ppp3cb/Atp5f1b/LOC100360846/Sdhc/Uqcrq/Psmd6/Ndufv1/Tubb4b/Ndufb11/Tubb2b/Psma6/Tuba1b/Psma4/Cyct/Slc25a4/Uqcrc2/Psmb5/Psmb3/Tubb2a/Tuba1a	Chat+
rno00330	Arginine and proline metabolism	40	-0.465121505694947	-1.53493834897848	0.0117702941181119	0.228080083034683	2572	tags=38%, list=20%, signal=30%	25721/29253/65183/364064/360547/25257/81640/64475/641316/81660/291394/24401/300035/360526/24264	Got2/Maoa/Aldh3a2/Pycr2/Sat2/Gamt/Amd1/P4ha1/Aldh4a1/Gatm/Cndp2/Got1/Pycr3/P4ha2/Ckb	Chat+
rno04514	Cell adhesion molecules	89	0.454324441352977	1.50217401404465	0.0118811982722897	0.228080083034683	1437	tags=20%, list=11%, signal=18%	313278/83501/295382/116508/24586/116647/311236/81735/360882/497815/79559/303926/308417/117258/25615/309349/114588/315716	Ptprd/Cdh2/Ntng1/Nrxn3/Ncam1/Nlgn1/Lrrc4c/Neo1/Cadm3/Nrcam/Alcam/Igsf11/Nectin2/Cntn1/Sdc2/Slitrk2/Cdh4/Cd276	Chat+
rno05202	Transcriptional misregulation in cancer	126	0.414662356025654	1.44114547969262	0.0124525895477963	0.228080083034683	2550	tags=27%, list=19%, signal=22%	25094/686117/311876/432392/362733/304758/25266/114510/499497/25243/59109/103689969/25718/498333/310687/29628/362316/60661/54299/314423/29467/84482/304947/100362121/25664/353227/315713/305152/24596/58853/299626/140635/303828/362110	Mitf/Meis1/Pbx3/Fut8/Etv1/Ccnt2/Pdgfa/Mllt3/Mef2c/Arnt2/Ntrk1/Kdm6a/Igf1r/Bmp2k/Prcc/Gria3/Cdk14/Max/Ncor1/Bcl11b/Ddit3/Foxo1/Pbx1/Ddb2/Pparg/Zbtb16/Pml/Aff1/Ngfr/Nr4a3/Gadd45b/Flt3/Etv5/Cdk9	Chat+
rno04723	Retrograde endocannabinoid signaling	129	0.419740589150251	1.46472225295849	0.0130665467897387	0.228080083034683	2662	tags=35%, list=20%, signal=28%	79211/24414/140674/293453/29709/689938/25451/681024/50599/293130/315167/24239/81666/301123/24418/295923/29627/301427/29241/304289/114117/29628/24947/116554/114118/305509/362588/25450/289606/29707/299643/499529/25023/361385/293991/100363268/140675/114119/83579/64532/84420/81678/362440/25031/84556	Gabrg3/Grm1/Gabrg1/Ndufab1/Gabrg2/Ndufc1/Gabrb2/Ndufa4/Kcnj3/Ndufc2/Ndufa6/Cacna1c/Gnaq/Ndufa11/Grm5/Ndufs3/Gria2/Ndufb3/Adcy8/Daglb/Gng3/Gria3/Gabra3/Mapk8/Gng4/Adcy1/Ndufs5/Gabrb1/Gabra2/Gabra5/Ndufa7/Ndufs4/Prkcb/Ndufb7/Ndufb8/LOC100363268/Gabra4/Gng10/Gnb5/Adcy5/Adcy7/Itpr2/Ndufa9/Plcb4/Rims1	Chat+
rno01232	Nucleotide metabolism	72	-0.373643725473161	-1.44165229745554	0.0132604699438769	0.228080083034683	2271	tags=29%, list=17%, signal=24%	314312/79127/102238592/298410/29223/246272/287368/295088/311422/361443/58813/301005/361063/83585/191575/85269/117533/313560/192357/365985/297389	Entpd5/Dck/Ak6/Cmpk1/Ak4/Cant1/Nt5m/Gmps/Itpa/Ntpcr/Nt5e/Impdh2/Entpd4/Gda/Nme1/Nme3/Gmpr/Ctps1/Gmpr2/Ak5/Dguok	Chat+
rno00040	Pentose and glucuronate interconversions	18	-0.564425615016678	-1.61543837810234	0.016363126351695	0.260751519335455	1255	tags=44%, list=10%, signal=40%	116463/493574/24434/289533/24192/83472/289827/290277	Akr1b7/Crppa/Gusb/Ugt2a3/Akr1b1/Ugdh/Ugp2/Cryl1	Chat+
rno05231	Choline metabolism in cancer	87	0.443263141246102	1.45997855106934	0.0166759692598256	0.260751519335455	1371	tags=24%, list=10%, signal=22%	85426/140544/81504/365865/365962/363875/25266/497978/81745/688705/54248/24525/79429/361696/170911/58960/682937/25738/116554/29414/362866	Slc5a7/Pcyt1a/Grb2/Pip5k1a/Slc44a5/Rac1/Pdgfa/Dgke/Pdpk1/Dgki/Dgkb/Kras/Pdgfc/Rps6kb2/Pik3ca/Map2k2/Wasf3/Plcg1/Mapk8/Akt3/Chpt1	Chat+
rno05132	Salmonella infection	199	-0.292309494669545	-1.26768348779538	0.0174843200838602	0.261504613428171	1190	tags=16%, list=9%, signal=14%	29213/306204/85243/689314/58945/60627/303073/500282/300724/79462/362491/316531/65209/64373/25233/299850/308961/296710/296554/287280/100361457/291081/500929/301252/25310/29448/58823/81822/498736/64158/310460	Tubb4a/Flnb/Pik3cb/Mapk11/Dynll1/Exoc5/Cyfip2/Arl8b/Fbxo22/Txn2/Ripk2/Tuba4a/Dync2h1/Rhob/Akt2/Dctn2/Dctn5/Arpc5l/Tubb4b/Skp1/LOC100361457/Tubb2b/Tuba1b/Hsp90ab1/Cyct/Rab7a/Nckap1/Actb/Tubb2a/Tuba1a/Arhgef26	Chat+
rno00030	Pentose phosphate pathway	22	-0.520147775906442	-1.55126427032672	0.0197036674213687	0.282419233039618	2324	tags=36%, list=18%, signal=30%	83688/64524/362383/65152/25741/292804/24191/24189	Taldo1/Tkt/Rpia/Pfkm/Pfkl/Gpi/Aldoc/Aldoa	Chat+
rno05323	Rheumatoid arthritis	43	-0.417344501541541	-1.41362320411166	0.0230958033315507	0.309479133110884	1187	tags=21%, list=9%, signal=19%	116664/297566/297797/299971/291969/117596/83615/299159/170667	Atp6v1f/Atp6v1e1/Atp6v1h/Atp6v1c1/Atp6v0d1/Atp6v1b2/Atp6ap1/Atp6v1d/Atp6v0c	Chat+
rno00500	Starch and sucrose metabolism	22	-0.511704837560525	-1.52608444797764	0.0233908647118692	0.309479133110884	814	tags=27%, list=6%, signal=26%	685076/362029/292804/289827/367562/24382	Pgm2l1/Agl/Gpi/Ugp2/Gaa/Ganc	Chat+
rno03060	Protein export	21	0.59928339702389	1.56117769520125	0.0244230402741791	0.311167624233986	3099	tags=62%, list=24%, signal=47%	266758/293142/690345/291685/691145/361273/363707/290555/80843/309858/25617/294912/296076	Sec11c/Spcs2/Srp9/Srp19/Immp1l/Sec61a2/Srp68/Spcs1/Sec61a1/Sec63/Hspa5/Sec62/Srp14	Chat+
rno04360	Axon guidance	159	0.382067407249161	1.35616187070675	0.0282805429864253	0.329521412240493	2090	tags=25%, list=16%, signal=21%	310207/140933/295382/24338/84409/25311/360958/29433/367072/363875/246331/140590/81745/311236/29431/81735/29751/316369/24525/116683/170911/312213/171287/365396/311658/171140/25738/117273/306534/65172/306790/500287/308739/361400/315711/29432/313633/84609/296078	Sema5a/Trpc5/Ntng1/Ephb1/Robo2/Dcc/Ablim2/Pak3/Arhgef12/Rac1/Nrp1/Bmpr2/Pdpk1/Lrrc4c/Pak1/Neo1/Sema3a/Nck2/Kras/Efna5/Pik3ca/Plxna4/Epha7/Ssh3/Nfatc2/Camk2g/Plcg1/Rhoa/Unc5d/Limk1/Sema4d/Srgap3/Rgma/Nfatc3/Sema7a/Pak2/Ephb2/Sema6b/Pak6	Chat+
rno04540	Gap junction	73	-0.355986137335773	-1.38905311835437	0.0284072109996579	0.329521412240493	621	tags=16%, list=5%, signal=16%	24681/316531/64462/24318/296554/291081/29581/500929/24680/498736/64158/25187	Prkcg/Tuba4a/Csnk1d/Drd2/Tubb4b/Tubb2b/Htr2b/Tuba1b/Prkca/Tubb2a/Tuba1a/Htr2c	Chat+
rno04966	Collecting duct acid secretion	21	-0.539211681020219	-1.59207243286355	0.0296051898229269	0.329521412240493	1187	tags=33%, list=9%, signal=30%	116664/297566/299971/291969/117596/299159/170667	Atp6v1f/Atp6v1e1/Atp6v1c1/Atp6v0d1/Atp6v1b2/Atp6v1d/Atp6v0c	Chat+
rno00604	Glycosphingolipid biosynthesis - ganglio series	15	0.640905040319089	1.53110365391412	0.0296952435449282	0.329521412240493	1681	tags=47%, list=13%, signal=41%	29758/25280/83505/64018/364901/407764/300757	St6galnac3/St8sia1/St3gal5/Slc33a1/St8sia5/St6galnac4/Hexa	Chat+
rno05010	Alzheimer disease	316	-0.25625921583045	-1.19925272391261	0.0314642416457936	0.338240597692282	1629	tags=20%, list=12%, signal=18%	307821/65138/298596/29214/311078/79255/54318/289218/245965/303251/289754/365388/29213/94194/117262/688386/85243/316632/292766/25176/291660/314275/157074/83806/641434/25302/689688/24409/303811/287772/94198/363061/316531/305831/83531/299739/85492/24675/25700/25233/171374/100360846/53949/289217/497902/64363/289924/293655/140908/362164/296554/299310/291081/29673/500929/54226/29671/25310/85333/293448/…	Psmd7/Adrm1/Sdhb/Tubb5/Psmd14/Atf4/Eif2s1/Ndufs2/Atp5f1d/Dvl2/Xbp1/Psmd13/Tubb4a/Cox5b/Psmc4/Cox7a2l2/Pik3cb/Ndufa10l1/Psmd8/Slc25a5/Ndufa2/Slc39a9/Sdha/Psmd1/Atp5pd/Chrna7/Atg2a/Grin2a/Dvl3/Psmd12/Psmb1/Sdhd/Tuba4a/Atg14/Vdac2/Ndufa12/Psmb7/Ppp3cb/Ide/Akt2/Atp5f1b/LOC100360846/Chrm5/Sdhc/Uqcrq/Araf/Psmd6/Ndufv1/Cdk5/Atg13/Tubb4b/Ndufb11/Tubb2b/Psma6/Tuba1b/App/Psma4/Cyct/Slc25a4/Uqcrc2/Psmb5/Psm…	Chat+
rno01521	EGFR tyrosine kinase inhibitor resistance	71	0.44350940075098	1.41802116904815	0.0367936925098555	0.383546370405766	1300	tags=23%, list=10%, signal=20%	112400/432361/81504/25266/114486/24525/79429/361696/170911/25718/25022/58935/58960/25738/361388/29414	Nrg1/Nrg2/Grb2/Pdgfa/Braf/Kras/Pdgfc/Rps6kb2/Pik3ca/Igf1r/Fgfr2/Gas6/Map2k2/Plcg1/Gab1/Akt3	Chat+
rno00603	Glycosphingolipid biosynthesis - globo and isoglobo series	10	0.709223670049315	1.55711062901053	0.0425902695799016	0.430913315749593	1774	tags=40%, list=13%, signal=35%	25280/84597/300757/310508	St8sia1/Fut9/Hexa/B3galnt1	Chat+
rno05134	Legionellosis	37	-0.431479128355565	-1.41270596125478	0.0456189276253836	0.448368888660913	1545	tags=24%, list=12%, signal=22%	361842/312682/293408/63868/293725/81754/116643/287269/25310	Sar1a/Bcl2l13/Hbs1l/Hspd1/Eef1g/Rab1a/Vcp/Clk4/Cyct	Chat+
rno00260	Glycine, serine and threonine metabolism	29	-0.450605966726176	-1.42036093853806	0.046969686918517	0.44882145277694	2601	tags=28%, list=20%, signal=22%	25748/29253/25257/688286/81660/304429/65155/680021	Alas2/Maoa/Gamt/LOC688286/Gatm/Psph/Alas1/Grhpr	Chat+
rno01230	Biosynthesis of amino acids	59	-0.366369377199798	-1.34007294532457	0.049331789353961	0.45850991114149	2324	tags=31%, list=18%, signal=25%	83688/307759/364064/24479/64524/24383/688286/362383/361596/304429/24401/25698/65152/25741/29592/300035/24191/24189	Taldo1/Gpt2/Pycr2/Idh1/Tkt/Gapdh/LOC688286/Rpia/Idh2/Psph/Got1/Ass1/Pfkm/Pfkl/Bcat1/Pycr3/Aldoc/Aldoa	Chat+
rno05211	Renal cell carcinoma	64	0.438827156518664	1.38528450209342	0.0506493506493507	0.45850991114149	1300	tags=22%, list=10%, signal=20%	81504/29433/363875/25243/29431/295347/114486/24525/170911/63881/58960/310687/361388/29414	Grb2/Pak3/Rac1/Arnt2/Pak1/Rap1a/Braf/Kras/Pik3ca/Rapgef1/Map2k2/Prcc/Gab1/Akt3	Chat+
rno04720	Long-term potentiation	59	0.444775281431686	1.3973247098915	0.0532467532467532	0.463487809728403	1459	tags=29%, list=11%, signal=26%	24414/24242/50663/295347/24239/81666/24418/114486/24525/29627/29241/58960/171140/24668/24411/305509/24244	Grm1/Calm1/Calm2/Rap1a/Cacna1c/Gnaq/Grm5/Braf/Kras/Gria2/Adcy8/Map2k2/Camk2g/Ppp1ca/Grin2c/Adcy1/Calm3	Chat+
rno00270	Cysteine and methionine metabolism	41	-0.397973879673169	-1.32928818857149	0.0538939313637678	0.463487809728403	1739	tags=29%, list=13%, signal=25%	25274/81640/25283/84350/25458/24551/24401/81829/24534/29592/295961/24533	Tst/Amd1/Gclc/Dnmt1/Gss/Mdh1/Got1/Mdh2/Ldhb/Bcat1/Apip/Ldha	Chat+
rno04072	Phospholipase D signaling pathway	125	0.398725812819589	1.38492967921015	0.0562773961968822	0.472181080286036	2772	tags=29%, list=21%, signal=23%	60590/24414/252857/171574/81504/24416/365865/25266/497978/688705/24418/54248/24525/79429/170911/29241/58960/25738/361388/117273/29414/305509/314641/25482/308589/64369/116691/25666/79121/64532/25150/24703/84420/25031/24180/313845	Grm8/Grm1/Rapgef4/Dnm3/Grb2/Grm3/Pip5k1a/Pdgfa/Dgke/Dgki/Grm5/Dgkb/Kras/Pdgfc/Pik3ca/Adcy8/Map2k2/Plcg1/Gab1/Rhoa/Akt3/Adcy1/Pip5k1c/Mras/Sphk2/Plpp1/Cyth1/Dgkg/Arf6/Adcy5/Fyn/Raf1/Adcy7/Plcb4/Agtr1a/Sos1	Chat+
rno04713	Circadian entrainment	83	0.409839475200298	1.34190481497795	0.0600255427841635	0.491637778994101	1459	tags=24%, list=11%, signal=22%	170546/689560/24242/50599/24598/497757/50663/24239/81666/29627/314384/29241/66012/171140/114117/29628/24411/114118/305509/24244	Ryr3/Ryr2/Calm1/Kcnj3/Nos1/Gucy1a1/Calm2/Cacna1c/Gnaq/Gria2/Rps6ka5/Adcy8/Gucy1a2/Camk2g/Gng3/Gria3/Grin2c/Gng4/Adcy1/Calm3	Chat+
rno04270	Vascular smooth muscle contraction	98	0.396266470841245	1.32693104306161	0.064070351758794	0.497953479085555	2777	tags=31%, list=21%, signal=24%	24242/83731/367072/497757/50663/24239/81666/114486/29340/29241/78966/58960/66012/66016/24668/117273/305509/24244/499076/25023/360426/24602/304813/64532/24703/84420/81678/25031/24180/114004	Calm1/Kcnma1/Arhgef12/Gucy1a1/Calm2/Cacna1c/Gnaq/Braf/Prkce/Adcy8/Arhgef11/Map2k2/Gucy1a2/Kcnmb4/Ppp1ca/Rhoa/Adcy1/Calm3/Ppp1r12c/Prkcb/Pla2g6/Nppa/Ppp1r12b/Adcy5/Raf1/Adcy7/Itpr2/Plcb4/Agtr1a/Ppp1r14a	Chat+
rno00534	Glycosaminoglycan biosynthesis - heparan sulfate / heparin	22	0.549476433149457	1.44612060353668	0.0648011782032401	0.497953479085555	2002	tags=32%, list=15%, signal=27%	362035/299907/294449/311215/316325/295430/313610	Ndst4/Ext1/Hs3st5/Ext2/Hs6st1/Ndst3/Extl1	Chat+
rno03015	mRNA surveillance pathway	81	0.405076623215359	1.32279059059121	0.0656370656370656	0.497953479085555	3019	tags=42%, list=23%, signal=33%	360596/307503/60660/291534/259170/305586/361271/298075/314417/299811/305884/298648/292683/363122/24668/690693/298916/291877/299147/24673/117256/295284/686295/309179/684558/683927/298510/171350/311166/24420/363193/299256/361176/25594	Msi2/Etf1/Ppp2r2b/Rnmt/Casc3/Papolg/Upf2/Ncbp1/Papola/Cpsf6/Acin1/Tardbp/Sympk/Ppp2r3a/Ppp1ca/Ddx19b/Cpsf3/Nudt21/Ppp2r5e/Ppp2cb/Ppp2r2c/Rbm8a/Wdr82/Ppp2r5b/Upf1/Cstf2/Pabpc4/Pabpc1/Clp1/Gspt1/Ppp2r5d/Cpsf2/Upf3a/Ppp1cb	Chat+
rno04666	Fc gamma R-mediated phagocytosis	85	0.402013580159786	1.32096665308636	0.0687898089171975	0.497953479085555	2109	tags=27%, list=16%, signal=23%	365865/60668/314961/363875/29431/117028/361696/29340/170911/309081/682937/25738/362719/81732/29414/288669/65172/314641/308589/25023/360426/64369/297518	Pip5k1a/Amph/Asap1/Rac1/Pak1/Bin1/Rps6kb2/Prkce/Pik3ca/Dock1/Wasf3/Plcg1/Asap2/Actr3/Akt3/Arpc3/Limk1/Pip5k1c/Sphk2/Prkcb/Pla2g6/Plpp1/Arpc4	Chat+
rno04910	Insulin signaling pathway	113	0.378692015615087	1.29827369017251	0.0707317073170732	0.497953479085555	1602	tags=19%, list=12%, signal=17%	373545/81504/24242/83516/81745/24697/50663/25739/114486/24525/361696/170911/84006/63881/58960/24668/116554/29699/29414/24244/287871/84482	Prkag2/Grb2/Calm1/Ppargc1a/Pdpk1/Ptpn1/Calm2/Pygb/Braf/Kras/Rps6kb2/Pik3ca/Prkci/Rapgef1/Map2k2/Ppp1ca/Mapk8/Prkar2a/Akt3/Calm3/Rptor/Foxo1	Chat+
rno00430	Taurine and hypotaurine metabolism	7	-0.672588532901699	-1.47856208979642	0.0721649484536082	0.497953479085555	1168	tags=43%, list=9%, signal=39%	24380/60356/24379	Gad2/Csad/Gad1	Chat+
rno04727	GABAergic synapse	77	0.404269381914834	1.31337916162722	0.0736434108527132	0.497953479085555	2571	tags=34%, list=20%, signal=27%	79211/64845/140674/29709/29642/25451/79212/24239/29241/114117/24947/114118/305509/81632/25450/289606/29707/171086/25023/140675/192268/114119/83579/64532/29430/84420	Gabrg3/Gphn/Gabrg1/Gabrg2/Slc38a2/Gabrb2/Slc6a1/Cacna1c/Adcy8/Gng3/Gabra3/Gng4/Adcy1/Abat/Gabrb1/Gabra2/Gabra5/Trak2/Prkcb/Gabra4/Gls2/Gng10/Gnb5/Adcy5/Hap1/Adcy7	Chat+
rno04721	Synaptic vesicle cycle	65	-0.334210813106703	-1.23943237184432	0.0748536432062444	0.497953479085555	1565	tags=29%, list=12%, signal=26%	117100/116470/83612/116664/297566/297797/286931/299971/140670/140673/291969/117596/25558/64829/299159/116563/25531/266767/170667	Slc6a7/Stx1a/Slc32a1/Atp6v1f/Atp6v1e1/Atp6v1h/Unc13c/Atp6v1c1/Ap2b1/Napa/Atp6v0d1/Atp6v1b2/Stxbp1/Unc13a/Atp6v1d/Ap2m1/Rab3a/Slc17a8/Atp6v0c	Chat+
rno05017	Spinocerebellar ataxia	138	-0.275163098387539	-1.14672277066735	0.0753232903739289	0.497953479085555	1689	tags=25%, list=13%, signal=22%	29508/362609/307821/65138/300807/311078/289754/365388/117262/85243/292766/288663/25176/83806/689688/24409/50592/287772/94198/24681/305831/83531/85492/25233/100360846/289924/362164/192218/29673/29671/24680/25310/85333/29425/29676	Nfya/Pum1/Psmd7/Adrm1/Rora/Psmd14/Xbp1/Psmd13/Psmc4/Pik3cb/Psmd8/Atxn2/Slc25a5/Psmd1/Atg2a/Grin2a/Gria1/Psmd12/Psmb1/Prkcg/Atg14/Vdac2/Psmb7/Akt2/LOC100360846/Psmd6/Atg13/Kat5/Psma6/Psma4/Prkca/Cyct/Slc25a4/Psmb5/Psmb3	Chat+
rno00051	Fructose and mannose metabolism	26	-0.448855464184457	-1.38228895478676	0.0758982663142244	0.497953479085555	815	tags=27%, list=6%, signal=25%	65152/310935/24192/300741/25741/24191/24189	Pfkm/Fpgt/Akr1b1/Mpi/Pfkl/Aldoc/Aldoa	Chat+
rno04664	Fc epsilon RI signaling pathway	51	0.446476279744579	1.36961866028019	0.0767195767195767	0.497953479085555	1300	tags=20%, list=10%, signal=18%	81504/114495/363875/81745/24525/170911/58960/25738/116554/29414	Grb2/Map2k6/Rac1/Pdpk1/Kras/Pik3ca/Map2k2/Plcg1/Mapk8/Akt3	Chat+
rno01210	2-Oxocarboxylic acid metabolism	16	-0.523780006091071	-1.44469420694147	0.0784883720930233	0.5	4353	tags=75%, list=33%, signal=50%	79250/170587/94173/50655/114096/300981/25721/307759/24479/361596/24401/29592	Aco2/Cs/Idh3b/Aco1/Idh3a/Acy1/Got2/Gpt2/Idh1/Idh2/Got1/Bcat1	Chat+
rno04912	GnRH signaling pathway	73	0.400909160047577	1.28381500350078	0.0871862615587847	0.510904947916667	2772	tags=29%, list=21%, signal=23%	81504/114495/24242/50663/24239/81666/24525/29241/58960/171140/308106/116554/305509/24244/25023/64532/24703/84420/81678/25031/313845	Grb2/Map2k6/Calm1/Calm2/Cacna1c/Gnaq/Kras/Adcy8/Map2k2/Camk2g/Map3k4/Mapk8/Adcy1/Calm3/Prkcb/Adcy5/Raf1/Adcy7/Itpr2/Plcb4/Sos1	Chat+
rno03265	Virion - Lyssavirus	3	0.825685926103273	1.32602008414732	0.0878136200716846	0.510904947916667	2196	tags=67%, list=17%, signal=56%	24586/24596	Ncam1/Ngfr	Chat+
rno03250	Viral life cycle - HIV-1	46	0.443702855711206	1.34532201716116	0.0890957446808511	0.510904947916667	1339	tags=24%, list=10%, signal=22%	313323/304758/114510/81730/501083/85252/306809/311796/299811/294258/362466	Psip1/Ccnt2/Mllt3/Fez1/Pdcd6ip/Xpo1/Bicd2/Nelfb/Cpsf6/Nelfe/Bicd1	Chat+
rno04150	mTOR signaling pathway	132	-0.285141873655438	-1.1805534411233	0.091646783330045	0.510904947916667	1478	tags=23%, list=11%, signal=21%	81771/140942/362324/303251/362045/690751/116664/50567/85243/314621/361227/24855/297566/26954/303605/297797/303811/293561/299971/24681/83840/117044/60445/25233/117596/310538/117269/296648/304410/299159/24680	Rps6ka1/Ddit4/Mios/Dvl2/Lamtor3/Wdr59/Atp6v1f/Slc3a2/Pik3cb/Stk11/Tbc1d7/Tsc2/Atp6v1e1/Rheb/Strada/Atp6v1h/Dvl3/Rnf152/Atp6v1c1/Prkcg/Rps6kb1/Rraga/Tsc1/Akt2/Atp6v1b2/Fnip2/Rps6ka2/Mapkap1/Castor2/Atp6v1d/Prkca	Chat+
rno00360	Phenylalanine metabolism	9	-0.620174842058523	-1.4531541046818	0.0916666666666667	0.510904947916667	2572	tags=44%, list=20%, signal=36%	25721/29253/24311/24401	Got2/Maoa/Ddc/Got1	Chat+
rno04921	Oxytocin signaling pathway	129	0.360485646077663	1.2579468398589	0.0926143024618992	0.510904947916667	2652	tags=30%, list=20%, signal=24%	170546/300992/373545/689560/24242/312668/58942/499497/50599/116600/497757/50663/24239/81666/24525/29241/140724/58960/66012/311658/171140/24668/117273/305509/24244/499076/117052/266766/25023/361400/24602/171503/304813/64532/24703/84347/84420/81678/25031	Ryr3/Cacna2d2/Prkag2/Ryr2/Calm1/Cacna2d4/Cacnb4/Mef2c/Kcnj3/Cacnb2/Gucy1a1/Calm2/Cacna1c/Gnaq/Kras/Adcy8/Cacng3/Map2k2/Gucy1a2/Nfatc2/Camk2g/Ppp1ca/Rhoa/Adcy1/Calm3/Ppp1r12c/Kcnj12/Rcan1/Prkcb/Nfatc3/Nppa/Camk1/Ppp1r12b/Adcy5/Raf1/Cacng2/Adcy7/Itpr2/Plcb4	Chat+
rno05218	Melanoma	54	0.425577059751729	1.32325578342189	0.0928104575163399	0.510904947916667	2457	tags=26%, list=19%, signal=21%	25094/25266/114486/24525/79429/170911/25718/58960/29414/100362121/291105/114483/299626/24703	Mitf/Pdgfa/Braf/Kras/Pdgfc/Pik3ca/Igf1r/Map2k2/Akt3/Ddb2/E2f3/Cdk6/Gadd45b/Raf1	Chat+
rno00650	Butanoate metabolism	21	-0.454778051865358	-1.3427743220924	0.0936555891238671	0.510904947916667	1168	tags=29%, list=9%, signal=26%	170670/24380/29637/25014/117099/24379	Hadha/Gad2/Hmgcs1/Acat1/Bdh1/Gad1	Chat+
rno04964	Proximal tubule bicarbonate reclamation	18	-0.485404365510608	-1.38927224435248	0.0948275862068965	0.510904947916667	2811	tags=50%, list=21%, signal=39%	24398/54231/24214/170943/24551/24213/24399/24211/25650	Gls/Car2/Atp1b2/Slc25a10/Mdh1/Atp1a3/Glud1/Atp1a1/Atp1b1	Chat+
rno04970	Salivary secretion	58	0.41932358993014	1.31441595912766	0.0950520833333333	0.510904947916667	1490	tags=26%, list=11%, signal=23%	170546/24242/83731/25307/24598/497757/50663/81666/24215/83629/29241/66012/305509/24244/25390	Ryr3/Calm1/Kcnma1/Cst3/Nos1/Gucy1a1/Calm2/Gnaq/Atp2b2/Slc12a2/Adcy8/Gucy1a2/Adcy1/Calm3/Atp1b3	Chat+
rno00591	Linoleic acid metabolism	18	0.536007605979614	1.34908497740774	0.100917431192661	0.528738421712575	2140	tags=17%, list=16%, signal=14%	170509/360426/313373	Cyp3a62/Pla2g6/Cyp2j10	Chat+
rno04724	Glutamatergic synapse	103	0.371342676316521	1.26071691110899	0.10171568627451	0.528738421712575	1400	tags=21%, list=11%, signal=19%	60590/24414/298521/24416/191573/29642/50599/24239/81666/24418/29627/29241/29546/114117/29628/24411/114118/305509/24406/25550/29482/171093	Grm8/Grm1/Grik3/Grm3/Grin3a/Slc38a2/Kcnj3/Cacna1c/Gnaq/Grm5/Gria2/Adcy8/Homer1/Gng3/Gria3/Grin2c/Gng4/Adcy1/Grik4/Slc1a1/Slc1a2/Shank2	Chat+
rno00513	Various types of N-glycan biosynthesis	37	0.46071368962851	1.34987114442163	0.102981029810298	0.528738421712575	1706	tags=30%, list=13%, signal=26%	294410/432392/64445/25478/295319/313648/303100/367252/362031/300757/290783	Man1a1/Fut8/St3gal3/Man2a1/Man1a2/Ddost/Mgat4b/Mgat4a/Alg14/Hexa/Tusc3	Chat+
rno05215	Prostate cancer	80	0.385598045451113	1.25991491288716	0.105670103092784	0.53456640388114	2852	tags=28%, list=22%, signal=22%	81504/25266/81745/114486/362485/24525/79429/170911/25718/25022/25729/58960/29414/84482/24426/291105/54244/24703/303828/313845/81646/24482	Grb2/Pdgfa/Pdpk1/Braf/Ccne2/Kras/Pdgfc/Pik3ca/Igf1r/Fgfr2/Ccne1/Map2k2/Akt3/Foxo1/Gstp1/E2f3/Crebbp/Raf1/Etv5/Sos1/Creb1/Igf1	Chat+
rno04151	PI3K-Akt signaling pathway	239	0.326107613049981	1.19012564239613	0.110503282275711	0.54479802352345	2987	tags=24%, list=23%, signal=19%	59323/81504/363875/25266/25567/60660/81745/25578/59109/362485/207122/24525/79429/361696/116683/170911/29355/500261/29517/25718/25022/117036/25729/59265/58960/114117/363122/114118/29414/299147/287871/24673/25054/25576/25193/117256/362800/24514/79240/24596/114483/114119/309179/690987/83579/140635/24703/25385/686326/25084/313845/81646/114517/24482/363193/117045/25353	Erbb4/Grb2/Rac1/Pdgfa/Tnr/Ppp2r2b/Pdpk1/Ywhaz/Ntrk1/Ccne2/Pkn2/Kras/Pdgfc/Rps6kb2/Efna5/Pik3ca/Pkn1/Magi1/Sgk1/Igf1r/Fgfr2/Lamc1/Ccne1/Phlpp1/Map2k2/Gng3/Ppp2r3a/Gng4/Akt3/Ppp2r5e/Rptor/Ppp2cb/Ntrk2/Ywhah/Ccnd3/Ppp2r2c/Itgb8/Jak2/Nr4a1/Ngfr/Cdk6/Gng10/Ppp2r5b/Gys1/Gnb5/Flt3/Raf1/Faslg/Ifnar2/Il4r/Sos1/Creb1/Itga6/Igf1/Ppp2r5d/Eif4e/Spp1	Chat+
rno04660	T cell receptor signaling pathway	76	0.381770666618046	1.23623620334526	0.111979166666667	0.54479802352345	2457	tags=24%, list=19%, signal=19%	81504/29433/81745/29431/316369/24525/170911/58960/311658/25738/116554/117273/29414/361400/29432/296078/25150/24703	Grb2/Pak3/Pdpk1/Pak1/Nck2/Kras/Pik3ca/Map2k2/Nfatc2/Plcg1/Mapk8/Rhoa/Akt3/Nfatc3/Pak2/Pak6/Fyn/Raf1	Chat+
rno00601	Glycosphingolipid biosynthesis - lacto and neolacto series	19	0.526986213775699	1.34944492562225	0.112443778110945	0.54479802352345	2507	tags=37%, list=19%, signal=30%	25280/64445/84597/304023/310508/494342/363040	St8sia1/St3gal3/Fut9/St3gal6/B3galnt1/B4galt3/St3gal4	Chat+
rno00910	Nitrogen metabolism	10	-0.545932849045192	-1.33881114296467	0.120786516853933	0.559585492227979	4023	tags=60%, list=31%, signal=42%	791259/363085/291819/54231/297814/24399	Ca14/Ca12/Car7/Car2/Ca8/Glud1	Chat+
rno04066	HIF-1 signaling pathway	90	-0.293264066187011	-1.17016733892171	0.121495327102804	0.559585492227979	1114	tags=16%, list=8%, signal=14%	85243/81807/24245/65152/24534/25741/24681/83840/25233/300084/24191/24189/24680/24533	Pik3cb/Elob/Camk2b/Pfkm/Ldhb/Pfkl/Prkcg/Rps6kb1/Akt2/Rbx1/Aldoc/Aldoa/Prkca/Ldha	Chat+
rno05235	PD-L1 expression and PD-1 checkpoint pathway in cancer	67	0.397308259354938	1.26659086955767	0.121604139715395	0.559585492227979	1888	tags=19%, list=14%, signal=17%	266802/114495/116465/24525/361696/170911/58960/311658/25738/29414/313861/24514/361400	Alk/Map2k6/Ifngr1/Kras/Rps6kb2/Pik3ca/Map2k2/Nfatc2/Plcg1/Akt3/Eml4/Jak2/Nfatc3	Chat+
rno00250	Alanine, aspartate and glutamate metabolism	32	-0.409922120086129	-1.30477200093595	0.123711340206186	0.559585492227979	2999	tags=38%, list=23%, signal=29%	246307/24398/291133/25721/307759/117544/641316/24380/24401/25698/24399/24379	Asrgl1/Gls/Aldh5a1/Got2/Gpt2/Ppat/Aldh4a1/Gad2/Got1/Ass1/Glud1/Gad1	Chat+
rno00770	Pantothenate and CoA biosynthesis	17	-0.474229230213353	-1.33323034687572	0.127906976744186	0.559585492227979	587	tags=24%, list=4%, signal=23%	65183/81656/29592/60356	Aldh3a2/Dpyd/Bcat1/Csad	Chat+
rno00740	Riboflavin metabolism	8	0.639308566106883	1.31787800453811	0.129032258064516	0.559585492227979	1046	tags=25%, list=8%, signal=23%	499328/292737	Rfk/Blvrb	Chat+
rno00410	beta-Alanine metabolism	23	-0.443127220613781	-1.3282300933902	0.13015873015873	0.559585492227979	2547	tags=35%, list=19%, signal=28%	85239/65183/170670/24380/291394/81656/60356/24379	Mlycd/Aldh3a2/Hadha/Gad2/Cndp2/Dpyd/Csad/Gad1	Chat+
rno04613	Neutrophil extracellular trap formation	82	-0.292933858083943	-1.16133268782433	0.130630630630631	0.559585492227979	2135	tags=24%, list=16%, signal=21%	296501/24185/83805/362119/303175/25749/297893/85243/689314/25176/24681/83531/100361558/25233/312647/297453/100361457/24680/85333/81822	Hat1/Akt1/Src/C5/Hist3h2ba/Clcn5/Hdac1/Pik3cb/Mapk11/Slc25a5/Prkcg/Vdac2/H3f3a/Akt2/Atg7/Hdac11/LOC100361457/Prkca/Slc25a4/Actb	Chat+
rno05214	Glioma	67	0.392828297698062	1.25230906595314	0.131953428201811	0.559585492227979	2457	tags=30%, list=19%, signal=24%	81504/24242/25266/50663/114486/24525/170911/25718/58960/171140/25738/29414/24244/100362121/25023/171503/291105/114483/299626/24703	Grb2/Calm1/Pdgfa/Calm2/Braf/Kras/Pik3ca/Igf1r/Map2k2/Camk2g/Plcg1/Akt3/Calm3/Ddb2/Prkcb/Camk1/E2f3/Cdk6/Gadd45b/Raf1	Chat+
rno04070	Phosphatidylinositol signaling system	86	0.374149639672827	1.23082571741977	0.136305732484076	0.559585492227979	3169	tags=40%, list=24%, signal=30%	24242/365865/317576/114101/497978/50663/688705/54248/287607/170911/81925/65052/25738/80849/311355/362590/24244/314641/25023/289021/308451/140693/305482/25666/50560/364298/306808/81678/25031/140866/81677/83523/116482/54260	Calm1/Pip5k1a/Ocrl/Cds2/Dgke/Calm2/Dgki/Dgkb/Mtmr4/Pik3ca/Cds1/Pik3c3/Plcg1/Inpp4a/Ppip5k1/Inpp5b/Calm3/Pip5k1c/Prkcb/Pik3c2b/Itpkc/Plcd4/Mtmr3/Dgkg/Ip6k1/Pip4p1/Ippk/Itpr2/Plcb4/Dgka/Itpka/Impa1/Sacm1l/Itpkb	Chat+
rno05135	Yersinia infection	110	0.35663174533543	1.21926084006697	0.13780487804878	0.559585492227979	2109	tags=24%, list=16%, signal=20%	361251/114495/365865/367072/363875/81666/207122/170911/29355/309081/360820/58960/311658/25738/292892/116554/117273/81732/29414/288669/65172/308875/314641/361400/304546/297518	Elmo1/Map2k6/Pip5k1a/Arhgef12/Rac1/Gnaq/Pkn2/Pik3ca/Pkn1/Dock1/Pxn/Map2k2/Nfatc2/Plcg1/Irf3/Mapk8/Rhoa/Actr3/Akt3/Arpc3/Limk1/Rhog/Pip5k1c/Nfatc3/Git2/Arpc4	Chat+
rno05210	Colorectal cancer	78	0.375260316476661	1.22239805449667	0.137886597938144	0.559585492227979	1417	tags=18%, list=11%, signal=16%	81504/25311/363875/499505/114486/24525/361696/170911/25402/58960/116554/117273/29414/24205	Grb2/Dcc/Rac1/Msh3/Braf/Kras/Rps6kb2/Pik3ca/Casp3/Map2k2/Mapk8/Rhoa/Akt3/Apc	Chat+
rno00053	Ascorbate and aldarate metabolism	12	-0.509225218797051	-1.31171260317367	0.138504155124654	0.559585492227979	2286	tags=33%, list=17%, signal=28%	24434/65183/289533/83472	Gusb/Aldh3a2/Ugt2a3/Ugdh	Chat+
rno04141	Protein processing in endoplasmic reticulum	153	0.336493835246473	1.19086324508032	0.139400921658986	0.559585492227979	3278	tags=38%, list=25%, signal=29%	294410/364755/85430/81920/29435/291673/286900/295319/116598/361233/64631/360967/287276/293719/313648/116554/29144/54287/25420/84478/81784/361273/29467/295461/294513/290783/295235/363332/89842/311483/690038/80843/361367/63880/310846/309858/311786/360734/363160/298652/25617/304766/294912/24468/29702/685144/171562/286906/361831/192275/192235/114859/310843/289085/362891/60331/297522/296304	Man1a1/Ero1b/Herpud1/Ube2d3/Ssr4/Sil1/Selenos/Man1a2/Pdia4/Ssr1/Ube2g1/Rnf185/Sar1b/Ubxn1/Ddost/Mapk8/Canx/Eif2ak2/Cryab/Ufd1/Ssr3/Sec61a2/Ddit3/Sec24b/Dnajb12/Tusc3/Ssr2/Ubxn6/Mbtps1/Rrbp1/Bag2/Sec61a1/Amfr/Dnajc3/Tram1l1/Sec63/Traf2/Dnajb11/Stt3b/Ube4b/Hspa5/Ubxn4/Sec62/Hspa8/Eif2ak3/Sec24c/Ero1a/Pdia6/Ube2d1/Dad1/Hyou1/Eif2ak4/Sec24d/Edem3/Os9/Atxn3/Sec13/Edem2	Chat+
rno05223	Non-small cell lung cancer	66	0.392843195806998	1.24631398859232	0.139896373056995	0.559585492227979	2457	tags=29%, list=19%, signal=24%	266802/81504/81745/117550/114486/24525/170911/58960/25738/29414/311622/313861/314906/100362121/25023/291105/114483/299626/24703	Alk/Grb2/Pdpk1/Kif5b/Braf/Kras/Pik3ca/Map2k2/Plcg1/Akt3/Stk4/Eml4/Kif5a/Ddb2/Prkcb/E2f3/Cdk6/Gadd45b/Raf1	Chat+
rno04670	Leukocyte transendothelial migration	73	-0.302785138637398	-1.18146353721334	0.142857142857143	0.559909210369132	1310	tags=18%, list=10%, signal=16%	299012/64465/85243/25614/689314/54355/24681/25414/315509/100361457/24680/24832/81822	Arhgap5/Cdc42/Pik3cb/Ptk2/Mapk11/Rassf5/Prkcg/Bcar1/Jam3/LOC100361457/Prkca/Thy1/Actb	Chat+
rno04924	Renin secretion	52	0.408908316821931	1.26096745661788	0.14323258869908	0.559909210369132	2801	tags=33%, list=21%, signal=26%	24242/83731/497757/50663/24239/81666/66012/304496/24244/81742/29516/24602/64532/81678/25031/24180/81646	Calm1/Kcnma1/Gucy1a1/Calm2/Cacna1c/Gnaq/Gucy1a2/Orai1/Calm3/Pde1c/Pde3b/Nppa/Adcy5/Itpr2/Plcb4/Agtr1a/Creb1	Chat+
rno00510	N-Glycan biosynthesis	47	0.415430279173534	1.26189854947246	0.146082337317397	0.56140350877193	3144	tags=43%, list=24%, signal=33%	294410/432392/65271/25478/295319/313648/303100/367252/362031/290783/293129/502017/29640/363160/494342/287983/311847/81519/296624/192275	Man1a1/Fut8/Mgat5/Man2a1/Man1a2/Ddost/Mgat4b/Mgat4a/Alg14/Tusc3/Alg8/Dpm3/Dpm2/Stt3b/B4galt3/Alg3/Dolk/Mgat1/Dolpp1/Dad1	Chat+
rno04722	Neurotrophin signaling pathway	109	0.355031096458329	1.21300582950724	0.1468788249694	0.56140350877193	1459	tags=18%, list=11%, signal=16%	81504/24242/363875/81745/50663/295347/114486/59109/24525/314384/170911/63881/58960/171140/25738/361388/116554/117273/29414/24244	Grb2/Calm1/Rac1/Pdpk1/Calm2/Rap1a/Braf/Ntrk1/Kras/Rps6ka5/Pik3ca/Rapgef1/Map2k2/Camk2g/Plcg1/Gab1/Mapk8/Rhoa/Akt3/Calm3	Chat+
rno04657	IL-17 signaling pathway	52	-0.338973136448495	-1.21629862613274	0.149377593360996	0.564680133144863	2130	tags=23%, list=16%, signal=19%	54268/363984/286997/84027/689314/362788/363854/24518/299827/58840/288671/301252	Mapk4/Ikbke/Mapk15/Gsk3b/Mapk11/Traf3/Elavl1/Jund/Tbk1/Mapk6/Anapc5/Hsp90ab1	Chat+
rno00780	Biotin metabolism	3	0.778957074029857	1.25097533117336	0.152329749103943	0.565717900063251	2450	tags=67%, list=19%, signal=54%	288240/306262	Hlcs/Btd	Chat+
rno04520	Adherens junction	61	0.391928723355328	1.23116696470448	0.152941176470588	0.565717900063251	3079	tags=39%, list=23%, signal=30%	497961/363875/24697/29645/25718/292994/308417/682937/117273/361084/26955/361598/29591/54244/25150/686098/24884/117542/50554/301737/29616/81650/81634/307505	Nlk/Rac1/Ptpn1/Ptprj/Igf1r/Tjp1/Nectin2/Wasf3/Rhoa/Lmo7/Afdn/Iqgap1/Tgfbr1/Crebbp/Fyn/Sorbs1/Yes1/Baiap2/Smad4/Fer/Ptprm/Csnk2b/Actn1/Ctnna1	Chat+
rno00400	Phenylalanine, tyrosine and tryptophan biosynthesis	5	-0.682795595936755	-1.33685403467133	0.155388471177945	0.568655681757585	2572	tags=80%, list=20%, signal=64%	100360621/298483/25721/24401	Il4i1/Lao1/Got2/Got1	Chat+
rno00533	Glycosaminoglycan biosynthesis - keratan sulfate	12	0.564069877574087	1.28970847777882	0.160686427457098	0.576692708333333	343	tags=17%, list=3%, signal=16%	432392/64445	Fut8/St3gal3	Chat+
rno04744	Phototransduction	11	0.581647986812021	1.30680165067765	0.1609375	0.576692708333333	1459	tags=27%, list=11%, signal=24%	24242/50663/24244	Calm1/Calm2/Calm3	Chat+
rno03450	Non-homologous end-joining	11	0.577478829533639	1.29743471098757	0.165625	0.581801781486075	2169	tags=45%, list=16%, signal=38%	360748/309995/84490/363247/290907	Prkdc/Xrcc4/Fen1/Xrcc5/Lig4	Chat+
rno00730	Thiamine metabolism	11	-0.507633611267998	-1.27123726875279	0.165745856353591	0.581801781486075	2044	tags=55%, list=16%, signal=46%	305889/84594/311833/29223/361443/365985	Thtpa/Nfs1/Ak8/Ak4/Ntpcr/Ak5	Chat+
rno04730	Long-term depression	54	0.391700475986402	1.21792260259631	0.171241830065359	0.595022116590744	1576	tags=26%, list=12%, signal=23%	24414/79220/24598/497757/81666/114486/24525/29627/25718/58960/66012/29628/58959/24673	Grm1/Grid2/Nos1/Gucy1a1/Gnaq/Braf/Kras/Gria2/Igf1r/Map2k2/Gucy1a2/Gria3/Crhr1/Ppp2cb	Chat+
rno04510	Focal adhesion	158	0.327420646948954	1.16044247465994	0.176738882554162	0.60214847496643	2090	tags=18%, list=16%, signal=16%	81504/365865/29433/363875/25266/25567/81745/29431/295347/114486/79429/170911/309081/25718/117036/360820/63881/24668/116554/117273/29414/499076/314641/25193/362800/25023/29432/306400/296078	Grb2/Pip5k1a/Pak3/Rac1/Pdgfa/Tnr/Pdpk1/Pak1/Rap1a/Braf/Pdgfc/Pik3ca/Dock1/Igf1r/Lamc1/Pxn/Rapgef1/Ppp1ca/Mapk8/Rhoa/Akt3/Ppp1r12c/Pip5k1c/Ccnd3/Itgb8/Prkcb/Pak2/Arhgap35/Pak6	Chat+
rno04071	Sphingolipid signaling pathway	107	0.346870724306884	1.17767619479376	0.178660049627792	0.60214847496643	3922	tags=41%, list=30%, signal=29%	301543/363875/366065/60660/81745/81666/24525/29340/170911/353229/58960/363122/116554/117273/29414/299147/84431/114104/24673/117256/308589/25023/296188/309179/311786/25150/24703/25031/286896/363193/84477/24565/25643/25272/361213/24654/64625/312754/25513/246756/81536/170897/353233/365057	Sgpp2/Rac1/Cers6/Ppp2r2b/Pdpk1/Gnaq/Kras/Prkce/Pik3ca/Sgms1/Map2k2/Ppp2r3a/Mapk8/Rhoa/Akt3/Ppp2r5e/Asah1/Asah2/Ppp2cb/Ppp2r2c/Sphk2/Prkcb/Sptlc3/Ppp2r5b/Traf2/Fyn/Raf1/Plcb4/Sgpl1/Ppp2r5d/Gab2/Abcc1/Gnai3/Mapk10/Sptlc1/Plcb1/Bid/Ppp2r5a/Pik3r1/Tradd/Sgpp1/Sphk1/Nsmaf/Map3k5	Chat+
rno04650	Natural killer cell mediated cytotoxicity	64	0.382813237429642	1.20846040891031	0.179220779220779	0.60214847496643	1132	tags=17%, list=9%, signal=16%	81504/363875/29431/116465/114486/24525/170911/25402/58960/311658/25738	Grb2/Rac1/Pak1/Ifngr1/Braf/Kras/Pik3ca/Casp3/Map2k2/Nfatc2/Plcg1	Chat+
rno05205	Proteoglycans in cancer	154	0.327444955253466	1.15872342957141	0.181609195402299	0.60214847496643	1852	tags=19%, list=14%, signal=16%	59323/81504/367072/363875/361833/81745/362036/29431/114486/64031/24525/361696/170911/25718/25402/360820/58960/171140/25615/25738/24668/361388/117273/29414/499076/25697/64546/25482/25023	Erbb4/Grb2/Arhgef12/Rac1/Ank3/Pdpk1/Ank2/Pak1/Braf/Pdcd4/Kras/Rps6kb2/Pik3ca/Igf1r/Casp3/Pxn/Map2k2/Camk2g/Sdc2/Plcg1/Ppp1ca/Gab1/Rhoa/Akt3/Ppp1r12c/Ctsl/Il12b/Mras/Prkcb	Chat+
rno04380	Osteoclast differentiation	92	0.355825692613444	1.18532234620768	0.182044887780549	0.60214847496643	4018	tags=33%, list=31%, signal=23%	25094/81504/114495/363875/116465/170911/311658/116554/29414/29175/25664/29591/311786/25150/686326/81646/312937/360640/84477/116506/25272/307403/171378/84598/309295/25513/289211/360697/24674/308267	Mitf/Grb2/Map2k6/Rac1/Ifngr1/Pik3ca/Nfatc2/Mapk8/Akt3/Ctsk/Pparg/Tgfbr1/Traf2/Fyn/Ifnar2/Creb1/Cyld/Map3k14/Gab2/Calcr/Mapk10/Csf1r/Ppp3cc/Jak1/Ikbkg/Pik3r1/Fcgr2b/Ifngr2/Ppp3ca/Tab2	Chat+
rno04261	Adrenergic signaling in cardiomyocytes	124	0.337055317309821	1.1703758319483	0.185053380782918	0.606270123707846	1576	tags=22%, list=12%, signal=19%	252857/300992/689560/24242/312668/58942/60660/116600/50663/24239/81666/24215/314384/84020/29241/140724/29686/171140/363122/24668/170899/29414/305509/299147/24244/25390/24673	Rapgef4/Cacna2d2/Ryr2/Calm1/Cacna2d4/Cacnb4/Ppp2r2b/Cacnb2/Calm2/Cacna1c/Gnaq/Atp2b2/Rps6ka5/Kcnq1/Adcy8/Cacng3/Scn1b/Camk2g/Ppp2r3a/Ppp1ca/Kcnk2/Akt3/Adcy1/Ppp2r5e/Calm3/Atp1b3/Ppp2cb	Chat+
rno03013	Nucleocytoplasmic transport	100	0.347441747364053	1.1719112360325	0.189826302729529	0.616040076782621	3466	tags=40%, list=26%, signal=30%	288064/361959/308939/259170/361271/304670/85252/298075/78973/305884/499974/310512/690693/81738/361055/290280/362607/287830/295284/113975/362965/679894/304817/690244/362557/684558/363194/79227/295692/314879/313308/361176/113929/84509/296634/294392/297522/304862/362335/683983	Kpna1/Kpna4/Ipo7/Casc3/Upf2/Tnpo2/Xpo1/Ncbp1/Senp2/Acin1/Nupl2/Nmd3/Ddx19b/Nup98/Kpna3/Xpo4/Kpna6/Nup85/Rbm8a/Pom121/Rangap1/LOC679894/Ipo9/Sumo2/Ndc1/Upf1/Xpo5/Thoc6/Nup35/Xpot/Thoc2/Upf3a/Nup88/Ran/Nup214/Kpna5/Sec13/Tpr/Nup205/Nup43	Chat+
rno04919	Thyroid hormone signaling pathway	107	-0.274749642850973	-1.1167390009151	0.193877551020408	0.623307266831966	2022	tags=26%, list=15%, signal=22%	24185/259248/83805/293508/83724/24640/84027/83574/24842/297893/85243/300367/24855/26954/361801/65152/24213/81812/25741/24681/25233/360817/24211/25650/100361457/84584/24680/81822	Akt1/Slc16a2/Src/Prkacb/Ncoa2/Pfkfb2/Gsk3b/Rxrg/Tp53/Hdac1/Pik3cb/Med17/Tsc2/Rheb/Rxrb/Pfkm/Atp1a3/Thra/Pfkl/Prkcg/Akt2/Med13l/Atp1a1/Atp1b1/LOC100361457/Ncoa3/Prkca/Actb	Chat+
rno05133	Pertussis	45	0.40181018323653	1.20981777317474	0.202396804260985	0.644671302460916	1650	tags=18%, list=13%, signal=16%	24242/50663/25402/292892/116554/117273/24244/64546	Calm1/Calm2/Casp3/Irf3/Mapk8/Rhoa/Calm3/Il12b	Chat+
rno04916	Melanogenesis	73	0.363074839926853	1.1626597078411	0.206076618229855	0.646607859722614	2801	tags=25%, list=21%, signal=20%	25094/24242/50663/81666/24525/29241/58960/171140/305509/24244/25023/54244/64532/24703/84420/25031/114850/81646	Mitf/Calm1/Calm2/Gnaq/Kras/Adcy8/Map2k2/Camk2g/Adcy1/Calm3/Prkcb/Crebbp/Adcy5/Raf1/Adcy7/Plcb4/Wnt7a/Creb1	Chat+
rno00592	alpha-Linolenic acid metabolism	13	0.526111417790136	1.22668005934923	0.206842923794712	0.646607859722614	4487	tags=46%, list=34%, signal=30%	360426/50681/83522/24157/24653/29526	Pla2g6/Acox1/Acox3/Acaa1a/Pla2g4a/Pla2g1b	Chat+
rno00512	Mucin type O-glycan biosynthesis	20	0.462767397663512	1.19260271596927	0.208643815201192	0.646607859722614	1558	tags=30%, list=12%, signal=26%	29758/29750/407764/313878/311952/311039	St6galnac3/Galnt7/St6galnac4/Galnt14/Galnt11/Galnt13	Chat+
rno04940	Type I diabetes mellitus	22	-0.400147038076822	-1.19337971207107	0.210526315789474	0.646616541353383	1472	tags=32%, list=11%, signal=28%	414788/24380/63868/25669/116660/361787/24379	RT1-T24-3/Gad2/Hspd1/Cpe/Ptprn/RT1-T24-1/Gad1	Chat+
rno03040	Spliceosome	122	-0.262922420566958	-1.08232830124519	0.216049382716049	0.651222072274704	2179	tags=27%, list=17%, signal=23%	84486/305479/292536/291794/288701/245957/362829/681031/494445/361808/287765/315903/293671/500695/100911462/362152/298374/171365/246216/366163/287739/29678/689116/292019/287530/116655/362612/100361269/100365504/29578/309651/680891/362687	Sf3b1/Sf3a1/Prpf31/Snrpd1/Srsf9/Ddx46/Lsm7/Snrpg/Srsf2/Snrpc/Ddx5/U2surp/Sf3b2/Snw1/Txnl4a/Hnrnpa3/Prpf38a/Snrpb/Prpf19/Aqr/Eftud2/Sart1/Ncbp2/Sf3b3/Prpf8/Hnrnpm/Srsf4/Snrpa1/Sf3b6/Hnrnpa1/Ppil1/Sf3b5/Srsf7	Chat+
rno04010	MAPK signaling pathway	233	0.306698721178926	1.1178866196272	0.218102508178844	0.651222072274704	2015	tags=18%, list=15%, signal=16%	59323/300992/81504/114495/497961/312668/363875/29332/25266/58942/499497/29431/116600/295347/24239/315220/114486/59109/24525/79429/116683/314384/25718/25022/25402/140724/58960/308106/60661/116554/29414/311622/25597/29467/302983/25054/25579/25482/25023/361400/29432/25466/79240	Erbb4/Cacna2d2/Grb2/Map2k6/Nlk/Cacna2d4/Rac1/Stmn1/Pdgfa/Cacnb4/Mef2c/Pak1/Cacnb2/Rap1a/Cacna1c/Mapk8ip2/Braf/Ntrk1/Kras/Pdgfc/Efna5/Rps6ka5/Igf1r/Fgfr2/Casp3/Cacng3/Map2k2/Map3k4/Max/Mapk8/Akt3/Stk4/Rasa2/Ddit3/Mapk8ip3/Ntrk2/Map3k12/Mras/Prkcb/Nfatc3/Pak2/Il1rap/Nr4a1	Chat+
rno03008	Ribosome biogenesis in eukaryotes	70	-0.28766631407001	-1.09313443836512	0.220338983050847	0.651222072274704	1466	tags=20%, list=11%, signal=18%	291061/60373/117241/311257/499709/288029/291987/299198/289323/362967/170944/100034253/361935/685332	Riok1/Nop58/Pop5/Nat10/Gar1/Lsg1/Utp4/Fcf1/Nvl/Rrp7a/Dkc1/Gnl3l/Spata5/Rpp30	Chat+
rno04144	Endocytosis	216	0.308078099370847	1.1190594248138	0.220394736842105	0.651222072274704	2437	tags=23%, list=19%, signal=19%	404781/308578/116743/308003/171574/365865/313409/60668/314961/312915/117550/313477/117028/501083/309451/314764/81637/288666/365191/313474/362738/25718/25022/84006/316611/619382/362719/117273/362118/81732/288669/312502/84357/81921/314641/305367/314906/315713/304546/65046/297518/29591/362919/116691/81922/503165/54190/79121/54241	Iqsec3/Ap2a1/Sh3gl2/Rab11fip2/Dnm3/Pip5k1a/Dnajc6/Amph/Asap1/Arfgef1/Kif5b/Zfyve9/Bin1/Pdcd6ip/Gbf1/Eea1/Ap2a2/Vps29/Chmp2a/Eps15/Snx6/Igf1r/Fgfr2/Prkci/Agap1/Acap2/Asap2/Rhoa/Mvb12b/Actr3/Arpc3/Rab11fip5/Sh3kbp1/Sh3gl3/Pip5k1c/Arap2/Kif5a/Pml/Git2/Ap2s1/Arpc4/Tgfbr1/Washc5/Cyth1/Sh3gl1/Arfgap3/Rabep1/Arf6/Cltc	Chat+
rno04080	Neuroactive ligand-receptor interaction	197	0.310025203897721	1.1188795869618	0.221491228070175	0.651222072274704	1549	tags=15%, list=12%, signal=13%	79211/29237/60590/114516/24414/298521/25324/140674/24416/29709/191573/25451/79220/291948/300018/24418/24831/29627/171108/29234/29628/24806/24947/24411/24406/58959/25450/79219/289606	Gabrg3/Penk/Grm8/Glra3/Grm1/Grik3/Htr4/Gabrg1/Grm3/Gabrg2/Grin3a/Gabrb2/Grid2/Pgrmc1/Lynx1/Grm5/Thrb/Gria2/P2ry14/Galr2/Gria3/Tac1/Gabra3/Grin2c/Grik4/Crhr1/Gabrb1/Grid1/Gabra2	Chat+
rno00515	Mannose type O-glycan biosynthesis	22	0.450222871121752	1.18490353877563	0.231222385861561	0.671857733919256	2462	tags=36%, list=19%, signal=30%	64445/84597/362520/299841/84430/140568/494342/361368	St3gal3/Fut9/Fktn/Rxylt1/Pomt1/Chst10/B4galt3/Large1	Chat+
rno00532	Glycosaminoglycan biosynthesis - chondroitin sulfate / dermatan sulfate	18	0.471407526512223	1.18649214145437	0.232415902140673	0.671857733919256	810	tags=17%, list=6%, signal=16%	361450/291577/296733	Ust/Chsy3/Chpf2	Chat+
rno05200	Pathways in cancer	398	0.289560606235544	1.08719729986051	0.237551867219917	0.677165354330709	3730	tags=29%, list=28%, signal=21%	25094/266802/81504/24242/84014/25311/367072/363875/25266/499505/25243/116465/50663/81666/114486/59109/362485/24525/361696/314384/170911/29241/25718/25022/25402/117036/25729/78966/58960/171140/114117/25738/60661/116554/117273/114118/29414/305509/311622/24205/24244/84482/313861/64546/171334/25193/619385/312781/24426/100362121/25023/24514/297437/25664/353227/315713/29591/291105/114483/114119/299626/…	Mitf/Alk/Grb2/Calm1/Ralbp1/Dcc/Arhgef12/Rac1/Pdgfa/Msh3/Arnt2/Ifngr1/Calm2/Gnaq/Braf/Ntrk1/Ccne2/Kras/Rps6kb2/Rps6ka5/Pik3ca/Adcy8/Igf1r/Fgfr2/Casp3/Lamc1/Ccne1/Arhgef11/Map2k2/Camk2g/Gng3/Plcg1/Max/Mapk8/Rhoa/Gng4/Akt3/Adcy1/Stk4/Apc/Calm3/Foxo1/Eml4/Il12b/Il12rb2/Ccnd3/Ncoa4/Lrp6/Gstp1/Ddb2/Prkcb/Jak2/Txnrd3/Pparg/Zbtb16/Pml/Tgfbr1/E2f3/Cdk6/Gng10/Gadd45b/Crebbp/Traf2/Gnb5/Adcy5/Flt3/Raf1/Egln1…	Chat+
rno02010	ABC transporters	43	0.395231909350987	1.18083596097126	0.238985313751669	0.677165354330709	3880	tags=30%, list=29%, signal=21%	170913/170924/361439/300664/289453/116721/299196/25559/24565/305142/289797/25270/84356	Abcb1a/Abcc4/Abcb10/Abcg4/Abcg3l1/Abcc5/Abcd4/Abcc8/Abcc1/Abcg3l3/Abca13/Abcd3/Abcd2	Chat+
rno00020	Citrate cycle (TCA cycle)	27	-0.375342924146996	-1.16255805427252	0.244224422442244	0.677165354330709	1577	tags=30%, list=12%, signal=26%	24479/298596/361596/24551/157074/81829/363061/289217	Idh1/Sdhb/Idh2/Mdh1/Sdha/Mdh2/Sdhd/Sdhc	Chat+
rno05322	Systemic lupus erythematosus	28	-0.369214360448837	-1.16408576842827	0.244299674267101	0.677165354330709	2485	tags=29%, list=19%, signal=23%	29687/291794/362119/303175/81783/171365/24409/100361558	C1qb/Snrpd1/C5/Hist3h2ba/Ssb/Snrpb/Grin2a/H3f3a	Chat+
rno04260	Cardiac muscle contraction	60	0.361496041942147	1.13674839818419	0.246753246753247	0.677165354330709	1540	tags=25%, list=12%, signal=22%	366448/300992/689560/312668/58942/362897/116600/252934/24239/171335/140724/685322/54322/25390/59299	Uqcrh/Cacna2d2/Ryr2/Cacna2d4/Cacnb4/Uqcrb/Cacnb2/Cox5a/Cacna1c/Cox8a/Cacng3/Uqcr10/Cox6c/Atp1b3/Trdn	Chat+
rno04929	GnRH secretion	53	0.369822841410003	1.1436159777738	0.247694334650856	0.677165354330709	1300	tags=19%, list=10%, signal=17%	140933/84390/54262/50599/24239/81666/24525/170911/58960/29414	Trpc5/Hcn1/Kcnn2/Kcnj3/Cacna1c/Gnaq/Kras/Pik3ca/Map2k2/Akt3	Chat+
rno05032	Morphine addiction	81	0.344562098556566	1.1251784865469	0.24967824967825	0.677165354330709	1862	tags=23%, list=14%, signal=20%	79211/63885/24626/140674/29709/25451/50599/29241/24627/114117/24947/114118/305509/25450/289606/81742/29707/25023/29516	Gabrg3/Pde10a/Pde4b/Gabrg1/Gabrg2/Gabrb2/Kcnj3/Adcy8/Pde4d/Gng3/Gabra3/Gng4/Adcy1/Gabrb1/Gabra2/Pde1c/Gabra5/Prkcb/Pde3b	Chat+
rno04625	C-type lectin receptor signaling pathway	78	0.348526900913475	1.1353148385539	0.25	0.677165354330709	1910	tags=19%, list=15%, signal=17%	24242/367072/29431/50663/24525/170911/311658/116554/117273/29414/24244/64546/25482/361400/691799	Calm1/Arhgef12/Pak1/Calm2/Kras/Pik3ca/Nfatc2/Mapk8/Rhoa/Akt3/Calm3/Il12b/Mras/Nfatc3/Il17d	Chat+
rno00440	Phosphonate and phosphinate metabolism	6	0.633239718536863	1.21341628309311	0.252411575562701	0.678356109324759	1371	tags=33%, list=10%, signal=30%	140544/362866	Pcyt1a/Chpt1	Chat+
rno00230	Purine metabolism	106	-0.267873252099316	-1.08566923607921	0.260204081632653	0.686439909297052	2271	tags=30%, list=17%, signal=25%	314312/81636/79127/102238592/29223/246272/117544/59320/25289/287368/295443/295088/311422/361443/81743/58813/301005/308758/140929/81744/64508/361063/83585/50678/81529/191575/85269/117533/192357/365985/297389/309962	Entpd5/Adcy2/Dck/Ak6/Ak4/Cant1/Ppat/Adcy10/Adcy6/Nt5m/Papss1/Gmps/Itpa/Ntpcr/Pde2a/Nt5e/Impdh2/Hddc3/Pde7b/Pde7a/Adcy3/Entpd4/Gda/Pde3a/Pde1a/Nme1/Nme3/Gmpr/Gmpr2/Ak5/Dguok/Pde8b	Chat+
rno00340	Histidine metabolism	14	-0.424580001855081	-1.14897628488675	0.263013698630137	0.686439909297052	2559	tags=64%, list=19%, signal=52%	309147/29539/79251/298079/29253/65183/293871/291394/81676	Aldh3b1/Aldh2/Aspa/Aldh1b1/Maoa/Aldh3a2/Carnmt1/Cndp2/Hnmt	Chat+
rno04068	FoxO signaling pathway	105	0.326961726402554	1.10812272512707	0.265760197775031	0.686439909297052	1329	tags=14%, list=10%, signal=13%	24414/373545/81504/497961/81745/114486/24525/170911/29517/25718/29546/58960/116554/29414/311622	Grm1/Prkag2/Grb2/Nlk/Pdpk1/Braf/Kras/Pik3ca/Sgk1/Igf1r/Homer1/Map2k2/Mapk8/Akt3/Stk4	Chat+
rno00785	Lipoic acid metabolism	3	0.724752037661178	1.16392411155766	0.267025089605735	0.686439909297052	764	tags=33%, list=6%, signal=31%	305348	Lias	Chat+
rno05226	Gastric cancer	104	0.326386858779576	1.10823474056802	0.268382352941176	0.686439909297052	2772	tags=22%, list=21%, signal=18%	170913/81504/114486/362485/24525/361696/170911/25022/25729/58960/361388/29414/24205/312781/100362121/29591/291105/299626/24703/113927/50554/114850/313845	Abcb1a/Grb2/Braf/Ccne2/Kras/Rps6kb2/Pik3ca/Fgfr2/Ccne1/Map2k2/Gab1/Akt3/Apc/Lrp6/Ddb2/Tgfbr1/E2f3/Gadd45b/Raf1/Csnk1a1/Smad4/Wnt7a/Sos1	Chat+
rno04972	Pancreatic secretion	67	0.352166697457525	1.1226827357835	0.269081500646831	0.686439909297052	2652	tags=28%, list=20%, signal=23%	689560/83731/363875/295347/81666/24215/84020/83629/29241/117273/305509/25390/25023/64532/29598/84420/81678/24332/25031	Ryr2/Kcnma1/Rac1/Rap1a/Gnaq/Atp2b2/Kcnq1/Slc12a2/Adcy8/Rhoa/Adcy1/Atp1b3/Prkcb/Adcy5/Atp2b1/Adcy7/Itpr2/Cela2a/Plcb4	Chat+
rno05414	Dilated cardiomyopathy	73	-0.275276018704502	-1.07412332135002	0.269387755102041	0.686439909297052	178	tags=5%, list=1%, signal=5%	100361457/81822/25399/306243	LOC100361457/Actb/Cacna2d1/Cacna2d3	Chat+
rno04714	Thermogenesis	193	0.303319177329609	1.09206424748396	0.276548672566372	0.691292426642143	2200	tags=24%, list=17%, signal=20%	366448/373545/81504/293453/689938/83516/300677/299186/681024/89786/362897/252934/293130/94340/315167/301123/171335/24525/361696/295923/301427/29241/361745/685322/117243/54322/305509/362588/140608/308579/287871/298748/299643/499529/25664/100302447/498000/24602/282546/361385/192241/293991/100363268/114630/363002/29754	Uqcrh/Prkag2/Grb2/Ndufab1/Ndufc1/Ppargc1a/Atp5mg/Dpf3/Ndufa4/Cox17/Uqcrb/Cox5a/Ndufc2/Acsl5/Ndufa6/Ndufa11/Cox8a/Kras/Rps6kb2/Ndufs3/Ndufb3/Adcy8/Smarca2/Uqcr10/Acsl6/Cox6c/Adcy1/Ndufs5/Atp5me/Cpt1c/Rptor/Ndufaf7/Ndufa7/Ndufs4/Pparg/Cox16/Coa3/Nppa/Arid1b/Ndufb7/Atp5po/Ndufb8/LOC100363268/Atp5mc3/Smarcd1/Atp5mc1	Chat+
rno04742	Taste transduction	39	0.386449241442406	1.13998680347332	0.276653171390013	0.691292426642143	3115	tags=33%, list=24%, signal=26%	24414/24239/29241/24947/289606/81742/29707/140675/25031/25398/78956/25636/685451	Grm1/Cacna1c/Adcy8/Gabra3/Gabra2/Pde1c/Gabra5/Gabra4/Plcb4/Cacna1a/Scn9a/Prkaca/Gng13	Chat+
rno03010	Ribosome	133	0.316872358088348	1.10522916344244	0.27732079905993	0.691292426642143	3133	tags=32%, list=24%, signal=25%	100912032/64638/297799/64205/100363439/140661/29258/100360573/65136/292758/64307/81764/100360679/361923/29283/680747/100360017/362094/362631/81776/108351482/29752/297372/140655/287635/293418/294282/58927/293666/295224/245981/64360/310653/124440/100360841/64306/103693375/301250/292964/287302/25348/288621/684988	Rps27a/Rpl28/Mrpl15/Rplp0/Rps10l1/Rplp1/Rps7/LOC100360573/Rps8/Mrps12/Rpl24/Rpl10/Rps18l1/Rpl22l1/Rpl29/Mrpl20/Mrps6/Mrps2/Rpl11/Rps24/LOC108351482/Fau/Mrpl19/Rps16/Mrpl27/Rpl27a/Rps18/Rpl36/mrpl11/mrpl24/Rpl15/Mrpl23/mrpl9/Rpl41/LOC100360841/Rpl27/LOC103693375/Mrpl14/Rpl36a/Mrpl22/Rps29/Mrps17/LOC684988	Chat+
rno00071	Fatty acid degradation	39	0.379520549640199	1.11954785218862	0.283400809716599	0.701366032679929	3704	tags=41%, list=28%, signal=30%	94340/291076/117243/25618/308579/364975/171155/310848/50681/100145871/83522/308100/24157/113965/25757/113976	Acsl5/Eci3/Acsl6/Acadsb/Cpt1c/Gcdh/Hadhb/Cyp2u1/Acox1/Adh5/Acox3/Acat2/Acaa1a/Hadh/Cpt1a/Acsl4	Chat+
rno04725	Cholinergic synapse	96	0.326102390891108	1.08789285683183	0.292559899117276	0.71886146640245	3115	tags=32%, list=24%, signal=25%	85426/259273/50599/24239/81666/29682/24525/170911/84020/29241/290567/171140/114117/114118/29414/305509/117052/25023/24514/114119/83579/64532/25150/84420/81678/25031/81646/25398/25636/25111/685451	Slc5a7/Kcnq5/Kcnj3/Cacna1c/Gnaq/Kcnq3/Kras/Pik3ca/Kcnq1/Adcy8/Chat/Camk2g/Gng3/Gng4/Akt3/Adcy1/Kcnj12/Prkcb/Jak2/Gng10/Gnb5/Adcy5/Fyn/Adcy7/Itpr2/Plcb4/Creb1/Cacna1a/Prkaca/Chrm4/Gng13	Chat+
rno05164	Influenza A	106	-0.263271902330584	-1.06702032712991	0.295918367346939	0.721364529498209	1114	tags=13%, list=8%, signal=12%	85243/25176/362788/116697/299827/359726/25233/362281/100361457/24680/25310/85333/83791/81822	Pik3cb/Slc25a5/Traf3/Pabpn1/Tbk1/Rnasel/Akt2/Rae1/LOC100361457/Prkca/Cyct/Slc25a4/Fdps/Actb	Chat+
rno04022	cGMP-PKG signaling pathway	129	0.314144699566655	1.09623597049731	0.297772567409144	0.721364529498209	2801	tags=28%, list=21%, signal=22%	24242/83731/499497/497757/50663/24239/81666/24215/29340/29241/58960/66012/311658/66016/24668/246770/117273/29414/305509/24244/25390/29516/140448/361400/353256/24602/64532/29598/24703/282819/84420/81678/140447/25031/24180/81646	Calm1/Kcnma1/Mef2c/Gucy1a1/Calm2/Cacna1c/Gnaq/Atp2b2/Prkce/Adcy8/Map2k2/Gucy1a2/Nfatc2/Kcnmb4/Ppp1ca/Gtf2ird1/Rhoa/Akt3/Adcy1/Calm3/Atp1b3/Pde3b/Slc8a3/Nfatc3/Gtf2i/Nppa/Adcy5/Atp2b1/Raf1/Ppif/Adcy7/Itpr2/Slc8a2/Plcb4/Agtr1a/Creb1	Chat+
rno00524	Neomycin, kanamycin and gentamicin biosynthesis	3	-0.69978537498359	-1.20913319342616	0.301801801801802	0.726012726012726	3579	tags=100%, list=27%, signal=73%	24385/25058	Gck/Hk1	Chat+
rno05208	Chemical carcinogenesis - reactive oxygen species	177	0.301369208940988	1.07984443536015	0.304932735426009	0.728450423517688	2582	tags=24%, list=20%, signal=20%	366448/81504/304883/293453/689938/363875/681024/81745/362897/24697/252934/293130/315167/301123/114486/171335/29645/24525/295923/170911/301427/685322/58960/54322/116554/29414/362588/299643/499529/25315/361385/192241/293991/100363268/114630/29754/29445/25690/292658/24703/282819/94271/362440	Uqcrh/Grb2/Abl2/Ndufab1/Ndufc1/Rac1/Ndufa4/Pdpk1/Uqcrb/Ptpn1/Cox5a/Ndufc2/Ndufa6/Ndufa11/Braf/Cox8a/Ptprj/Kras/Ndufs3/Pik3ca/Ndufb3/Uqcr10/Map2k2/Cox6c/Mapk8/Akt3/Ndufs5/Ndufa7/Ndufs4/Ephx1/Ndufb7/Atp5po/Ndufb8/LOC100363268/Atp5mc3/Atp5mc1/Cox4i1/Ahr/Prkd2/Raf1/Ppif/Atp5pf/Ndufa9	Chat+
rno04550	Signaling pathways regulating pluripotency of stem cells	100	0.319824903728344	1.07876039965207	0.32258064516129	0.753227990970655	2852	tags=24%, list=22%, signal=19%	686117/81504/140590/64444/59328/24525/681178/170911/25718/25022/58960/312398/29414/24205/681740/114208/24514/29263/295602/24703/83618/50554/114850/24482	Meis1/Grb2/Bmpr2/Isl1/Smad5/Kras/Pcgf5/Pik3ca/Igf1r/Fgfr2/Map2k2/Smarcad1/Akt3/Apc/Jarid2/Skil/Jak2/Acvr2a/Rif1/Raf1/Rest/Smad4/Wnt7a/Igf1	Chat+
rno05415	Diabetic cardiomyopathy	160	0.302524570992737	1.07483725790172	0.32316384180791	0.753227990970655	2784	tags=28%, list=21%, signal=22%	366448/689560/293453/689938/306117/363875/681024/362897/252934/293130/171087/315167/301123/171335/295923/170911/301427/685322/171140/24668/54322/116554/29414/362588/299643/499529/25023/116686/361385/192241/293991/100363268/29591/114630/29754/29445/690987/282819/94271/362440/25031/24180/297417/299954	Uqcrh/Ryr2/Ndufab1/Ndufc1/Tbc1d4/Rac1/Ndufa4/Uqcrb/Cox5a/Ndufc2/Mpc1/Ndufa6/Ndufa11/Cox8a/Ndufs3/Pik3ca/Ndufb3/Uqcr10/Camk2g/Ppp1ca/Cox6c/Mapk8/Akt3/Ndufs5/Ndufa7/Ndufs4/Prkcb/Gsr/Ndufb7/Atp5po/Ndufb8/LOC100363268/Tgfbr1/Atp5mc3/Atp5mc1/Cox4i1/Gys1/Ppif/Atp5pf/Ndufa9/Plcb4/Agtr1a/Gfpt1/Ndufb9	Chat+
rno04740	Olfactory transduction	38	0.372216250191575	1.09142246530227	0.324693042291951	0.753227990970655	1884	tags=21%, list=14%, signal=18%	553106/24242/50663/171140/24244/404977/81742/140448	Ncald/Calm1/Calm2/Camk2g/Calm3/Olr1468/Pde1c/Slc8a3	Chat+
rno04932	Non-alcoholic fatty liver disease	129	0.307583536352902	1.07334020579671	0.327080890973036	0.753227990970655	2302	tags=23%, list=17%, signal=19%	366448/373545/293453/689938/363875/681024/362897/252934/293130/315167/301123/171335/295923/170911/301427/25402/685322/54322/116554/29414/362588/29467/299643/499529/25664/361385/293991/100363268/29445/311786	Uqcrh/Prkag2/Ndufab1/Ndufc1/Rac1/Ndufa4/Uqcrb/Cox5a/Ndufc2/Ndufa6/Ndufa11/Cox8a/Ndufs3/Pik3ca/Ndufb3/Casp3/Uqcr10/Cox6c/Mapk8/Akt3/Ndufs5/Ddit3/Ndufa7/Ndufs4/Pparg/Ndufb7/Ndufb8/LOC100363268/Cox4i1/Traf2	Chat+
rno05213	Endometrial cancer	52	0.351019716024744	1.08245398865586	0.327201051248357	0.753227990970655	1795	tags=17%, list=14%, signal=15%	81504/81745/114486/24525/170911/58960/29414/24205/100362121	Grb2/Pdpk1/Braf/Kras/Pik3ca/Map2k2/Akt3/Apc/Ddb2	Chat+
rno04015	Rap1 signaling pathway	162	0.301542600575747	1.07169804420162	0.328442437923251	0.753227990970655	1304	tags=15%, list=10%, signal=14%	79115/252857/114495/24242/363875/25266/50663/295347/81666/114486/24525/79429/116683/170911/500261/29241/25718/25022/84006/63881/58960/25738/117273/29414/305509	Evl/Rapgef4/Map2k6/Calm1/Rac1/Pdgfa/Calm2/Rap1a/Gnaq/Braf/Kras/Pdgfc/Efna5/Pik3ca/Magi1/Adcy8/Igf1r/Fgfr2/Prkci/Rapgef1/Map2k2/Plcg1/Rhoa/Akt3/Adcy1	Chat+
rno00970	Aminoacyl-tRNA biosynthesis	28	0.395956933806255	1.08629240039179	0.336690647482014	0.766322451698867	1915	tags=25%, list=15%, signal=21%	301544/361641/292028/310672/306879/364070/297113	Farsb/Ears2/Kars/Tars2/Fars2/Iars2/Gars	Chat+
rno03020	RNA polymerase	25	-0.355540434884427	-1.07908021254238	0.338607594936709	0.766322451698867	2617	tags=36%, list=20%, signal=29%	288588/361640/361365/690254/364834/313245/366277/301246/363633	Polr2j/Polr3e/Polr2c/Polr3gl/Polr2d/Polr1e/Polr3k/Polr1c/Polr2a	Chat+
rno04911	Insulin secretion	69	0.336163769912339	1.07382873469707	0.348109517601043	0.781281218781219	1490	tags=19%, list=11%, signal=17%	116839/252857/689560/83731/54262/56768/24239/81666/29241/171140/66016/305509/25390	Rims2/Rapgef4/Ryr2/Kcnma1/Kcnn2/Pclo/Cacna1c/Gnaq/Adcy8/Camk2g/Kcnmb4/Adcy1/Atp1b3	Chat+
rno04062	Chemokine signaling pathway	120	0.306844465942957	1.05948554772588	0.349759615384615	0.781281218781219	1304	tags=14%, list=10%, signal=13%	361251/81504/363875/29431/295347/81666/114486/24525/170911/29241/360820/114117/25738/117273/114118/29414/305509	Elmo1/Grb2/Rac1/Pak1/Rap1a/Gnaq/Braf/Kras/Pik3ca/Adcy8/Pxn/Gng3/Plcg1/Rhoa/Gng4/Akt3/Adcy1	Chat+
rno00670	One carbon pool by folate	17	0.435936703522177	1.08317468534949	0.35258358662614	0.782508089028336	4433	tags=47%, list=34%, signal=31%	81522/89833/305248/362657/300886/680308/361472/299857	Mtr/Ftcd/Mthfd2l/Mthfr/Mthfs/Mthfd2/Mthfd1l/Shmt2	Chat+
rno05412	Arrhythmogenic right ventricular cardiomyopathy	62	0.338603332528551	1.06597578691696	0.366840731070496	0.807075104247812	584	tags=13%, list=4%, signal=12%	83501/300992/689560/312668/58942/116600/24239/497892	Cdh2/Cacna2d2/Ryr2/Cacna2d4/Cacnb4/Cacnb2/Cacna1c/Sgcd	Chat+
rno04130	SNARE interactions in vesicular transport	28	0.388294608032145	1.06527110856157	0.368345323741007	0.807075104247812	2682	tags=36%, list=20%, signal=28%	25624/140932/29631/60562/364033/65277/64351/81802/100359512/116500	Vamp1/Bnip1/Bet1/Stx6/Vamp4/Vti1a/Ykt6/Stx3/Vti1b/Snap29	Chat+
rno04115	p53 signaling pathway	56	0.334988183721786	1.04405065206612	0.370757180156658	0.807218164391711	4428	tags=43%, list=34%, signal=29%	685055/362485/25405/25402/25729/289508/25193/100362121/299976/114483/299626/24482/64394/64044/94201/301013/24888/64625/29157/287585/304798/140583/64033/24484	Atr/Ccne2/Ccng1/Casp3/Ccne1/Rchy1/Ccnd3/Ddb2/Rrm2b/Cdk6/Gadd45b/Igf1/Zmat3/Casp8/Cdk4/Shisa5/Bcl2l1/Bid/Ccng2/Ppm1d/Mdm4/Chek1/Ccnd2/Igfbp3	Chat+
rno00280	Valine, leucine and isoleucine degradation	49	0.342660615360363	1.04848559070723	0.381142098273572	0.809958970533383	1861	tags=18%, list=14%, signal=16%	29711/687008/361884/688517/367196/81632/25618/361215/171155	Bckdhb/Pcca/Mccc2/Mmut/Acad8/Abat/Acadsb/Auh/Hadhb	Chat+
rno04950	Maturity onset diabetes of the young	7	-0.488534255849396	-1.07395263958714	0.381443298969072	0.809958970533383	4520	tags=71%, list=34%, signal=47%	365744/25509/25351/24385/29577	Hnf4g/Pax6/Slc2a2/Gck/Hes1	Chat+
rno04142	Lysosome	108	0.307495253211945	1.04673299702214	0.381953028430161	0.809958970533383	2103	tags=26%, list=16%, signal=22%	66031/315676/24944/314633/307429/25328/363103/298875/24375/498995/360785/83534/302290/293485/29175/84431/25697/29757/300757/306332/315047/310864/303631/83576/293455/362865/292485/63865	Wdr7/Dmxl2/Lamp2/Ap3d1/Dmxl1/Lamp1/Slc17a5/Laptm4a/Fuca1/Ncoa7/Ap1s1/Tpp1/Ap3s1/Cln3/Ctsk/Asah1/Ctsl/Atp6v0a1/Hexa/Ap1m1/Laptm4b/Manba/Arsg/Sort1/Gga2/Gnptab/Fuca2/Lgmn	Chat+
rno03267	Virion - Adenovirus	3	0.670897621038231	1.07743597387184	0.385304659498208	0.809958970533383	4333	tags=100%, list=33%, signal=67%	29333/25408/89843	Cd46/Cd80/Cxadr	Chat+
rno05212	Pancreatic cancer	69	0.330400926346873	1.05542012684568	0.385919165580183	0.809958970533383	3806	tags=36%, list=29%, signal=26%	84014/363875/114486/24525/361696/363509/170911/116554/29414/100362121/29591/291105/114483/299626/24703/50554/360254/24329/94201/116546/25272/84598/24888/309295/25513	Ralbp1/Rac1/Braf/Kras/Rps6kb2/Arhgef6/Pik3ca/Mapk8/Akt3/Ddb2/Tgfbr1/E2f3/Cdk6/Gadd45b/Raf1/Smad4/Brca2/Egfr/Cdk4/Ralb/Mapk10/Jak1/Bcl2l1/Ikbkg/Pik3r1	Chat+
rno04218	Cellular senescence	130	0.296585466879211	1.03536161539176	0.389214536928488	0.809958970533383	2277	tags=21%, list=17%, signal=17%	114495/24242/685055/50663/294560/362485/24525/361765/170911/25729/58960/311658/679906/24668/29414/362342/24244/313048/84482/25193/25482/361400/29591/305171/291105/114483/299626	Map2k6/Calm1/Atr/Calm2/Mcu/Ccne2/Kras/Btrc/Pik3ca/Ccne1/Map2k2/Nfatc2/Trpm7/Ppp1ca/Akt3/Hipk2/Calm3/Rbbp4/Foxo1/Ccnd3/Mras/Nfatc3/Tgfbr1/Lin54/E2f3/Cdk6/Gadd45b	Chat+
rno04931	Insulin resistance	94	0.31039016942081	1.03439585010312	0.389724310776942	0.809958970533383	1300	tags=14%, list=10%, signal=13%	373545/83516/306117/81745/24697/25739/361696/29340/170911/154968/24668/116554/29414	Prkag2/Ppargc1a/Tbc1d4/Pdpk1/Ptpn1/Pygb/Rps6kb2/Prkce/Pik3ca/Oga/Ppp1ca/Mapk8/Akt3	Chat+
rno04728	Dopaminergic synapse	115	0.301361719082464	1.03514889058421	0.39390243902439	0.809958970533383	3115	tags=34%, list=24%, signal=26%	24242/81574/60660/50599/50663/24239/117550/81666/29627/360616/60447/171140/114117/29628/363122/24668/116554/114118/29414/299147/24244/24673/117256/314906/25023/24267/114119/309179/25693/83579/64532/81678/25031/81646/363193/25398/25594/25636/685451	Calm1/Scn1a/Ppp2r2b/Kcnj3/Calm2/Cacna1c/Kif5b/Gnaq/Gria2/Ppp1r1b/Clock/Camk2g/Gng3/Gria3/Ppp2r3a/Ppp1ca/Mapk8/Gng4/Akt3/Ppp2r5e/Calm3/Ppp2cb/Ppp2r2c/Kif5a/Prkcb/Comt/Gng10/Ppp2r5b/Slc18a1/Gnb5/Adcy5/Itpr2/Plcb4/Creb1/Ppp2r5d/Cacna1a/Ppp1cb/Prkaca/Gng13	Chat+
rno05221	Acute myeloid leukemia	57	0.329428484654402	1.03161861216944	0.39453125	0.809958970533383	3806	tags=33%, list=29%, signal=24%	81504/114486/24525/361696/170911/58960/29414/353227/315713/140635/24703/313845/50662/24649/63840/25682/307403/309295/25513	Grb2/Braf/Kras/Rps6kb2/Pik3ca/Map2k2/Akt3/Zbtb16/Pml/Flt3/Raf1/Sos1/Runx1/Pim1/Per2/Ppard/Csf1r/Ikbkg/Pik3r1	Chat+
rno04137	Mitophagy - animal	62	0.332268616713959	1.04603311941594	0.39556135770235	0.809958970533383	1805	tags=23%, list=14%, signal=20%	25094/100912032/288584/303351/24525/59319/360827/246244/116554/114490/114558/64862/366896/25482	Mitf/Rps27a/Fis1/Rhot1/Kras/Ambra1/Ulk1/Tax1bp1/Mapk8/Cited2/Becn1/Map1lc3b/Tbc1d15/Mras	Chat+
rno04120	Ubiquitin mediated proteolysis	128	-0.250414059243506	-1.02103522917221	0.405405405405405	0.825203902126979	1569	tags=20%, list=12%, signal=18%	641452/291553/680835/315771/687633/362827/497672/361509/287155/81807/246216/295252/289623/304490/303614/363065/308384/291689/361585/300084/287280/288671/64470/305420/300948/50522	Ube2d2/Nedd4l/Cul7/Herc1/Ube3b/Pias4/Brca1/Ube2m/Stub1/Elob/Prpf19/Ube2q1/Ube2k/Anapc7/Smurf2/Ube2q2/Sae1/Cdc23/Ube3a/Rbx1/Skp1/Anapc5/Ddb1/Anapc4/Rnf7/Ubc	Chat+
rno05410	Hypertrophic cardiomyopathy	67	0.325892650021197	1.03892291502566	0.410090556274256	0.828729281767956	584	tags=12%, list=4%, signal=11%	300992/373545/689560/312668/58942/116600/24239/497892	Cacna2d2/Prkag2/Ryr2/Cacna2d4/Cacnb4/Cacnb2/Cacna1c/Sgcd	Chat+
rno04973	Carbohydrate digestion and absorption	28	-0.326045443914246	-1.02797968275139	0.413680781758958	0.828729281767956	1114	tags=18%, list=8%, signal=16%	85243/24213/25233/24211/25650	Pik3cb/Atp1a3/Akt2/Atp1a1/Atp1b1	Chat+
rno04621	NOD-like receptor signaling pathway	112	-0.251355302548243	-1.03042837185899	0.414364640883978	0.828729281767956	1117	tags=14%, list=8%, signal=13%	362245/81859/689314/362788/287464/64670/365601/58974/79462/362491/83531/299827/359726/290408/64476/301252	Map1lc3a/Sharpin/Mapk11/Traf3/Dhx33/Gabarapl2/Atg5/Gabarap/Txn2/Ripk2/Vdac2/Tbk1/Rnasel/Sugt1/Mfn2/Hsp90ab1	Chat+
rno05034	Alcoholism	99	0.304509701394887	1.02410002302888	0.41875	0.829550049096055	1655	tags=17%, list=13%, signal=15%	81504/687001/363481/24242/191573/363287/50663/114486/24525/360616/114117/24668/24411/114118/24244/114906/25054	Grb2/Hdac9/Hdac8/Calm1/Grin3a/Hdac4/Calm2/Braf/Kras/Ppp1r1b/Gng3/Ppp1ca/Grin2c/Gng4/Calm3/Pkia/Ntrk2	Chat+
rno04114	Oocyte meiosis	98	0.306122334198558	1.02507594791002	0.419597989949749	0.829550049096055	3055	tags=35%, list=23%, signal=27%	24242/309510/25578/50663/362485/361765/29241/25718/360949/25729/171140/24668/305509/299147/24244/24673/25576/685029/54308/360643/309179/63996/64532/100360936/84420/81678/313702/366381/24482/363193/293056/303024/25594/25636	Calm1/Cpeb3/Ywhaz/Calm2/Ccne2/Btrc/Adcy8/Igf1r/Cpeb2/Ccne1/Camk2g/Ppp1ca/Adcy1/Ppp2r5e/Calm3/Ppp2cb/Ywhah/Anapc13/Slk/Cdc27/Ppp2r5b/Smc1a/Adcy5/Anapc16/Adcy7/Itpr2/Mad2l2/Cdc26/Igf1/Ppp2r5d/Cpeb1/Fbxw11/Ppp1cb/Prkaca	Chat+
rno04140	Autophagy - animal	129	0.290831937914135	1.01488400775411	0.429073856975381	0.831895424836601	1927	tags=23%, list=15%, signal=20%	308846/81745/361946/688555/58839/24944/192129/297960/24525/59319/361696/287607/360827/170911/25328/25718/65052/58960/363131/116554/29414/114558/64862/287871/24673/25697/298514/25482/313391/365793	Uvrag/Pdpk1/Supt20h/Atg10/Nrbf2/Lamp2/Vmp1/Rragd/Kras/Ambra1/Rps6kb2/Mtmr4/Ulk1/Pik3ca/Lamp1/Igf1r/Pik3c3/Map2k2/Pik3r4/Mapk8/Akt3/Becn1/Map1lc3b/Rptor/Ppp2cb/Ctsl/Rragc/Mras/Atg4c/Rab33b	Chat+
rno01250	Biosynthesis of nucleotide sugars	32	-0.316424409774581	-1.00717109435278	0.429553264604811	0.831895424836601	2996	tags=50%, list=23%, signal=39%	24385/24645/298003/114711/25058/296560/501167/363109/114860/498272/311530/310935/300741/292804/83472/289827	Gck/Pgm1/Galt/Gne/Hk1/Uap1l1/Gmppa/Pgm3/Gale/Uap1/Nanp/Fpgt/Mpi/Gpi/Ugdh/Ugp2	Chat+
rno04620	Toll-like receptor signaling pathway	57	0.324409607038914	1.0159017940996	0.432291666666667	0.831895424836601	1650	tags=16%, list=13%, signal=14%	114495/363875/170911/58960/292892/116554/29414/29175/64546	Map2k6/Rac1/Pik3ca/Map2k2/Irf3/Mapk8/Akt3/Ctsk/Il12b	Chat+
rno04020	Calcium signaling pathway	178	0.284228792774552	1.02042690395983	0.434927697441602	0.831895424836601	1884	tags=17%, list=14%, signal=15%	59323/170546/24414/25324/689560/24242/25266/24598/50663/24239/81666/24418/294560/24215/59109/361618/79429/29241/25022/171140/25738/24411/305509/304496/24244/59299/81742/25054/308589/25023/140448	Erbb4/Ryr3/Grm1/Htr4/Ryr2/Calm1/Pdgfa/Nos1/Calm2/Cacna1c/Gnaq/Grm5/Mcu/Atp2b2/Ntrk1/Stim1/Pdgfc/Adcy8/Fgfr2/Camk2g/Plcg1/Grin2c/Adcy1/Orai1/Calm3/Trdn/Pde1c/Ntrk2/Sphk2/Prkcb/Slc8a3	Chat+
rno05031	Amphetamine addiction	60	0.323142348369233	1.01614265240832	0.435064935064935	0.831895424836601	1459	tags=18%, list=11%, signal=16%	24242/191573/50663/24239/29627/360616/171140/29628/24668/24411/24244	Calm1/Grin3a/Calm2/Cacna1c/Gria2/Ppp1r1b/Camk2g/Gria3/Ppp1ca/Grin2c/Calm3	Chat+
rno05168	Herpes simplex virus 1 infection	233	-0.224646941541265	-1.00968528916707	0.435294117647059	0.831895424836601	2496	tags=21%, list=19%, signal=17%	360775/115768/294228/690559/499068/24747/499094/103691005/367034/312301/363984/25622/24185/690419/83805/288701/362119/690661/171068/100361294/54318/414788/500108/494445/84005/24842/100363196/503487/494340/140926/85243/691468/24855/362788/26954/100158223/498945/299827/359726/362612/60445/25233/29468/312303/361787/366954/192234/25310/362687	Zfp157/Zfp37/RT1-S3/Zfp758/Zfp583/RT1-M3-1/Zfp61/LOC103691005/Zfp266/Zfp956/Ikbke/Ptpn11/Akt1/Zfp709l1/Src/Srsf9/C5/Zfp40/Pou2f1/Tyk2/Eif2s1/RT1-T24-3/Zfp398/Srsf2/Eif2b2/Tp53/Zfp791/Zfp92/Zfp868/Daxx/Pik3cb/RGD1561277/Tsc2/Traf3/Rheb/Zfp786/Zfp90/Tbk1/Rnasel/Srsf4/Tsc1/Akt2/Pdia3/Zfp746/RT1-T24-1/Zfp251/Eif2b5/Cyct/Srsf7	Chat+
rno05167	Kaposi sarcoma-associated herpesvirus infection	146	0.287033435475176	1.00997348081769	0.442641946697567	0.832721976480742	2675	tags=24%, list=20%, signal=19%	100912032/114495/24242/363875/116465/50663/24525/170911/25402/65052/58960/311658/114117/25738/292892/116554/114118/29414/54287/114558/24244/64862/266766/24514/361400/291105/114483/114119/54244/311786/83579/24703/81678/64357/686326	Rps27a/Map2k6/Calm1/Rac1/Ifngr1/Calm2/Kras/Pik3ca/Casp3/Pik3c3/Map2k2/Nfatc2/Gng3/Plcg1/Irf3/Mapk8/Gng4/Akt3/Eif2ak2/Becn1/Calm3/Map1lc3b/Rcan1/Jak2/Nfatc3/E2f3/Cdk6/Gng10/Crebbp/Traf2/Gnb5/Raf1/Itpr2/Cd200r1/Ifnar2	Chat+
rno05203	Viral carcinogenesis	145	0.287245515532942	1.00891680740541	0.442890442890443	0.832721976480742	1758	tags=16%, list=13%, signal=14%	81504/687001/363481/363875/363287/25578/362485/24525/170911/25402/679028/25729/360820/292892/117273/54287/360481/25597/117263/689030/25576/25193/294693	Grb2/Hdac9/Hdac8/Rac1/Hdac4/Ywhaz/Ccne2/Kras/Pik3ca/Casp3/Rbpj/Ccne1/Pxn/Irf3/Rhoa/Eif2ak2/Dnaja3/Rasa2/Psmc1/Tbpl1/Ywhah/Ccnd3/Gtf2h2	Chat+
rno00564	Glycerophospholipid metabolism	81	0.309638197865192	1.01113337860017	0.445302445302445	0.832721976480742	2006	tags=20%, list=15%, signal=17%	140544/114101/497978/100359680/688705/54248/314553/679692/81925/290567/362866/360753/362702/498741/360426/64369	Pcyt1a/Cds2/Dgke/Lpcat2/Dgki/Dgkb/Ptdss1/Lpgat1/Cds1/Chat/Chpt1/Pnpla6/Lclat1/Mboat1/Pla2g6/Plpp1	Chat+
rno00190	Oxidative phosphorylation	106	0.29747477200015	1.00837192798648	0.445409429280397	0.832721976480742	2280	tags=27%, list=17%, signal=23%	366448/293453/689938/685232/300677/681024/89786/362897/252934/293130/315167/301123/171335/295923/301427/685322/54322/362588/140608/29757/299643/499529/361385/192241/293991/100363268/114630/29754/29445	Uqcrh/Ndufab1/Ndufc1/Atp6v1a/Atp5mg/Ndufa4/Cox17/Uqcrb/Cox5a/Ndufc2/Ndufa6/Ndufa11/Cox8a/Ndufs3/Ndufb3/Uqcr10/Cox6c/Ndufs5/Atp5me/Atp6v0a1/Ndufa7/Ndufs4/Ndufb7/Atp5po/Ndufb8/LOC100363268/Atp5mc3/Atp5mc1/Cox4i1	Chat+
rno04216	Ferroptosis	36	0.343338048801835	1.00035320206102	0.450819672131148	0.837877977781738	2014	tags=25%, list=15%, signal=21%	24825/94340/25319/306009/117243/64862/24686/619385/24268	Tf/Acsl5/Fth1/Slc39a14/Acsl6/Map1lc3b/Prnp/Ncoa4/Cp	Chat+
rno05216	Thyroid cancer	34	0.348759264030226	1.00206460950552	0.453038674033149	0.837877977781738	2277	tags=24%, list=17%, signal=20%	114486/59109/24525/58960/619385/100362121/25664/299626	Braf/Ntrk1/Kras/Map2k2/Ncoa4/Ddb2/Pparg/Gadd45b	Chat+
rno04918	Thyroid hormone synthesis	54	-0.276479463773336	-0.993550496034348	0.459915611814346	0.842447289881583	2266	tags=31%, list=17%, signal=26%	24214/81636/29326/293508/25289/406169/24896/79255/24404/64508/24213/64317/295324/24681/24211/25650/24680	Atp1b2/Adcy2/Gpx2/Prkacb/Adcy6/Atf6b/Gnas/Atf4/Gpx1/Adcy3/Atp1a3/Gpx3/Ttf2/Prkcg/Atp1a1/Atp1b1/Prkca	Chat+
rno05170	Human immunodeficiency virus 1 infection	159	0.28214339919723	1.00147804498107	0.460407239819004	0.842447289881583	1467	tags=16%, list=11%, signal=15%	114495/24242/685055/29433/363875/29431/50663/81666/24525/361765/361696/170911/361181/25402/360820/58960/360785/311658/114117/25738/292892/116554/114118/29414/24244/65172	Map2k6/Calm1/Atr/Pak3/Rac1/Pak1/Calm2/Gnaq/Kras/Btrc/Rps6kb2/Pik3ca/Cul4a/Casp3/Pxn/Map2k2/Ap1s1/Nfatc2/Gng3/Plcg1/Irf3/Mapk8/Gng4/Akt3/Calm3/Limk1	Chat+
rno04350	TGF-beta signaling pathway	68	0.313896882708541	1.00210142047671	0.465025906735751	0.846396359349727	3264	tags=28%, list=25%, signal=21%	140590/81735/313477/361178/83727/59328/361696/117273/24673/308739/29591/54244/29263/50554/83837/116651/81507/100360427/25587	Bmpr2/Neo1/Zfyve9/Tfdp1/Fbn1/Smad5/Rps6kb2/Rhoa/Ppp2cb/Rgma/Tgfbr1/Crebbp/Acvr2a/Smad4/Bambi/E2f5/Bmpr1a/E2f4/Id2	Chat+
rno00562	Inositol phosphate metabolism	66	0.314014150171512	0.99622503877338	0.475388601036269	0.860703572402509	3169	tags=35%, list=24%, signal=27%	365865/317576/287607/170911/287533/65052/25738/80849/362590/309855/314641/24849/289021/308451/140693/305482/306808/29688/25031/81677/83523/116482/54260	Pip5k1a/Ocrl/Mtmr4/Pik3ca/Inpp5k/Pik3c3/Plcg1/Inpp4a/Inpp5b/Fig4/Pip5k1c/Tpi1/Pik3c2b/Itpkc/Plcd4/Mtmr3/Ippk/Minpp1/Plcb4/Itpka/Impa1/Sacm1l/Itpkb	Chat+
rno05416	Viral myocarditis	39	-0.295463898312804	-0.984520887344313	0.482758620689655	0.866895761741122	529	tags=13%, list=4%, signal=12%	298573/361787/100361457/25310/81822	Eif4g3/RT1-T24-1/LOC100361457/Cyct/Actb	Chat+
rno01523	Antifolate resistance	23	0.366768510651708	0.973588140141732	0.486171761280932	0.866895761741122	5836	tags=61%, list=44%, signal=34%	170924/116721/29723/362657/24565/309295/84351/299857/140668/303333/29261/312382/24312/309361	Abcc4/Abcc5/Slc19a1/Mthfr/Abcc1/Ikbkg/Ikbkb/Shmt2/Abcc3/Slc46a1/Tyms/Abcg2/Dhfr/Chuk	Chat+
rno00514	Other types of O-glycan biosynthesis	36	0.334545382236485	0.974734800069174	0.487704918032787	0.866895761741122	2576	tags=31%, list=20%, signal=25%	64445/29750/300173/313878/311952/311039/309686/84430/289081/494342/362760	St3gal3/Galnt7/Gxylt1/Galnt14/Galnt11/Galnt13/Pofut2/Pomt1/Colgalt2/B4galt3/Galnt16	Chat+
rno04213	Longevity regulating pathway - multiple species	54	0.316571443398521	0.984322307193171	0.488888888888889	0.866895761741122	1602	tags=20%, list=12%, signal=18%	373545/24525/361696/170911/29241/25718/29414/305509/25420/287871/84482	Prkag2/Kras/Rps6kb2/Pik3ca/Adcy8/Igf1r/Akt3/Adcy1/Cryab/Rptor/Foxo1	Chat+
rno04710	Circadian rhythm	32	0.340442815425572	0.967003663572219	0.50492264416315	0.89073533124166	1182	tags=19%, list=9%, signal=17%	373545/309288/361765/60447/299691/316351	Prkag2/Rorb/Btrc/Clock/Cry1/Npas2	Chat+
rno03320	PPAR signaling pathway	57	0.308876802037161	0.967260187543268	0.515625	0.903903903903904	1992	tags=18%, list=15%, signal=15%	361602/24552/79131/81745/94340/79223/117243/308579/25664/298199	Me3/Me1/Fabp3/Pdpk1/Acsl5/Gk/Acsl6/Cpt1c/Pparg/Plin2	Chat+
rno04611	Platelet activation	95	0.289743590061566	0.967114248924673	0.518147684605757	0.903903903903904	1370	tags=15%, list=10%, signal=13%	367072/497757/295347/81666/361618/170911/29241/84006/66012/24668/117273/29414/305509/304496	Arhgef12/Gucy1a1/Rap1a/Gnaq/Stim1/Pik3ca/Adcy8/Prkci/Gucy1a2/Ppp1ca/Rhoa/Akt3/Adcy1/Orai1	Chat+
rno00290	Valine, leucine and isoleucine biosynthesis	3	-0.571051850190116	-0.986699310840101	0.52027027027027	0.903903903903904	542	tags=67%, list=4%, signal=64%	360816/29592	Sdsl/Bcat1	Chat+
rno04614	Renin-angiotensin system	13	-0.366941569450587	-0.958761139844167	0.523676880222841	0.905250486415364	3374	tags=46%, list=26%, signal=34%	81638/64517/117041/25153/296370/302526	Agtr1b/Thop1/Nln/Mas1/Ctsa/Atp6ap2	Chat+
rno05219	Bladder cancer	28	0.345363376285613	0.947490949145201	0.529496402877698	0.91054476919026	1019	tags=14%, list=8%, signal=13%	114486/24525/314384/58960	Braf/Kras/Rps6ka5/Map2k2	Chat+
rno05332	Graft-versus-host disease	13	-0.36559505285692	-0.955242901814892	0.532033426183844	0.91054476919026	3964	tags=54%, list=30%, signal=38%	246097/309603/414784/294228/24747/414788/361787	Fas/RT1-CE1/RT1-T24-4/RT1-S3/RT1-M3-1/RT1-T24-3/RT1-T24-1	Chat+
rno00310	Lysine degradation	53	-0.267154494066526	-0.962417617043929	0.534979423868313	0.9110540683698	2291	tags=26%, list=17%, signal=22%	689883/65183/116552/170670/299521/311968/290637/361798/689820/288583/25014/316013/170898/315606	Setdb1/Aldh3a2/Plod1/Hadha/Camkmt/Kmt2e/Colgalt1/Ehmt2/Kmt5a/Plod3/Acat1/Setd2/Tmlhe/Kmt2a	Chat+
rno04962	Vasopressin-regulated water reabsorption	36	-0.295634632497064	-0.962425081309325	0.540740740740741	0.913798263992816	1938	tags=22%, list=15%, signal=19%	293508/25289/24896/58945/64508/65209/299850/308961	Prkacb/Adcy6/Gnas/Dynll1/Adcy3/Dync2h1/Dctn2/Dctn5	Chat+
rno04658	Th1 and Th2 cell differentiation	58	0.302220178571921	0.947342423428949	0.548177083333333	0.913798263992816	3979	tags=31%, list=30%, signal=22%	116465/679028/311658/25738/116554/64546/171334/24514/361400/24981/25084/303101/25272/171378/84598/309295/360697/24674	Ifngr1/Rbpj/Nfatc2/Plcg1/Mapk8/Il12b/Il12rb2/Jak2/Nfatc3/RT1-Db2/Il4r/Maml1/Mapk10/Ppp3cc/Jak1/Ikbkg/Ifngr2/Ppp3ca	Chat+
rno00760	Nicotinate and nicotinamide metabolism	32	0.329500581263065	0.935923023760267	0.549929676511955	0.913798263992816	1757	tags=16%, list=13%, signal=14%	289095/298653/310378/293615/499330	Nmnat2/Nmnat1/Nnt/Sirt3/Nmrk1	Chat+
rno00620	Pyruvate metabolism	38	-0.289095514628327	-0.953828027014261	0.550185873605948	0.913798263992816	1084	tags=18%, list=8%, signal=17%	24551/25014/81829/296259/24534/680021/24533	Mdh1/Acat1/Mdh2/Acss1/Ldhb/Grhpr/Ldha	Chat+
rno05144	Malaria	18	0.374590990474967	0.942813259148572	0.551987767584098	0.913798263992816	1902	tags=22%, list=14%, signal=19%	25615/362443/54243/299858	Sdc2/Klrb1a/Cr1l/Lrp1	Chat+
rno03420	Nucleotide excision repair	42	-0.280285622323492	-0.948721698569672	0.552529182879377	0.913798263992816	1715	tags=19%, list=13%, signal=17%	293144/84593/308415/292673/300084/502227/64470/361381	Pold3/Cetn2/Ercc2/Ercc1/Rbx1/Gtf2h5/Ddb1/Rad23a	Chat+
rno00220	Arginine biosynthesis	18	-0.321276179170261	-0.919522176162018	0.563218390804598	0.923561507936508	2811	tags=39%, list=21%, signal=31%	24398/300981/25721/307759/24401/25698/24399	Gls/Acy1/Got2/Gpt2/Got1/Ass1/Glud1	Chat+
rno04662	B cell receptor signaling pathway	57	0.300477278276	0.940956739453574	0.563802083333333	0.923561507936508	1888	tags=16%, list=14%, signal=14%	81504/363875/24525/170911/58960/311658/29414/25023/361400	Grb2/Rac1/Kras/Pik3ca/Map2k2/Nfatc2/Akt3/Prkcb/Nfatc3	Chat+
rno05230	Central carbon metabolism in cancer	59	-0.260197391956425	-0.951726610094559	0.568965517241379	0.927602549436182	1411	tags=17%, list=11%, signal=15%	24842/361596/85243/65152/24534/25741/25233/29613/79114/24533	Tp53/Idh2/Pik3cb/Pfkm/Ldhb/Pfkl/Akt2/Ntrk3/Fgfr1/Ldha	Chat+
rno03266	Virion - Herpesvirus	6	-0.446327356448649	-0.924189906567973	0.578947368421053	0.936222655848824	1469	tags=33%, list=11%, signal=30%	25151/25700	Igf2r/Ide	Chat+
rno01200	Carbon metabolism	93	-0.244102575200067	-0.966245275796906	0.58128078817734	0.936222655848824	1349	tags=22%, list=10%, signal=19%	64524/24383/298596/362383/361596/304429/24551/25014/157074/24401/81829/296259/65152/24399/25741/292804/363061/289217/24191/24189	Tkt/Gapdh/Sdhb/Rpia/Idh2/Psph/Mdh1/Acat1/Sdha/Got1/Mdh2/Acss1/Pfkm/Glud1/Pfkl/Gpi/Sdhd/Sdhc/Aldoc/Aldoa	Chat+
rno04210	Apoptosis	113	-0.236234253508992	-0.97196552618424	0.582417582417582	0.936222655848824	1532	tags=13%, list=12%, signal=12%	79255/54318/24842/362100/84359/140926/85243/171293/316531/25233/100361457/500929/25310/81822/64158	Atf4/Eif2s1/Tp53/Endog/Dffb/Daxx/Pik3cb/Ctsd/Tuba4a/Akt2/LOC100361457/Tuba1b/Cyct/Actb/Tuba1a	Chat+
rno05100	Bacterial invasion of epithelial cells	62	0.293186976571874	0.922998057140081	0.591383812010444	0.940194201628341	1305	tags=18%, list=10%, signal=16%	361251/171574/363875/170911/309081/316258/360820/361388/117273/81732/288669	Elmo1/Dnm3/Rac1/Pik3ca/Dock1/Cd2ap/Pxn/Gab1/Rhoa/Actr3/Arpc3	Chat+
rno04978	Mineral absorption	41	0.307312108909592	0.911552072702072	0.594919786096257	0.940194201628341	3640	tags=34%, list=28%, signal=25%	24825/25319/24215/84355/679906/25390/140448/29598/312052/140447/293874/24567/24784/25715	Tf/Fth1/Atp2b2/Atox1/Trpm7/Atp1b3/Slc8a3/Atp2b1/Steap2/Slc8a2/Trpm6/Mt1/Slc9a3/Slc11a2	Chat+
rno05340	Primary immunodeficiency	11	0.405035018942813	0.910001312370711	0.5953125	0.940194201628341	3773	tags=36%, list=29%, signal=26%	304496/306353/310659/309295	Orai1/Rfxank/Rfx5/Ikbkg	Chat+
rno04917	Prolactin signaling pathway	60	0.292057135364717	0.918393128235794	0.601298701298701	0.940194201628341	2892	tags=22%, list=22%, signal=17%	81504/24525/170911/58960/116554/29414/24514/287659/24703/84607/313845/83681/24890	Grb2/Kras/Pik3ca/Map2k2/Mapk8/Akt3/Jak2/Socs7/Raf1/Socs2/Sos1/Cish/Esr1	Chat+
rno00830	Retinol metabolism	36	0.310189253912452	0.903770538916696	0.60655737704918	0.940194201628341	562	tags=6%, list=4%, signal=5%	170509/361504	Cyp3a62/Rdh13	Chat+
rno05171	Coronavirus disease - COVID-19	165	0.263026533426799	0.93714033528863	0.61030235162374	0.940194201628341	3855	tags=32%, list=29%, signal=23%	100912032/64638/246331/64205/100363439/140661/29258/100360573/170911/65136/64307/81764/25738/292892/100360679/116554/361923/54287/29283/64546/362631/25023/81776/108351482/29752/140655/293418/294282/58927/245981/686326/124440/100360841/24180/64306/103693375/292964/25348/684988/64459/24329/25272/64156/100362987/84598/360572/94266/81763/29285/309295/25513/100362149	Rps27a/Rpl28/Nrp1/Rplp0/Rps10l1/Rplp1/Rps7/LOC100360573/Pik3ca/Rps8/Rpl24/Rpl10/Plcg1/Irf3/Rps18l1/Mapk8/Rpl22l1/Eif2ak2/Rpl29/Il12b/Rpl11/Prkcb/Rps24/LOC108351482/Fau/Rps16/Rpl27a/Rps18/Rpl36/Rpl15/Ifnar2/Rpl41/LOC100360841/Agtr1a/Rpl27/LOC103693375/Rpl36a/Rps29/LOC684988/Masp2/Egfr/Mapk10/Uba52/LOC100362987/Jak1/Rpl23a/Rps27/Rpl5/Rps15/Ikbkg/Pik3r1/LOC100362149	Chat+
rno04215	Apoptosis - multiple species	30	0.320567356370167	0.892593248711981	0.611982881597718	0.940194201628341	3730	tags=33%, list=28%, signal=24%	25402/297376/313876/116554/114558/24596/64044/25272/24888/64625	Casp3/Htra2/Birc6/Mapk8/Becn1/Ngfr/Casp8/Mapk10/Bcl2l1/Bid	Chat+
rno04370	VEGF signaling pathway	50	0.297844070351059	0.911379098061448	0.613333333333333	0.940194201628341	1852	tags=20%, list=14%, signal=17%	363875/24525/170911/360820/58960/311658/25738/29414/308589/25023	Rac1/Kras/Pik3ca/Pxn/Map2k2/Nfatc2/Plcg1/Akt3/Sphk2/Prkcb	Chat+
rno05418	Fluid shear stress and atherosclerosis	103	0.27239866073673	0.924799706731031	0.617647058823529	0.940194201628341	1752	tags=15%, list=13%, signal=13%	114495/24242/363875/25266/140590/499497/50663/170911/25615/116554/117273/29414/24244/25697/24426	Map2k6/Calm1/Rac1/Pdgfa/Bmpr2/Mef2c/Calm2/Pik3ca/Sdc2/Mapk8/Rhoa/Akt3/Calm3/Ctsl/Gstp1	Chat+
rno00920	Sulfur metabolism	8	-0.382613929176927	-0.871822782378532	0.617801047120419	0.940194201628341	3229	tags=50%, list=25%, signal=38%	292710/294103/25274/295443	Ethe1/Papss2/Tst/Papss1	Chat+
rno05310	Asthma	5	0.495001230704481	0.90673454978911	0.618573797678275	0.940194201628341	2426	tags=20%, list=18%, signal=16%	24981	RT1-Db2	Chat+
rno04136	Autophagy - other	28	-0.287125709085793	-0.905270724817772	0.618892508143323	0.940194201628341	849	tags=21%, list=6%, signal=20%	64670/365601/689688/58974/312647/362164	Gabarapl2/Atg5/Atg2a/Gabarap/Atg7/Atg13	Chat+
rno04122	Sulfur relay system	8	-0.379119984221634	-0.863861491426701	0.620418848167539	0.940194201628341	1739	tags=50%, list=13%, signal=43%	294753/84594/25274/311655	Mocs2/Nfs1/Tst/Mocs3	Chat+
rno04640	Hematopoietic cell lineage	40	0.296665204432517	0.88009310050591	0.631788079470199	0.953224119902405	6263	tags=50%, list=48%, signal=26%	54243/24981/140635/25084/114517/307403/60427/64036/64678/25407/246144/25109/499985/29302/114103/25145/24590/289395/25406/295279	Cr1l/RT1-Db2/Flt3/Il4r/Itga6/Csf1r/Kitlg/Cd55/Tfrc/Cd59/Il3ra/Cd1d1/RGD1565355/Itgb3/Il5ra/Cd24/Mme/Cr2/Cd44/Fcgr1a	Chat+
rno01522	Endocrine resistance	80	0.277348426638016	0.906216779128693	0.657216494845361	0.970026109660574	1337	tags=15%, list=10%, signal=14%	81504/114486/24525/361696/170911/29241/25718/58960/116554/29414/305509/54299	Grb2/Braf/Kras/Rps6kb2/Pik3ca/Adcy8/Igf1r/Map2k2/Mapk8/Akt3/Adcy1/Ncor1	Chat+
rno04750	Inflammatory mediator regulation of TRP channels	84	0.273188260384639	0.896771290515201	0.662849872773537	0.970026109660574	2652	tags=27%, list=20%, signal=22%	114495/24242/50663/81666/59109/29340/170911/29241/171140/25738/24668/116554/305509/24244/25023/360426/25466/313373/29595/64532/84420/81678/25031	Map2k6/Calm1/Calm2/Gnaq/Ntrk1/Prkce/Pik3ca/Adcy8/Camk2g/Plcg1/Ppp1ca/Mapk8/Adcy1/Calm3/Prkcb/Pla2g6/Il1rap/Cyp2j10/Htr2a/Adcy5/Adcy7/Itpr2/Plcb4	Chat+
rno04933	AGE-RAGE signaling pathway in diabetic complications	82	0.274443306222809	0.898284869598418	0.666666666666667	0.970026109660574	2721	tags=20%, list=21%, signal=16%	363875/24525/29340/170911/25402/25738/116554/29414/84482/25023/24514/29591/140693/25031/24180/50554	Rac1/Kras/Prkce/Pik3ca/Casp3/Plcg1/Mapk8/Akt3/Foxo1/Prkcb/Jak2/Tgfbr1/Plcd4/Plcb4/Agtr1a/Smad4	Chat+
rno04936	Alcoholic liver disease	95	0.268952550958433	0.897717337806405	0.670838548185232	0.970026109660574	4207	tags=34%, list=32%, signal=23%	117259/373545/114495/83516/25402/292892/116554/29414/308579/84482/64546/50681/500116/25385/100145871/360640/116719/64044/83522/25272/25757/309295/362261/316737/246756/294515/365057/308267/306886/362634/84351/24158	Tra2b/Prkag2/Map2k6/Ppargc1a/Casp3/Irf3/Mapk8/Akt3/Cpt1c/Foxo1/Il12b/Acox1/Tra2a/Faslg/Adh5/Map3k14/Acacb/Casp8/Acox3/Mapk10/Cpt1a/Ikbkg/Lpin3/Lpin2/Tradd/Foxo3/Map3k5/Tab2/Ripk1/C1qc/Ikbkb/Acadm	Chat+
rno03022	Basal transcription factors	36	-0.276991026076824	-0.901731669737944	0.674074074074074	0.970026109660574	1447	tags=17%, list=11%, signal=15%	309194/308415/682902/100360100/502227/81674	Taf6l/Ercc2/Taf12/Taf3/Gtf2h5/Gtf2f2	Chat+
rno04971	Gastric acid secretion	62	-0.24866161065136	-0.911841330547165	0.677966101694915	0.970026109660574	1057	tags=15%, list=8%, signal=13%	24245/64508/24213/24681/24211/25650/100361457/24680/81822	Camk2b/Adcy3/Atp1a3/Prkcg/Atp1a1/Atp1b1/LOC100361457/Prkca/Actb	Chat+
rno04330	Notch signaling pathway	48	0.285514788347668	0.871326110435714	0.680371352785146	0.970026109660574	2980	tags=25%, list=23%, signal=19%	362533/362149/687424/679028/299637/25565/292732/54244/81751/303539/303101/365872	Tle1/Cir1/Dtx1/Rbpj/Tle6/Tle4/Numbl/Crebbp/Psen2/Kat2a/Maml1/Aph1a	Chat+
rno04925	Aldosterone synthesis and secretion	81	0.272710154431355	0.890543678815761	0.682110682110682	0.970026109660574	2801	tags=31%, list=21%, signal=24%	24242/50663/24239/81666/24215/29340/29241/304289/171140/305509/304496/24244/25390/25023/79240/24602/171503/292658/64532/29598/84420/81678/25031/24180/81646	Calm1/Calm2/Cacna1c/Gnaq/Atp2b2/Prkce/Adcy8/Daglb/Camk2g/Adcy1/Orai1/Calm3/Atp1b3/Prkcb/Nr4a1/Nppa/Camk1/Prkd2/Adcy5/Atp2b1/Adcy7/Itpr2/Plcb4/Agtr1a/Creb1	Chat+
rno05321	Inflammatory bowel disease	26	0.3095975567168	0.844202475815308	0.687409551374819	0.970026109660574	2771	tags=19%, list=21%, signal=15%	116465/64546/171334/24981/25084	Ifngr1/Il12b/Il12rb2/RT1-Db2/Il4r	Chat+
rno04960	Aldosterone-regulated sodium reabsorption	30	0.304356438720073	0.847455291392362	0.687589158345221	0.970026109660574	1852	tags=23%, list=14%, signal=20%	25672/81745/24525/170911/29517/25390/25023	Nr3c2/Pdpk1/Kras/Pik3ca/Sgk1/Atp1b3/Prkcb	Chat+
rno00520	Amino sugar and nucleotide sugar metabolism	44	-0.257878995935881	-0.878001215534605	0.688	0.970026109660574	2373	tags=43%, list=18%, signal=36%	24385/24645/81759/298003/114711/25058/296560/304860/501167/294673/363109/114860/498272/311530/310935/300741/292804/83472/289827	Gck/Pgm1/Renbp/Galt/Gne/Hk1/Uap1l1/Npl/Gmppa/Hexb/Pgm3/Gale/Uap1/Nanp/Fpgt/Mpi/Gpi/Ugdh/Ugp2	Chat+
rno04977	Vitamin digestion and absorption	17	0.333485923632607	0.828614584366736	0.689969604863222	0.970026109660574	3072	tags=29%, list=23%, signal=23%	246046/306262/170551/29723/24565	Lmbrd1/Btd/Slc5a6/Slc19a1/Abcc1	Chat+
rno00240	Pyrimidine metabolism	47	-0.256199452656513	-0.887065983641187	0.690763052208835	0.970026109660574	2271	tags=23%, list=17%, signal=19%	314312/79127/298410/246272/287368/58813/361063/191575/81656/85269/313560	Entpd5/Dck/Cmpk1/Cant1/Nt5m/Nt5e/Entpd4/Nme1/Dpyd/Nme3/Ctps1	Chat+
rno04211	Longevity regulating pathway	80	0.271960844570263	0.888613227783859	0.693298969072165	0.970026109660574	1602	tags=16%, list=12%, signal=14%	373545/83516/362078/24525/361696/360827/170911/29241/25718/29414/305509/287871/84482	Prkag2/Ppargc1a/Ehmt1/Kras/Rps6kb2/Ulk1/Pik3ca/Adcy8/Igf1r/Akt3/Adcy1/Rptor/Foxo1	Chat+
rno05152	Tuberculosis	111	0.256993617742203	0.878582041134995	0.69559902200489	0.970026109660574	2457	tags=22%, list=19%, signal=18%	24242/367072/116465/50663/24944/314764/25328/25402/65052/171140/116554/117273/29414/54243/24244/64546/29757/308589/24514/306353/108348076/54244/24981/24703	Calm1/Arhgef12/Ifngr1/Calm2/Lamp2/Eea1/Lamp1/Casp3/Pik3c3/Camk2g/Mapk8/Rhoa/Akt3/Cr1l/Calm3/Il12b/Atp6v0a1/Sphk2/Jak2/Rfxank/Ksr1/Crebbp/RT1-Db2/Raf1	Chat+
rno00790	Folate biosynthesis	20	0.330212894975518	0.850995116302963	0.695976154992548	0.970026109660574	80	tags=5%, list=1%, signal=5%	64845	Gphn	Chat+
rno00640	Propanoate metabolism	29	0.30811022324915	0.852571139534947	0.701854493580599	0.970026109660574	1438	tags=17%, list=11%, signal=15%	29711/687008/688517/81632/362404	Bckdhb/Pcca/Mmut/Abat/Suclg2	Chat+
rno00470	D-Amino acid metabolism	4	0.478188172243363	0.83137630887163	0.70293609671848	0.970026109660574	2760	tags=50%, list=21%, signal=40%	192268/362769	Gls2/Dglucy	Chat+
rno04914	Progesterone-mediated oocyte maturation	79	-0.232301210682729	-0.918279688495973	0.704545454545455	0.970026109660574	2022	tags=24%, list=15%, signal=20%	24185/317203/293508/311412/25289/192209/81771/85243/171102/689314/304490/64508/25233/291689/117269/64363/288671/305420/301252	Akt1/Rps6ka6/Prkacb/Anapc1/Adcy6/Spdya/Rps6ka1/Pik3cb/Cdc25a/Mapk11/Anapc7/Adcy3/Akt2/Cdc23/Rps6ka2/Araf/Anapc5/Anapc4/Hsp90ab1	Chat+
rno04935	Growth hormone synthesis, secretion and action	100	0.261167459996449	0.880910492702561	0.704714640198511	0.970026109660574	2852	tags=24%, list=22%, signal=19%	81504/114495/24239/81666/24525/170911/29241/58960/25738/116554/29414/305509/25023/24514/54244/64532/24703/84420/81678/25031/84607/313845/81646/24482	Grb2/Map2k6/Cacna1c/Gnaq/Kras/Pik3ca/Adcy8/Map2k2/Plcg1/Mapk8/Akt3/Adcy1/Prkcb/Jak2/Crebbp/Adcy5/Raf1/Adcy7/Itpr2/Plcb4/Socs2/Sos1/Creb1/Igf1	Chat+
rno04915	Estrogen signaling pathway	96	0.26480093450791	0.883388325814952	0.704918032786885	0.970026109660574	1459	tags=14%, list=11%, signal=12%	24414/81504/24242/50599/50663/81666/24525/170911/29241/58960/29414/305509/24244	Grm1/Grb2/Calm1/Kcnj3/Calm2/Gnaq/Kras/Pik3ca/Adcy8/Map2k2/Akt3/Adcy1/Calm3	Chat+
rno05220	Chronic myeloid leukemia	72	0.271085403894811	0.871292741482434	0.704960835509138	0.970026109660574	3034	tags=22%, list=23%, signal=17%	81504/114486/24525/170911/58960/29414/100362121/29591/291105/114483/299626/24703/50554/313845/50662/84477	Grb2/Braf/Kras/Pik3ca/Map2k2/Akt3/Ddb2/Tgfbr1/E2f3/Cdk6/Gadd45b/Raf1/Smad4/Sos1/Runx1/Gab2	Chat+
rno04310	Wnt signaling pathway	125	0.253614284220346	0.880900954981113	0.709371293001186	0.972206074870152	3062	tags=26%, list=23%, signal=20%	362533/497961/363875/114028/361765/84402/78973/311658/171140/116554/117273/89803/24205/83824/25193/312781/25023/361400/299637/25565/54244/113927/25031/50554/114850/299802/81650/83837/140585/303024/25636/498997	Tle1/Nlk/Rac1/Ctnnd2/Btrc/Sfrp1/Senp2/Nfatc2/Camk2g/Mapk8/Rhoa/Sfrp4/Apc/Cxxc4/Ccnd3/Lrp6/Prkcb/Nfatc3/Tle6/Tle4/Crebbp/Csnk1a1/Plcb4/Smad4/Wnt7a/Lgr5/Csnk2b/Bambi/Ryk/Fbxw11/Prkaca/Rspo3	Chat+
rno04979	Cholesterol metabolism	33	0.293660320766792	0.835674764978194	0.72112676056338	0.97632254837495	1939	tags=21%, list=15%, signal=18%	116565/60431/306825/25728/363675/299858/83576	Lrpap1/Vapb/Mylip/Apoe/Stard3/Lrp1/Sort1	Chat+
rno00563	Glycosylphosphatidylinositol (GPI)-anchor biosynthesis	24	0.308059409913732	0.822631780784752	0.723032069970845	0.97632254837495	3183	tags=38%, list=24%, signal=28%	361344/192263/29640/291132/300046/364032/288238/315807/363464	Mppe1/Pigl/Dpm2/Gpld1/Gpaa1/Pigc/Pigp/Pigb/Piga	Chat+
rno04961	Endocrine and other factor-regulated calcium reabsorption	42	0.280157164837462	0.832001276082159	0.726174496644295	0.97632254837495	2652	tags=31%, list=20%, signal=25%	308578/171574/81666/24215/81637/25390/25023/140448/65046/29598/54241/140447/25031	Ap2a1/Dnm3/Gnaq/Atp2b2/Ap2a2/Atp1b3/Prkcb/Slc8a3/Ap2s1/Atp2b1/Cltc/Slc8a2/Plcb4	Chat+
rno04672	Intestinal immune network for IgA production	11	0.354490173495955	0.796441068097834	0.728125	0.97632254837495	4957	tags=36%, list=38%, signal=23%	24981/360640/25408/24772	RT1-Db2/Map3k14/Cd80/Cxcl12	Chat+
rno00140	Steroid hormone biosynthesis	32	0.289639430661218	0.822700253533774	0.731364275668073	0.97632254837495	49	tags=3%, list=0%, signal=3%	170509	Cyp3a62	Chat+
rno05160	Hepatitis C	110	0.251329055943834	0.859249575763642	0.731707317073171	0.97632254837495	3357	tags=27%, list=26%, signal=20%	81504/60660/25578/114486/24525/170911/25402/58960/292892/29414/54287/24673/25576/117256/84588/299872/291105/114483/311786/24703/25385/686326/313845/29702/117279/114859/64044/24329/94201/290485	Grb2/Ppp2r2b/Ywhaz/Braf/Kras/Pik3ca/Casp3/Map2k2/Irf3/Akt3/Eif2ak2/Ppp2cb/Ywhah/Ppp2r2c/Cldn11/Eif3el1/E2f3/Cdk6/Traf2/Raf1/Faslg/Ifnar2/Sos1/Eif2ak3/Cflar/Eif2ak4/Casp8/Egfr/Cdk4/Cldn10	Chat+
rno05162	Measles	96	0.260263394897619	0.868250881050633	0.733921815889029	0.97632254837495	4053	tags=35%, list=31%, signal=25%	362485/170911/25402/25729/289508/292892/116554/29414/54287/64546/25193/84589/29333/299899/114483/367915/25385/686326/81650/24468/29702/114859/64044/94201/25272/84598/24888/64625/309295/25513/246756/289211/308267/307641	Ccne2/Pik3ca/Casp3/Ccne1/Rchy1/Irf3/Mapk8/Akt3/Eif2ak2/Il12b/Ccnd3/Rab9a/Cd46/Eif3h/Cdk6/Rab9b/Faslg/Ifnar2/Csnk2b/Hspa8/Eif2ak3/Eif2ak4/Casp8/Cdk4/Mapk10/Jak1/Bcl2l1/Bid/Ikbkg/Pik3r1/Tradd/Fcgr2b/Tab2/Csnk2a2	Chat+
rno04392	Hippo signaling pathway - multiple species	23	0.310894625858292	0.825270741022992	0.735080058224163	0.97632254837495	1477	tags=13%, list=11%, signal=12%	29431/303039/299116	Pak1/Wwc1/Sav1	Chat+
rno04064	NF-kappa B signaling pathway	61	0.268285573021329	0.842766337161807	0.739869281045752	0.977199187297765	4374	tags=33%, list=33%, signal=22%	302424/25738/25023/266806/299626/311786/81650/312937/360640/117279/24888/309295/81515/246756/25573/308267/307641/306886/84351/85420	Eda/Plcg1/Prkcb/Erc1/Gadd45b/Traf2/Csnk2b/Cyld/Map3k14/Cflar/Bcl2l1/Ikbkg/Lyn/Tradd/Ube2i/Tab2/Csnk2a2/Ripk1/Ikbkb/Prkcq	Chat+
rno04810	Regulation of actin cytoskeleton	170	0.2432293216548	0.869726521114551	0.746651785714286	0.977199187297765	2132	tags=19%, list=16%, signal=16%	365865/29433/367072/363875/25266/29431/114486/24525/79429/363509/170911/309081/25022/365396/360820/58960/24668/117273/81732/29414/288669/24205/65172/499076/314641/25482/362800/29432/306400/296078/297518/361598	Pip5k1a/Pak3/Arhgef12/Rac1/Pdgfa/Pak1/Braf/Kras/Pdgfc/Arhgef6/Pik3ca/Dock1/Fgfr2/Ssh3/Pxn/Map2k2/Ppp1ca/Rhoa/Actr3/Akt3/Arpc3/Apc/Limk1/Ppp1r12c/Pip5k1c/Mras/Itgb8/Pak2/Arhgap35/Pak6/Arpc4/Iqgap1	Chat+
rno05142	Chagas disease	74	0.266157770602117	0.855141618910353	0.746701846965699	0.977199187297765	4798	tags=41%, list=36%, signal=26%	60660/116465/81666/170911/116554/29414/305509/24673/64546/117256/29591/25385/25031/117279/64044/25643/25272/24654/309295/25513/360697/362634/84351/24310/366508/24611/298566/64202/84405/117104	Ppp2r2b/Ifngr1/Gnaq/Pik3ca/Mapk8/Akt3/Adcy1/Ppp2cb/Il12b/Ppp2r2c/Tgfbr1/Faslg/Plcb4/Cflar/Casp8/Gnai3/Mapk10/Plcb1/Ikbkg/Pik3r1/Ifngr2/C1qc/Ikbkb/Ace/Pik3cd/Gnal/C1qa/Calr/Il12a/Ppp2r2a	Chat+
rno04390	Hippo signaling pathway	120	0.249554070978111	0.861670849317579	0.751201923076923	0.977199187297765	3264	tags=23%, list=25%, signal=18%	140590/60660/25578/303039/361765/305645/64032/84006/24668/58948/24205/299116/24673/25576/25193/117256/29591/50554/114850/304825/362279/29495/81507/303024/25594/307505/305251/25587	Bmpr2/Ppp2r2b/Ywhaz/Wwc1/Btrc/Dlg5/Ccn2/Prkci/Ppp1ca/Dlg3/Apc/Sav1/Ppp2cb/Ywhah/Ccnd3/Ppp2r2c/Tgfbr1/Smad4/Wnt7a/Crb1/Pard6b/Dlg4/Bmpr1a/Fbxw11/Ppp1cb/Ctnna1/Rassf6/Id2	Chat+
rno05150	Staphylococcus aureus infection	27	-0.263898197232288	-0.817377802972102	0.752475247524752	0.977199187297765	2485	tags=19%, list=19%, signal=15%	29687/25464/362119/84007/450225	C1qb/Icam1/C5/C3ar1/Krt10	Chat+
rno05163	Human cytomegalovirus infection	173	0.241506581942246	0.865594435726706	0.755307262569832	0.977199187297765	1304	tags=13%, list=10%, signal=12%	81504/114495/24242/367072/363875/50663/81666/24525/361696/170911/29241/25402/360820/78966/58960/311658/114117/292892/117273/114118/29414/305509	Grb2/Map2k6/Calm1/Arhgef12/Rac1/Calm2/Gnaq/Kras/Rps6kb2/Pik3ca/Adcy8/Casp3/Pxn/Arhgef11/Map2k2/Nfatc2/Gng3/Irf3/Rhoa/Gng4/Akt3/Adcy1	Chat+
rno00860	Porphyrin metabolism	26	0.29105338092896	0.793636704954367	0.761215629522431	0.977199187297765	3757	tags=38%, list=29%, signal=28%	361641/292737/24268/499335/25709/361338/309070/289352/304024/687861	Ears2/Blvrb/Cp/Fxn/Hmbs/Fech/Uros/Eprs/Cpox/Mmab	Chat+
rno04726	Serotonergic synapse	95	0.25327348710375	0.845383320475972	0.763454317897372	0.977199187297765	2652	tags=24%, list=20%, signal=19%	25324/25451/54262/50599/24239/81666/114486/24525/25402/114117/114118/246767/25450/25023/313373/29595/114119/25693/83579/64532/24703/81678/25031	Htr4/Gabrb2/Kcnn2/Kcnj3/Cacna1c/Gnaq/Braf/Kras/Casp3/Gng3/Gng4/Cyp4x1/Gabrb1/Prkcb/Cyp2j10/Htr2a/Gng10/Slc18a1/Gnb5/Adcy5/Raf1/Itpr2/Plcb4	Chat+
rno05161	Hepatitis B	124	0.245540481772584	0.852603803806542	0.765124555160142	0.977199187297765	2801	tags=21%, list=21%, signal=17%	81504/114495/25578/114486/362485/24525/170911/25402/25729/58960/311658/292892/116554/29414/100362121/25023/24514/361400/29591/291105/54244/24703/25385/50554/313845/81646	Grb2/Map2k6/Ywhaz/Braf/Ccne2/Kras/Pik3ca/Casp3/Ccne1/Map2k2/Nfatc2/Irf3/Mapk8/Akt3/Ddb2/Prkcb/Jak2/Nfatc3/Tgfbr1/E2f3/Crebbp/Raf1/Faslg/Smad4/Sos1/Creb1	Chat+
rno00630	Glyoxylate and dicarboxylate metabolism	29	0.289934177954137	0.802276243487706	0.770328102710414	0.977199187297765	879	tags=10%, list=7%, signal=10%	687008/688517/287115	Pcca/Mmut/Pgp	Chat+
rno04927	Cortisol synthesis and secretion	52	0.267000901791118	0.823361702845586	0.772667542706964	0.977199187297765	2801	tags=27%, list=21%, signal=21%	24239/81666/29241/170899/305509/304496/304947/79240/64532/84420/81678/25031/24180/81646	Cacna1c/Gnaq/Adcy8/Kcnk2/Adcy1/Orai1/Pbx1/Nr4a1/Adcy5/Adcy7/Itpr2/Plcb4/Agtr1a/Creb1	Chat+
rno05320	Autoimmune thyroid disease	17	-0.286074176920347	-0.804258257037655	0.773255813953488	0.977199187297765	2414	tags=41%, list=18%, signal=34%	246097/309603/414784/294228/24747/414788/361787	Fas/RT1-CE1/RT1-T24-4/RT1-S3/RT1-M3-1/RT1-T24-3/RT1-T24-1	Chat+
rno04668	TNF signaling pathway	78	0.254877178202612	0.830253967954139	0.774484536082474	0.977199187297765	4233	tags=31%, list=32%, signal=21%	114495/114114/314384/170911/25402/116554/29414/311786/192126/81646/312937/360640/117279/64044/81647/25272/309295/25513/246756/365057/308267/306886/84351/362165	Map2k6/Dnm1l/Rps6ka5/Pik3ca/Casp3/Mapk8/Akt3/Traf2/Dab2ip/Creb1/Cyld/Map3k14/Cflar/Casp8/Atf2/Mapk10/Ikbkg/Pik3r1/Tradd/Map3k5/Tab2/Ripk1/Ikbkb/Creb3l1	Chat+
rno04152	AMPK signaling pathway	104	0.249721734034547	0.847921090226477	0.776960784313726	0.977199187297765	1715	tags=16%, list=13%, signal=14%	373545/83516/60660/81745/361696/360827/170911/25718/363122/65158/29414/299147/308579/287871/24673/84482/117256	Prkag2/Ppargc1a/Ppp2r2b/Pdpk1/Rps6kb2/Ulk1/Pik3ca/Igf1r/Ppp2r3a/Rab2a/Akt3/Ppp2r5e/Cpt1c/Rptor/Ppp2cb/Foxo1/Ppp2r2c	Chat+
rno05145	Toxoplasmosis	80	0.253952591149646	0.829772506708257	0.778350515463918	0.977199187297765	4018	tags=29%, list=31%, signal=20%	114495/81745/116465/25402/117036/116554/29414/64546/24514/24981/282819/24468/114517/64044/25643/25272/84598/311862/24511/24888/309295/360697/308267	Map2k6/Pdpk1/Ifngr1/Casp3/Lamc1/Mapk8/Akt3/Il12b/Jak2/RT1-Db2/Ppif/Hspa8/Itga6/Casp8/Gnai3/Mapk10/Jak1/Lamc3/Itgb1/Bcl2l1/Ikbkg/Ifngr2/Tab2	Chat+
rno04612	Antigen processing and presentation	35	-0.258089897316694	-0.833605497280328	0.788321167883212	0.978718070839496	404	tags=31%, list=3%, signal=31%	64529/414784/24223/25337/294228/24747/29508/414788/29468/361787/301252	Ctsb/RT1-T24-4/B2m/Nfyc/RT1-S3/RT1-M3-1/Nfya/RT1-T24-3/Pdia3/RT1-T24-1/Hsp90ab1	Chat+
rno00900	Terpenoid backbone biosynthesis	21	0.302038539502263	0.786832796142518	0.789865871833085	0.978718070839496	1796	tags=24%, list=14%, signal=21%	298541/294400/310645/291211/100364990	Dhdds/Nus1/Pmvk/Ggps1/Pdss1	Chat+
rno03030	DNA replication	32	0.277580038776087	0.788446406470508	0.790436005625879	0.978718070839496	4876	tags=44%, list=37%, signal=28%	298933/84490/298098/301323/288003/362385/246327/116468/81513/29728/85242/59294/25737/85241	Rnaseh1/Fen1/Pole3/Prim2/Rfc4/Pole4/Prim1/Rfc2/Lig1/Mcm4/Pola2/Pold1/Pcna/Pola1	Chat+
rno04922	Glucagon signaling pathway	78	0.251361013922325	0.818800179245891	0.79639175257732	0.978718070839496	3706	tags=35%, list=28%, signal=25%	373545/24242/83516/50663/81666/25739/171140/29414/24244/308579/84482/29516/54244/690987/81678/25031/81646/24778/25636/60416/64035/116719/81647/24654/171378/25757/289950	Prkag2/Calm1/Ppargc1a/Calm2/Gnaq/Pygb/Camk2g/Akt3/Calm3/Cpt1c/Foxo1/Pde3b/Crebbp/Gys1/Itpr2/Plcb4/Creb1/Slc2a1/Prkaca/Pfkp/Pygl/Acacb/Atf2/Plcb1/Ppp3cc/Cpt1a/Pdhb	Chat+
rno04920	Adipocytokine signaling pathway	59	0.258987064756001	0.81364464311269	0.8	0.978718070839496	1880	tags=14%, list=14%, signal=12%	373545/83516/94340/117243/116554/29414/308579/24514	Prkag2/Ppargc1a/Acsl5/Acsl6/Mapk8/Akt3/Cpt1c/Jak2	Chat+
rno00600	Sphingolipid metabolism	49	0.260758579803599	0.797878721165045	0.800796812749004	0.978718070839496	3971	tags=45%, list=30%, signal=31%	301543/366065/353229/50555/84431/114104/300757/308589/64369/296188/300129/83626/286896/303790/683713/315222/361213/94338/684536/81536/170897/360833	Sgpp2/Cers6/Sgms1/Ugt8/Asah1/Asah2/Hexa/Sphk2/Plpp1/Sptlc3/Cerk/Ugcg/Sgpl1/Smpd4/Gal3st1/Arsa/Sptlc1/Smpd3/Gba/Sgpp1/Sphk1/Kdsr	Chat+
rno04975	Fat digestion and absorption	22	0.293628579755668	0.772776252728545	0.801178203240059	0.978718070839496	46	tags=5%, list=0%, signal=5%	432367	Npc1l1	Chat+
rno00130	Ubiquinone and other terpenoid-quinone biosynthesis	8	-0.331036667133447	-0.754299010572984	0.803664921465969	0.978718070839496	2683	tags=50%, list=20%, signal=40%	29309/25249/304542/299195	Coq3/Coq7/Coq5/Coq6	Chat+
rno00531	Glycosaminoglycan degradation	12	-0.291367438813088	-0.750533020631645	0.808864265927978	0.978718070839496	2286	tags=33%, list=17%, signal=28%	25227/24434/294673/316033	Arsb/Gusb/Hexb/Glb1	Chat+
rno05225	Hepatocellular carcinoma	138	0.238483182161029	0.83593615096046	0.813519813519814	0.978718070839496	3047	tags=24%, list=23%, signal=19%	81504/299186/114486/24525/361696/170911/25718/361745/58960/25738/361388/29414/24205/312781/24426/100362121/25023/297437/282546/29591/363002/291105/114483/299626/366980/24703/113927/50554/114850/313845/171379/501110/24314	Grb2/Dpf3/Braf/Kras/Rps6kb2/Pik3ca/Igf1r/Smarca2/Map2k2/Plcg1/Gab1/Akt3/Apc/Lrp6/Gstp1/Ddb2/Prkcb/Txnrd3/Arid1b/Tgfbr1/Smarcd1/E2f3/Cdk6/Gadd45b/Arid2/Raf1/Csnk1a1/Smad4/Wnt7a/Sos1/Smarca4/Gsta6/Nqo1	Chat+
rno04110	Cell cycle	102	0.242862483820204	0.822022300263149	0.814814814814815	0.978718070839496	2802	tags=22%, list=21%, signal=17%	685055/361195/25578/361178/362485/360748/25729/25576/25193/685029/295596/360643/291105/114483/299626/54244/361662/63996/100360936/313702/50554/366381	Atr/Cdc14b/Ywhaz/Tfdp1/Ccne2/Prkdc/Ccne1/Ywhah/Ccnd3/Anapc13/Orc4/Cdc27/E2f3/Cdk6/Gadd45b/Crebbp/Bub3/Smc1a/Anapc16/Mad2l2/Smad4/Cdc26	Chat+
rno01524	Platinum drug resistance	63	0.253971312212537	0.800278345683528	0.815926892950392	0.978718070839496	1300	tags=11%, list=10%, signal=10%	499505/81745/309812/170911/25402/298074/29414	Msh3/Pdpk1/Rev3l/Pik3ca/Casp3/Xpa/Akt3	Chat+
rno04623	Cytosolic DNA-sensing pathway	34	-0.248874195097607	-0.798199369315675	0.816546762589928	0.978718070839496	714	tags=18%, list=5%, signal=17%	361640/363984/690254/366277/299827/301246	Polr3e/Ikbke/Polr3gl/Polr3k/Tbk1/Polr1c	Chat+
rno05330	Allograft rejection	16	-0.270998760731094	-0.747470951856945	0.825581395348837	0.986111111111111	2414	tags=44%, list=18%, signal=36%	246097/309603/414784/294228/24747/414788/361787	Fas/RT1-CE1/RT1-T24-4/RT1-S3/RT1-M3-1/RT1-T24-3/RT1-T24-1	Chat+
rno04217	Necroptosis	99	0.243086916209906	0.817528359025095	0.83	0.987958477508651	4102	tags=33%, list=31%, signal=23%	114114/116465/25739/25319/365191/60383/171140/679906/116554/54287/24514/364386/311786/25385/686326/108349189/312937/117279/64035/64044/363720/83533/282834/25272/100360977/84598/64625/360834/246756/360697/24246/282817/306886	Dnm1l/Ifngr1/Pygb/Fth1/Chmp2a/Rbck1/Camk2g/Trpm7/Mapk8/Eif2ak2/Jak2/Rnf31/Traf2/Faslg/Ifnar2/LOC108349189/Cyld/Cflar/Pygl/Casp8/Chmp2b/Aifm1/Chmp3/Mapk10/Ppial4d/Jak1/Bid/Vps4b/Tradd/Ifngr2/Camk2d/Pycard/Ripk1	Chat+
rno03430	Mismatch repair	21	0.288453449561713	0.751442629306905	0.836065573770492	0.991667467431741	329	tags=5%, list=2%, signal=5%	499505	Msh3	Chat+
rno05140	Leishmaniasis	45	0.255414853638071	0.769033345484585	0.838881491344874	0.991667467431741	2426	tags=13%, list=18%, signal=11%	116465/54243/64546/25023/24514/24981	Ifngr1/Cr1l/Il12b/Prkcb/Jak2/RT1-Db2	Chat+
rno05417	Lipid and atherosclerosis	146	0.233716137982032	0.822367962151202	0.847045191193511	0.995841721845276	2140	tags=16%, list=16%, signal=14%	114495/24242/363875/81745/50663/295347/24525/170911/25402/311658/171140/25738/292892/116554/117273/29414/24244/29467/64546/24514/361400/25664/252961/313373	Map2k6/Calm1/Rac1/Pdpk1/Calm2/Rap1a/Kras/Pik3ca/Casp3/Nfatc2/Camk2g/Plcg1/Irf3/Mapk8/Rhoa/Akt3/Calm3/Ddit3/Il12b/Jak2/Nfatc3/Pparg/Tank/Cyp2j10	Chat+
rno05030	Cocaine addiction	45	0.250757954705526	0.755011801652393	0.848202396804261	0.995841721845276	1222	tags=11%, list=9%, signal=10%	24416/191573/29627/360616/24411	Grm3/Grin3a/Gria2/Ppp1r1b/Grin2c	Chat+
rno05204	Chemical carcinogenesis - DNA adducts	30	0.265315884126022	0.738750101159636	0.851640513552068	0.996477335584733	49	tags=3%, list=0%, signal=3%	170509	Cyp3a62	Chat+
rno05207	Chemical carcinogenesis - receptor activation	145	0.231871430344061	0.814421707497216	0.862470862470862	0.997146932952924	1906	tags=13%, list=14%, signal=11%	288064/170509/81504/361959/24239/24525/361696/170911/29241/313615/58960/29414/305509/361055/362607/25193/25023/24514/25315	Kpna1/Cyp3a62/Grb2/Kpna4/Cacna1c/Kras/Rps6kb2/Pik3ca/Adcy8/Paqr7/Map2k2/Akt3/Adcy1/Kpna3/Kpna6/Ccnd3/Prkcb/Jak2/Ephx1	Chat+
rno04061	Viral protein interaction with cytokine and cytokine receptor	18	0.277811596408461	0.699227859984082	0.885321100917431	0.997146932952924	9509	tags=100%, list=72%, signal=28%	307403/29197/362505/24772/117029/25625/89808/304091/25704/78965/24499/117551/84348/25205/308716/363682/306748/498951	Csf1r/Il18/Ccl27/Cxcl12/Ccr5/Tnfrsf1a/Cx3cl1/Il10rb/Il2ra/Csf1/Il6r/Ccl22/Ackr3/Il6st/Il20ra/Ccr10/Cxcl14/Il34	Chat+
rno00561	Glycerolipid metabolism	49	-0.219711038384205	-0.775478044755019	0.887550200803213	0.997146932952924	1538	tags=20%, list=12%, signal=18%	305166/290843/294324/309014/81821/362972/24192/84497/361076/29254	Gpat3/Gpat4/Agpat3/Plpp4/Dgkz/Pnpla3/Akr1b1/Dgat1/Dgkh/Mgll	Chat+
rno04530	Tight junction	124	0.228179672996846	0.792320906695258	0.890865954922894	0.997146932952924	2113	tags=18%, list=16%, signal=15%	373545/363875/60660/295347/29340/500261/292994/84006/292683/116554/117273/81732/288669/58948/24673/316233/310655/117256/84588/266688/297518/26955	Prkag2/Rac1/Ppp2r2b/Rap1a/Prkce/Magi1/Tjp1/Prkci/Sympk/Mapk8/Rhoa/Actr3/Arpc3/Dlg3/Ppp2cb/Tjap1/Cgn/Ppp2r2c/Cldn11/Rab8b/Arpc4/Afdn	Chat+
rno00450	Selenocompound metabolism	13	0.281235429205531	0.655727819856134	0.892690513219285	0.997146932952924	3865	tags=38%, list=29%, signal=27%	81522/297437/363285/361661/58819	Mtr/Txnrd3/Scly/Pstk/Txnrd1	Chat+
rno00590	Arachidonic acid metabolism	43	-0.22698767809751	-0.768849350167201	0.901185770750988	0.997146932952924	203	tags=5%, list=2%, signal=5%	362809/102556347	Ptges3/LOC102556347	Chat+
rno00511	Other glycan degradation	17	0.26691435015983	0.663203774570292	0.907294832826748	0.997146932952924	2077	tags=24%, list=16%, signal=20%	24375/300757/310864/292485	Fuca1/Hexa/Manba/Fuca2	Chat+
rno00983	Drug metabolism - other enzymes	44	-0.223619160898467	-0.761356675727479	0.908	0.997146932952924	2286	tags=23%, list=17%, signal=19%	24434/300850/298410/295088/311422/289533/301005/191575/81656/85269	Gusb/Gsta4/Cmpk1/Gmps/Itpa/Ugt2a3/Impdh2/Nme1/Dpyd/Nme3	Chat+
rno04976	Bile secretion	54	0.23291293796377	0.724201140855994	0.913725490196078	0.997146932952924	3252	tags=24%, list=25%, signal=18%	170913/54262/170924/29241/305509/25390/25315/64532/84420/24778/84484/25636/24777	Abcb1a/Kcnn2/Abcc4/Adcy8/Adcy1/Atp1b3/Ephx1/Adcy5/Adcy7/Slc2a1/Slc4a4/Prkaca/Slc10a1	Chat+
rno04630	JAK-STAT signaling pathway	102	0.223526145929587	0.756574147458795	0.914814814814815	0.997146932952924	3021	tags=20%, list=23%, signal=15%	81504/25266/116465/170911/29414/64546/171334/25193/83422/24514/287659/444986/54244/24703/686326/84607/25084/313845/83681/24649	Grb2/Pdgfa/Ifngr1/Pik3ca/Akt3/Il12b/Il12rb2/Ccnd3/Pias2/Jak2/Socs7/Il22ra2/Crebbp/Raf1/Ifnar2/Socs2/Il4r/Sos1/Cish/Pim1	Chat+
rno03018	RNA degradation	71	0.231223866721788	0.739286105876166	0.919842312746386	0.997146932952924	3810	tags=38%, list=29%, signal=27%	365668/363064/24333/408200/301513/686999/290647/307745/296913/306103/300944/298510/315159/171350/306492/299805/298086/361399/300045/60416/363129/316098/310461/289810/306672/306222/100360750	Mtrex/Wdr61/Eno1/Pan2/Cnot9/Mphosph6/Lsm4/Tent4b/Lsm8/Dis3/Xrn1/Pabpc4/Tob2/Pabpc1/Cnot7/Cnot2/Zcchc7/Edc4/Exosc4/Pfkp/Nudt16/Exosc7/Dhx36/C1d/Tent4a/Lsm5/LOC100360750	Chat+
rno04928	Parathyroid hormone synthesis, secretion and action	80	0.226318844648405	0.73948115350618	0.922680412371134	0.997146932952924	2917	tags=25%, list=22%, signal=20%	24626/499497/81666/114486/65205/29241/24627/78966/117273/305509/312781/25023/64532/291848/24703/84420/81678/25031/81646/288770	Pde4b/Mef2c/Gnaq/Braf/Mmp16/Adcy8/Pde4d/Arhgef11/Rhoa/Adcy1/Lrp6/Prkcb/Adcy5/Mmp15/Raf1/Adcy7/Itpr2/Plcb4/Creb1/Naca	Chat+
rno04926	Relaxin signaling pathway	103	0.220645175106385	0.749095434897225	0.925245098039216	0.997146932952924	3518	tags=27%, list=27%, signal=20%	81504/24598/24525/170911/29241/58960/114117/116554/114118/29414/305509/29591/114119/83579/64532/24703/84420/25031/295144/313845/81646/25636/685451/24329/81647/25643/25272/24654	Grb2/Nos1/Kras/Pik3ca/Adcy8/Map2k2/Gng3/Mapk8/Gng4/Akt3/Adcy1/Tgfbr1/Gng10/Gnb5/Adcy5/Raf1/Adcy7/Plcb4/Rxfp1/Sos1/Creb1/Prkaca/Gng13/Egfr/Atf2/Gnai3/Mapk10/Plcb1	Chat+
rno03440	Homologous recombination	38	-0.217456921083393	-0.717467049823418	0.929368029739777	0.997146932952924	1744	tags=26%, list=13%, signal=23%	85482/289758/293678/290631/64012/293144/287930/497672/362704/291787	Nbn/Pold2/Mus81/Babam1/Rad50/Pold3/Top3b/Brca1/Babam2/Rbbp8	Chat+
rno05143	African trypanosomiasis	20	0.250509694291091	0.645591161556764	0.929955290611028	0.997146932952924	2652	tags=30%, list=20%, signal=24%	81666/64546/25023/24602/25385/25031	Gnaq/Il12b/Prkcb/Nppa/Faslg/Plcb4	Chat+
rno05146	Amoebiasis	57	0.222503253891465	0.69677793109938	0.932291666666667	0.997146932952924	2079	tags=16%, list=16%, signal=13%	81666/170911/25402/117036/305509/291085/64546/25023/117254	Gnaq/Pik3ca/Casp3/Lamc1/Adcy1/Serpinb6a/Il12b/Prkcb/Prdx1	Chat+
rno01040	Biosynthesis of unsaturated fatty acids	27	0.242122761473637	0.661677691737196	0.932761087267525	0.997146932952924	4358	tags=41%, list=33%, signal=27%	26759/84575/171400/50681/300783/83522/24157/362540/315851/680115/314304	Acot7/Fads1/Elovl5/Acox1/Hacd3/Acox3/Acaa1a/Hacd4/Elovl4/Hacd1/Acot3	Chat+
rno00350	Tyrosine metabolism	21	-0.225095231248831	-0.664614519778684	0.933534743202417	0.997146932952924	3215	tags=29%, list=24%, signal=22%	316421/302980/25721/29253/24311/24401	Aox2/Fahd1/Got2/Maoa/Ddc/Got1	Chat+
rno00061	Fatty acid biosynthesis	18	0.24843474479814	0.625288854736967	0.938837920489297	0.997146932952924	3704	tags=33%, list=28%, signal=24%	94340/117243/359725/116719/315173/113976	Acsl5/Acsl6/Cbr4/Acacb/Mcat/Acsl4	Chat+
rno05224	Breast cancer	104	0.21648987981102	0.735083534567175	0.941176470588235	0.997146932952924	3326	tags=23%, list=25%, signal=17%	81504/114486/24525/361696/170911/25718/58960/29414/24205/312781/100362121/291105/114483/299626/24703/113927/114850/313845/24482/24890/360254/406162/24329/94201	Grb2/Braf/Kras/Rps6kb2/Pik3ca/Igf1r/Map2k2/Akt3/Apc/Lrp6/Ddb2/E2f3/Cdk6/Gadd45b/Raf1/Csnk1a1/Wnt7a/Sos1/Igf1/Esr1/Brca2/Notch4/Egfr/Cdk4	Chat+
rno00750	Vitamin B6 metabolism	9	-0.24293978476669	-0.569240997026636	0.944444444444444	0.997146932952924	3509	tags=33%, list=27%, signal=24%	64533/316421/727679	Pnpo/Aox2/Pdxp	Chat+
rno04610	Complement and coagulation cascades	33	0.226918762666586	0.645747042587803	0.949295774647887	0.997146932952924	2181	tags=12%, list=17%, signal=10%	29366/54243/29333/29436	Serpine2/Cr1l/Cd46/Tfpi	Chat+
rno01240	Biosynthesis of cofactors	118	-0.190645552943048	-0.789533701124754	0.955056179775281	0.997146932952924	2344	tags=19%, list=18%, signal=16%	501167/24434/102238592/65183/298410/29498/29223/25283/304542/727679/25458/289533/365699/300741/65155/191575/83472/289827/29592/299195/85269/313560/365985	Gmppa/Gusb/Ak6/Aldh3a2/Cmpk1/Pts/Ak4/Gclc/Coq5/Pdxp/Gss/Ugt2a3/Nadk2/Mpi/Alas1/Nme1/Ugdh/Ugp2/Bcat1/Coq6/Nme3/Ctps1/Ak5	Chat+
rno04060	Cytokine-cytokine receptor interaction	110	0.211510320679096	0.723116364841478	0.95609756097561	0.997146932952924	3567	tags=18%, list=27%, signal=13%	140590/116465/302424/316256/64546/171334/691799/25466/29591/24596/29263/25385/686326/25084/308436/81507/171499/360548/307403/500318	Bmpr2/Ifngr1/Eda/Tnfrsf21/Il12b/Il12rb2/Il17d/Il1rap/Tgfbr1/Ngfr/Acvr2a/Faslg/Ifnar2/Il4r/Cxcl17/Bmpr1a/Crlf2/Tnfsf12/Csf1r/Cd27	Chat+
rno04930	Type II diabetes mellitus	36	0.213595741893448	0.622334708009702	0.956284153005464	0.997146932952924	1246	tags=11%, list=9%, signal=10%	24239/29340/170911/116554	Cacna1c/Prkce/Pik3ca/Mapk8	Chat+
rno01212	Fatty acid metabolism	54	0.21624614813609	0.672378737544546	0.958169934640523	0.997146932952924	4207	tags=39%, list=32%, signal=27%	94340/117243/25618/308579/171155/84575/171400/50681/300783/359725/83522/315173/308100/24157/113965/25757/113976/362540/315851/680115/24158	Acsl5/Acsl6/Acadsb/Cpt1c/Hadhb/Fads1/Elovl5/Acox1/Hacd3/Cbr4/Acox3/Mcat/Acat2/Acaa1a/Hadh/Cpt1a/Acsl4/Hacd4/Elovl4/Hacd1/Acadm	Chat+
rno03410	Base excision repair	32	0.218320657463388	0.620124338170228	0.960618846694796	0.997146932952924	4975	tags=41%, list=38%, signal=25%	81528/84490/303369/680915/298098/108349189/362385/361767/81513/29240/59294/25737/114521	Ogg1/Fen1/Lig3/Mbd4/Pole3/LOC108349189/Pole4/Poll/Lig1/Polb/Pold1/Pcna/Tdg	Chat+
[truncated: 3,453 more rows]
