# Supplementary material for: Single-nucleus genomics in outbred rats with divergent cocaine addiction-like behaviors reveals changes in amygdala GABAergic inhibition
Source: Nat Neurosci. 2023 Oct 5;26(11):1868–79. doi: 10.1038/s41593-023-01452-y (PMC10620093; doi:10.1038/s41593-023-01452-y)
Supplement: Supplementary file 11 — All cell-type-specific differential peak accessibility analysis results, obtained using the negative binomial test. [file 41593_2023_1452_MOESM11_ESM.csv]

p_val	avg_log2FC	pct.1	pct.2	p_val_adj	celltype	q_val	peak
3.10231608775504e-260	0.964525373168378	0.953	0.606	9.05392336314783e-255	Astrocytes	4.3693019779942e-256	chr1-11909673-11912489
2.86559985305846e-91	0.613266781752415	0.722	0.346	8.36308123515993e-86	Astrocytes	2.01795541652377e-87	chr1-11906090-11907632
4.35241060323624e-53	0.0187096608870143	0.991	0.991	1.27022492009088e-47	Astrocytes	2.04331169786597e-49	chr4-77447473-77449019
3.91620665829445e-33	0.34382588467738	0.266	0.095	1.14292141598329e-27	Astrocytes	1.37889636438548e-29	chr9-11761359-11764402
9.18127962598282e-31	-0.116919218837866	0.755	0.642	2.67950137116533e-25	Astrocytes	2.58618284504684e-27	chr14-46644439-46645435
2.77251935246449e-29	-0.0475967964695032	0.613	0.528	8.09143137900647e-24	Astrocytes	6.50802709335165e-26	chr14-46654775-46657588
1.05648035339258e-25	0.0812191510087323	0.113	0.067	3.08327452255503e-20	Astrocytes	2.12563847102587e-22	chr4-176617335-176619651
6.29600798473357e-24	-0.0796311745547407	0.71	0.619	1.83745215429658e-18	Astrocytes	1.10841220571234e-20	chr14-46643427-46644259
6.82478997642436e-18	-0.128659212311319	0.041	0.116	1.99177400587959e-12	Astrocytes	1.06800380031067e-14	chr2-160884581-160886922
1.6459826456496e-16	-0.0991279760278763	0.521	0.48	4.80370159236961e-11	Astrocytes	2.3182019581329e-13	chr14-46329367-46330131
3.73362109207448e-16	-0.0966496584960563	0.037	0.101	1.08963491399538e-10	Astrocytes	4.78039267825245e-13	chr12-5421296-5422851
1.04951118913838e-15	0.166724064935008	0.229	0.104	3.06293543482902e-10	Astrocytes	1.23177629898541e-12	chr14-46632349-46634513
1.1870132226497e-14	0.0246591380041599	0.162	0.137	3.4642268695098e-09	Astrocytes	1.2859918636768e-11	chr6-76660840-76662290
2.58108509854755e-14	0.135866252799427	0.111	0.024	7.53274199500511e-09	Astrocytes	2.59657160913884e-11	chr15-558156-559029
8.54712106849635e-14	-0.0392971949363743	0.266	0.262	2.49442600111425e-08	Astrocytes	8.02517687524684e-11	chr1-52806561-52807889
2.45558195582785e-13	0.0423741652610678	0.237	0.196	7.16646860316624e-08	Astrocytes	2.16152601661746e-10	chr11-89276392-89278158
3.32823877325811e-13	0.0106178997167717	0.261	0.237	9.7132651654274e-08	Astrocytes	2.75734793426866e-10	chr20-43711158-43714006
8.10787451627269e-13	0.211671505850103	0.462	0.337	2.36623453032709e-07	Astrocytes	6.34396137151025e-10	chr1-54440192-54442799
9.20207189955461e-13	0.0500188211325525	0.493	0.442	2.68556947145362e-07	Astrocytes	6.82115687543827e-10	chr2-187598408-187599814
7.62095164833319e-12	0.0730260047078032	0.305	0.243	2.22412901285615e-06	Astrocytes	5.36667415075623e-09	chr1-217343931-217346367
1.1020419671942e-11	0.0523645525729516	0.192	0.15	3.21624335873823e-06	Astrocytes	7.3910281266491e-09	chr5-34811953-34814189
1.78516656585006e-11	0.135554358775766	0.279	0.219	5.20990151243945e-06	Astrocytes	1.13820122237026e-08	chr12-1508659-1510992
1.85874951111304e-11	0.0331117795307291	0.58	0.523	5.42464892321273e-06	Astrocytes	1.13820122237026e-08	chr4-140701898-140704857
2.76753884646831e-11	0.0185228249371616	0.195	0.173	8.07689607108697e-06	Astrocytes	1.62408404640249e-08	chr11-35177609-35179417
5.78513488248762e-11	-0.00647561092303434	0.241	0.23	1.68835690464472e-05	Astrocytes	3.25911358739823e-08	chr3-171489725-171491639
1.37266589515524e-10	0.016105498870339	0.228	0.202	4.00604305505685e-05	Astrocytes	7.43562556437169e-08	chr20-5374538-5376286
1.46564621348191e-10	0.00771843582010734	0.438	0.391	4.27740053527416e-05	Astrocytes	7.64524491506638e-08	chr5-14411213-14412940
2.87962915474724e-10	0.0796788248831379	0.331	0.262	8.40402491038052e-05	Astrocytes	1.44845346483786e-07	chr2-32715080-32716216
3.72800849880885e-10	0.010627797506216	0.375	0.347	0.000108799691232637	Astrocytes	1.8105266102491e-07	chr16-82473237-82474374
4.16145602454837e-10	-0.025652253570016	0.411	0.394	0.00012144959720283	Astrocytes	1.89237998736556e-07	chr1-11971500-11972988
4.16527830221048e-10	0.0471234971292305	0.145	0.103	0.000121561148083032	Astrocytes	1.89237998736556e-07	chr14-46579852-46581809
4.99203852591746e-10	0.0131069103964665	0.415	0.383	0.000145689649155786	Astrocytes	2.19712095621942e-07	chr10-6868869-6871024
8.49725228092331e-10	0.124081558965331	0.228	0.142	0.000247987209467378	Astrocytes	3.62652427650072e-07	chr15-343470-345548
9.73525295469287e-10	0.0183375219783643	0.159	0.133	0.000284117516330939	Astrocytes	4.03268537099689e-07	chr17-22639754-22641309
1.0093383146104e-09	0.0298766851375929	0.121	0.098	0.000294569331089157	Astrocytes	4.06157737799225e-07	chr2-261150318-261151347
1.11684965326629e-09	0.00271481829345871	0.176	0.164	0.000325945870207847	Astrocytes	4.36936403238956e-07	chr5-63781082-63782294
1.19336221663061e-09	0.0459358765809179	0.281	0.241	0.000348275602750345	Astrocytes	4.54251715108798e-07	chr15-108906909-108909808
1.52705651399371e-09	0.0160937050465539	0.439	0.386	0.000445662281269982	Astrocytes	5.65975366923353e-07	chr4-22080904-22082357
2.6562782983597e-09	0.0252810137964337	0.256	0.223	0.000775218883706489	Astrocytes	9.59257014207641e-07	chr18-61725044-61726484
2.89780904110088e-09	0.0225801251428535	0.381	0.341	0.000845708181791044	Astrocytes	1.02031856337162e-06	chr5-88829982-88831410
3.13968141357688e-09	0.0269152952273473	0.235	0.2	0.000916297182463932	Astrocytes	1.07851885436138e-06	chr1-131424544-131426389
3.34601302554397e-09	0.0333637871379592	0.237	0.195	0.000976513825426854	Astrocytes	1.12202970123241e-06	chr14-6993628-6994638
4.02307309581722e-09	0.0147040957464307	0.206	0.185	0.00117410974457568	Astrocytes	1.3176967786393e-06	chr17-44542511-44544943
4.34893025066974e-09	-0.0547816704382296	0.334	0.335	0.00126920920007646	Astrocytes	1.39205303750983e-06	chr14-46648872-46649496
6.67230609552578e-09	0.0865942314630565	0.247	0.186	0.00194727250014262	Astrocytes	2.08828353443078e-06	chr14-46525324-46526970
7.68997411973531e-09	0.077105656540085	0.208	0.154	0.00224427280700003	Astrocytes	2.35446946744244e-06	chr8-131771020-131772629
8.32956994150345e-09	0.0729813004177624	0.328	0.275	0.00243093501000813	Astrocytes	2.4450751451675e-06	chr10-101565145-101566993
8.33311608690997e-09	0.0113694783637027	0.18	0.165	0.00243196993126815	Astrocytes	2.4450751451675e-06	chr1-90436318-90438045
1.01035492470156e-08	0.0207951249851376	0.164	0.145	0.00294866022644602	Astrocytes	2.90404872642791e-06	chr1-2193972-2194863
1.15295029327065e-08	0.041957089034674	0.148	0.118	0.00336481625389281	Astrocytes	3.24763038608477e-06	chr5-129753747-129754837
1.79084868276078e-08	0.0273425624803873	0.297	0.266	0.00522648442971636	Astrocytes	4.90276189077631e-06	chr18-30953911-30955728
1.81016485600943e-08	0.00995432004653568	0.236	0.215	0.00528285752237216	Astrocytes	4.90276189077631e-06	chr8-84833757-84835959
1.98424684241109e-08	-0.0044797231179356	0.303	0.288	0.00579090535476621	Astrocytes	5.27285519405996e-06	chr15-42575348-42576585
2.51903936968868e-08	0.0702076621485369	0.376	0.312	0.00735166525807422	Astrocytes	6.47090564576673e-06	chr17-54619657-54621251
2.52697962593844e-08	0.0316294254862848	0.199	0.169	0.00737483841952379	Astrocytes	6.47090564576673e-06	chr8-91803475-91805497
2.61844134045666e-08	-0.0168982366458279	0.189	0.189	0.00764176394564235	Astrocytes	6.50944831152293e-06	chr15-58321337-58322273
2.63446857254194e-08	-0.000298883101008562	0.381	0.359	0.00768853846084929	Astrocytes	6.50944831152293e-06	chr3-92478878-92480162
2.76264781623449e-08	-0.00164097737436519	0.188	0.183	0.00806262189281139	Astrocytes	6.70847100755975e-06	chr9-114943431-114944563
2.88489928862181e-08	0.00853322919735483	0.194	0.173	0.00841940547988543	Astrocytes	6.88659687812705e-06	chr14-84520904-84521819
2.98420026772684e-08	0.00415937314252035	0.398	0.363	0.00870920942934471	Astrocytes	7.00491276177747e-06	chr17-6243470-6246046
3.28119756225869e-08	-0.0264368715497623	0.192	0.197	0.00957597821359824	Astrocytes	7.57580106013957e-06	chr3-171505904-171506749
3.69456604954071e-08	0.0521436158499752	0.356	0.301	0.0107823693416216	Astrocytes	8.37244317588194e-06	chr3-9484313-9486288
3.74512865720365e-08	-0.0370785596149277	0.395	0.383	0.0109299332783294	Astrocytes	8.37244317588194e-06	chr9-93460880-93462286
4.09990265355174e-08	0.00164768487687994	0.46	0.422	0.0119653199002315	Astrocytes	9.0223482769723e-06	chr12-39530110-39532788
5.50460093877713e-08	0.06349259073751	0.411	0.363	0.0160648475637647	Astrocytes	1.19271999418057e-05	chr17-9192474-9194090
6.37964568864761e-08	0.0446333751915362	0.337	0.294	0.0186186131635767	Astrocytes	1.36137772543808e-05	chr9-49328307-49330431
6.5082100596629e-08	0.0312673129735606	0.35	0.315	0.0189938205665226	Astrocytes	1.36808403701929e-05	chr1-79998108-80000959
7.0811989386479e-08	-0.0183965279805232	0.412	0.389	0.0206660542305076	Astrocytes	1.46664126252819e-05	chr15-27988469-27991485
7.42562525042888e-08	0.0372000657119199	0.364	0.327	0.0216712417558617	Astrocytes	1.51568849314551e-05	chr5-162846069-162847501
8.30021273441902e-08	0.0521367810165981	0.275	0.228	0.0242236728526378	Astrocytes	1.67000280216511e-05	chr2-174977562-174979041
1.01927283331936e-07	0.0439128401680633	0.443	0.392	0.0297468660767255	Astrocytes	1.98018001970446e-05	chr2-187572593-187573861
1.02105464321809e-07	0.00436624126061586	0.299	0.28	0.0297988671295339	Astrocytes	1.98018001970446e-05	chr6-119522175-119523674
1.02636425332594e-07	0.0507869492130233	0.259	0.222	0.0299538249147657	Astrocytes	1.98018001970446e-05	chr17-56481955-56483748
1.07859019831582e-07	0.136809776830144	0.457	0.404	0.0314780077837283	Astrocytes	2.02643638908893e-05	chr13-33502360-33505460
1.08801852663388e-07	-0.0504574071626366	0.149	0.173	0.0317531678886937	Astrocytes	2.02643638908893e-05	chr1-226026066-226026766
1.09350444171229e-07	-0.0308968919619762	0.357	0.348	0.0319132710287083	Astrocytes	2.02643638908893e-05	chr19-59815215-59816374
1.13185530209726e-07	0.00916384903986692	0.14	0.129	0.0330325178785273	Astrocytes	2.07026624347244e-05	chr1-131463543-131465057
1.1784248308206e-07	0.0131873764929158	0.333	0.293	0.0343916216326006	Astrocytes	2.12781222016376e-05	chr6-109299707-109301650
1.30673110775582e-07	0.0396082869728837	0.117	0.089	0.0381361633411889	Astrocytes	2.32962036982696e-05	chr15-1303333-1305473
1.42587980499044e-07	0.0310878118951136	0.169	0.149	0.0416134465807629	Astrocytes	2.51026139668567e-05	chr19-57321347-57322184
1.62548840619817e-07	0.0474221849530396	0.154	0.12	0.0474389038418497	Astrocytes	2.81503783933102e-05	chr9-99617834-99618506
1.63897403312371e-07	-0.0135719075413258	0.307	0.293	0.0478324737722955	Astrocytes	2.81503783933102e-05	chr4-162039575-162041637
1.66922526679249e-07	0.0116269375977569	0.252	0.238	0.0487153378761786	Astrocytes	2.83245405512114e-05	chr18-25996948-25998380
1.74398118099713e-07	0.00223330734745042	0.355	0.332	0.0508970443786926	Astrocytes	2.92407511347185e-05	chr6-103261954-103263276
1.86566202090502e-07	0.0408741715899556	0.216	0.194	0.0544482266829004	Astrocytes	3.0676965353115e-05	chr18-52509250-52511200
1.89224115950307e-07	0.0141011769384531	0.417	0.391	0.0552239228954015	Astrocytes	3.0676965353115e-05	chr1-246109366-246111964
1.89498436929921e-07	0.0407997227139294	0.402	0.359	0.055303981827376	Astrocytes	3.0676965353115e-05	chr17-5957423-5959146
1.95969318443972e-07	0.0251605004157755	0.157	0.126	0.0571924697719626	Astrocytes	3.13639986473284e-05	chr3-110331262-110332108
2.03774314206468e-07	-0.00995828958547473	0.411	0.38	0.0594703109552725	Astrocytes	3.22467128234145e-05	chr20-3344118-3345388
2.06548722697637e-07	0.0328111164745422	0.337	0.295	0.0602800054269691	Astrocytes	3.23225801163724e-05	chr1-141223057-141224435
2.16942221158382e-07	0.0397315933835848	0.138	0.109	0.0633132855917469	Astrocytes	3.35759806900511e-05	chr7-99521719-99523718
2.31490935730934e-07	0.0105627252732099	0.103	0.089	0.0675592406474586	Astrocytes	3.54382428134182e-05	chr13-89399581-89400688
2.35406431543984e-07	0.0465479141728997	0.273	0.238	0.0687019546075226	Astrocytes	3.56501524931771e-05	chr17-13668014-13669468
2.38786870763045e-07	0.0228221582024591	0.248	0.22	0.0696885155109701	Astrocytes	3.57773860407098e-05	chr20-7212242-7212932
2.52654464027214e-07	0.00130934425015228	0.408	0.372	0.0737356893995582	Astrocytes	3.70994039221367e-05	chr2-188718852-188720765
2.52878640764351e-07	0.0297359840163104	0.223	0.191	0.0738011140352312	Astrocytes	3.70994039221367e-05	chr5-115009225-115010299
2.60888517664499e-07	0.0135447368313503	0.146	0.128	0.076138748549278	Astrocytes	3.78799369359464e-05	chr11-62102674-62103736
2.7185529996396e-07	0.0482548989489877	0.213	0.178	0.079339338162682	Astrocytes	3.81663252657097e-05	chr1-100887410-100888435
2.71876498488733e-07	0.0095492888869167	0.211	0.203	0.0793455248249459	Astrocytes	3.81663252657097e-05	chr14-107891419-107893353
2.75805591062809e-07	-0.00899298991431891	0.258	0.245	0.0804922069181346	Astrocytes	3.81663252657097e-05	chr12-38273615-38274977
2.77828495345922e-07	0.022718309885139	0.165	0.143	0.0810825793957353	Astrocytes	3.81663252657097e-05	chr4-70442558-70444059
2.79380150012112e-07	0.0302817009685939	0.483	0.435	0.0815354205001349	Astrocytes	3.81663252657097e-05	chr1-226151375-226153572
2.79856911202244e-07	-0.0291022905162268	0.205	0.204	0.0816745603929078	Astrocytes	3.81663252657097e-05	chr9-99249192-99249840
2.818302916525e-07	-0.0306416924434644	0.351	0.34	0.0822504796370322	Astrocytes	3.81663252657097e-05	chr20-47076012-47077648
2.90560700833966e-07	-0.0046561305305956	0.258	0.245	0.084798397174188	Astrocytes	3.89738753385293e-05	chr10-86690656-86691574
2.94401715377679e-07	-0.001533899653821	0.176	0.167	0.0859193742226834	Astrocytes	3.91165448998041e-05	chr17-10375681-10376606
3.02438520332893e-07	-0.0142374161501758	0.28	0.266	0.0882648675280328	Astrocytes	3.98088235548455e-05	chr10-34205416-34206818
3.16990187037464e-07	0.00272897599599431	0.368	0.333	0.0925116841457615	Astrocytes	4.11842210426446e-05	chr17-5921009-5922444
3.18736161150828e-07	-0.00386370131443448	0.372	0.344	0.0930212362149021	Astrocytes	4.11842210426446e-05	chr8-67982148-67984675
3.27888010582328e-07	0.0649123797860185	0.33	0.281	0.095692148560389	Astrocytes	4.19815885549228e-05	chr2-121598613-121599809
3.39164352869835e-07	0.0495547580098898	0.163	0.125	0.098983081398944	Astrocytes	4.3034150863232e-05	chr2-5590240-5592000
3.42716713203917e-07	0.00219571389218981	0.142	0.128	0.100019816448284	Astrocytes	4.30966266853926e-05	chr8-46149178-46150759
3.50873759520894e-07	0.0151209710119469	0.2	0.179	0.102400401473616	Astrocytes	4.35657605894819e-05	chr2-121640431-121642470
3.53894405279677e-07	0.0122710210651518	0.118	0.106	0.103281958814442	Astrocytes	4.35657605894819e-05	chr1-274082007-274083086
3.5572724139381e-07	0.0179623914254028	0.198	0.179	0.103816861037335	Astrocytes	4.35657605894819e-05	chr19-53861790-53862758
3.74777783243781e-07	-0.00198416872923574	0.111	0.107	0.109376647372998	Astrocytes	4.55031922345294e-05	chr15-56969067-56970883
3.85346454595305e-07	0.0193769312851452	0.147	0.131	0.112461050694912	Astrocytes	4.638649116684e-05	chr17-44833740-44834845
3.95202991382068e-07	0.0304868658210935	0.396	0.353	0.115337621816908	Astrocytes	4.7169821445975e-05	chr6-74813591-74814810
4.25152240960809e-07	0.0152846275012815	0.173	0.156	0.124078130610966	Astrocytes	5.03037277398416e-05	chr15-1419715-1421042
4.30419771859374e-07	0.0362714884720107	0.103	0.077	0.125615427898527	Astrocytes	5.03037277398416e-05	chr1-131377832-131379617
4.32174883308778e-07	-0.00270750955379273	0.406	0.384	0.126127646644367	Astrocytes	5.03037277398416e-05	chr10-81859619-81861826
4.49154911726164e-07	0.0357753377378253	0.216	0.191	0.131083166057811	Astrocytes	5.14215869681302e-05	chr4-147963539-147964243
4.52161891041086e-07	-8.15121708584443e-05	0.161	0.155	0.131960734928995	Astrocytes	5.14215869681302e-05	chr2-41339789-41342286
4.54729206503974e-07	0.0398896203068992	0.204	0.173	0.132709990542946	Astrocytes	5.14215869681302e-05	chr11-32550037-32551155
4.56383014130664e-07	0.0102031534034687	0.275	0.255	0.133192644375949	Astrocytes	5.14215869681302e-05	chr1-157614076-157615687
4.71216748006421e-07	0.00294665935829519	0.38	0.355	0.137521780605186	Astrocytes	5.26715609438288e-05	chr10-101318615-101320364
4.84980601042305e-07	-0.00275480052927279	0.272	0.253	0.14153867853059	Astrocytes	5.37832030321246e-05	chr8-119205821-119206977
4.95251180827221e-07	0.00541076122515721	0.179	0.177	0.144536085617339	Astrocytes	5.41271345792212e-05	chr8-50276990-50278755
4.95768273268925e-07	0.00725367278645728	0.341	0.319	0.144686995943896	Astrocytes	5.41271345792212e-05	chr5-36689572-36690508
5.0609105329655e-07	0.0073105985854364	0.11	0.1	0.147699637358278	Astrocytes	5.48240621549881e-05	chr4-74784942-74786293
5.09936959834098e-07	0.0233709212142337	0.395	0.368	0.148822042105823	Astrocytes	5.48240621549881e-05	chr18-60390213-60392848
5.72828904140796e-07	-0.0071166989871306	0.132	0.13	0.167176678700066	Astrocytes	6.10943287868265e-05	chr4-7513196-7514327
5.76934516376592e-07	0.0328385920346127	0.481	0.432	0.16837487699741	Astrocytes	6.10943287868265e-05	chr7-41473045-41476148
5.9488526352334e-07	-0.0334965778381535	0.355	0.342	0.173613694847706	Astrocytes	6.25251048616621e-05	chr18-6473806-6476664
6.04716613834639e-07	-0.0525940245975729	0.285	0.296	0.176482915447956	Astrocytes	6.30876206610893e-05	chr10-62263449-62264841
6.33751070003956e-07	0.0139149330785808	0.301	0.284	0.184956447274235	Astrocytes	6.55095342395029e-05	chr7-120779613-120781238
6.37234179978124e-07	0.0446014987306537	0.219	0.188	0.185972972021536	Astrocytes	6.55095342395029e-05	chr4-84729901-84730901
6.45923812531996e-07	0.0212333778841158	0.263	0.237	0.188508989144588	Astrocytes	6.59216737369611e-05	chr18-49937667-49939625
6.53340487091778e-07	-0.00519905257050407	0.181	0.174	0.190673501114813	Astrocytes	6.61989023036014e-05	chr6-145045074-145045939
6.60477846469383e-07	0.0240917430456702	0.293	0.26	0.192756496625011	Astrocytes	6.64440713548199e-05	chr7-91158495-91159840
6.85740151084216e-07	0.00217729917145079	0.109	0.104	0.200129148653022	Astrocytes	6.78817978394217e-05	chr1-72859815-72861796
6.95972434051344e-07	-0.0127369463293162	0.405	0.384	0.203115379043281	Astrocytes	6.78817978394217e-05	chr9-41148999-41151727
6.9684018261429e-07	0.0218513842688281	0.323	0.287	0.203368626254885	Astrocytes	6.78817978394217e-05	chr10-85939071-85941146
6.99349403005569e-07	-0.0198701682627767	0.289	0.276	0.204100927170757	Astrocytes	6.78817978394217e-05	chr1-141943716-141944942
7.0300480598487e-07	0.027585324549955	0.107	0.085	0.205167734597848	Astrocytes	6.78817978394217e-05	chr17-22646028-22646865
7.03688049173215e-07	0.0142672344820902	0.429	0.394	0.205367135022908	Astrocytes	6.78817978394217e-05	chr15-33588669-33590948
7.21850453383384e-07	0.000230560185853546	0.522	0.487	0.21066772371722	Astrocytes	6.91601482003509e-05	chr15-28313378-28315641
7.44173125517925e-07	0.00202755766743867	0.365	0.318	0.217182461643653	Astrocytes	7.08171236472598e-05	chr4-99546075-99548060
7.77188167562152e-07	0.0187343158191932	0.216	0.194	0.226817703574009	Astrocytes	7.34625379325191e-05	chr20-2500303-2502084
7.99618226811857e-07	0.0223798043120126	0.213	0.196	0.23336378178568	Astrocytes	7.50788207094546e-05	chr20-22756933-22757815
8.31706594706142e-07	0.0256141137408042	0.191	0.17	0.242728579425419	Astrocytes	7.75745409261014e-05	chr1-221149785-221151542
8.69384612620634e-07	0.0133201390751208	0.188	0.175	0.253724682885656	Astrocytes	8.0555347922033e-05	chr5-23964062-23965092
9.08394274108574e-07	0.0403501117636739	0.272	0.255	0.265109418532943	Astrocytes	8.36197709578115e-05	chr9-70039380-70043360
9.14550109469294e-07	-0.015427393136277	0.182	0.18	0.266905962147957	Astrocytes	8.36397645569191e-05	chr16-82595086-82596682
9.34535531796392e-07	0.0201002965468869	0.247	0.223	0.272738587741586	Astrocytes	8.48516027139755e-05	chr1-65537223-65538388
9.39850186266698e-07	0.010851532204484	0.101	0.095	0.274289637760818	Astrocytes	8.48516027139755e-05	chr19-35074123-35075068
9.63519709372696e-07	0.0418761734124301	0.1	0.073	0.281197446062165	Astrocytes	8.64344687057646e-05	chr8-53863097-53864279
9.91883314692644e-07	0.0111364539597117	0.353	0.327	0.28947519409316	Astrocytes	8.84157253426025e-05	chr2-142185046-142186425
1.0060029280696e-06	0.0274127191713555	0.305	0.28	0.293595918539545	Astrocytes	8.86225855576599e-05	chr18-33127146-33128995
1.01262399638695e-06	0.0267298979208792	0.317	0.291	0.295528237601553	Astrocytes	8.86225855576599e-05	chr15-19875227-19877481
1.01711405366693e-06	0.0291006719321269	0.261	0.23	0.296838633878372	Astrocytes	8.86225855576599e-05	chr5-124703470-124704377
1.01937367653656e-06	0.0223159494419434	0.423	0.385	0.297498091255137	Astrocytes	8.86225855576599e-05	chr6-99432674-99434470
1.03872938660597e-06	0.0137071543696077	0.24	0.227	0.303146939104632	Astrocytes	8.9751317061095e-05	chr20-7582373-7583293
1.05358499959726e-06	0.0282356797466737	0.158	0.136	0.307482460622462	Astrocytes	9.04671461865273e-05	chr7-711016-712291
1.05986077256298e-06	0.0239928166220815	0.404	0.371	0.309314007307869	Astrocytes	9.04671461865273e-05	chr2-104403531-104405535
1.08282995793031e-06	0.0325963920853934	0.193	0.16	0.316017426242214	Astrocytes	9.17140736792469e-05	chr5-167535661-167537362
1.08749292136e-06	0.0294294378327405	0.226	0.194	0.317378284141388	Astrocytes	9.17140736792469e-05	chr10-112582683-112584742
1.09854084430241e-06	0.0454258385377167	0.18	0.146	0.320602554164594	Astrocytes	9.20943407806854e-05	chr7-1628440-1629441
1.13490397389031e-06	0.0340351283145258	0.352	0.313	0.331214915356043	Astrocytes	9.41093752482295e-05	chr2-12689585-12690966
1.14125633945499e-06	0.0304424149036928	0.148	0.127	0.333068815131902	Astrocytes	9.41093752482295e-05	chr1-178636167-178637349
1.14262305931889e-06	0.0261544321045578	0.144	0.118	0.333467684123861	Astrocytes	9.41093752482295e-05	chr8-77321798-77322872
1.17652631657087e-06	-0.0223960954689084	0.344	0.338	0.34336214633331	Astrocytes	9.63383525731636e-05	chr16-7783734-7785485
1.20589454283273e-06	-0.0213482832175638	0.319	0.309	0.351933086958475	Astrocytes	9.81723626662206e-05	chr19-57436374-57437844
1.233381165046e-06	0.0266016676164512	0.311	0.28	0.359954892731684	Astrocytes	9.98329903937233e-05	chr15-27887158-27888467
1.27775402390498e-06	-0.00834402347053598	0.175	0.173	0.372904845352525	Astrocytes	0.000102833643843873	chr13-49098488-49099339
1.32070692024907e-06	-0.0121783095687758	0.134	0.129	0.385440390433169	Astrocytes	0.000105686569686295	chr3-43118600-43119790
1.41350137521863e-06	0.0216258457239213	0.128	0.112	0.412521895349307	Astrocytes	0.000112473182873329	chr2-12851407-12852534
1.43315213986817e-06	0.0287493509285286	0.177	0.154	0.418256853107687	Astrocytes	0.000112745332033564	chr12-39378161-39380353
1.44004737085206e-06	-0.014502264594396	0.281	0.279	0.420269184898948	Astrocytes	0.000112745332033564	chr9-27004813-27006355
1.44093721712877e-06	0.0383716890194445	0.365	0.326	0.420528881195729	Astrocytes	0.000112745332033564	chr12-46914383-46915870
1.45293570192026e-06	0.0238296766452733	0.157	0.139	0.424030566991217	Astrocytes	0.000113056057601353	chr13-70018966-70020249
1.46641187448938e-06	0.0282651902563323	0.3	0.259	0.42796350709848	Astrocytes	0.000113477718902794	chr7-129969704-129970795
1.47881613174307e-06	0.0354936313972062	0.351	0.308	0.431583615152423	Astrocytes	0.000113812275406937	chr19-40983837-40986005
1.5014774530523e-06	0.000366937732769745	0.297	0.275	0.438197185808595	Astrocytes	0.000114928306786895	chr5-25720557-25722838
1.5322070720045e-06	0.0278448157225074	0.254	0.233	0.447165440722082	Astrocytes	0.000116646510281683	chr17-77303403-77305112
1.6267130845868e-06	0.0101361904019884	0.189	0.18	0.474746453458151	Astrocytes	0.000122537521518206	chr2-5560411-5561175
1.62698924481004e-06	0.0237022066645535	0.276	0.237	0.474827049162342	Astrocytes	0.000122537521518206	chr7-142890529-142891511
1.67720902589679e-06	-0.00361509129758963	0.213	0.196	0.489483390953824	Astrocytes	0.000125219110024494	chr5-80040020-80041232
1.680375730945e-06	0.00441588617311722	0.22	0.212	0.490407574821912	Astrocytes	0.000125219110024494	chr9-100955902-100957620
1.70900583306348e-06	0.0017953808868032	0.23	0.221	0.498763098344579	Astrocytes	0.000126682306067716	chr2-252691149-252692772
1.72969098391082e-06	0.0383082761097332	0.278	0.253	0.504799935508469	Astrocytes	0.000127481062002106	chr14-20815414-20817451
1.73788440105115e-06	-0.00714624036504913	0.239	0.231	0.507191135140371	Astrocytes	0.000127481062002106	chr10-2894826-2895787
1.77432451073396e-06	-0.0370934727808273	0.495	0.472	0.517825962510642	Astrocytes	0.000129479722327342	chr2-262911905-262914878
1.88207758063122e-06	0.0245259668925321	0.301	0.282	0.549273049441738	Astrocytes	0.000136634951781495	chr1-131455449-131456487
1.92595886518049e-06	0.0170178994803084	0.141	0.124	0.562079539049734	Astrocytes	0.000139103613626677	chr10-2037133-2038616
1.95019936377725e-06	0.0313465769160413	0.344	0.302	0.569153983122207	Astrocytes	0.000140135754282851	chr7-2752020-2753554
1.96072670827185e-06	0.0498218582651725	0.201	0.167	0.572226325448891	Astrocytes	0.000140177030250258	chr18-71358835-71360586
1.9802388798525e-06	0.0223966335242859	0.319	0.29	0.577920835651673	Astrocytes	0.000140856991837589	chr17-31330065-31331362
2.00615830711023e-06	-0.0112105814459312	0.548	0.52	0.585485264980278	Astrocytes	0.000141343888800616	chr1-231530045-231532366
2.0150691804323e-06	0.024664626496525	0.235	0.207	0.588085849894083	Astrocytes	0.000141343888800616	chr18-49553046-49554941
2.0171912559588e-06	0.0286720588634227	0.198	0.18	0.58870516490404	Astrocytes	0.000141343888800616	chr10-55644952-55645586
2.06523123798813e-06	0.0343603224195927	0.164	0.145	0.602725345419409	Astrocytes	0.000143993647306063	chr10-57386084-57387505
2.11713648825322e-06	0.0076121750480363	0.207	0.193	0.617873581277772	Astrocytes	0.000146723280423424	chr3-54249915-54250836
2.12521650144693e-06	-0.00905375984900314	0.175	0.175	0.620231684648277	Astrocytes	0.000146723280423424	chr10-90717232-90717979
2.14659532819243e-06	0.00804231650472798	0.186	0.171	0.626470966960992	Astrocytes	0.000147476334645181	chr1-90761702-90763209
2.19182961737245e-06	0.0105798810691219	0.187	0.169	0.639672322852445	Astrocytes	0.000149853050150843	chr3-113090783-113092358
2.28738143100642e-06	0.0207764619952888	0.224	0.2	0.667558546350636	Astrocytes	0.000155630338523161	chr10-18089927-18091828
2.3733920860913e-06	0.044840214206344	0.228	0.196	0.692660239973231	Astrocytes	0.000159525614690191	chr13-95467492-95468813
2.38002252867501e-06	-0.0121839121789348	0.298	0.291	0.69459529485863	Astrocytes	0.000159525614690191	chr7-63728216-63729712
2.38346129773832e-06	0.0203111538379921	0.328	0.302	0.695598878977142	Astrocytes	0.000159525614690191	chr1-233030461-233031946
2.39242299258674e-06	0.0151315626052132	0.222	0.206	0.698214295848484	Astrocytes	0.000159525614690191	chr7-136981644-136983214
2.40985731538141e-06	0.00215091251131067	0.237	0.232	0.703302398350172	Astrocytes	0.000159525614690191	chr12-50315363-50316515
2.41259272429783e-06	0.0112277181901528	0.429	0.397	0.704100711029975	Astrocytes	0.000159525614690191	chr3-92494850-92496558
2.43202579630006e-06	0.00771235391636782	0.228	0.22	0.709772136495394	Astrocytes	0.000160059118294813	chr6-33567576-33568443
2.4488665302396e-06	0.0360674408815977	0.369	0.33	0.714687003651246	Astrocytes	0.000160417842846021	chr4-100302209-100303963
2.46984035602437e-06	0.037188406195245	0.299	0.258	0.720808088863576	Astrocytes	0.000160434057451188	chr17-1087933-1088750
2.47189651142486e-06	0.0125147008609823	0.275	0.255	0.721408165480277	Astrocytes	0.000160434057451188	chr14-82093108-82094551
2.53590783079921e-06	0.0262437942137556	0.105	0.084	0.740089484971764	Astrocytes	0.000163833604995303	chr15-90016138-90016851
2.61455119838957e-06	-0.00869369122668695	0.173	0.168	0.763041079942805	Astrocytes	0.00016807920644538	chr1-52824015-52824954
2.62549172237884e-06	0.00195460137359316	0.344	0.328	0.76623400622593	Astrocytes	0.00016807920644538	chr14-100487548-100489244
2.65904324674875e-06	0.000610259136805791	0.354	0.34	0.776025817304143	Astrocytes	0.000169456855598233	chr5-49053695-49054896
2.84551380882516e-06	-0.0217336699010064	0.428	0.397	0.830446132022769	Astrocytes	0.000180323730064014	chr3-114310116-114313177
2.85516840416609e-06	-0.033433519149292	0.176	0.187	0.833263767745448	Astrocytes	0.000180323730064014	chr20-29516512-29518182
2.87619864950601e-06	0.0389646697078403	0.148	0.122	0.839401318666431	Astrocytes	0.00018084099008769	chr9-80220556-80221438
3.0400573483303e-06	0.0365940059367525	0.416	0.366	0.887222496766108	Astrocytes	0.000190294078639484	chr1-220867227-220869027
3.07584976150349e-06	0.00659591320715319	0.246	0.233	0.897668297796224	Astrocytes	0.000191682601951395	chr10-75966736-75967454
3.10869686816179e-06	0.0266498323534932	0.239	0.21	0.907254528791809	Astrocytes	0.000192876152824628	chr16-26944464-26945604
3.18147949141192e-06	-0.0151084124742996	0.169	0.168	0.92849570069162	Astrocytes	0.000196526127881778	chr17-859035-859672
3.28575742502528e-06	0.0279460824440286	0.241	0.212	0.958928589949079	Astrocytes	0.000202081255781904	chr12-37984400-37986713
3.32424013014166e-06	0.00318173297889718	0.243	0.223	0.970159536541063	Astrocytes	0.000203559121708327	chr3-129659362-129661620
3.3455038460111e-06	0.00566180650388484	0.142	0.134	0.976365224435263	Astrocytes	0.000203974355702253	chr7-33070108-33071129
3.38102047565267e-06	0.0143754072728239	0.266	0.242	0.986730539696379	Astrocytes	0.000205251260254708	chr14-71978028-71980102
3.47301445393765e-06	0.0124266225489331	0.102	0.092	1	Astrocytes	0.000209931053945313	chr20-156199-158074
3.49609290816082e-06	0.0108959419192747	0.325	0.3	1	Astrocytes	0.000210422959480927	chr1-81395120-81397263
3.54522456972458e-06	0.0279372427052932	0.184	0.163	1	Astrocytes	0.000211574475612574	chr19-33575843-33577297
3.54903680532029e-06	-0.00060146332865002	0.288	0.274	1	Astrocytes	0.000211574475612574	chr19-25345011-25346633
3.56029187164016e-06	-0.000337908249522789	0.186	0.171	1	Astrocytes	0.000211574475612574	chr7-74994158-74995454
3.61977040343422e-06	0.00899214733874432	0.126	0.12	1	Astrocytes	0.000213632555353434	chr13-74032527-74033441
3.6252613412007e-06	0.0136607432632985	0.465	0.434	1	Astrocytes	0.000213632555353434	chr3-171232175-171234023
3.67277130908631e-06	0.0110097081476727	0.233	0.212	1	Astrocytes	0.000214856303126463	chr1-196838732-196840124
3.67653855818501e-06	0.0352039622716054	0.332	0.301	1	Astrocytes	0.000214856303126463	chr16-7006865-7008002
3.70562742399849e-06	0.0134679064350113	0.268	0.241	1	Astrocytes	0.000215661391072706	chr15-89768871-89770057
3.73041972537972e-06	0.0013097670166291	0.434	0.399	1	Astrocytes	0.000216210828856988	chr10-55681192-55682234
3.80771138255888e-06	0.0449299608837242	0.171	0.142	1	Astrocytes	0.000219786094721145	chr19-56961513-56963679
3.84977096010318e-06	0.000255013316833197	0.211	0.2	1	Astrocytes	0.000221306833477931	chr15-61654997-61656184
3.94232813979135e-06	0.005749012659857	0.313	0.299	1	Astrocytes	0.000225706298865128	chr12-31322841-31324775
4.04450320166864e-06	0.00426224984134652	0.115	0.108	1	Astrocytes	0.000229819670322535	chr14-9554640-9556063
4.05067225936485e-06	-0.0124633569080166	0.428	0.397	1	Astrocytes	0.000229819670322535	chr9-17816062-17818619
4.06312822424817e-06	-0.0133122290391962	0.185	0.188	1	Astrocytes	0.000229819670322535	chr15-12979674-12980811
4.12325826605102e-06	0.00828920425673835	0.218	0.209	1	Astrocytes	0.00023228787767625	chr10-45558977-45560731
4.40243026127415e-06	0.0188435049540973	0.312	0.291	1	Astrocytes	0.000246126327940371	chr20-1979534-1981154
4.40385079813786e-06	0.0261715970233634	0.203	0.181	1	Astrocytes	0.000246126327940371	chr3-138714702-138716074
4.4560889272218e-06	0.013698555743712	0.224	0.208	1	Astrocytes	0.000248061487948584	chr3-80554280-80555836
4.65482996389176e-06	-0.019411098038233	0.142	0.149	1	Astrocytes	0.000258104823667132	chr9-99207072-99208603
4.71512924107024e-06	-0.0403363587305955	0.421	0.399	1	Astrocytes	0.000260334740119488	chr18-77590690-77593107
4.73201458893701e-06	-0.00515761964516945	0.153	0.148	1	Astrocytes	0.000260334740119488	chr18-50145843-50146792
4.76907657825392e-06	0.0445447947559235	0.185	0.158	1	Astrocytes	0.000261352819175596	chr11-36948354-36949608
4.90875720308031e-06	0.0222307554314329	0.199	0.176	1	Astrocytes	0.000267964869954198	chr1-100964138-100964935
5.06847881546e-06	-0.0072582368113282	0.214	0.212	1	Astrocytes	0.000275615658829879	chr2-12463979-12466049
5.16743364771008e-06	-0.0194875959633331	0.211	0.207	1	Astrocytes	0.000278768881879366	chr15-4778975-4780033
5.17677590735748e-06	0.0274858943412861	0.171	0.15	1	Astrocytes	0.000278768881879366	chr3-111669601-111671268
5.20849153778459e-06	0.0275105729404262	0.257	0.227	1	Astrocytes	0.000278768881879366	chr3-153468489-153469570
5.22409505271058e-06	-0.0384694813554997	0.249	0.25	1	Astrocytes	0.000278768881879366	chr9-27467739-27470144
5.22543203750018e-06	-0.00310944464217239	0.194	0.181	1	Astrocytes	0.000278768881879366	chr3-154355210-154355783
5.34724648142213e-06	0.0055430352729357	0.291	0.273	1	Astrocytes	0.000284191016771129	chr1-46080359-46081671
5.3973285151396e-06	0.0377757020163411	0.234	0.207	1	Astrocytes	0.000284884477872754	chr4-118387890-118389516
5.40074947401486e-06	0.0300796369064986	0.224	0.201	1	Astrocytes	0.000284884477872754	chr6-104290051-104291585
5.52064399323278e-06	0.0259319905049298	0.13	0.11	1	Astrocytes	0.000289526934299666	chr2-1382949-1385498
5.5298739936531e-06	0.0203190291201011	0.368	0.331	1	Astrocytes	0.000289526934299666	chr6-110846024-110847933
5.67830864599633e-06	0.00786927364436069	0.321	0.304	1	Astrocytes	0.000295663355465148	chr20-19193354-19194430
5.73862070116297e-06	0.0338863228380537	0.259	0.224	1	Astrocytes	0.000295663355465148	chr10-77448560-77449954
5.75880755349423e-06	0.0662111831514919	0.13	0.093	1	Astrocytes	0.000295663355465148	chr20-27460800-27464604
5.76820194565628e-06	-0.0135421093353602	0.321	0.301	1	Astrocytes	0.000295663355465148	chr13-71589834-71591089
5.77471386203205e-06	-0.0194943803647252	0.309	0.299	1	Astrocytes	0.000295663355465148	chr2-235756459-235757574
5.77531274122314e-06	0.00170042204198717	0.214	0.203	1	Astrocytes	0.000295663355465148	chr19-50943932-50945196
5.80105731186666e-06	-0.00335308058056746	0.103	0.101	1	Astrocytes	0.000295663355465148	chr6-71888924-71890420
5.81502055267297e-06	0.0156945129674075	0.409	0.369	1	Astrocytes	0.000295663355465148	chr19-59583139-59584608
5.86421686930971e-06	0.0156608020527134	0.264	0.247	1	Astrocytes	0.000297092195637978	chr17-4924687-4925398
6.10819023946719e-06	0.0430973851043585	0.439	0.4	1	Astrocytes	0.000308343194740702	chr15-28377200-28379501
6.3158943901748e-06	0.0189083145963392	0.391	0.36	1	Astrocytes	0.000317656715073272	chr10-58832515-58834794
6.33779728312904e-06	0.0362036187495458	0.146	0.115	1	Astrocytes	0.000317656715073272	chr1-240089480-240091398
6.50012045982268e-06	0.00924726619370198	0.17	0.156	1	Astrocytes	0.000323112896465601	chr1-154053824-154054703
6.51536112154059e-06	0.0167436430977137	0.146	0.13	1	Astrocytes	0.000323112896465601	chr13-89476683-89477804
6.51548300172044e-06	-0.0038745187390502	0.15	0.148	1	Astrocytes	0.000323112896465601	chr10-62511038-62512714
6.57473929172599e-06	-0.027801556098545	0.467	0.424	1	Astrocytes	0.000324907467314628	chr4-81242595-81245214
6.64671246307907e-06	0.0167954952617605	0.142	0.127	1	Astrocytes	0.000325437496789802	chr1-131440111-131440827
6.6798676891184e-06	-0.0326387256551679	0.495	0.474	1	Astrocytes	0.000325437496789802	chr16-20961253-20962704
6.67992864114088e-06	0.00409470923485289	0.249	0.232	1	Astrocytes	0.000325437496789802	chr7-97777492-97779189
6.68856805450969e-06	0.0312250731678319	0.14	0.118	1	Astrocytes	0.000325437496789802	chr7-124630147-124630995
6.70099929487663e-06	0.00808430955285	0.413	0.374	1	Astrocytes	0.000325437496789802	chr20-4697171-4699280
6.98395658534552e-06	-0.00665640976630549	0.256	0.247	1	Astrocytes	0.0003380138987904	chr4-59331914-59333034
7.02111228481818e-06	-0.00908584969802434	0.278	0.27	1	Astrocytes	0.000338648443217052	chr19-30667562-30669322
7.14046251135211e-06	-0.0475275497905156	0.204	0.219	1	Astrocytes	0.000343229604129294	chr8-53068810-53069704
7.27559713608143e-06	0.0238747468203113	0.254	0.229	1	Astrocytes	0.000348535748518949	chr1-174600-175604
7.41601511903668e-06	-0.000149381320401931	0.246	0.235	1	Astrocytes	0.000353419521481003	chr1-217018192-217019718
7.42773206179898e-06	0.0330255856207567	0.289	0.253	1	Astrocytes	0.000353419521481003	chr12-37670143-37670859
7.53259828461467e-06	0.0098297214819657	0.341	0.317	1	Astrocytes	0.000357202404850212	chr10-58019097-58020817
7.59376393100853e-06	0.00521359048229258	0.272	0.252	1	Astrocytes	0.000358894534242698	chr15-3679196-3680406
7.62982681925681e-06	0.00842955737455497	0.2	0.193	1	Astrocytes	0.00035939291278399	chr3-164423838-164425661
7.70516668716035e-06	-0.00745663335433233	0.364	0.346	1	Astrocytes	0.00036078315178067	chr6-109281203-109282623
7.71057431738012e-06	-0.00885733903436681	0.368	0.35	1	Astrocytes	0.00036078315178067	chr1-86995310-86996285
7.80884968252068e-06	0.0302576125411339	0.135	0.111	1	Astrocytes	0.000364171652081527	chr12-30810034-30811796
7.94182772010862e-06	0.0470867570757547	0.139	0.114	1	Astrocytes	0.000369150830396072	chr18-45945370-45948079
7.99610706111363e-06	0.0327265459934384	0.208	0.178	1	Astrocytes	0.00036957916705417	chr10-77347300-77348207
8.00580073102516e-06	0.00814086465604791	0.349	0.313	1	Astrocytes	0.00036957916705417	chr8-109454248-109456047
8.02976605499687e-06	0.0262275197709047	0.156	0.134	1	Astrocytes	0.00036957916705417	chr17-88147551-88148946
8.07590572146953e-06	0.0355325184663463	0.112	0.086	1	Astrocytes	0.000370180997692073	chr11-64083349-64084363
8.10534342184903e-06	0.000963388227331441	0.415	0.383	1	Astrocytes	0.000370180997692073	chr17-6908354-6910516
8.1216932893248e-06	0.0219576980774443	0.388	0.358	1	Astrocytes	0.000370180997692073	chr9-93376845-93378624
8.19655397100067e-06	0.042878713408644	0.316	0.275	1	Astrocytes	0.000372387955250237	chr10-101527527-101529449
8.31157847963751e-06	0.0303721634616861	0.125	0.103	1	Astrocytes	0.000376399586196832	chr9-89507583-89509377
8.47635353703256e-06	-0.0127351529128555	0.173	0.173	1	Astrocytes	0.000382484880102586	chr6-70506744-70507863
8.50026750014977e-06	0.0425043851750551	0.645	0.583	1	Astrocytes	0.000382484880102586	chr19-56337623-56339360
8.59042314352926e-06	-0.0262808965139703	0.218	0.215	1	Astrocytes	0.000385310571826325	chr1-228438954-228440548
8.63672169221466e-06	0.0358333593192254	0.202	0.175	1	Astrocytes	0.000386157423216353	chr8-45661653-45663797
8.67332391690939e-06	0.0110355138217385	0.286	0.263	1	Astrocytes	0.000386179391623695	chr17-57394671-57395902
8.69205248116383e-06	0.00944775245410512	0.224	0.214	1	Astrocytes	0.000386179391623695	chr17-78914926-78916818
8.7408016562228e-06	-0.0592549979345255	0.096	0.127	1	Astrocytes	0.000387124058258622	chr1-16154294-16155498
8.9373968299069e-06	-0.0425091035569344	0.243	0.249	1	Astrocytes	0.000394590272578084	chr17-5970920-5971905
9.00018259617586e-06	-0.000654209455227595	0.194	0.184	1	Astrocytes	0.00039612053651419	chr14-83640940-83642453
9.06285613150572e-06	0.019486727201705	0.177	0.16	1	Astrocytes	0.000397636341919397	chr3-9569764-9571454
9.11310878903975e-06	0.022496423492295	0.131	0.118	1	Astrocytes	0.000398495553030642	chr20-47563785-47565656
9.13902752264252e-06	0.00183808229329108	0.465	0.428	1	Astrocytes	0.000398495553030642	chr12-37830958-37832805
9.19204020251624e-06	0.0248401472298492	0.181	0.163	1	Astrocytes	0.000399570043864934	chr1-232750449-232751644
9.30955974978099e-06	-0.00326825325046126	0.284	0.268	1	Astrocytes	0.000402762020212187	chr4-146799110-146800293
9.32266533578336e-06	-0.00598510073186642	0.377	0.359	1	Astrocytes	0.000402762020212187	chr17-22402618-22404595
9.45900573596846e-06	0.0124784992734751	0.303	0.286	1	Astrocytes	0.000407064737480084	chr1-143276757-143279548
9.48006488877218e-06	0.0268163008853721	0.139	0.124	1	Astrocytes	0.000407064737480084	chr5-36693004-36694106
9.54806025340659e-06	-0.0130206594407626	0.222	0.211	1	Astrocytes	0.000407607198395192	chr10-34181591-34183173
9.56058629879266e-06	-0.00257724017481697	0.237	0.22	1	Astrocytes	0.000407607198395192	chr12-45194883-45196007
9.57952163226416e-06	-0.0386536839835518	0.407	0.397	1	Astrocytes	0.000407607198395192	chr1-72379020-72380899
9.63315813950751e-06	-0.00934305242461386	0.328	0.315	1	Astrocytes	0.000408654816978385	chr20-46249248-46251341
9.66260703192318e-06	0.0132765448193532	0.141	0.132	1	Astrocytes	0.000408673145458276	chr1-29215142-29216771
1.00057191644636e-05	-0.00754509337253279	0.178	0.174	1	Astrocytes	0.00042128988504614	chr5-117862149-117863740
1.00207406624863e-05	-0.0117051308900553	0.116	0.118	1	Astrocytes	0.00042128988504614	chr14-8134147-8136026
1.01248079786149e-05	0.0218145198478158	0.156	0.142	1	Astrocytes	0.000423250421612418	chr6-108935849-108937421
1.01274774271077e-05	-0.00326655968768386	0.326	0.309	1	Astrocytes	0.000423250421612418	chr19-55268468-55270557
1.01892925541043e-05	0.0123394877414615	0.194	0.18	1	Astrocytes	0.000424573953644985	chr1-90245138-90246940
1.03023802388201e-05	-0.018496865123369	0.363	0.351	1	Astrocytes	0.000428019832694815	chr11-65935301-65938281
1.03451575298773e-05	-0.00715204409089853	0.337	0.317	1	Astrocytes	0.000428532937208211	chr10-102268007-102269864
1.0389549642843e-05	-0.0135361814677837	0.322	0.313	1	Astrocytes	0.000429109727770677	chr3-107761099-107763087
1.04883039226899e-05	0.0327864966047127	0.233	0.203	1	Astrocytes	0.00043080945815282	chr4-100314462-100316106
1.04979091162639e-05	0.00197798763875495	0.292	0.279	1	Astrocytes	0.00043080945815282	chr2-188744726-188746094
1.0522469014809e-05	0.0575853103403455	0.105	0.069	1	Astrocytes	0.00043080945815282	chr2-197139520-197141276
1.06618776613022e-05	0.0142959074564408	0.279	0.26	1	Astrocytes	0.000435251840526899	chr10-104575019-104576297
1.09516650598374e-05	-0.00388338704946256	0.319	0.304	1	Astrocytes	0.000445789741915462	chr6-106969301-106971891
1.10679441034216e-05	0.00473114329919572	0.266	0.247	1	Astrocytes	0.000449224567010345	chr1-280633445-280634537
1.11273740761627e-05	-0.010456210257051	0.228	0.233	1	Astrocytes	0.000450109626935106	chr4-58503125-58504368
1.11536679778722e-05	0.0379448660784623	0.117	0.092	1	Astrocytes	0.000450109626935106	chr3-110982114-110983211
1.12135261525981e-05	0.037196699631957	0.214	0.188	1	Astrocytes	0.000451232292380548	chr5-148319901-148321215
1.12473030094526e-05	0.0147388419978939	0.312	0.291	1	Astrocytes	0.000451302038704075	chr7-120558401-120559998
1.13105944234325e-05	0.00235796862075438	0.171	0.158	1	Astrocytes	0.000452552306419384	chr6-44427325-44428323
1.13997960757043e-05	0.0159213242973489	0.244	0.216	1	Astrocytes	0.000454646458869625	chr18-41749155-41750214
1.14274954870667e-05	0.0275490247274502	0.484	0.441	1	Astrocytes	0.000454646458869625	chr7-126552740-126555346
1.14835689911606e-05	0.019117537284095	0.127	0.107	1	Astrocytes	0.000455590382173256	chr5-161978813-161979840
1.15613006702612e-05	-0.0272050915666797	0.422	0.403	1	Astrocytes	0.000457385838876289	chr9-60020949-60023020
1.16002212391708e-05	-0.0195027587351256	0.341	0.338	1	Astrocytes	0.000457640100651209	chr4-162044506-162046242
1.16809712165191e-05	-0.00838083895264841	0.195	0.19	1	Astrocytes	0.000458379349368299	chr6-129706841-129708276
1.16840518619156e-05	0.0473862230758915	0.113	0.079	1	Astrocytes	0.000458379349368299	chr11-30218964-30220454
1.17257345151046e-05	-0.0126914510405775	0.237	0.234	1	Astrocytes	0.000458736791418703	chr5-169825850-169827044
1.18113056744802e-05	-0.0213196997166634	0.486	0.468	1	Astrocytes	0.000460661906462979	chr17-84807424-84810466
1.18403585728201e-05	0.0160659518509455	0.217	0.194	1	Astrocytes	0.000460661906462979	chr9-99615707-99616716
1.19372695403096e-05	0.014658309025484	0.285	0.264	1	Astrocytes	0.000462253482447407	chr3-170755512-170756530
1.19876051373373e-05	0.0483699745420067	0.278	0.237	1	Astrocytes	0.000462253482447407	chr8-66814602-66815648
1.20044914192323e-05	0.0197548702717401	0.3	0.279	1	Astrocytes	0.000462253482447407	chr5-158638029-158639299
1.20125514467304e-05	-0.0396963247936804	0.165	0.176	1	Astrocytes	0.000462253482447407	chr20-44687820-44689746
1.20916889008984e-05	-0.0163502409554868	0.219	0.225	1	Astrocytes	0.000462550340051339	chr9-82435951-82437439
1.20948914392309e-05	0.0224258881083417	0.101	0.084	1	Astrocytes	0.000462550340051339	chr3-162685559-162687095
1.21187926355399e-05	-0.0179434882856434	0.326	0.322	1	Astrocytes	0.000462550340051339	chr17-29566765-29569390
1.22342525545939e-05	0.0220441520003666	0.166	0.144	1	Astrocytes	0.000465695170213245	chr1-277354939-277356855
1.22887001687512e-05	0.00514923856841726	0.248	0.237	1	Astrocytes	0.000466506881877876	chr6-70814213-70815399
1.23907854312762e-05	0.0187017852240359	0.333	0.301	1	Astrocytes	0.000469117801113156	chr2-188540832-188542593
1.24406920930886e-05	-0.00613755144440764	0.39	0.372	1	Astrocytes	0.000469744523965308	chr1-134887112-134888983
1.24808590204121e-05	0.0167823335810338	0.156	0.139	1	Astrocytes	0.000470001118832845	chr17-28822649-28823545
1.2554316391039e-05	0.0170207693472796	0.192	0.18	1	Astrocytes	0.000471506645470382	chr7-33088854-33089688
1.25997394378317e-05	0.0836144763347665	0.259	0.203	1	Astrocytes	0.000471954069793675	chr3-136474641-136475866
1.29248079376748e-05	0.055814369762142	0.294	0.249	1	Astrocytes	0.000482846140568201	chr2-139505845-139507079
1.30320035626652e-05	-0.0172001794081327	0.472	0.454	1	Astrocytes	0.00048526369891734	chr10-56364493-56366460
1.30584309776819e-05	-0.0387423266211969	0.093	0.111	1	Astrocytes	0.00048526369891734	chr9-99221066-99221752
1.31744248388853e-05	0.0235908716163091	0.147	0.126	1	Astrocytes	0.000487968154671357	chr9-111358635-111359803
1.32005017700786e-05	0.0214445203888958	0.396	0.343	1	Astrocytes	0.000487968154671357	chr6-26855112-26857439
1.32874571639263e-05	0.0189848802129856	0.13	0.114	1	Astrocytes	0.000489896719101408	chr1-176260011-176260745
1.33476498732205e-05	0.00946604038241983	0.125	0.108	1	Astrocytes	0.000490831072622552	chr2-164664617-164666137
1.36983950164112e-05	0.0261847818036055	0.173	0.152	1	Astrocytes	0.000501413236325578	chr17-70862321-70864104
1.37066242534328e-05	0.00453162040476254	0.148	0.133	1	Astrocytes	0.000501413236325578	chr17-45641786-45644148
1.38047930858115e-05	0.0522083237525174	0.161	0.127	1	Astrocytes	0.000503696129068832	chr10-101384038-101385115
1.41112163383665e-05	0.0216000262821479	0.152	0.132	1	Astrocytes	0.000513546178060863	chr10-102321056-102321902
1.41883612581577e-05	-0.00712500490136958	0.243	0.237	1	Astrocytes	0.00051502288649457	chr16-26906068-26907819
1.43888901361023e-05	0.0114303834485507	0.15	0.138	1	Astrocytes	0.000520959199683457	chr1-140476996-140478575
1.49933913207842e-05	0.0370751663989308	0.119	0.092	1	Astrocytes	0.000540408984942312	chr3-171347709-171348555
1.50028339330051e-05	0.00731730797995978	0.414	0.388	1	Astrocytes	0.000540408984942312	chr5-135073194-135074837
1.51250031120606e-05	-0.00118014571337816	0.145	0.14	1	Astrocytes	0.000543419754669034	chr14-103178143-103179469
1.52048642856939e-05	0.0235412920454888	0.132	0.113	1	Astrocytes	0.000544899004070516	chr1-191136181-191137143
1.54097362625512e-05	0.0115663392551715	0.204	0.189	1	Astrocytes	0.000550839404877592	chr18-32133139-32134422
1.56623948862154e-05	0.0155994951474161	0.257	0.241	1	Astrocytes	0.000556699929946681	chr10-64993740-64994893
1.56625110382925e-05	-0.00804985063123911	0.098	0.1	1	Astrocytes	0.000556699929946681	chr19-25306717-25307259
1.56922658469776e-05	-0.00798823846129337	0.244	0.233	1	Astrocytes	0.000556699929946681	chr1-22756870-22758934
1.58275133462998e-05	0.00961092211745701	0.295	0.271	1	Astrocytes	0.000560087180827353	chr13-92587946-92589278
1.5904962244574e-05	-0.0222982390130521	0.176	0.18	1	Astrocytes	0.000560240493027755	chr3-167899937-167901033
1.59114028124895e-05	-0.0307612278726367	0.249	0.257	1	Astrocytes	0.000560240493027755	chr1-228444341-228446040
1.59983601095934e-05	0.0138620121030346	0.154	0.142	1	Astrocytes	0.00056189751566961	chr6-8148397-8149883
1.61352311860598e-05	0.026227131833606	0.187	0.164	1	Astrocytes	0.000564669343443382	chr9-67129426-67131144
1.61575173104789e-05	-0.000223403096405617	0.273	0.259	1	Astrocytes	0.000564669343443382	chr1-21403080-21404624
1.61975585594381e-05	0.0105973415420828	0.304	0.281	1	Astrocytes	0.000564669343443382	chr3-173701729-173702534
1.6359167314459e-05	-0.00208983062363188	0.381	0.369	1	Astrocytes	0.000568895092486026	chr8-39839924-39841685
1.65796772597642e-05	-0.0233303122515282	0.314	0.309	1	Astrocytes	0.000575143287011131	chr2-197990693-197992306
1.70436253499486e-05	0.0141386494336897	0.499	0.475	1	Astrocytes	0.000589091996592272	chr12-18530670-18532811
1.70654313128122e-05	0.0299734651587395	0.216	0.185	1	Astrocytes	0.000589091996592272	chr20-38238390-38239659
1.71372106284541e-05	0.0205850640964572	0.184	0.164	1	Astrocytes	0.000590123409513808	chr17-84828316-84830015
1.72800102952281e-05	-0.035312842376684	0.136	0.15	1	Astrocytes	0.000592609298338686	chr4-150372107-150373792
1.7339411571271e-05	-0.00414730870611951	0.234	0.229	1	Astrocytes	0.000592609298338686	chr12-36834923-36836117
1.73682900430882e-05	0.0175012587797423	0.149	0.134	1	Astrocytes	0.000592609298338686	chr15-2937408-2938911
1.73777080526752e-05	0.00616757621073832	0.117	0.112	1	Astrocytes	0.000592609298338686	chr17-24661481-24662703
1.77868387752835e-05	0.0127001769753439	0.314	0.296	1	Astrocytes	0.00060422117182935	chr10-46664760-46667252
1.78040177725916e-05	-0.00519012214903181	0.405	0.385	1	Astrocytes	0.00060422117182935	chr7-27239997-27241855
1.8097086998848e-05	-0.0253732444820303	0.347	0.328	1	Astrocytes	0.000612690801182152	chr15-46007770-46009519
1.82011555452473e-05	0.00851377533144942	0.266	0.247	1	Astrocytes	0.000614736390166098	chr10-48569011-48570921
1.85912842830246e-05	0.0370485165815116	0.119	0.087	1	Astrocytes	0.000626410640770618	chr2-262999055-262999847
1.87754657961733e-05	0.0325563579380381	0.191	0.167	1	Astrocytes	0.00063110658776445	chr10-96378524-96379945
1.88924692066917e-05	0.0322738634082899	0.385	0.343	1	Astrocytes	0.000633527467397728	chr7-11265672-11267907
1.89954177853104e-05	0.011078695160318	0.129	0.116	1	Astrocytes	0.000634236236816222	chr6-30295795-30296933
1.9003670259617e-05	-0.0635165750416166	0.227	0.253	1	Astrocytes	0.000634236236816222	chr18-5582549-5584228
1.90952936053048e-05	-0.000299484575178255	0.147	0.149	1	Astrocytes	0.000634289596765426	chr11-54343228-54344708
1.90953414533187e-05	0.0456654778857456	0.187	0.152	1	Astrocytes	0.000634289596765426	chr3-162167167-162168774
1.92437832733592e-05	0.0139586008342123	0.196	0.181	1	Astrocytes	0.000637716337934096	chr7-3052914-3054490
1.95878818047085e-05	2.77943506052369e-05	0.188	0.179	1	Astrocytes	0.000646380511581025	chr10-13223443-13225144
1.96201986363626e-05	0.0553028947732126	0.34	0.298	1	Astrocytes	0.000646380511581025	chr4-80332814-80334314
1.96429181309769e-05	0.0142649017905995	0.22	0.206	1	Astrocytes	0.000646380511581025	chr5-160420778-160421346
1.99263864608286e-05	-0.00765013750597981	0.211	0.205	1	Astrocytes	0.000654180016117273	chr19-11910656-11911695
2.01026706905043e-05	0.190690277543949	0.123	0.022	1	Astrocytes	0.000658432590709448	chr9-8772613-8776910
2.02213051292113e-05	0.0104248536524398	0.103	0.095	1	Astrocytes	0.000660781581066849	chr6-123221906-123222730
2.04111583949742e-05	0.107363137948755	0.244	0.203	1	Astrocytes	0.000665441562117631	chr3-41458-42264
2.08441336574857e-05	0.047558393265811	0.236	0.199	1	Astrocytes	0.000677057897672991	chr16-82468939-82469944
2.08950395314262e-05	0.0677203645068806	0.411	0.361	1	Astrocytes	0.000677057897672991	chr2-187587706-187589213
2.0942023732152e-05	-0.00233610235703213	0.175	0.172	1	Astrocytes	0.000677057897672991	chr17-55423978-55426374
2.10218402581511e-05	0.00392150192694396	0.278	0.271	1	Astrocytes	0.000677057897672991	chr20-7613026-7614034
2.10344275857317e-05	-0.00698511494702642	0.184	0.179	1	Astrocytes	0.000677057897672991	chr11-35076985-35078096
2.10559045143972e-05	0.0229581049820627	0.283	0.255	1	Astrocytes	0.000677057897672991	chr7-141116892-141118858
2.15218613991323e-05	-0.0258410475462876	0.298	0.297	1	Astrocytes	0.000690464455456445	chr5-123904352-123906854
2.19550347223244e-05	-0.0116553770543462	0.136	0.14	1	Astrocytes	0.000702760702339129	chr4-146260091-146260650
2.22416366862274e-05	0.0155256415709652	0.162	0.145	1	Astrocytes	0.000710320206550627	chr17-43672708-43674253
2.233539953999e-05	-0.0121064897291961	0.288	0.265	1	Astrocytes	0.000711010105786638	chr5-127488765-127490124
2.2364205968722e-05	0.0365550594410319	0.172	0.14	1	Astrocytes	0.000711010105786638	chr19-21707382-21708258
2.25025950608626e-05	0.0306625153589798	0.151	0.131	1	Astrocytes	0.000713296607048549	chr1-175998747-175999782
2.25873078676449e-05	0.00440344154416264	0.126	0.118	1	Astrocytes	0.000713296607048549	chr4-180583024-180584274
2.25880635290864e-05	0.0368803267910753	0.188	0.155	1	Astrocytes	0.000713296607048549	chr4-171541190-171542079
2.28352818925655e-05	0.0265655316684055	0.247	0.217	1	Astrocytes	0.000719490179362176	chr8-104911580-104913765
2.32875850884843e-05	-0.00241506675061731	0.433	0.397	1	Astrocytes	0.000731219278414918	chr17-10462936-10464585
2.33506865727045e-05	0.0124541306032296	0.147	0.135	1	Astrocytes	0.000731219278414918	chr2-99036472-99039309
2.34284981736502e-05	0.0430051131565592	0.202	0.167	1	Astrocytes	0.000731219278414918	chr5-166429706-166431334
2.36413296472946e-05	-0.00535290941647881	0.169	0.164	1	Astrocytes	0.000731219278414918	chr20-10389340-10390137
2.37462746894957e-05	-0.00184637830311124	0.121	0.123	1	Astrocytes	0.000731219278414918	chr8-114852966-114853906
2.37814073345109e-05	0.0159874725242275	0.165	0.147	1	Astrocytes	0.000731219278414918	chr9-84550638-84551604
2.37949811165558e-05	-0.0122542978952784	0.504	0.484	1	Astrocytes	0.000731219278414918	chr19-23387591-23390054
2.38074826024242e-05	-0.016396594460698	0.271	0.271	1	Astrocytes	0.000731219278414918	chr2-57675156-57677457
2.38103852195298e-05	-0.0072629812135987	0.342	0.317	1	Astrocytes	0.000731219278414918	chr7-31882719-31884284
2.38580728799079e-05	0.0188711398784049	0.131	0.116	1	Astrocytes	0.000731219278414918	chr1-176067495-176068788
2.38595403975363e-05	0.0569775679003894	0.366	0.323	1	Astrocytes	0.000731219278414918	chr2-187581278-187583217
2.38614764543194e-05	0.016501230405958	0.218	0.196	1	Astrocytes	0.000731219278414918	chr1-161186058-161187129
2.38824814023617e-05	0.0012713585272921	0.327	0.32	1	Astrocytes	0.000731219278414918	chr7-137855490-137857990
2.39680056394326e-05	0.0138598765977641	0.256	0.244	1	Astrocytes	0.000732245968385615	chr19-21693262-21695558
2.41712274646768e-05	-0.00200633511125392	0.29	0.261	1	Astrocytes	0.000734553432211934	chr18-37244786-37246911
2.41830203092872e-05	-0.00634198282771159	0.139	0.135	1	Astrocytes	0.000734553432211934	chr1-85470327-85471512
2.41999994707709e-05	0.0054740659395473	0.16	0.157	1	Astrocytes	0.000734553432211934	chr9-41180647-41181500
2.4313381724209e-05	0.0135385815867765	0.317	0.291	1	Astrocytes	0.000736407888610236	chr10-74069509-74071553
2.45615897465664e-05	0.0187951993244326	0.151	0.142	1	Astrocytes	0.000742329248906955	chr13-51280189-51281497
2.47285175147208e-05	-0.0118450473548812	0.314	0.299	1	Astrocytes	0.000745773962906483	chr20-26677281-26679244
2.50213844758706e-05	-0.00505683186859554	0.165	0.158	1	Astrocytes	0.000750809163611768	chr2-5562809-5563921
2.50403972391215e-05	0.0348723915973306	0.153	0.127	1	Astrocytes	0.000750809163611768	chr1-255368456-255369331
2.51588262129524e-05	-0.0121655887211093	0.191	0.193	1	Astrocytes	0.000750809163611768	chr19-48195202-48198385
2.51807423125074e-05	-0.000135770426937243	0.26	0.24	1	Astrocytes	0.000750809163611768	chr7-2717129-2718818
2.51865534348052e-05	0.0128271057785516	0.222	0.202	1	Astrocytes	0.000750809163611768	chr18-6784169-6785245
2.52611284229207e-05	0.0059941829030502	0.343	0.315	1	Astrocytes	0.000750809163611768	chr10-90029053-90031877
2.52686412632759e-05	0.0365275289317923	0.209	0.176	1	Astrocytes	0.000750809163611768	chr10-57162058-57163380
2.56136587688083e-05	0.0143680489888911	0.365	0.344	1	Astrocytes	0.000759458463368202	chr2-141581896-141583119
2.57552556980289e-05	0.0137914945461745	0.484	0.446	1	Astrocytes	0.000762052565653443	chr5-36683007-36685099
2.5810069548111e-05	0.0182194431426899	0.23	0.212	1	Astrocytes	0.000762073416175252	chr13-70941776-70942876
2.6046167462296e-05	-0.00693325341376588	0.206	0.201	1	Astrocytes	0.000765884010641748	chr2-141830227-141831299
2.60478870418487e-05	0.0206251096993113	0.265	0.237	1	Astrocytes	0.000765884010641748	chr5-158089411-158090546
2.63401979326279e-05	-0.000781456061997809	0.116	0.116	1	Astrocytes	0.00077286530767319	chr4-21756341-21758442
2.64968244339502e-05	0.0111560747732687	0.28	0.258	1	Astrocytes	0.00077391016295657	chr9-92943515-92945471
2.64989834588681e-05	0.027497527899794	0.168	0.139	1	Astrocytes	0.00077391016295657	chr1-175585853-175587725
2.65406566819102e-05	0.0027071813595419	0.305	0.289	1	Astrocytes	0.00077391016295657	chr8-39848024-39849998
2.66304107267874e-05	-0.00450939008024331	0.288	0.281	1	Astrocytes	0.000774922943545607	chr19-17591062-17592968
2.67806412053532e-05	0.0272586222157525	0.247	0.219	1	Astrocytes	0.000777590140225058	chr18-36984897-36985675
2.68324913482944e-05	0.00542533558566566	0.218	0.206	1	Astrocytes	0.000777590140225058	chr13-59882305-59883196
2.69444475571262e-05	0.024219227198844	0.344	0.308	1	Astrocytes	0.000777666293684948	chr7-51514155-51516160
2.69455517834603e-05	0.0116346502966808	0.136	0.129	1	Astrocytes	0.000777666293684948	chr2-259148867-259150853
2.70117236469572e-05	0.00170509073889583	0.11	0.108	1	Astrocytes	0.000777967761859599	chr18-55754842-55755556
2.71011376583757e-05	0.0179323903213809	0.106	0.09	1	Astrocytes	0.000777967761859599	chr1-90519985-90520595
2.71217105277665e-05	0.0414005173919328	0.281	0.248	1	Astrocytes	0.000777967761859599	chr18-31351447-31353344
2.74389008881202e-05	0.012066089288766	0.336	0.311	1	Astrocytes	0.000785466422984319	chr8-108846741-108848671
2.75604224508921e-05	0.0337140747663244	0.338	0.305	1	Astrocytes	0.000787344806893234	chr10-101493901-101495623
2.77115047193614e-05	0.0349906847665019	0.113	0.087	1	Astrocytes	0.000790058365318797	chr12-51118643-51120638
2.78154064711594e-05	-0.0154092548888269	0.295	0.294	1	Astrocytes	0.000790123612340113	chr19-17516726-17518697
2.78504343805685e-05	0.013979545907981	0.168	0.147	1	Astrocytes	0.000790123612340113	chr5-58149361-58150321
2.7901810331012e-05	-0.00214525575509189	0.286	0.27	1	Astrocytes	0.000790123612340113	chr3-123375403-123377032
2.79572681570577e-05	0.018714778421508	0.107	0.09	1	Astrocytes	0.000790123612340113	chr12-1235406-1235931
2.79942972562991e-05	-0.0117321025983315	0.308	0.292	1	Astrocytes	0.000790123612340113	chr18-1389678-1391402
2.80912753679316e-05	0.022919964242127	0.181	0.161	1	Astrocytes	0.000791275044563897	chr14-46134140-46135545
2.84067889769997e-05	-0.0317468360641974	0.26	0.263	1	Astrocytes	0.000798565301301525	chr9-66877682-66879512
2.84688580062219e-05	0.0115034452106124	0.216	0.206	1	Astrocytes	0.000798715928604839	chr15-42941043-42942371
2.94950381048691e-05	-0.0144786439863598	0.173	0.176	1	Astrocytes	0.000825861066936335	chr7-55603730-55605259
2.95554729242956e-05	0.025344621923453	0.27	0.24	1	Astrocytes	0.00082591127116226	chr7-12412258-12413182
2.96579293707756e-05	0.0077104324870485	0.333	0.307	1	Astrocytes	0.000826893219280939	chr16-36079364-36081039
2.97500339892877e-05	-0.00659302986366866	0.266	0.247	1	Astrocytes	0.000826893219280939	chr14-100474296-100475364
2.97667468173414e-05	-0.00356787664600622	0.293	0.271	1	Astrocytes	0.000826893219280939	chr13-69947525-69948585
3.09067277247637e-05	0.00770886358565764	0.256	0.246	1	Astrocytes	0.000856732379452384	chr4-77488607-77490095
3.09625661134098e-05	0.00355876065380556	0.209	0.199	1	Astrocytes	0.000856732379452384	chr2-239417082-239419199
3.13112857434711e-05	0.041956084685899	0.213	0.181	1	Astrocytes	0.000864682643943229	chr8-118351469-118352623
3.14808403063106e-05	0.0301820174225185	0.151	0.129	1	Astrocytes	0.000867663708168451	chr4-64969240-64970300
3.15627408250489e-05	-0.0069403551460761	0.228	0.22	1	Astrocytes	0.000868221956601541	chr1-261752683-261754167
3.17310963152776e-05	0.0191180583488016	0.209	0.187	1	Astrocytes	0.000871151579930545	chr10-75031208-75032697
3.19099100399345e-05	0.000868764680423989	0.162	0.16	1	Astrocytes	0.000872195716694877	chr5-109625533-109626298
3.19643804429343e-05	-0.000762763006752432	0.306	0.292	1	Astrocytes	0.000872195716694877	chr10-61576280-61578130
3.19680333247145e-05	0.0170023805458217	0.105	0.093	1	Astrocytes	0.000872195716694877	chr7-95309415-95310696
3.20168407789869e-05	0.0203648654300458	0.199	0.178	1	Astrocytes	0.000872195716694877	chr20-41082592-41084350
3.21580639976296e-05	0.0137745167335838	0.3	0.272	1	Astrocytes	0.000874351685989605	chr10-104305409-104306961
3.25665852347113e-05	0.0236391715557465	0.29	0.258	1	Astrocytes	0.000883752960396289	chr8-48726337-48727743
3.27742747536138e-05	0.0635168142916965	0.263	0.215	1	Astrocytes	0.00088767862621134	chr3-163911291-163912045
3.30026987747671e-05	0.0341164369578993	0.205	0.187	1	Astrocytes	0.000892149730410403	chr15-28744731-28745889
3.34916071516874e-05	-0.00730552730216716	0.114	0.116	1	Astrocytes	0.000900085622126388	chr2-231669590-231670159
3.35135237578125e-05	0.00766979389960881	0.127	0.113	1	Astrocytes	0.000900085622126388	chr7-115919739-115920265
3.35405920292243e-05	0.00187954591061235	0.371	0.347	1	Astrocytes	0.000900085622126388	chr11-34791438-34793025
3.35518994331407e-05	-0.0281709516213887	0.427	0.402	1	Astrocytes	0.000900085622126388	chr5-160093998-160096221
3.36203280044629e-05	0.0211421256721511	0.244	0.213	1	Astrocytes	0.000900206653260181	chr17-17299706-17300989
3.3897348918341e-05	0.023478147498334	0.191	0.167	1	Astrocytes	0.000904762268164847	chr17-43808093-43809140
3.3959191333918e-05	0.0250261879084577	0.119	0.101	1	Astrocytes	0.000904762268164847	chr7-38442239-38443740
3.40654683448204e-05	-0.00535363465534622	0.351	0.327	1	Astrocytes	0.000904762268164847	chr7-70579364-70580907
3.4068093255559e-05	0.00210208208537044	0.267	0.25	1	Astrocytes	0.000904762268164847	chr1-157403009-157404375
3.41116702922134e-05	0.00232071619157803	0.275	0.264	1	Astrocytes	0.000904762268164847	chr3-6083393-6085174
3.41759964479592e-05	0.00134278296333484	0.18	0.168	1	Astrocytes	0.000904764537543341	chr2-181024405-181026458
3.42543539814582e-05	0.00112831774341843	0.243	0.228	1	Astrocytes	0.000905137563742697	chr7-70406259-70407531
3.45974405562775e-05	0.0476397312505791	0.35	0.307	1	Astrocytes	0.000912491297368188	chr10-83897704-83899377
3.47565617536433e-05	-0.010459065523124	0.263	0.258	1	Astrocytes	0.000913308605198962	chr10-16780301-16781232
3.47581235719003e-05	0.0177466036325455	0.181	0.165	1	Astrocytes	0.000913308605198962	chr7-34112268-34113318
3.49360467208529e-05	0.0307058908590054	0.207	0.176	1	Astrocytes	0.000916274268187136	chr4-82022241-82023329
3.50463320517378e-05	0.0324921781097193	0.207	0.18	1	Astrocytes	0.00091745825393434	chr19-37873044-37874261
3.54117137106631e-05	0.00971987272398245	0.213	0.198	1	Astrocytes	0.000925303480335768	chr1-163262306-163264237
3.56095753866847e-05	0.0187143061857746	0.311	0.284	1	Astrocytes	0.000928750481011236	chr4-117306665-117307863
3.58599402338289e-05	-0.0117794478248083	0.23	0.235	1	Astrocytes	0.000932000802666241	chr1-127009611-127011578
3.58665460838613e-05	0.00582828857342776	0.253	0.24	1	Astrocytes	0.000932000802666241	chr4-6074525-6076180
3.61110473034769e-05	0.00993558889402602	0.416	0.381	1	Astrocytes	0.000936626133005835	chr10-61685495-61687470
3.63526535072497e-05	0.0034549098085741	0.189	0.186	1	Astrocytes	0.000941159507345781	chr13-99468149-99469331
3.66390181522216e-05	0.000737978024170971	0.444	0.426	1	Astrocytes	0.000945636573894819	chr8-123369589-123372025
3.6659867178825e-05	0.00609871452580152	0.28	0.265	1	Astrocytes	0.000945636573894819	chr10-48879040-48880575
3.68860953667568e-05	0.0294932330747101	0.173	0.15	1	Astrocytes	0.000949515632322785	chr6-110914506-110916048
3.70693239079939e-05	0.0266953370019049	0.413	0.378	1	Astrocytes	0.000949515632322785	chr1-234481733-234483670
3.71402932855557e-05	0.00171277633731198	0.248	0.237	1	Astrocytes	0.000949515632322785	chr3-113130455-113131859
3.71468616510885e-05	0.0323563886568554	0.26	0.229	1	Astrocytes	0.000949515632322785	chr7-50170752-50171928
3.71473383562805e-05	-0.00527110303275968	0.354	0.332	1	Astrocytes	0.000949515632322785	chr15-33165365-33166904
3.79969908997148e-05	0.0443004727544813	0.16	0.125	1	Astrocytes	0.00096816296914323	chr13-42696094-42697887
3.80143511741129e-05	-0.0141577525777195	0.121	0.123	1	Astrocytes	0.00096816296914323	chr11-36418891-36419916
3.81224785583426e-05	-0.00880657477661539	0.452	0.43	1	Astrocytes	0.000969164238295482	chr2-12594473-12597343
3.84127125970481e-05	0.00523337769926296	0.248	0.234	1	Astrocytes	0.000973540932177817	chr15-37394308-37395253
3.84328854225267e-05	0.037101431362309	0.174	0.141	1	Astrocytes	0.000973540932177817	chr10-75797744-75798587
3.88257768547969e-05	-0.00168778680932874	0.199	0.191	1	Astrocytes	0.000980517419584281	chr15-19902611-19903566
3.88475376404451e-05	0.0280912051811769	0.201	0.179	1	Astrocytes	0.000980517419584281	chr6-10946595-10947486
3.90372762646018e-05	-0.00612627806438548	0.4	0.376	1	Astrocytes	0.000981136023675068	chr7-123380347-123382172
3.90546838112624e-05	-0.0318300656507316	0.314	0.304	1	Astrocytes	0.000981136023675068	chr1-45799335-45801195
3.90810358762932e-05	-0.0423442087385796	0.198	0.215	1	Astrocytes	0.000981136023675068	chr17-70357968-70359734
3.92702862930274e-05	0.0239019336074497	0.366	0.335	1	Astrocytes	0.000984132939770459	chr7-126617853-126619764
3.9522093157386e-05	0.00876589507421621	0.226	0.22	1	Astrocytes	0.00098868412083237	chr4-100464640-100465872
4.00152143333616e-05	-0.0116129861323573	0.364	0.34	1	Astrocytes	0.00099788754228391	chr1-274032799-274035049
4.00488382865382e-05	0.0117559305611659	0.22	0.2	1	Astrocytes	0.00099788754228391	chr1-47401307-47402193
4.010255246611e-05	0.0378784928705739	0.1	0.077	1	Astrocytes	0.00099788754228391	chr16-57136456-57137767
4.02508483093704e-05	0.0290971483094428	0.258	0.226	1	Astrocytes	0.000999811195042633	chr7-125130891-125131993
4.04343982239981e-05	0.0256088450365443	0.204	0.177	1	Astrocytes	0.00100260222638519	chr4-82981876-82982999
4.09254916022278e-05	-0.00202577378030214	0.127	0.125	1	Astrocytes	0.00101299582377114	chr6-48380313-48381368
4.10130012344598e-05	-0.00119742697003283	0.174	0.162	1	Astrocytes	0.00101338089365988	chr4-9159529-9160765
4.14118162354106e-05	-0.00618202787160937	0.294	0.281	1	Astrocytes	0.00102144311709198	chr7-11676550-11678189
4.16048320562902e-05	0.0194816574326973	0.517	0.475	1	Astrocytes	0.00102440988580558	chr2-151683078-151686182
4.17910249525496e-05	-0.0256244614170064	0.351	0.354	1	Astrocytes	0.00102570917573596	chr9-61654986-61656528
4.18032566651831e-05	-0.00313471009125754	0.204	0.195	1	Astrocytes	0.00102570917573596	chr1-222843903-222845491
4.21211796229893e-05	-0.0148176415566326	0.234	0.233	1	Astrocytes	0.00103171251097423	chr4-121312531-121313426
4.24414916305406e-05	0.0298285456478999	0.283	0.251	1	Astrocytes	0.00103775341688287	chr11-81757181-81758883
4.28603048088196e-05	0.0361500409273547	0.275	0.245	1	Astrocytes	0.00104384924548003	chr10-101439301-101440551
4.2871318916718e-05	0.0398423802227703	0.359	0.328	1	Astrocytes	0.00104384924548003	chr1-232048012-232050615
4.29131435056047e-05	0.0494163223675408	0.452	0.412	1	Astrocytes	0.00104384924548003	chr4-77446327-77447055
4.33860178667577e-05	0.0178719598822565	0.102	0.089	1	Astrocytes	0.00105353219937141	chr10-103332786-103333352
4.42018545705973e-05	-0.0111025333606496	0.492	0.461	1	Astrocytes	0.00107149555898846	chr9-99298968-99300721
4.42935808335021e-05	0.00196928007122146	0.133	0.126	1	Astrocytes	0.00107187421384715	chr8-104662307-104663472
4.46184305643248e-05	0.0293926015616957	0.135	0.114	1	Astrocytes	0.00107753453370613	chr13-40617674-40618798
4.46805004036056e-05	0.0128021582795901	0.239	0.224	1	Astrocytes	0.00107753453370613	chr10-48926639-48928406
4.49179440505702e-05	-0.0233150232148891	0.515	0.493	1	Astrocytes	0.00108140910086877	chr17-10456739-10458634
4.52413347958123e-05	-0.0424042439717066	0.246	0.254	1	Astrocytes	0.00108733610795942	chr11-31001261-31003186
4.53932669795633e-05	-0.00693252746280892	0.179	0.176	1	Astrocytes	0.00108836218526258	chr2-150728033-150729451
4.54653371938228e-05	0.040005524780003	0.368	0.333	1	Astrocytes	0.00108836218526258	chr6-75622078-75623681
4.55158567963406e-05	0.0235664532391966	0.139	0.119	1	Astrocytes	0.00108836218526258	chr4-138444870-138447130
4.56853345133586e-05	-0.00198802476089111	0.126	0.124	1	Astrocytes	0.00109054641219196	chr1-141221849-141222137
4.58121889142685e-05	0.0109111508596331	0.272	0.25	1	Astrocytes	0.00109054641219196	chr5-151318643-151320126
4.58394970191453e-05	-0.0404984867920963	0.269	0.28	1	Astrocytes	0.00109054641219196	chr8-67999985-68001506
4.60343361513284e-05	0.0103589144120116	0.109	0.098	1	Astrocytes	0.00109265886368595	chr19-1915932-1916834
4.60834539214325e-05	0.0407440049555222	0.337	0.298	1	Astrocytes	0.00109265886368595	chr3-153461453-153462713
4.62387657277574e-05	0.0286670961495519	0.333	0.309	1	Astrocytes	0.00109449878404998	chr19-32843838-32845510
4.70869405301109e-05	-0.0193707380395663	0.33	0.326	1	Astrocytes	0.00111270548729208	chr1-200695299-200697250
4.73620810526702e-05	0.0377994328618218	0.317	0.278	1	Astrocytes	0.00111352939183524	chr1-266678585-266680526
4.73923866973571e-05	0.0245669497490644	0.186	0.162	1	Astrocytes	0.00111352939183524	chr5-104940307-104942216
4.74201777578166e-05	0.01731730458411	0.245	0.23	1	Astrocytes	0.00111352939183524	chr17-16402765-16404089
4.74685081827588e-05	0.0135766779119551	0.13	0.117	1	Astrocytes	0.00111352939183524	chr17-6085295-6086024
4.75171232954402e-05	-0.0272408022230058	0.308	0.3	1	Astrocytes	0.00111352939183524	chr2-56277094-56278203
4.76246871055393e-05	-0.0255756643100028	0.096	0.104	1	Astrocytes	0.00111419616809704	chr9-96879053-96879857
4.80158124279656e-05	0.0067924032697716	0.191	0.183	1	Astrocytes	0.00112148375163427	chr1-171888548-171890392
4.81478412739228e-05	0.00986203304292299	0.386	0.355	1	Astrocytes	0.00112270562334756	chr2-141450132-141452934
4.82868626260806e-05	0.00157128091061465	0.49	0.464	1	Astrocytes	0.00112408623673673	chr7-123042200-123044225
4.85822441121884e-05	0.0153939375692799	0.24	0.225	1	Astrocytes	0.0011258730440474	chr14-14337845-14338793
4.86016913786246e-05	0.0344588416193719	0.111	0.091	1	Astrocytes	0.0011258730440474	chr4-116459129-116460393
4.86034372891805e-05	0.0245468424337768	0.154	0.134	1	Astrocytes	0.0011258730440474	chr14-20757896-20758531
4.9120794660361e-05	0.0162543609351173	0.316	0.292	1	Astrocytes	0.00113598895237525	chr4-177401827-177403687
4.92104420219675e-05	-0.0280008608209628	0.272	0.27	1	Astrocytes	0.00113619650071703	chr7-12310856-12311614
4.99723547595325e-05	0.0209332719674664	0.202	0.181	1	Astrocytes	0.00115189958172382	chr19-25825315-25826243
5.02250660003837e-05	0.0187599523163169	0.219	0.199	1	Astrocytes	0.00115583305481929	chr8-28051326-28052318
5.03617026465768e-05	-0.00375208361116103	0.238	0.238	1	Astrocytes	0.0011570122342658	chr18-24960428-24962089
5.04406072024424e-05	0.0197757463141038	0.134	0.121	1	Astrocytes	0.0011570122342658	chr4-118487071-118488297
5.07202518955102e-05	-0.00826773311196727	0.368	0.355	1	Astrocytes	0.00116153500438433	chr13-72742578-72744767
5.08656301569159e-05	0.00696541569730247	0.397	0.381	1	Astrocytes	0.00116297327131494	chr8-119156090-119157566
5.12794428636539e-05	0.015264829849358	0.104	0.094	1	Astrocytes	0.00117035151152358	chr1-90769059-90770777
5.13545323857977e-05	0.0313159616502181	0.403	0.368	1	Astrocytes	0.00117035151152358	chr1-250948480-250951856
5.17039221725101e-05	-0.00848270321969791	0.258	0.243	1	Astrocytes	0.00117641040367954	chr5-126374126-126375082
5.1888514282796e-05	0.0307267518397096	0.229	0.195	1	Astrocytes	0.00117781266006593	chr8-53839265-53840733
5.20481068436471e-05	-0.028564780336469	0.41	0.389	1	Astrocytes	0.00117781266006593	chr10-61684215-61685394
5.20649456889315e-05	0.0256738773175441	0.326	0.296	1	Astrocytes	0.00117781266006593	chr6-58466128-58469099
5.21000629949642e-05	0.009326603366789	0.155	0.141	1	Astrocytes	0.00117781266006593	chr12-39698398-39699613
5.2447588691963e-05	0.0252601073411077	0.113	0.094	1	Astrocytes	0.0011821881297025	chr19-53362513-53363491
5.25278919203003e-05	0.000715009128636923	0.29	0.271	1	Astrocytes	0.0011821881297025	chr10-35833199-35834712
5.25454252480662e-05	0.00081134234613861	0.256	0.251	1	Astrocytes	0.0011821881297025	chr16-4977525-4978740
5.26623610530737e-05	-0.0253977326605699	0.353	0.344	1	Astrocytes	0.00118292933504225	chr2-8734645-8736075
5.36078867328113e-05	0.004234539945835	0.321	0.297	1	Astrocytes	0.0012006459143959	chr14-55081859-55084139
5.3621576267752e-05	0.0453764014499689	0.282	0.249	1	Astrocytes	0.0012006459143959	chr4-78239534-78241103
5.39420011565009e-05	0.0210057777939882	0.282	0.251	1	Astrocytes	0.001205903403632	chr16-19762379-19763810
5.41438903099791e-05	-0.0408320769301914	0.477	0.461	1	Astrocytes	0.00120849849623731	chr1-78353028-78355432
5.43379207256025e-05	-0.00226261916642323	0.29	0.283	1	Astrocytes	0.00121004405782329	chr9-62015370-62017437
5.43849679495982e-05	-0.0089389758261233	0.324	0.313	1	Astrocytes	0.00121004405782329	chr14-21155038-21157592
5.4646461223394e-05	0.0175376912105572	0.234	0.217	1	Astrocytes	0.00121394441619918	chr18-41448825-41451051
5.49549458857688e-05	0.0197922692262049	0.153	0.131	1	Astrocytes	0.00121805808143369	chr7-23591096-23592020
5.50797465816138e-05	0.0155688541648165	0.118	0.105	1	Astrocytes	0.00121805808143369	chr6-107632218-107633589
5.51137016427593e-05	-0.0169540184328683	0.229	0.23	1	Astrocytes	0.00121805808143369	chr7-117537765-117539408
5.51842008864034e-05	0.0373965004779991	0.258	0.232	1	Astrocytes	0.00121805808143369	chr8-30912329-30913263
5.52986358168442e-05	0.0166859826778939	0.218	0.2	1	Astrocytes	0.00121805808143369	chr1-14415186-14416828
5.53723608027185e-05	0.0164190012164682	0.359	0.325	1	Astrocytes	0.00121805808143369	chr4-144947165-144948356
5.55117463249345e-05	-0.0196696152611787	0.261	0.262	1	Astrocytes	0.00121805808143369	chr11-65758367-65760222
5.55651004206778e-05	0.0233198676113481	0.316	0.278	1	Astrocytes	0.00121805808143369	chr2-109382840-109385153
5.56100075519641e-05	0.0211598874932874	0.119	0.103	1	Astrocytes	0.00121805808143369	chr6-123090410-123091804
5.57016335272584e-05	0.00844023826845181	0.189	0.176	1	Astrocytes	0.00121817050713961	chr17-43639076-43641083
5.60483789582455e-05	0.0165531919249298	0.105	0.093	1	Astrocytes	0.00122355195277098	chr2-178616599-178617723
5.61772903635752e-05	-0.000704566269792428	0.286	0.265	1	Astrocytes	0.00122355195277098	chr16-46341691-46343088
5.62083295543045e-05	0.007039762937187	0.339	0.314	1	Astrocytes	0.00122355195277098	chr9-61750277-61751669
5.67787458337e-05	0.0186557640414909	0.419	0.386	1	Astrocytes	0.00123290318479809	chr1-50556315-50557965
5.68129911199915e-05	0.0224443929856891	0.234	0.216	1	Astrocytes	0.00123290318479809	chr10-75528006-75529539
5.75758211152943e-05	-0.00788602341100098	0.257	0.249	1	Astrocytes	0.00124705069145848	chr14-81678783-81680491
5.76420051220867e-05	-0.0103023726990105	0.28	0.277	1	Astrocytes	0.00124705069145848	chr3-94418282-94420666
5.79339264725081e-05	-0.017574107246713	0.283	0.265	1	Astrocytes	0.00125144389637853	chr2-39175286-39176673
5.80294419427784e-05	0.0208703572195104	0.157	0.136	1	Astrocytes	0.0012515875349496	chr1-90175447-90176539
5.83638149462169e-05	0.0271572916327562	0.259	0.231	1	Astrocytes	0.00125675685675511	chr9-17340597-17341848
5.84475817363388e-05	-0.0175998220752254	0.383	0.364	1	Astrocytes	0.00125675685675511	chr10-46904532-46907108
5.88842497377009e-05	0.0180509332934661	0.231	0.213	1	Astrocytes	0.00126410142363847	chr2-30663670-30665125
5.89686619802952e-05	0.00657687627269585	0.152	0.141	1	Astrocytes	0.00126410142363847	chr1-231378370-231379515
5.91672593335342e-05	0.0243197489815354	0.175	0.152	1	Astrocytes	0.00126526339940992	chr3-100365546-100366901
5.92025404864481e-05	-0.00843668539245224	0.345	0.312	1	Astrocytes	0.00126526339940992	chr13-36155203-36156895
5.94405300012765e-05	0.0455522794622042	0.294	0.255	1	Astrocytes	0.0012684248856636	chr4-58194281-58195892
5.97228959812903e-05	0.0280273585652772	0.131	0.112	1	Astrocytes	0.00127252234039409	chr20-38457186-38458388
6.06348539169093e-05	-0.0166390995749024	0.45	0.419	1	Astrocytes	0.0012900019374105	chr1-174701108-174703075
6.0973996254909e-05	0.0234970271109902	0.156	0.137	1	Astrocytes	0.00129411071761029	chr18-14013625-14015730
6.10117520940949e-05	0.00232453267180188	0.152	0.149	1	Astrocytes	0.00129411071761029	chr17-9518979-9520179
6.14966494935686e-05	0.0196483113597121	0.169	0.151	1	Astrocytes	0.00130091926594122	chr18-70969315-70970431
6.15249844759123e-05	-0.0112915492542061	0.35	0.348	1	Astrocytes	0.00130091926594122	chr1-101426287-101427834
6.16098516318373e-05	-0.003125183232841	0.24	0.222	1	Astrocytes	0.00130091926594122	chr4-118207000-118208553
6.26924259362903e-05	0.0022953280701512	0.226	0.214	1	Astrocytes	0.0013217965971358	chr14-20615595-20616614
6.32641369972991e-05	0.0290304236247255	0.158	0.14	1	Astrocytes	0.00133185665989531	chr1-181286402-181287232
6.35544468175764e-05	0.0286228285589717	0.144	0.121	1	Astrocytes	0.00133597138653544	chr7-125429452-125430684
6.3921108292089e-05	0.0671026926676891	0.15	0.105	1	Astrocytes	0.00134167643693857	chr14-46564899-46566820
6.41194356295015e-05	0.0441000812067651	0.208	0.178	1	Astrocytes	0.00134309034180456	chr10-4879970-4881244
6.41791962535122e-05	0.0268281009660817	0.372	0.348	1	Astrocytes	0.00134309034180456	chr3-81507082-81507990
6.4356595380631e-05	0.0261978982818417	0.111	0.085	1	Astrocytes	0.0013448045835917	chr19-11115184-11115807
6.45025078342716e-05	-0.00442307980809664	0.392	0.369	1	Astrocytes	0.00134585677087094	chr18-32206390-32208819
6.51770904755836e-05	-0.0263013024143484	0.384	0.372	1	Astrocytes	0.0013579203287842	chr7-58365064-58366941
6.5751184054999e-05	-0.035141069604566	0.232	0.242	1	Astrocytes	0.00136667589126777	chr1-202955474-202956531
6.5912935827103e-05	0.00409447345219144	0.17	0.168	1	Astrocytes	0.00136667589126777	chr3-149907948-149908692
6.5954960102048e-05	-0.0356028923821829	0.352	0.348	1	Astrocytes	0.00136667589126777	chr2-57998245-57999785
6.60410017047689e-05	-0.00272426306419093	0.233	0.229	1	Astrocytes	0.00136667589126777	chr2-79438511-79440581
6.60825249895874e-05	0.0130235401916738	0.171	0.157	1	Astrocytes	0.00136667589126777	chr12-37537759-37539207
6.69153530701176e-05	0.00149065469108628	0.269	0.254	1	Astrocytes	0.00137997359594916	chr5-35990366-35991751
6.69214687612382e-05	0.0236801101077248	0.294	0.27	1	Astrocytes	0.00137997359594916	chr2-257424699-257426662
6.7180874619569e-05	0.0181994315876188	0.272	0.255	1	Astrocytes	0.00138329742418422	chr10-46017413-46019295
6.75338072890017e-05	-0.0119624814037231	0.198	0.193	1	Astrocytes	0.00138853451366175	chr7-119199934-119201263
6.7638707509691e-05	-0.0201425204721668	0.211	0.211	1	Astrocytes	0.00138866407662753	chr10-85362517-85363291
6.78551771669432e-05	-0.000982622119528487	0.245	0.23	1	Astrocytes	0.00138924396845646	chr7-77754654-77755920
6.78642324835305e-05	0.0100347418088308	0.126	0.119	1	Astrocytes	0.00138924396845646	chr15-37799584-37800944
6.80983726008955e-05	0.00962259317444583	0.16	0.154	1	Astrocytes	0.00139201375865169	chr18-73359420-73361064
6.83299501971437e-05	0.0174163352359733	0.387	0.358	1	Astrocytes	0.00139472321532837	chr3-62480529-62482177
6.86578533357504e-05	0.00112739082853958	0.196	0.181	1	Astrocytes	0.00139615743946756	chr13-100872117-100873687
6.87268939298727e-05	-0.00938954197863234	0.271	0.262	1	Astrocytes	0.00139615743946756	chr3-147117304-147118249
6.88911360110456e-05	-0.0360073840838236	0.392	0.388	1	Astrocytes	0.00139615743946756	chr1-224911609-224913789
6.89010561248813e-05	0.0399609824453118	0.129	0.106	1	Astrocytes	0.00139615743946756	chr3-9034123-9035143
6.89171282430281e-05	-0.0328056666148673	0.254	0.255	1	Astrocytes	0.00139615743946756	chr10-86700807-86701696
6.89949998487233e-05	0.0030932032750417	0.182	0.17	1	Astrocytes	0.00139615743946756	chr2-247496581-247497429
6.95446915340194e-05	0.000197525175974156	0.282	0.27	1	Astrocytes	0.00140315289187093	chr1-8127397-8129179
6.96387627170769e-05	0.0134193292378678	0.104	0.095	1	Astrocytes	0.00140315289187093	chr12-6600331-6601643
6.96395818956104e-05	0.0296163786118939	0.24	0.213	1	Astrocytes	0.00140315289187093	chr18-50448480-50450308
7.06163037458139e-05	0.0167160682315308	0.2	0.186	1	Astrocytes	0.00142080003136578	chr11-34525330-34527517
7.07276607110901e-05	0.0155811651016785	0.373	0.343	1	Astrocytes	0.00142101051848073	chr5-20187011-20189954
7.20920135813622e-05	0.0319022364437115	0.363	0.323	1	Astrocytes	0.00144635885937308	chr5-152708388-152710255
7.29503048451809e-05	0.0134714463279906	0.116	0.106	1	Astrocytes	0.0014598696574391	chr12-9845800-9847096
7.29918865565949e-05	-0.011584977730015	0.253	0.242	1	Astrocytes	0.0014598696574391	chr4-85654603-85655739
7.30764064537463e-05	0.0125643988182483	0.107	0.097	1	Astrocytes	0.0014598696574391	chr12-50232301-50233046
7.32518389587594e-05	0.0327090840422989	0.213	0.189	1	Astrocytes	0.00146130155792517	chr14-2013084-2014119
7.36555281885211e-05	0.0257008212853735	0.117	0.096	1	Astrocytes	0.00146727646252777	chr20-5756436-5757534
7.38938317282106e-05	0.0308252162922399	0.353	0.327	1	Astrocytes	0.0014699445283335	chr12-50159596-50160738
7.43521321674654e-05	0.00170076475912578	0.232	0.222	1	Astrocytes	0.00147697521783721	chr1-266075543-266076864
7.4630685751456e-05	0.00133693842002514	0.337	0.33	1	Astrocytes	0.00148042053256832	chr1-134954371-134955994
7.47888264901123e-05	-0.025770272674803	0.531	0.508	1	Astrocytes	0.00148117190107018	chr18-32672335-32675318
7.49778222908417e-05	0.00185460847194274	0.396	0.369	1	Astrocytes	0.00148117190107018	chr8-118361835-118362991
7.49840645742006e-05	0.00521084421534795	0.13	0.123	1	Astrocytes	0.00148117190107018	chr10-40762136-40762862
7.55432462845231e-05	-0.000110213124921321	0.354	0.333	1	Astrocytes	0.0014901275639653	chr8-77106793-77108730
7.60107635744527e-05	-0.000128835035231395	0.137	0.13	1	Astrocytes	0.00149725257927635	chr8-46749791-46751308
7.63545437422139e-05	0.0150983760800492	0.112	0.102	1	Astrocytes	0.00150192373472813	chr15-57504002-57506767
7.68702805325298e-05	-0.0286697626696711	0.291	0.298	1	Astrocytes	0.00150873791050194	chr1-153588215-153590194
7.69152101491335e-05	0.0526206990707143	0.142	0.107	1	Astrocytes	0.00150873791050194	chr6-7086854-7087581
7.70677860207752e-05	0.0110080747455879	0.124	0.117	1	Astrocytes	0.00150962823131655	chr1-251108899-251109720
7.75506916621415e-05	-0.000144682799166296	0.212	0.208	1	Astrocytes	0.00151240166192101	chr12-39881239-39882610
7.75625401979648e-05	0.00713681461831478	0.214	0.2	1	Astrocytes	0.00151240166192101	chr3-112173536-112175094
7.76359397563114e-05	0.0211432974070188	0.196	0.174	1	Astrocytes	0.00151240166192101	chr3-60812887-60814458
7.77073357210014e-05	0.00305779223545855	0.224	0.217	1	Astrocytes	0.00151240166192101	chr17-13392474-13393546
7.77462938959677e-05	-0.015934165122389	0.449	0.432	1	Astrocytes	0.00151240166192101	chr1-229638434-229640758
7.83945159419997e-05	0.0140324852247302	0.145	0.129	1	Astrocytes	0.00152058236892236	chr14-84354671-84356035
7.84626880168747e-05	0.0222095809771114	0.157	0.139	1	Astrocytes	0.00152058236892236	chr11-15760579-15761964
7.84907258027944e-05	0.0159526545022623	0.241	0.218	1	Astrocytes	0.00152058236892236	chr10-105451546-105453042
7.86085539051304e-05	-0.00111548933313632	0.43	0.404	1	Astrocytes	0.00152077317747233	chr2-225004383-225006600
7.87393241016013e-05	-0.0439349682848041	0.337	0.351	1	Astrocytes	0.00152121349882984	chr3-116898929-116900430
7.89521706366098e-05	-0.00649307131067034	0.427	0.407	1	Astrocytes	0.00152323612499454	chr1-82546291-82548719
7.94277803234465e-05	-0.00694739075209944	0.277	0.268	1	Astrocytes	0.00153028890397357	chr3-63256700-63258718
7.96048421949379e-05	-0.00141151474303855	0.138	0.136	1	Astrocytes	0.00153028890397357	chrX-107631743-107633121
7.96436926024301e-05	-0.0179624305393582	0.394	0.381	1	Astrocytes	0.00153028890397357	chr3-80071173-80074116
8.02856585157071e-05	-0.00180126095002381	0.099	0.103	1	Astrocytes	0.00154052209064744	chr3-120072898-120074597
8.04365101877207e-05	-0.0248854555333918	0.24	0.238	1	Astrocytes	0.00154131674759709	chr11-30362533-30364182
8.07293832606581e-05	-0.00350842360020301	0.161	0.16	1	Astrocytes	0.00154450784835675	chr8-66495354-66496153
8.08223717863481e-05	-0.0131204074182502	0.178	0.177	1	Astrocytes	0.00154450784835675	chr7-40421565-40422940
8.1331680534096e-05	0.00992232362204615	0.101	0.093	1	Astrocytes	0.00155186583167725	chr19-11667316-11668392
8.15238689166295e-05	0.00744595596630693	0.23	0.217	1	Astrocytes	0.00155186583167725	chr16-39717889-39719423
8.15379661631044e-05	0.0611374030027963	0.261	0.217	1	Astrocytes	0.00155186583167725	chr9-119189550-119191035
8.21138030766603e-05	-0.002895463059717	0.306	0.281	1	Astrocytes	0.00155794477366092	chr4-100372271-100374494
8.21838461405293e-05	-0.0100356556277791	0.247	0.239	1	Astrocytes	0.00155794477366092	chr9-113421782-113422830
8.22039825754378e-05	0.0360146379669217	0.232	0.209	1	Astrocytes	0.00155794477366092	chr10-86598433-86599873
8.22998375180152e-05	0.00767004849842995	0.224	0.208	1	Astrocytes	0.00155794477366092	chr13-84498967-84500461
8.27089622717231e-05	0.0409453588996919	0.283	0.256	1	Astrocytes	0.00156358795253013	chr8-26542245-26543501
8.30932886314526e-05	0.00780712456827082	0.193	0.175	1	Astrocytes	0.00156750389534438	chr1-127835797-127837396
8.31386970904749e-05	0.0336328732566999	0.339	0.308	1	Astrocytes	0.00156750389534438	chr3-160884320-160885370
8.32749022303897e-05	-0.00111804937710447	0.194	0.19	1	Astrocytes	0.00156797289172835	chr10-43744363-43745618
8.34175228835547e-05	0.0155627269654668	0.105	0.094	1	Astrocytes	0.00156856127141787	chr1-226344792-226345118
8.39549720073358e-05	-0.00549052576559889	0.284	0.268	1	Astrocytes	0.00157656243433509	chr8-118191547-118193274
8.4235023919325e-05	-0.0323522017025063	0.296	0.294	1	Astrocytes	0.0015797151489744	chr6-2728440-2730400
8.44461519404198e-05	-0.00392777803252145	0.135	0.13	1	Astrocytes	0.00158156862224584	chr10-45798191-45799753
8.48882998532978e-05	0.0195358916558505	0.126	0.112	1	Astrocytes	0.0015877381343079	chr2-120858658-120860238
8.53940333875524e-05	0.00138142928086099	0.303	0.29	1	Astrocytes	0.00159420013929383	chr6-110903719-110905567
8.54601750331467e-05	0.00578861811335352	0.334	0.315	1	Astrocytes	0.00159420013929383	chr9-100252007-100254759
8.57958405817843e-05	-0.0536676616491228	0.094	0.12	1	Astrocytes	0.00159834473380139	chr18-79617222-79617770
8.62927492187774e-05	0.00169356042250413	0.176	0.174	1	Astrocytes	0.00160273375776304	chr8-52828419-52829669
8.63772835285669e-05	0.000456536853669587	0.119	0.115	1	Astrocytes	0.00160273375776304	chr12-42493144-42494297
8.65004891739144e-05	0.0451936330298216	0.416	0.368	1	Astrocytes	0.00160273375776304	chr6-7100964-7102409
8.65157634466764e-05	0.0238398105993754	0.104	0.089	1	Astrocytes	0.00160273375776304	chr5-150249900-150251306
8.66004252810049e-05	0.0122695783823735	0.117	0.108	1	Astrocytes	0.00160273375776304	chr3-56056848-56058809
8.70448697299481e-05	-0.00355688636111665	0.149	0.144	1	Astrocytes	0.00160398898149096	chr1-37937309-37938650
8.70804281425426e-05	-0.0116425513015824	0.113	0.122	1	Astrocytes	0.00160398898149096	chr14-43374947-43375435
8.71040583574175e-05	0.0322923656231675	0.229	0.203	1	Astrocytes	0.00160398898149096	chr9-23351576-23352819
8.71237979864088e-05	0.000404352250370055	0.229	0.229	1	Astrocytes	0.00160398898149096	chr4-131959020-131960287
8.73107480133821e-05	0.0195172827242992	0.18	0.16	1	Astrocytes	0.00160533234336876	chr1-127218380-127219318
8.77064612180523e-05	0.0168791483464824	0.159	0.147	1	Astrocytes	0.00161050560599094	chr17-5955551-5956390
8.84775388160976e-05	0.000372803871673599	0.257	0.242	1	Astrocytes	0.00162254903214312	chr7-122635256-122636633
8.87195791916583e-05	0.0168606389246845	0.219	0.199	1	Astrocytes	0.00162487198093019	chr1-49843024-49844623
8.90499971515148e-05	0.0405407547052298	0.165	0.136	1	Astrocytes	0.00162880540244407	chr1-54005375-54007027
8.94376769972761e-05	-0.0222028218989526	0.388	0.373	1	Astrocytes	0.00163246995485066	chr8-48409283-48410946
8.94821645231972e-05	-0.030084069092278	0.253	0.26	1	Astrocytes	0.00163246995485066	chr6-8066381-8067882
8.96443098965705e-05	0.0327951358684059	0.175	0.147	1	Astrocytes	0.00163249017835552	chr5-59490561-59491810
8.97637799299582e-05	-0.00415629936483164	0.37	0.357	1	Astrocytes	0.00163249017835552	chr3-8801868-8803479
8.98310059802278e-05	0.0152790321820574	0.221	0.207	1	Astrocytes	0.00163249017835552	chr17-19066702-19067889
9.0007971165441e-05	0.00944712905562867	0.3	0.283	1	Astrocytes	0.00163359828079133	chr5-79229511-79231483
9.053654621187e-05	0.0200221512022967	0.19	0.17	1	Astrocytes	0.0016410768556602	chr10-64942634-64943628
9.08506936028446e-05	0.0157983605969469	0.253	0.239	1	Astrocytes	0.00164465445848646	chr16-50501034-50502356
9.12393892205079e-05	0.0341948712873866	0.137	0.115	1	Astrocytes	0.00164957067751172	chr19-21748643-21749692
9.13875034262751e-05	-0.00697260833718946	0.12	0.12	1	Astrocytes	0.00165013025417392	chr1-36480697-36482101
9.15814500090302e-05	0.00530428150045636	0.402	0.374	1	Astrocytes	0.00165151490643685	chr5-124713129-124714198
9.25029856204492e-05	0.0247781529121789	0.413	0.377	1	Astrocytes	0.00166171825227549	chr13-51983995-51985578
9.25642191931836e-05	0.0244333399214996	0.227	0.2	1	Astrocytes	0.00166171825227549	chr4-153660959-153662847
9.26082961880496e-05	-0.00597745445847211	0.112	0.107	1	Astrocytes	0.00166171825227549	chr8-48422714-48423227
9.26192010818134e-05	-0.000969030228416323	0.192	0.181	1	Astrocytes	0.00166171825227549	chr1-277536464-277537392
9.27875214320022e-05	-0.0536479756545213	0.256	0.273	1	Astrocytes	0.00166185811545901	chr2-207349908-207351926
9.28895006507802e-05	0.00864655166644687	0.108	0.097	1	Astrocytes	0.00166185811545901	chr6-107999212-108000388
9.29968526497489e-05	0.0236142629318646	0.112	0.097	1	Astrocytes	0.00166185811545901	chr5-144824920-144826552
9.30989813332264e-05	-0.0365472752624931	0.427	0.425	1	Astrocytes	0.00166185811545901	chr8-103189133-103191922
9.347213686162e-05	0.0494351724330841	0.246	0.211	1	Astrocytes	0.0016662454055077	chr4-118382801-118384108
9.35813771482954e-05	0.0106826056649721	0.219	0.202	1	Astrocytes	0.0016662454055077	chr15-84921833-84923561
9.38516351787749e-05	0.00420202149498963	0.111	0.104	1	Astrocytes	0.0016689475124468	chr10-15195766-15196525
9.43727485141352e-05	-0.0313150318097661	0.434	0.419	1	Astrocytes	0.00167609809593074	chr7-126560785-126563374
9.45642899406034e-05	-0.010187085032049	0.27	0.268	1	Astrocytes	0.00167643145145081	chr12-36622343-36624389
9.4629579942019e-05	-0.0149757261243786	0.37	0.354	1	Astrocytes	0.00167643145145081	chr9-100887332-100889044
9.50996548448674e-05	-0.000435453948926634	0.274	0.267	1	Astrocytes	0.00168264263672753	chr20-47493687-47495591
9.55137191740381e-05	0.00492089535712659	0.462	0.427	1	Astrocytes	0.0016878484577756	chr8-12354329-12356478
9.58727752690296e-05	0.00416773516710828	0.275	0.259	1	Astrocytes	0.0016920703845727	chr10-56186458-56188322
9.61295284942777e-05	-0.0101226917861168	0.157	0.159	1	Astrocytes	0.00169447844720076	chr16-5683601-5684439
9.69199281298827e-05	0.013282811844193	0.304	0.275	1	Astrocytes	0.00170627533472658	chr1-221167296-221168439
9.72187900684955e-05	0.00315292204446796	0.158	0.149	1	Astrocytes	0.0017094000490945	chr5-74941712-74942530
9.7708997848363e-05	-0.0148204271688693	0.193	0.184	1	Astrocytes	0.00171587721408522	chr1-246500144-246500988
9.79184587624869e-05	0.00629593139632056	0.378	0.359	1	Astrocytes	0.00171741416340083	chr1-141892288-141894116
9.90331645299422e-05	-0.0111383689397042	0.19	0.18	1	Astrocytes	0.00173480483736282	chr4-168982380-168983036
9.91623205835125e-05	0.0102987787335465	0.116	0.106	1	Astrocytes	0.00173490946968719	chr15-48784923-48785749
9.9362666948731e-05	-0.0107420704474203	0.226	0.224	1	Astrocytes	0.00173625781799743	chr10-64951408-64952356
9.95596224656096e-05	0.00899697964303847	0.243	0.223	1	Astrocytes	0.00173754364659931	chr9-10535720-10537268
0.0001001783296116	-0.00984816464900673	0.277	0.273	1	Astrocytes	0.00174617771565566	chr7-12916779-12918769
0.000100508738419821	-0.0129208409979911	0.198	0.197	1	Astrocytes	0.00174977141150156	chr15-46718653-46720101
0.000101089550225713	0.00159021677417565	0.205	0.197	1	Astrocytes	0.00175771015478882	chr10-31051451-31052541
0.000102231226231801	0.0253684698962923	0.207	0.186	1	Astrocytes	0.00177536940844474	chr16-10683570-10684757
0.000102619645561151	0.00953260487509222	0.264	0.248	1	Astrocytes	0.00177992005921583	chr8-39651664-39654048
0.000103236598058418	-0.00389677813263301	0.51	0.479	1	Astrocytes	0.0017832423841385	chr20-56188902-56190700
0.000103298044337993	0.0108448441411467	0.18	0.17	1	Astrocytes	0.0017832423841385	chr11-47205995-47207330
0.000103327898625019	0.0137384597985685	0.148	0.139	1	Astrocytes	0.0017832423841385	chr2-41910090-41911759
0.000103419471548827	0.03069739016921	0.333	0.306	1	Astrocytes	0.0017832423841385	chr4-118654600-118656450
0.000103444264970261	0.0127805587468669	0.154	0.146	1	Astrocytes	0.0017832423841385	chr10-20929294-20930597
0.000104425806955703	-0.0219157859229852	0.428	0.413	1	Astrocytes	0.00179702655692555	chr7-119622617-119624352
0.000104591138541667	0.0140270170491945	0.117	0.106	1	Astrocytes	0.00179702655692555	chr19-37674450-37675675
0.000104714515897164	-0.0163895037958091	0.272	0.261	1	Astrocytes	0.00179702655692555	chr2-11866342-11868351
0.00010475424618261	-0.00627322948434594	0.111	0.114	1	Astrocytes	0.00179702655692555	chr2-150754218-150755667
0.000105009802992257	-0.0120371024184771	0.171	0.167	1	Astrocytes	0.00179910322574603	chr6-136471395-136472252
0.000105130783498224	0.0181956553389332	0.284	0.258	1	Astrocytes	0.00179910322574603	chr3-58442669-58444511
0.000105781036418363	-0.00257887799660703	0.112	0.111	1	Astrocytes	0.00180624005968845	chr1-13561270-13562862
0.000105804320451787	0.0187938831038433	0.164	0.141	1	Astrocytes	0.00180624005968845	chr13-69810891-69811800
0.000107242215747875	0.00133400894574948	0.289	0.279	1	Astrocytes	0.00182857066173495	chr8-114039079-114041182
0.000108265220849727	0.00600681391327085	0.167	0.16	1	Astrocytes	0.00184296070988454	chr1-2192156-2193028
0.000108347874736183	0.0363690660362482	0.291	0.268	1	Astrocytes	0.00184296070988454	chr4-80822570-80823918
0.000110153084670748	0.0133643392619024	0.17	0.152	1	Astrocytes	0.00187140656755466	chr1-177652893-177654745
0.00011107304977903	0.0141255315113783	0.429	0.389	1	Astrocytes	0.00188476244950344	chr10-47452396-47454517
0.000111473658743046	0.02737536054215	0.152	0.134	1	Astrocytes	0.00188897883255559	chr11-66694927-66697088
0.000111670924522332	-0.00832330196894338	0.258	0.252	1	Astrocytes	0.00188897883255559	chr4-51843249-51845120
0.000111723897154133	0.0129202131488595	0.108	0.097	1	Astrocytes	0.00188897883255559	chr3-81095061-81095924
0.000114648078564676	0.0288326624406399	0.351	0.318	1	Astrocytes	0.00193278625063351	chr10-65411418-65412908
0.00011465435946743	0.0131674388882707	0.129	0.118	1	Astrocytes	0.00193278625063351	chr11-73693063-73694317
0.000114726590849873	0.00543287605388243	0.165	0.162	1	Astrocytes	0.00193278625063351	chr9-38494692-38496174
0.000114986092400448	0.0242150287624856	0.182	0.164	1	Astrocytes	0.00193484363843239	chr16-32124734-32126369
0.000115431928851871	0.0102915920629898	0.36	0.337	1	Astrocytes	0.00193775836945736	chr10-65585754-65586814
0.000115543209307962	0.00637610010509815	0.216	0.203	1	Astrocytes	0.00193775836945736	chr5-157572240-157574107
0.000115572069748948	-0.0366589219775585	0.137	0.153	1	Astrocytes	0.00193775836945736	chr6-114484163-114484864
0.000115754718539973	0.0439968149239227	0.171	0.141	1	Astrocytes	0.00193851302724968	chr4-131875045-131876465
0.000116296040434369	-0.00255319594488654	0.131	0.133	1	Astrocytes	0.00194526536042477	chr2-179701998-179703749
0.000116956747149317	0.0397902724068912	0.282	0.256	1	Astrocytes	0.00195399623588491	chr9-27021861-27022936
0.000117678248041345	-0.0156568846377572	0.225	0.226	1	Astrocytes	0.00196179619820442	chr8-47632455-47633256
0.000117702200190481	0.0038212521081738	0.279	0.266	1	Astrocytes	0.00196179619820442	chr3-149934928-149936473
0.000118953721792012	0.0110080747455879	0.125	0.112	1	Astrocytes	0.00198031231408829	chr4-49905581-49907202
0.000120200536547715	0.0203137591121777	0.267	0.248	1	Astrocytes	0.00199870644242977	chr15-19933420-19935147
0.000120945800991034	0.0498291394625135	0.283	0.241	1	Astrocytes	0.00200659179452334	chr10-46546922-46549350
0.00012106215140955	-0.016761280116251	0.175	0.175	1	Astrocytes	0.00200659179452334	chr17-45632271-45633613
0.000121102174477765	-0.0198095120902031	0.344	0.327	1	Astrocytes	0.00200659179452334	chr17-57021096-57023097
0.000121363465227844	0.0292213606723984	0.113	0.096	1	Astrocytes	0.00200855821888244	chr17-22838359-22839853
0.000121619695500139	0.0211797639615775	0.193	0.171	1	Astrocytes	0.00201043637491075	chr6-92398080-92399383
0.000121936524333409	0.0295582344693188	0.255	0.23	1	Astrocytes	0.00201331067844283	chr1-255318167-255319808
0.000122321749173781	-0.0174338659673548	0.163	0.162	1	Astrocytes	0.0020163407747194	chr10-84906969-84907931
0.000122468851997914	-0.0102830188615541	0.211	0.204	1	Astrocytes	0.0020163407747194	chr20-2087602-2089089
0.00012254953870774	0.00778957472737868	0.315	0.29	1	Astrocytes	0.0020163407747194	chr8-76644329-76645862
0.000123660365896713	0.0166136157147783	0.413	0.373	1	Astrocytes	0.00203224339940409	chr10-46720075-46721682
0.000124745760892557	0.0159090668405048	0.126	0.11	1	Astrocytes	0.00204769148765824	chr16-31971446-31973189
0.000125121708890089	0.0169043375270184	0.146	0.124	1	Astrocytes	0.00205147165076602	chr20-4407329-4407944
0.000125359849986909	-0.00116858556540839	0.151	0.141	1	Astrocytes	0.00205298619443677	chr10-67762356-67763700
0.00012610735392954	0.0034429599218764	0.168	0.163	1	Astrocytes	0.00206282923663605	chr3-140061587-140062691
0.000126619751456588	-0.00460360046850408	0.113	0.113	1	Astrocytes	0.00206707362925233	chr9-73169380-73170130
0.000126660362258219	-0.0118058499696525	0.245	0.229	1	Astrocytes	0.00206707362925233	chr11-47055026-47056634
0.0001272432668736	-0.0113776091007119	0.222	0.22	1	Astrocytes	0.00207418306787938	chr1-226825375-226826558
0.00012765429625934	-0.0064158997012268	0.172	0.171	1	Astrocytes	0.00207847758210005	chr13-91160813-91163242
0.000128393301989729	0.0125521234007272	0.181	0.169	1	Astrocytes	0.00208663522034403	chr8-12796512-12797666
0.000128451628517344	0.00846117116225487	0.298	0.278	1	Astrocytes	0.00208663522034403	chr7-123101523-123103077
0.00012887795363115	0.00878925458459801	0.424	0.397	1	Astrocytes	0.00209114873149898	chr3-161344272-161346332
0.00012912320766711	0.00194971331689087	0.265	0.263	1	Astrocytes	0.0020925197458414	chr14-7053893-7055267
0.000129259598046153	-0.00999048078972931	0.37	0.347	1	Astrocytes	0.0020925197458414	chr11-79948153-79949816
0.000130665623869704	0.00604611413352585	0.462	0.426	1	Astrocytes	0.0021113983758508	chr5-48503400-48505074
0.00013072560236736	0.027306287545298	0.275	0.243	1	Astrocytes	0.0021113983758508	chr4-6980534-6982488
0.000131187390675624	0.00227782195092563	0.357	0.34	1	Astrocytes	0.00211254716639164	chr3-156634697-156636523
0.000131210942252696	-0.00501153035041457	0.228	0.222	1	Astrocytes	0.00211254716639164	chr9-50924657-50926121
0.000131246717593914	-0.0102720376170323	0.297	0.287	1	Astrocytes	0.00211254716639164	chr18-1901087-1902294
0.000131802823809926	0.0217526228501881	0.255	0.235	1	Astrocytes	0.00211907645038698	chr10-37593898-37595173
0.000132344231718567	0.0285218166115198	0.111	0.092	1	Astrocytes	0.00212347272236446	chr3-163289160-163290057
0.00013237780816785	0.0222226578930112	0.146	0.124	1	Astrocytes	0.00212347272236446	chr19-58059810-58061596
0.000132606098381047	0.0510790125082466	0.215	0.18	1	Astrocytes	0.00212382882645058	chr18-31236903-31237790
0.000132701602334316	-0.0140439118127098	0.169	0.169	1	Astrocytes	0.00212382882645058	chr2-111791960-111793731
0.000132884959650151	0.00222147114886051	0.418	0.398	1	Astrocytes	0.00212434934360128	chr17-53954567-53957008
0.000133311315756016	0.0255379286060541	0.239	0.207	1	Astrocytes	0.00212689914399526	chr9-42414532-42415948
0.000133346488508081	-0.0239615324405931	0.356	0.356	1	Astrocytes	0.00212689914399526	chr1-199320307-199322336
0.000133928255496912	0.0148019897079374	0.16	0.147	1	Astrocytes	0.00213376193486257	chr17-43945685-43946830
0.000134449795110581	0.0424307024197229	0.125	0.094	1	Astrocytes	0.00213829155584547	chr10-90999182-90999606
0.000134516211195618	0.0260351475340467	0.135	0.112	1	Astrocytes	0.00213829155584547	chr12-47438147-47439259
0.000134892494262096	0.0260858990437585	0.179	0.158	1	Astrocytes	0.00214185556841867	chr9-65477525-65479016
0.000135161945204159	-0.0051907638034614	0.217	0.21	1	Astrocytes	0.00214371715794524	chr4-119814390-119815864
0.0001357662044216	0.0218604619099255	0.291	0.28	1	Astrocytes	0.00215087876611228	chr10-76812423-76814902
0.000136080729417518	-0.0159502984099577	0.211	0.217	1	Astrocytes	0.00215343931810823	chr15-43854366-43855945
0.00013774257217245	0.0220017919214821	0.238	0.213	1	Astrocytes	0.00217537235400427	chr9-79596122-79597715
0.000137775641846905	-0.00324041558767912	0.147	0.14	1	Astrocytes	0.00217537235400427	chr11-66748682-66749673
0.000138116979442456	-0.0160748421213325	0.261	0.255	1	Astrocytes	0.00217829951902523	chr19-61332953-61335206
0.000138270361403618	-0.00853407855043053	0.225	0.218	1	Astrocytes	0.00217829951902523	chr15-48762098-48763994
0.000138487523476519	0.0198792510752897	0.146	0.128	1	Astrocytes	0.00217928299513217	chr9-70639373-70640607
0.000138984336624365	0.0277268023177122	0.16	0.141	1	Astrocytes	0.00218466004131424	chr7-139208260-139209336
0.000139892295418472	-0.00973899361676106	0.277	0.273	1	Astrocytes	0.00219648058937989	chr7-97844791-97846418
0.000140099069357546	-0.0745432661008191	0.328	0.359	1	Astrocytes	0.00219727760894396	chr1-240901160-240903803
0.000140550935419328	0.00652399873886117	0.136	0.124	1	Astrocytes	0.00220191254109657	chr8-45373986-45375814
0.00014123607554635	0.00223396596058772	0.254	0.238	1	Astrocytes	0.00221018765332755	chr17-9797166-9798674
0.000141437131075429	0.0270234814942573	0.22	0.198	1	Astrocytes	0.00221087741849761	chr8-116386574-116386956
0.000141890007970144	0.00176087161984279	0.213	0.204	1	Astrocytes	0.00221549764107706	chr15-18391488-18392563
0.000142402250708473	-0.00944916661144724	0.247	0.234	1	Astrocytes	0.00222103355368564	chr8-46000922-46002791
0.000143892358217031	-0.00109222747683646	0.232	0.221	1	Astrocytes	0.0022417920056733	chr5-60249554-60251222
0.000144226593318593	0.00265528534777548	0.206	0.193	1	Astrocytes	0.00224451639812051	chr1-72463396-72465175
0.000144876875824939	0.0149738873061624	0.17	0.153	1	Astrocytes	0.00225214781359651	chr14-34179891-34181040
0.000145465592209316	0.00935131821088042	0.185	0.18	1	Astrocytes	0.00225880639545315	chr10-15538462-15539772
0.000146028791494368	0.00174681810456184	0.271	0.256	1	Astrocytes	0.00226398536989763	chr8-70214199-70216567
0.00014612061212986	-0.0145874681940969	0.209	0.213	1	Astrocytes	0.00226398536989763	chr1-221268178-221269501
0.000146369863197393	0.0335546404208295	0.139	0.111	1	Astrocytes	0.00226535511348581	chr1-197481282-197483274
0.000147134290676699	0.00761872271427178	0.363	0.34	1	Astrocytes	0.00227468644334866	chr4-126645299-126646711
0.000147923152094778	-0.00723292768389039	0.465	0.425	1	Astrocytes	0.00228437464265664	chr10-15282439-15284257
0.000148135282053322	0.0014202138383414	0.254	0.244	1	Astrocytes	0.00228514492052463	chr17-9110354-9111262
0.000148478023934339	0.0195860479062254	0.282	0.257	1	Astrocytes	0.0022879261368613	chr1-127152691-127153941
0.000149264178650001	-0.0335313842267009	0.367	0.354	1	Astrocytes	0.00229752643946078	chr8-108956953-108958461
0.000150091439631295	0.0189260895477147	0.231	0.209	1	Astrocytes	0.00230773781197288	chr20-4896696-4897853
0.000150560958886812	-0.0240333862976434	0.422	0.4	1	Astrocytes	0.00231218053951361	chr8-85840886-85842770
0.000150708728718652	0.0134240539511032	0.263	0.239	1	Astrocytes	0.00231218053951361	chr8-107679874-107681993
0.000151103961857197	-0.00612834388985656	0.162	0.167	1	Astrocytes	0.00231572165266242	chr18-47739329-47741368
0.000151451393483325	-0.0159644681889983	0.125	0.132	1	Astrocytes	0.00231852328893386	chr19-57377279-57377864
0.000153673497925013	-0.0360477656909067	0.522	0.503	1	Astrocytes	0.00234701028214649	chr2-39145257-39147454
0.000153798525181308	-0.039210519308511	0.17	0.193	1	Astrocytes	0.00234701028214649	chr15-58973111-58973945
0.00015381216205774	0.00742336670441718	0.217	0.208	1	Astrocytes	0.00234701028214649	chr1-176125157-176126244
0.000154087731050046	0.013457158714412	0.157	0.145	1	Astrocytes	0.00234867056721737	chr18-27423274-27424681
0.00015498819701955	-0.00643977928617792	0.108	0.108	1	Astrocytes	0.00235984191007929	chr4-146696284-146697669
0.000156062002489397	0.00127300827093413	0.251	0.237	1	Astrocytes	0.00237362553246292	chr17-43086658-43088196
0.00015646445637625	-0.00846724851401387	0.258	0.247	1	Astrocytes	0.00237717950766247	chr4-71651540-71652907
0.0001567968703469	-0.0385542805429688	0.426	0.42	1	Astrocytes	0.00237721039027946	chr1-225014387-225016510
0.000156804065078786	-0.0200315120730648	0.181	0.183	1	Astrocytes	0.00237721039027946	chr1-52826566-52827472
0.000157134550633716	0.00120359508214182	0.131	0.131	1	Astrocytes	0.00237942640395843	chr10-4956910-4958042
0.000157288127100632	0.0169654944177609	0.252	0.225	1	Astrocytes	0.00237942640395843	chr2-43744702-43745964
0.00015764830055017	-0.0171036960309075	0.273	0.264	1	Astrocytes	0.00238231616410793	chr8-58292187-58293857
0.000157890039790327	0.0258397952431363	0.369	0.332	1	Astrocytes	0.00238341191897853	chr11-83404978-83406537
0.000158213578377482	0.033451764276442	0.282	0.251	1	Astrocytes	0.00238573879857436	chr2-121600868-121601724
0.000158582925033747	-0.020241005045367	0.322	0.313	1	Astrocytes	0.00238853103110805	chr6-76269378-76270927
0.000158737932768896	-0.0197777890732101	0.101	0.106	1	Astrocytes	0.00238853103110805	chr5-130196857-130198303
0.00015929570925229	-0.0254977554073691	0.135	0.141	1	Astrocytes	0.00239436581548479	chr13-71568926-71570170
0.000160924600704802	-0.00399832502944739	0.147	0.144	1	Astrocytes	0.00241547857982874	chr5-166998303-166999850
0.000161530550373686	-0.0174088901033844	0.201	0.204	1	Astrocytes	0.00241547857982874	chr3-7581949-7582808
0.000161557439857928	0.0147786921909233	0.122	0.112	1	Astrocytes	0.00241547857982874	chr6-103111822-103113087
0.000161621764036343	0.0240397409136395	0.217	0.198	1	Astrocytes	0.00241547857982874	chr7-63044232-63046323
0.000161627819467161	0.000286677649330602	0.316	0.293	1	Astrocytes	0.00241547857982874	chr9-99556298-99557979
0.00016172935961222	-0.000385048957542766	0.245	0.233	1	Astrocytes	0.00241547857982874	chr6-95540452-95542102
0.000162147279187727	-0.0315132822120541	0.233	0.243	1	Astrocytes	0.00241915495771181	chr15-41981385-41983173
0.000163146701417426	0.0126468748499758	0.269	0.241	1	Astrocytes	0.00242414293495036	chr8-51214309-51215085
0.000163268072093925	-0.0316158029498955	0.201	0.208	1	Astrocytes	0.00242414293495036	chr8-103298268-103299849
0.000163422880733766	0.03068214694523	0.186	0.155	1	Astrocytes	0.00242414293495036	chr8-66830996-66832039
0.00016345485110469	-0.00881356340913236	0.174	0.167	1	Astrocytes	0.00242414293495036	chr11-89120628-89122530
0.000163499124120109	0.0497893542886537	0.248	0.216	1	Astrocytes	0.00242414293495036	chr2-143892030-143893291
0.000163514327478191	0.000126187621090679	0.226	0.216	1	Astrocytes	0.00242414293495036	chr17-43626253-43628381
0.000164576177402399	0.0238095920911628	0.257	0.233	1	Astrocytes	0.00243731953999515	chr10-5343269-5344541
0.00016483325781186	0.00925309176722677	0.198	0.19	1	Astrocytes	0.00243818811921276	chr1-177353870-177354936
0.000164981062028526	0.0136308411586705	0.106	0.095	1	Astrocytes	0.00243818811921276	chr15-41328520-41329833
0.000165582314646492	0.0125303854259518	0.138	0.126	1	Astrocytes	0.00244405536219435	chrX-29749667-29751376
0.000165725139938626	0.0228591255562677	0.191	0.173	1	Astrocytes	0.00244405536219435	chr5-136022716-136024299
0.000166690979178343	-0.0200365607173627	0.26	0.255	1	Astrocytes	0.00245294804384763	chr15-28016957-28018121
0.000166921647829176	0.0342864157552551	0.102	0.077	1	Astrocytes	0.00245294804384763	chr13-100850467-100851321
0.000166949714758614	0.00300620731723433	0.366	0.351	1	Astrocytes	0.00245294804384763	chr10-95695366-95697589
0.000167024792250062	-0.000746922183680165	0.189	0.184	1	Astrocytes	0.00245294804384763	chr14-104653783-104654539
0.000167541321692943	-0.0207679845357435	0.373	0.359	1	Astrocytes	0.00245685736268262	chr15-70731123-70733179
0.000167902303997187	0.0046976079022864	0.176	0.169	1	Astrocytes	0.00245685736268262	chr18-40715226-40717233
0.000167972158599017	-1.54332010534608e-05	0.197	0.188	1	Astrocytes	0.00245685736268262	chr16-74074738-74075709
0.000167988756053917	0.0534884436598328	0.166	0.124	1	Astrocytes	0.00245685736268262	chr17-83075631-83077331
0.000169187965605961	0.0154211959035047	0.219	0.203	1	Astrocytes	0.00247182915725555	chr7-41303762-41305517
0.000169964248395044	-0.026505385758479	0.342	0.341	1	Astrocytes	0.002477597750838	chr10-56236218-56238122
0.000170029053369012	-0.0182198536236318	0.485	0.458	1	Astrocytes	0.002477597750838	chr13-83679360-83681663
0.000170404812255307	-0.00449999712660146	0.156	0.154	1	Astrocytes	0.002477597750838	chr10-71054097-71055510
0.000170546433058913	0.000755034618092898	0.245	0.237	1	Astrocytes	0.002477597750838	chr16-74072019-74073124
0.000170557296594493	0.0215997860717635	0.254	0.245	1	Astrocytes	0.002477597750838	chr8-46200217-46202839
0.000170638300079016	-0.0213785223741454	0.307	0.288	1	Astrocytes	0.002477597750838	chr7-116652192-116654211
0.000170926209016234	0.0188529949848774	0.263	0.25	1	Astrocytes	0.00247922217073598	chr4-174798655-174800896
0.000171679536364231	0.00448850801463857	0.317	0.297	1	Astrocytes	0.00248758702690723	chr3-121275273-121276526
0.000172290428163694	0.0305594392797108	0.218	0.185	1	Astrocytes	0.00249310803572463	chr13-109275117-109276764
0.000172414600028102	0.0286105584215804	0.115	0.096	1	Astrocytes	0.00249310803572463	chr13-91871284-91873609
0.000172800426187077	0.00269530851343608	0.2	0.188	1	Astrocytes	0.00249432016348634	chr11-31996567-31997563
0.000172852632743728	-0.0113568050249489	0.256	0.26	1	Astrocytes	0.00249432016348634	chr3-80080801-80082256
0.000174133894813303	-0.00294734676071393	0.16	0.158	1	Astrocytes	0.00251023723086035	chr10-46485772-46487183
0.00017474445027607	-0.0158100996761337	0.415	0.401	1	Astrocytes	0.00251646302422103	chr1-51382420-51383901
0.000176274399787316	0.0218864370842221	0.139	0.121	1	Astrocytes	0.0025341789925492	chr19-21753716-21754329
0.000176334522344378	-0.00844567753616321	0.228	0.227	1	Astrocytes	0.0025341789925492	chr10-59742607-59744145
0.000177117724555509	0.028716490896961	0.112	0.093	1	Astrocytes	0.00254283758225864	chr10-82851617-82852039
0.000177298104642004	0.024306931364423	0.323	0.298	1	Astrocytes	0.00254283758225864	chr12-22258875-22260684
0.000178000949762437	-0.00368526834479621	0.335	0.32	1	Astrocytes	0.00255032083057392	chr19-53954331-53955604
0.000178412683983513	-0.00364491098100006	0.289	0.275	1	Astrocytes	0.00255362219636565	chr1-101012007-101012959
0.000178706167075778	0.0559367115243543	0.213	0.18	1	Astrocytes	0.00255522604781244	chr19-40927597-40928330
0.000180756478294448	-0.00329087909051023	0.264	0.255	1	Astrocytes	0.00258192113620589	chr1-50499354-50500191
0.000181115310437657	-0.000833760574983855	0.147	0.143	1	Astrocytes	0.0025835744372461	chr2-119067364-119068909
0.000181239104231692	-0.00270427571426846	0.179	0.179	1	Astrocytes	0.0025835744372461	chr4-137784269-137786677
0.000182637665762733	-0.0281131786940252	0.433	0.415	1	Astrocytes	0.00259823707249974	chr13-26171354-26173821
0.000182835319964509	-0.00725891111488114	0.234	0.23	1	Astrocytes	0.00259823707249974	chr8-60721058-60722537
0.000182933069194319	-0.00345448932652875	0.308	0.294	1	Astrocytes	0.00259823707249974	chr19-40201572-40203279
0.000183149650643028	0.000135234650131544	0.46	0.433	1	Astrocytes	0.00259823707249974	chr1-221734860-221736624
0.000183190103166163	-0.0065251878171072	0.423	0.407	1	Astrocytes	0.00259823707249974	chr10-57290082-57292129
0.000183630890885322	0.00210012621718447	0.487	0.462	1	Astrocytes	0.0026018686793047	chr1-100844475-100846903
0.000184332622136706	-0.00674996738043199	0.285	0.275	1	Astrocytes	0.00260918658308881	chr16-60207595-60209602
0.000184681186440126	0.0071635325537826	0.189	0.179	1	Astrocytes	0.00261149581307503	chr6-55880992-55882405
0.000185055224817099	-0.028311684419578	0.553	0.529	1	Astrocytes	0.00261280147241548	chr10-81910087-81912681
0.000185144551936286	0.0012272934114248	0.292	0.278	1	Astrocytes	0.00261280147241548	chr3-3475389-3476861
0.000186090269799485	0.0189637932650724	0.197	0.175	1	Astrocytes	0.00262351887873468	chr16-55131109-55132991
0.000186454540310912	0.0108307991382086	0.169	0.157	1	Astrocytes	0.00262602574573888	chr16-82634717-82635431
0.000186993639985541	0.00341319497395115	0.148	0.136	1	Astrocytes	0.00262730836781286	chr13-103396242-103398288
0.000187052073262235	0.0251503172482785	0.23	0.209	1	Astrocytes	0.00262730836781286	chr17-76807468-76808656
0.000187105246585934	-0.0135358361072654	0.095	0.101	1	Astrocytes	0.00262730836781286	chr10-90095377-90096515
0.000187330849178261	0.0170266034562472	0.271	0.246	1	Astrocytes	0.0026278562548074	chr1-3769470-3772167
0.000188352216582831	0.0092664186064696	0.318	0.295	1	Astrocytes	0.00263901243521256	chr5-115314962-115316298
0.000188692025773925	-0.00515397236704102	0.256	0.252	1	Astrocytes	0.00263901243521256	chr3-79891392-79893245
0.000188695626674082	-0.000601040438931555	0.228	0.224	1	Astrocytes	0.00263901243521256	chr14-113644119-113645389
0.000188875641486386	0.0166365757769799	0.109	0.095	1	Astrocytes	0.00263901243521256	chrX-6436011-6436681
0.00018925448544006	0.0117967281155922	0.31	0.274	1	Astrocytes	0.00264027497602268	chr7-141053301-141054734
0.000189340934804239	0.0129516812483967	0.131	0.115	1	Astrocytes	0.00264027497602268	chr3-140766806-140767998
0.000190876777784061	0.0318506107095264	0.264	0.226	1	Astrocytes	0.00265905889051505	chr16-81374117-81375599
0.000192205862126046	-0.0140384768952287	0.311	0.296	1	Astrocytes	0.00267492822350122	chr10-102328943-102329588
0.000193214093038529	0.00849695228810488	0.325	0.305	1	Astrocytes	0.00268630531723064	chr10-43740199-43741517
0.000193528883796733	-0.00528456174505332	0.178	0.175	1	Astrocytes	0.00268802840176843	chr3-43120109-43121654
0.000193990651632562	0.00317442533788731	0.194	0.188	1	Astrocytes	0.00269178752472217	chr1-255811482-255813370
0.000195081506626232	-0.00204876303682222	0.235	0.224	1	Astrocytes	0.00270196739847904	chr7-47927584-47929093
0.000195107983829394	0.0104553924607499	0.186	0.172	1	Astrocytes	0.00270196739847904	chr4-64828951-64832187
0.000196972661687747	-0.0109028186534405	0.282	0.275	1	Astrocytes	0.00272511096975465	chr18-70732776-70734670
0.000197741805534278	-0.0028088548167029	0.224	0.218	1	Astrocytes	0.00273306731025002	chr4-116915472-116917019
0.000198296658734376	0.0284493423092109	0.327	0.297	1	Astrocytes	0.00273804915844603	chr13-43037979-43039033
0.000198945741035118	0.0248212240929011	0.174	0.157	1	Astrocytes	0.0027443210741808	chr4-21489927-21490858
0.000199628842446785	-0.00926627933113294	0.237	0.229	1	Astrocytes	0.00274849569098428	chr2-84678110-84679849
0.000199638674515544	0.00402739683419823	0.265	0.257	1	Astrocytes	0.00274849569098428	chr10-90265346-90266887
0.000199904994782814	-0.0112528745093998	0.172	0.173	1	Astrocytes	0.00274947455714956	chr14-71679483-71681214
0.000200600598677333	-0.0038147571318351	0.207	0.204	1	Astrocytes	0.00275635007977713	chr3-160886918-160887438
0.000201274350252336	0.0413364181889468	0.251	0.226	1	Astrocytes	0.00276138699909382	chr6-74582906-74583691
0.000201359304747895	0.000357943453480503	0.397	0.364	1	Astrocytes	0.00276138699909382	chr12-50404187-50406153
0.000201641036524518	0.0172397552051608	0.177	0.159	1	Astrocytes	0.00276256065993318	chr4-100108150-100109363
0.000203413817833331	0.0318042912778446	0.195	0.172	1	Astrocytes	0.00278414014612695	chr3-3948944-3949891
0.000204022062887316	0.0134811566788807	0.265	0.251	1	Astrocytes	0.00278975411039316	chr8-67707496-67709603
0.000204383362050669	0.0140845318097478	0.31	0.277	1	Astrocytes	0.00279198377412379	chr6-7147626-7149899
0.00020462922035463	0.0295945568047443	0.312	0.287	1	Astrocytes	0.0027926336622816	chr14-82302412-82303479
0.000204922560981137	0.0045238565469016	0.12	0.113	1	Astrocytes	0.00279392966975637	chr9-71104855-71106397
0.000205517000249054	-0.0130507069913457	0.174	0.173	1	Astrocytes	0.00279932440184495	chr20-38394740-38395591
0.000206218272449275	-0.00324522997931515	0.153	0.144	1	Astrocytes	0.00280616246297158	chr1-65636888-65638315
0.00020674937280038	-0.018838268405779	0.452	0.43	1	Astrocytes	0.00281067390590787	chr7-75596040-75598623
0.000207220602335525	-0.0252296790871608	0.127	0.137	1	Astrocytes	0.00281295129377349	chr16-83905340-83906251
0.000207316347837041	-0.0150221200445932	0.434	0.42	1	Astrocytes	0.00281295129377349	chr3-108641291-108643036
0.000207777815753248	0.0143117159939889	0.115	0.105	1	Astrocytes	0.00281345178306507	chr1-261894853-261895742
0.000208002420963228	0.00144637454906621	0.248	0.24	1	Astrocytes	0.00281345178306507	chr1-204813598-204814671
0.000208112511639122	0.0916860812659039	0.197	0.143	1	Astrocytes	0.00281345178306507	chr12-3350314-3352239
0.000208292631760533	0.0605917573552758	0.203	0.173	1	Astrocytes	0.00281345178306507	chr1-56023442-56025945
0.000208352045564958	-0.0039633590384327	0.206	0.204	1	Astrocytes	0.00281345178306507	chr2-140286108-140287232
0.000209409670978661	-0.0167799448128386	0.108	0.118	1	Astrocytes	0.00282502471845159	chr20-21336342-21337117
0.000209766534901097	-0.0232762711264725	0.177	0.184	1	Astrocytes	0.00282670726380563	chr17-44845858-44847618
0.00021011234920341	-0.0151368246567733	0.306	0.301	1	Astrocytes	0.00282670726380563	chr5-138278691-138280620
0.000210136502783619	0.0229301724223574	0.165	0.148	1	Astrocytes	0.00282670726380563	chr17-28968356-28969578
0.0002105085434691	-0.0348139612856567	0.178	0.185	1	Astrocytes	0.00282785568265694	chr11-88887499-88889147
0.000210672767324953	0.00620002812750275	0.562	0.526	1	Astrocytes	0.00282785568265694	chr16-19998650-20001081
0.000210824230814384	-0.0452721798399162	0.311	0.316	1	Astrocytes	0.00282785568265694	chr10-94406611-94408191
0.000211648884224529	0.0260477159599031	0.198	0.175	1	Astrocytes	0.00283366265612247	chr5-36672065-36673315
0.00021165955085493	0.0393921401626358	0.239	0.207	1	Astrocytes	0.00283366265612247	chr1-198297563-198299323
0.000213019194376354	-0.00407523683215005	0.188	0.188	1	Astrocytes	0.00284668750193151	chr2-243030929-243032188
0.000213036681840089	0.0142147017077153	0.171	0.162	1	Astrocytes	0.00284668750193151	chr15-28720313-28721927
0.000213496821430877	-0.0570137317152514	0.464	0.457	1	Astrocytes	0.00285013197443836	chr9-93543634-93545759
0.000213895601105918	-0.032112129039274	0.249	0.253	1	Astrocytes	0.0028508556864696	chr4-118273178-118274548
0.000213955869113772	0.0231668129508446	0.111	0.096	1	Astrocytes	0.0028508556864696	chr13-82004566-82006599
0.000214594853857169	0.00323317750745211	0.34	0.325	1	Astrocytes	0.00285666722280186	chr13-71606372-71608048
0.000215066672652136	-0.015384964844447	0.111	0.119	1	Astrocytes	0.0028602445869997	chr17-45077873-45079018
0.00021547618048197	0.00501809386842988	0.174	0.162	1	Astrocytes	0.00286298728859251	chr4-150289332-150290299
0.000216263744945785	0.0239690542980081	0.169	0.149	1	Astrocytes	0.00287074324582133	chr5-14609080-14610417
0.000216789946777853	0.0127771618532191	0.303	0.278	1	Astrocytes	0.00287501846555488	chr17-43049870-43052064
0.000217085323196949	-0.0132655137247639	0.19	0.197	1	Astrocytes	0.00287622736773832	chr2-173774371-173776128
0.000218225162086601	0.0253472923587064	0.175	0.155	1	Astrocytes	0.0028886120139358	chr2-27754100-27755696
0.000218601292495541	0.0420115046331134	0.229	0.193	1	Astrocytes	0.00289087380611005	chr1-111849421-111851336
0.00021895852128013	-0.00205872803775425	0.151	0.152	1	Astrocytes	0.002892881626369	chr1-64161763-64163419
0.000220247768024634	0.0192384715267009	0.24	0.231	1	Astrocytes	0.00290718797081438	chr9-29983734-29986151
0.000221222618616554	0.0161781926926618	0.153	0.136	1	Astrocytes	0.00291732149868497	chr16-26973667-26975130
0.000221524986155897	-0.00715563436559541	0.356	0.334	1	Astrocytes	0.00291857615062643	chr1-100433536-100436086
0.000222161965279823	-0.00626695383214698	0.199	0.2	1	Astrocytes	0.00292423282149629	chr10-55617111-55617902
0.000222593074374208	0.0131739548349268	0.125	0.113	1	Astrocytes	0.0029271716708556	chr2-231654717-231655416
0.000223527474638854	0.00730934283245782	0.252	0.237	1	Astrocytes	0.00293671730672912	chr17-70244939-70246566
0.000224155574504369	-0.00184637830311124	0.264	0.253	1	Astrocytes	0.0029411890518276	chr12-24059464-24061604
0.000224285504236214	-0.0104414030354152	0.246	0.242	1	Astrocytes	0.0029411890518276	chr12-43887924-43889115
0.000225466821949474	0.0166672109480371	0.221	0.2	1	Astrocytes	0.00295392997240595	chr6-145008381-145010139
0.00022617796144477	0.00324949937293886	0.139	0.14	1	Astrocytes	0.00296049294515626	chr1-162419189-162420318
0.000226730571268444	-0.00444094751257817	0.105	0.104	1	Astrocytes	0.00296497062743247	chr1-185634349-185635130
0.00022714169553146	0.000983000397344225	0.264	0.244	1	Astrocytes	0.00296543123665157	chr3-146450284-146451927
0.000227186900337052	0.0149204704745279	0.127	0.111	1	Astrocytes	0.00296543123665157	chr10-58923583-58924733
0.00022811997879271	-0.0225978825411328	0.232	0.237	1	Astrocytes	0.00297485350121901	chr16-73615311-73616752
0.000229245531024829	0.0107316877763582	0.204	0.189	1	Astrocytes	0.00298421791815472	chr13-111510806-111511375
0.000229261842334806	0.024856646281247	0.112	0.098	1	Astrocytes	0.00298421791815472	chr7-83682070-83683293
0.000229764226098197	0.000389855331204725	0.357	0.332	1	Astrocytes	0.00298638563922337	chr8-119523193-119524918
0.000230066939768461	0.042041503777887	0.241	0.202	1	Astrocytes	0.00298638563922337	chr8-45960396-45962326
0.000230223332402094	0.0249297384728805	0.263	0.232	1	Astrocytes	0.00298638563922337	chr13-26690745-26692736
0.000230276541053435	-0.00023701193384934	0.197	0.192	1	Astrocytes	0.00298638563922337	chr1-183743888-183745474
0.000231152287812947	0.00804360355830985	0.149	0.145	1	Astrocytes	0.00299309266455581	chr4-129573869-129575161
0.000231218746026464	-0.0232152870499478	0.44	0.419	1	Astrocytes	0.00299309266455581	chr15-34233484-34235232
0.00023232845441259	0.0187668751985929	0.156	0.134	1	Astrocytes	0.00300388517111619	chr19-37916657-37918109
0.000232660269304397	0.006799519432031	0.252	0.237	1	Astrocytes	0.00300388517111619	chr1-89584429-89586621
0.000232692326163573	0.00354019871625366	0.27	0.259	1	Astrocytes	0.00300388517111619	chr8-68023269-68025383
0.000233223504001704	-0.00207566019273486	0.193	0.188	1	Astrocytes	0.00300798519263736	chr1-40244685-40246205
0.000234806231032891	0.0462247537290242	0.246	0.208	1	Astrocytes	0.0030256275918273	chr14-41730781-41731944
0.000235295020758225	-0.00490330290946345	0.259	0.243	1	Astrocytes	0.00302915454511777	chr16-20291973-20293837
0.000235959083784659	-0.00111021166785807	0.166	0.167	1	Astrocytes	0.00303441371134543	chr12-13805464-13806007
0.000236243209491686	-0.0135937346432288	0.213	0.209	1	Astrocytes	0.00303441371134543	chr1-174233100-174234316
0.000236947220445138	-0.0158191563411633	0.299	0.286	1	Astrocytes	0.00303441371134543	chr2-113983838-113986186
0.000236993772081957	-0.0122403839743249	0.155	0.157	1	Astrocytes	0.00303441371134543	chr5-138585997-138587413
0.000237081087986207	0.00535451032190837	0.333	0.309	1	Astrocytes	0.00303441371134543	chr10-75690333-75691994
0.000237191453765686	-0.00730472153570272	0.174	0.17	1	Astrocytes	0.00303441371134543	chr6-110093188-110094766
0.000237211693850562	-0.005598345883291	0.153	0.148	1	Astrocytes	0.00303441371134543	chr1-186999704-187001013
0.000237968712050213	0.0346335239988493	0.147	0.122	1	Astrocytes	0.0030396898295147	chr15-41549879-41551265
0.000238055799627571	0.0203677275955627	0.216	0.188	1	Astrocytes	0.0030396898295147	chr4-146070825-146071961
0.000239094426827224	0.0184774664399676	0.176	0.158	1	Astrocytes	0.00304709861498816	chr5-39824073-39825629
0.000239216243331849	0.0262131152195729	0.194	0.173	1	Astrocytes	0.00304709861498816	chr10-73123508-73125081
0.000239285080103444	-0.0177554094533942	0.338	0.327	1	Astrocytes	0.00304709861498816	chr8-49186052-49188400
0.000239574330552426	0.0120981103783646	0.175	0.158	1	Astrocytes	0.00304774678679586	chr15-10119820-10121159
0.000239832717164661	0.00216764125292201	0.233	0.22	1	Astrocytes	0.00304774678679586	chr9-60392090-60393590
0.000239985173711773	-0.0229333742147874	0.395	0.371	1	Astrocytes	0.00304774678679586	chr8-132605749-132607665
0.000240521574737216	-0.00388407438242158	0.112	0.111	1	Astrocytes	0.00305180707981887	chr19-25843723-25844489
0.000241422438681288	0.0224898377730985	0.129	0.111	1	Astrocytes	0.00306048031177971	chr6-38859072-38860394
0.000242965077034571	0.030492842596809	0.309	0.281	1	Astrocytes	0.0030719853940755	chr3-2395609-2396523
0.000243115525339856	-0.0135197577307236	0.457	0.422	1	Astrocytes	0.0030719853940755	chr1-70211270-70214141
0.000243129476248514	0.0147399798578605	0.14	0.123	1	Astrocytes	0.0030719853940755	chr1-198868344-198869682
0.000243202479011231	0.0363952604151456	0.195	0.165	1	Astrocytes	0.0030719853940755	chr4-176605944-176607441
0.000243995077161456	-0.0454910584013454	0.217	0.228	1	Astrocytes	0.00307923536446411	chr8-127224576-127225921
0.000245255782693178	-0.0138072015597982	0.241	0.235	1	Astrocytes	0.00308946240179716	chr5-157847005-157848843
0.000245496577402006	-0.00284883516419396	0.12	0.118	1	Astrocytes	0.00308946240179716	chr10-61972608-61973174
0.000245506503250462	0.0101334787293009	0.189	0.176	1	Astrocytes	0.00308946240179716	chr17-43790435-43792315
0.000245682894775122	-0.0149396481965051	0.238	0.234	1	Astrocytes	0.00308946240179716	chr10-90710941-90712261
0.000247077905959156	0.0315347554877676	0.16	0.141	1	Astrocytes	0.00310423303080174	chr5-39802997-39804799
0.000248774348162418	-0.0262490769030282	0.232	0.235	1	Astrocytes	0.00312118651690357	chr3-83160626-83162774
0.000248870523891132	0.036713049812869	0.134	0.109	1	Astrocytes	0.00312118651690357	chr12-26333369-26334409
0.000250838613030715	-0.027506796410974	0.23	0.239	1	Astrocytes	0.00314265831376118	chr5-141559560-141560852
0.000251028869850989	-0.0145686203025186	0.184	0.186	1	Astrocytes	0.00314265831376118	chr4-161743289-161744393
0.000252084350263694	0.00210243827592316	0.146	0.137	1	Astrocytes	0.00315306926209047	chr14-113945360-113946779
0.000252498888770832	-0.0347138785404406	0.206	0.214	1	Astrocytes	0.00315526110059608	chr20-9022380-9023073
0.000252707648499885	0.0102211689564218	0.199	0.188	1	Astrocytes	0.00315526110059608	chr3-22356650-22358044
0.00025386524126318	0.017596109433427	0.274	0.247	1	Astrocytes	0.00316690704867195	chr9-67199150-67200953
0.00025520012299732	0.0166354855845708	0.288	0.261	1	Astrocytes	0.00318074206397722	chr15-108883279-108884612
0.000255614002722104	0.00859564684320152	0.243	0.236	1	Astrocytes	0.00318121484617923	chr6-136143729-136145494
0.000255689804450077	-0.0495954240339789	0.324	0.339	1	Astrocytes	0.00318121484617923	chr7-3228387-3230676
0.000258761940378422	0.0012208147943569	0.102	0.098	1	Astrocytes	0.00321659591199444	chr9-81585935-81586878
0.000259130176886999	-0.000186445429791682	0.188	0.185	1	Astrocytes	0.00321821965519563	chr19-56271127-56272782
0.00025934956749837	0.020499464025179	0.129	0.106	1	Astrocytes	0.00321821965519563	chr9-13559890-13560694
0.000260514937145512	0.0228499510541779	0.326	0.296	1	Astrocytes	0.00322753110923814	chr10-103712367-103713696
0.00026055828395369	0.00843368434712066	0.35	0.328	1	Astrocytes	0.00322753110923814	chr18-39724840-39726251
0.000261911085100122	0.000906063109889277	0.179	0.173	1	Astrocytes	0.00324143736603701	chr10-12878900-12880226
0.000262373111245988	-0.002604560876866	0.249	0.232	1	Astrocytes	0.0032443045643446	chr12-31787487-31788852
0.000262670389011609	-0.00674006360216622	0.214	0.209	1	Astrocytes	0.00324513136740307	chr16-39706753-39707971
0.000263198431551566	-0.0385192321219504	0.189	0.205	1	Astrocytes	0.00324880517964264	chr5-171808562-171809985
0.000263892356570993	-0.0307875578774408	0.478	0.453	1	Astrocytes	0.00325451834496135	chr13-48285558-48287690
0.000265180213521576	-0.0116965256248379	0.295	0.293	1	Astrocytes	0.00326278395473696	chr5-24402012-24403580
0.000265290060905367	-0.0173125907972504	0.156	0.16	1	Astrocytes	0.00326278395473696	chr12-39640533-39642025
0.000265344191691401	0.00550987609586087	0.144	0.133	1	Astrocytes	0.00326278395473696	chr1-206087651-206089255
0.000265489236873655	-0.000826438569350829	0.171	0.172	1	Astrocytes	0.00326278395473696	chr20-13155620-13156722
0.00026811942171148	-0.0116828103438086	0.308	0.296	1	Astrocytes	0.00329223534035265	chr1-220008270-220010126
0.000269332928987505	0.0119781260542818	0.282	0.271	1	Astrocytes	0.00330425520196866	chr10-97645941-97648040
0.000269937682920982	-0.0189827241044356	0.286	0.29	1	Astrocytes	0.00330879227698791	chr8-48403644-48404995
0.000273937323609892	0.00873487771241127	0.177	0.171	1	Astrocytes	0.00335489849193193	chr9-49467648-49468869
0.00027436672509591	0.0490050245741908	0.18	0.147	1	Astrocytes	0.00335723801585647	chr1-135050470-135051756
0.000275765512983054	-0.00227101493441745	0.277	0.263	1	Astrocytes	0.0033714249000463	chr3-163663426-163665221
0.000276362814114641	-0.00871757210297255	0.142	0.141	1	Astrocytes	0.00337330326996931	chr7-129414285-129414962
0.000276398180456162	-0.00604161547297868	0.127	0.135	1	Astrocytes	0.00337330326996931	chr6-115432665-115433680
0.000277455802077017	0.00841795281424337	0.123	0.116	1	Astrocytes	0.00338327923502399	chr15-88669067-88670962
0.000278370834679154	-0.0411063442148798	0.487	0.466	1	Astrocytes	0.00339150072285571	chr15-45926601-45929160
0.000279379177125648	-0.00405989589422792	0.143	0.147	1	Astrocytes	0.00340084384670495	chr18-22225700-22226782
0.000281065493965872	0.0213184341213815	0.408	0.369	1	Astrocytes	0.00341841659500461	chr10-65438058-65439762
0.000284394744628537	-0.00938764184533342	0.191	0.196	1	Astrocytes	0.00345525920895822	chr10-5198953-5199920
0.000284585393523966	-0.0054695026019479	0.273	0.266	1	Astrocytes	0.00345525920895822	chr10-55444035-55445362
0.000285545600286474	-0.0455610892273038	0.305	0.32	1	Astrocytes	0.00346393129580939	chr4-167753174-167755278
0.000286166384479228	-0.0128970461839669	0.284	0.27	1	Astrocytes	0.00346502975295447	chr8-50309446-50311120
0.000286235593983863	0.043675928501463	0.157	0.127	1	Astrocytes	0.00346502975295447	chr1-219449993-219451289
0.000286374228375391	0.0339110560443071	0.114	0.093	1	Astrocytes	0.00346502975295447	chr4-58313166-58314180
0.000287170910428687	-0.0308106346353505	0.378	0.373	1	Astrocytes	0.0034716867832426	chr10-55620138-55621848
0.000287699560121424	0.0144242693005254	0.227	0.218	1	Astrocytes	0.00347509485827627	chr5-135988692-135990436
0.000288274625339587	0.0216054290483219	0.129	0.113	1	Astrocytes	0.00347905726073928	chr3-147142239-147143840
0.000288892241017161	-0.000214364185739391	0.515	0.48	1	Astrocytes	0.00348352596103227	chr13-110077166-110079356
0.000289144184372399	0.0215035589421646	0.219	0.196	1	Astrocytes	0.00348358143088184	chr15-28732001-28734413
0.000290313328659369	0.0198546594066886	0.115	0.099	1	Astrocytes	0.00348992810342875	chr10-16078169-16078929
0.000290646958791683	0.0124327707513285	0.295	0.275	1	Astrocytes	0.00348992810342875	chr6-69971021-69972872
0.000290659302639574	-0.00130212356654813	0.222	0.22	1	Astrocytes	0.00348992810342875	chr1-81259649-81261163
0.000290879869806126	0.0336855402664302	0.217	0.19	1	Astrocytes	0.00348992810342875	chr6-105885156-105887467
0.000290909939891036	-0.0097678024237044	0.205	0.206	1	Astrocytes	0.00348992810342875	chr2-238252333-238253878
0.00029163137842603	-0.0218097979498706	0.43	0.424	1	Astrocytes	0.00349296530031858	chr1-162548644-162551037
0.000291659130444096	0.0111929226513295	0.223	0.218	1	Astrocytes	0.00349296530031858	chr17-18358061-18360057
0.000292253981772357	0.0109845682784505	0.201	0.18	1	Astrocytes	0.00349711561536268	chr4-82895697-82897151
0.000293856523254427	-0.0133616890936675	0.307	0.297	1	Astrocytes	0.00351066274390279	chr15-87967965-87969568
0.000293884647476668	0.0203089362927157	0.431	0.408	1	Astrocytes	0.00351066274390279	chr14-11197691-11200002
0.000294858031356871	-0.0170876031164324	0.333	0.327	1	Astrocytes	0.00351930552002557	chr4-118327743-118330287
0.000295490271312634	0.0116957928010332	0.193	0.19	1	Astrocytes	0.00352386535238538	chr6-103263615-103264600
0.000296350444200868	0.00636651852557063	0.214	0.202	1	Astrocytes	0.00353113338081643	chr10-25845128-25847011
0.000297276767043953	-0.0454656330319199	0.174	0.181	1	Astrocytes	0.00353354263292967	chr7-142911549-142913012
0.000297406850616749	0.0069577552723788	0.265	0.252	1	Astrocytes	0.00353354263292967	chr18-79541715-79544048
0.000297461512281267	0.0388178751883672	0.193	0.168	1	Astrocytes	0.00353354263292967	chr1-206842776-206844415
0.000297556202971783	0.0334811156836119	0.209	0.19	1	Astrocytes	0.00353354263292967	chr1-276012687-276013515
0.000298017888348582	-0.0244886183832892	0.243	0.242	1	Astrocytes	0.00353519060675497	chr11-82203928-82205099
0.000298319949679744	0.0447215656904945	0.225	0.192	1	Astrocytes	0.00353519060675497	chr14-83630373-83631531
0.000298447999959646	0.000205121646216999	0.303	0.279	1	Astrocytes	0.00353519060675497	chr7-2907900-2909775
0.000298949750827104	-0.0319568793879152	0.437	0.406	1	Astrocytes	0.00353815822743608	chr16-83281040-83282413
0.000299370906967195	-0.0122240754166624	0.21	0.21	1	Astrocytes	0.0035396226489437	chr5-127675982-127677365
0.000299576128766039	0.000698407502871312	0.199	0.193	1	Astrocytes	0.0035396226489437	chr2-136999027-136999489
0.000300004280399218	0.0183179556828932	0.151	0.132	1	Astrocytes	0.00354171021386638	chr2-121594974-121595631
0.000300697861534772	-0.00700039299623076	0.166	0.164	1	Astrocytes	0.00354288537279368	chr10-61625997-61627423
0.00030084263054859	0.03037288292095	0.123	0.098	1	Astrocytes	0.00354288537279368	chr5-171393-173493
0.000300858485221616	0.00952430771695284	0.235	0.217	1	Astrocytes	0.00354288537279368	chr14-104190458-104191709
0.000301299730502731	0.00616310880726512	0.14	0.131	1	Astrocytes	0.00354511729690933	chr4-118914590-118915318
0.000301698423925908	-0.0112327082828124	0.156	0.159	1	Astrocytes	0.00354684524421744	chr4-85608941-85610063
0.000302085433380801	0.00540311029431997	0.101	0.096	1	Astrocytes	0.00354843306399933	chr15-18394663-18394912
0.000303335406875554	0.000282807505950722	0.231	0.218	1	Astrocytes	0.00355750023666393	chr4-118242391-118244014
0.000303400607609166	-0.0134369148510279	0.342	0.329	1	Astrocytes	0.00355750023666393	chr1-264058682-264060546
0.000303615115341525	-0.0211624307788928	0.437	0.413	1	Astrocytes	0.00355750023666393	chr1-165624133-165626112
0.000305759112505227	0.0202976249788719	0.195	0.171	1	Astrocytes	0.00357964367458322	chr3-72142060-72144292
0.000306033835324757	0.0117670062060324	0.169	0.156	1	Astrocytes	0.00357988416670588	chr4-169999512-170000756
0.000307769904168962	0.00366042513190512	0.183	0.174	1	Astrocytes	0.00359481765351357	chr1-131444864-131445957
0.00030799414586924	0.0542302299252538	0.341	0.296	1	Astrocytes	0.00359481765351357	chr2-187597090-187598102
0.000308212141698303	0.00431549123652697	0.216	0.207	1	Astrocytes	0.00359481765351357	chr10-109773885-109775417
0.000308331420437688	0.000731965383913402	0.304	0.284	1	Astrocytes	0.00359481765351357	chr4-100378931-100380884
0.000308721993488828	-0.010700598292234	0.308	0.304	1	Astrocytes	0.00359529565210363	chr5-166694583-166695968
0.000308882969259116	-0.0144738628077208	0.264	0.257	1	Astrocytes	0.00359529565210363	chr2-34184695-34186942
0.000309297838233344	0.00369311381857795	0.559	0.52	1	Astrocytes	0.00359715173714155	chr11-58080206-58082475
0.000310181301765943	-0.0229993896390729	0.26	0.262	1	Astrocytes	0.00360445004461348	chr18-55974926-55976556
0.000310701801812657	0.00280623608072872	0.199	0.194	1	Astrocytes	0.00360752199235735	chr15-108607544-108608678
0.000312040481252902	-0.0309528377750636	0.343	0.339	1	Astrocytes	0.00361855809908915	chr12-13807046-13808457
0.00031242211224295	-0.0103427481294937	0.217	0.221	1	Astrocytes	0.00361855809908915	chr4-56123925-56125088
0.000312423079273815	0.00598530699187161	0.253	0.246	1	Astrocytes	0.00361855809908915	chr10-86156576-86158243
0.000313133218307462	0.034942092670558	0.131	0.112	1	Astrocytes	0.00362380299641931	chr15-62562118-62562985
0.000316108737824567	0.0231802568303043	0.14	0.129	1	Astrocytes	0.00365523437070706	chr9-85589850-85591058
0.000317661287327638	-0.0395158716598729	0.387	0.389	1	Astrocytes	0.00367017356088798	chr1-89006519-89008679
0.000319644756114197	-0.0216683272396917	0.302	0.296	1	Astrocytes	0.00368788946562101	chr10-38641337-38643288
0.00031971833552423	-0.0205043551204428	0.242	0.24	1	Astrocytes	0.00368788946562101	chr1-193051113-193052350
0.000320397177449518	0.01643995568991	0.116	0.105	1	Astrocytes	0.00369262767306549	chr6-50923118-50924554
0.000320653482260657	0.00551241315691614	0.286	0.268	1	Astrocytes	0.00369262767306549	chr5-7940491-7942247
0.000321290342398832	-0.0113366230968258	0.352	0.339	1	Astrocytes	0.00369693887446499	chr17-70397606-70399710
0.000323384028603153	-0.0279800849193348	0.334	0.326	1	Astrocytes	0.00371799237456882	chr3-8831427-8832808
0.000323833093005576	-0.0207135867258591	0.314	0.3	1	Astrocytes	0.00372011850072637	chr17-5463139-5464757
0.000324846310750853	-0.00986204760827766	0.154	0.156	1	Astrocytes	0.00372871674051753	chr4-11459619-11460691
0.000326082867374735	0.00530734878348926	0.161	0.152	1	Astrocytes	0.00373986246262685	chr13-100129172-100130506
0.000327121023032647	0.0189321688782189	0.167	0.151	1	Astrocytes	0.00374780031558194	chr8-87614129-87614958
0.000327307184618417	0.00331513627779864	0.144	0.137	1	Astrocytes	0.00374780031558194	chr15-18362353-18363382
0.000328176848954064	-0.0117626903090234	0.188	0.191	1	Astrocytes	0.00375470571947119	chr20-13043444-13044850
0.000328611030163227	0.00967763583427617	0.245	0.232	1	Astrocytes	0.00375662154936598	chr17-10558422-10560398
0.000329970000212166	-0.00226712168698517	0.135	0.132	1	Astrocytes	0.00376909771531885	chr8-49226695-49228051
0.000331950646322418	-0.00176087508023598	0.138	0.13	1	Astrocytes	0.00378864902982572	chr11-64751865-64753165
0.000332507227609186	-0.0123377598574123	0.189	0.189	1	Astrocytes	0.00379112375680373	chr14-7383389-7385628
0.000332965550234435	-0.0309439560607896	0.379	0.369	1	Astrocytes	0.00379112375680373	chr4-126716675-126718553
0.00033297501328928	-0.00321171611610799	0.177	0.169	1	Astrocytes	0.00379112375680373	chr15-58655766-58656707
0.000333572430163352	0.0170429901240303	0.17	0.151	1	Astrocytes	0.00379485792117985	chr7-23552003-23552920
0.000334051002520217	-0.00873133561812539	0.272	0.266	1	Astrocytes	0.00379723512469309	chr20-42966888-42968435
0.000335518940275755	0.0353729265957653	0.137	0.11	1	Astrocytes	0.00381084577003527	chr18-45165655-45166683
0.000335972776329786	0.0102414950288483	0.264	0.245	1	Astrocytes	0.00381292552927374	chr20-13142108-13143679
0.000336365875550838	-0.00440450118587193	0.214	0.209	1	Astrocytes	0.00381431319747021	chr1-13472081-13473639
0.000336740682182123	0.0322900337864135	0.216	0.191	1	Astrocytes	0.0038145432289368	chr1-59437274-59438959
0.000337072643007688	-0.0277321927284115	0.377	0.365	1	Astrocytes	0.0038145432289368	chr10-35869612-35871653
0.000337198687874632	-0.0449185160022026	0.468	0.455	1	Astrocytes	0.0038145432289368	chr18-27655976-27658708
0.00033759447120295	-0.0219301019308406	0.098	0.109	1	Astrocytes	0.00381595548348503	chr9-27333404-27334787
0.000338213227927636	0.00961911930658965	0.33	0.306	1	Astrocytes	0.00381988380283306	chr4-117080656-117081883
0.000338549042276733	0.0311369251742066	0.226	0.203	1	Astrocytes	0.00382061274953967	chr17-24336425-24337536
0.000339157448930986	-0.00144932311852783	0.152	0.146	1	Astrocytes	0.00382441434006726	chrX-77060990-77062175
0.000341001973488042	0.0108117019213493	0.139	0.126	1	Astrocytes	0.00384187624084902	chr18-5312968-5314030
0.000341251574645138	0.00328196732891189	0.124	0.12	1	Astrocytes	0.00384187624084902	chrX-13326149-13327558
0.000342942658346829	-0.0290534244654237	0.17	0.172	1	Astrocytes	0.00385748799918703	chr4-58375923-58376642
0.00034318605956982	0.00299301896552939	0.209	0.195	1	Astrocytes	0.00385748799918703	chr2-78031620-78032947
0.000344417909852591	0.0178889562360555	0.188	0.177	1	Astrocytes	0.00386151353334889	chr2-142884423-142885970
0.000344516108403208	0.0205359118251152	0.127	0.109	1	Astrocytes	0.00386151353334889	chr1-280629433-280630286
0.000344763306145143	0.00966753216817295	0.248	0.232	1	Astrocytes	0.00386151353334889	chr1-101700345-101701375
0.000345209353371607	0.0291045464822251	0.113	0.092	1	Astrocytes	0.00386151353334889	chr1-51521806-51523232
0.00034522375922083	0.0181233223780382	0.355	0.325	1	Astrocytes	0.00386151353334889	chr8-32421492-32423492
0.000345382147191759	-0.000464077048681288	0.244	0.237	1	Astrocytes	0.00386151353334889	chr17-44747642-44749063
0.000345463437377137	0.00863415044676252	0.29	0.262	1	Astrocytes	0.00386151353334889	chr8-117038322-117039956
0.000346198746462071	0.0218449856023402	0.139	0.12	1	Astrocytes	0.00386447529706084	chr17-21188335-21189040
0.000346277181545781	0.00162700229554053	0.269	0.247	1	Astrocytes	0.00386447529706084	chr14-16340673-16342750
0.000347359673008301	-0.00242412523534499	0.132	0.131	1	Astrocytes	0.00386758659116711	chr10-16758095-16758771
0.000347468256181483	0.0109797109215942	0.286	0.265	1	Astrocytes	0.00386758659116711	chr15-28322420-28323645
0.000347553543745221	0.0120792519050995	0.208	0.178	1	Astrocytes	0.00386758659116711	chr5-40190762-40192214
0.000347654403892187	-0.0324888408227639	0.217	0.227	1	Astrocytes	0.00386758659116711	chr11-64376857-64377764
0.000348601657130421	0.00504195267841606	0.263	0.245	1	Astrocytes	0.00387506372456579	chr8-46657655-46658593
0.000349137144484595	0.0124709920773451	0.312	0.297	1	Astrocytes	0.00387795547548978	chr2-121157126-121158059
0.000349905684159214	-0.0150857550629651	0.388	0.38	1	Astrocytes	0.00388342920070794	chr10-94987550-94989356
0.000350248560773529	-0.0231525227846137	0.335	0.32	1	Astrocytes	0.00388417380309794	chr6-102047033-102048771
0.000352527853793216	0.00694241423861369	0.211	0.199	1	Astrocytes	0.00390637473864961	chr1-86993955-86995139
0.00035420295116304	0.00415546809685252	0.275	0.266	1	Astrocytes	0.00392185091523605	chr3-173952386-173954699
0.000355142090991897	0.0285760249144256	0.275	0.246	1	Astrocytes	0.00392916041597005	chr19-17603081-17604385
0.000355510714420054	-0.0117046304096278	0.423	0.397	1	Astrocytes	0.00393015141435796	chr19-17551499-17553854
0.000356121132510457	-0.0152752729634694	0.171	0.168	1	Astrocytes	0.00393381178845277	chr11-20221463-20224471
0.000356881956214021	0.00613406246531578	0.247	0.234	1	Astrocytes	0.00393495135711998	chr20-7141452-7142740
0.000357225496236653	-0.000538611874626616	0.269	0.263	1	Astrocytes	0.00393495135711998	chr1-264028560-264030190
0.000357361824807918	-0.0147511512049233	0.198	0.195	1	Astrocytes	0.00393495135711998	chr5-140656489-140657994
0.000357510533720202	0.0359280135010792	0.273	0.243	1	Astrocytes	0.00393495135711998	chr5-172351668-172352653
0.000357621253700197	-0.0188278745010572	0.284	0.284	1	Astrocytes	0.00393495135711998	chr1-141259049-141261103
0.000358071901235517	-0.0259642643756017	0.202	0.21	1	Astrocytes	0.00393683423653476	chr6-33785239-33786937
0.000358958910750399	0.00250253393519911	0.173	0.166	1	Astrocytes	0.00394350803354807	chr8-117797065-117798329
0.00035973505156245	0.00740597040940635	0.111	0.106	1	Astrocytes	0.00394895437740105	chr13-99534597-99535599
0.00036090642959595	0.0178235199798255	0.131	0.109	1	Astrocytes	0.00395856766048924	chr8-114325205-114326565
0.000361172922729954	0.0173440603969895	0.292	0.276	1	Astrocytes	0.00395856766048924	chr11-61498901-61500690
0.000363113913624704	-0.00349786965763138	0.266	0.259	1	Astrocytes	0.00397674678031908	chr1-73751195-73752352
0.00036379417825652	0.0242233222974276	0.212	0.192	1	Astrocytes	0.00398110117060204	chr1-59202315-59203463
0.000365065468032317	-0.0221301531644124	0.269	0.264	1	Astrocytes	0.00399191153087512	chr8-60829624-60831229
0.000365488423585193	0.0162710845899873	0.138	0.123	1	Astrocytes	0.00399343596413798	chr4-144803405-144805111
0.000366371556346718	0.0126513783518286	0.15	0.139	1	Astrocytes	0.00399998217022262	chr5-57859880-57860472
0.000367120459891082	-0.0284608231381631	0.35	0.338	1	Astrocytes	0.00400505387847095	chr4-66275456-66277559
0.000367417369221023	-0.0321130633689796	0.347	0.347	1	Astrocytes	0.00400519057903165	chr15-28015143-28016916
0.00036803866704357	-0.00779068421817181	0.233	0.227	1	Astrocytes	0.00400886046917373	chr1-89108652-89109749
0.000369881410000403	0.0113924053179073	0.294	0.271	1	Astrocytes	0.00402581899416204	chr13-77958346-77960159
0.000370905980336428	0.0175038529486575	0.277	0.258	1	Astrocytes	0.00403385314830753	chr4-57624163-57626017
0.000371728913898723	0.01318141245132	0.231	0.213	1	Astrocytes	0.00403968365999199	chr9-10585013-10587644
0.000372852844327935	0.013841883955468	0.22	0.204	1	Astrocytes	0.00404877367734359	chr10-55965291-55966017
0.000375733416186697	0.038259356389419	0.252	0.229	1	Astrocytes	0.00407418340396314	chr6-7416147-7417385
0.000375771388934118	0.0232512981723405	0.2	0.173	1	Astrocytes	0.00407418340396314	chr16-26958975-26960991
0.000379397560333591	0.0174602907064214	0.406	0.37	1	Astrocytes	0.00411033479979869	chr6-7421318-7422862
0.00037980858964666	0.0302499745124714	0.233	0.209	1	Astrocytes	0.00411162503964916	chr2-95262170-95263501
0.000381168305621905	-0.0238079908467137	0.167	0.178	1	Astrocytes	0.00412317543500684	chr10-102267214-102267863
0.000382969406527434	-0.00876715440304587	0.201	0.2	1	Astrocytes	0.00413872527741264	chr1-211660183-211661173
0.00038319353605127	0.000830722726041344	0.133	0.13	1	Astrocytes	0.00413872527741264	chr2-26580143-26580827
0.000384863600964573	0.0424921136044816	0.182	0.151	1	Astrocytes	0.00415214160744428	chr12-50110585-50112912
0.000385043040582161	0.00033411728815802	0.202	0.196	1	Astrocytes	0.00415214160744428	chr13-81213629-81214700
0.000385320156271633	0.00205611997269861	0.341	0.322	1	Astrocytes	0.00415214160744428	chr15-40664353-40666823
0.000386551526278853	0.0491232865952023	0.249	0.203	1	Astrocytes	0.00415671621588392	chr10-75968349-75969084
0.000387466165771047	0.0216272568320126	0.291	0.27	1	Astrocytes	0.00415671621588392	chr3-9004922-9007412
0.000387508315685415	-0.0236031694409569	0.333	0.331	1	Astrocytes	0.00415671621588392	chr2-27106844-27108724
0.000387508852316876	-0.00301228872096659	0.375	0.357	1	Astrocytes	0.00415671621588392	chr10-109106455-109108169
0.000387678588525574	0.0214706488756473	0.352	0.327	1	Astrocytes	0.00415671621588392	chr7-139220339-139221672
0.00038773797093735	-0.0198445045568559	0.304	0.3	1	Astrocytes	0.00415671621588392	chr4-27174484-27176274
0.000387810643827852	0.0349551279249498	0.286	0.26	1	Astrocytes	0.00415671621588392	chr12-18750593-18753237
0.00038869269303042	0.007716069980579	0.2	0.19	1	Astrocytes	0.00416300219668474	chr14-85567840-85569393
0.000389045470728456	0.0165169138778369	0.174	0.161	1	Astrocytes	0.00416361429311518	chr10-96000690-96002329
0.000390778565543377	0.033068957556955	0.201	0.174	1	Astrocytes	0.00417898657335833	chr14-88766194-88767495
0.000392048451532577	0.0348641026925795	0.117	0.091	1	Astrocytes	0.0041870757344338	chr3-143192206-143193589
0.000392213845386301	0.0287923608300288	0.187	0.164	1	Astrocytes	0.0041870757344338	chr1-128646994-128647872
0.000392493174469351	0.0124177379466789	0.112	0.099	1	Astrocytes	0.0041870757344338	chr1-266715516-266716269
0.000392724158277979	-0.0528468379519303	0.15	0.172	1	Astrocytes	0.0041870757344338	chr13-83725876-83726498
0.000393891151503435	-0.00118652141046083	0.425	0.393	1	Astrocytes	0.00419634113296095	chr17-1444782-1446442
0.00039482937395211	0.0011195518200558	0.205	0.199	1	Astrocytes	0.00420261726028495	chr20-44607615-44609039
0.000395077055709832	-0.00680418917767589	0.373	0.36	1	Astrocytes	0.00420261726028495	chr1-209748325-209750003
0.000397649259136215	-0.0244129578503952	0.258	0.26	1	Astrocytes	0.00422678654013166	chr15-46366522-46367933
0.000399181891461933	-0.0166505095921935	0.274	0.27	1	Astrocytes	0.00423987764656852	chr4-146790805-146792571
0.000400409165448638	-0.00220415158911241	0.175	0.168	1	Astrocytes	0.00424970812824312	chr17-85453454-85455111
0.00040496061805613	-0.00840329784839064	0.111	0.106	1	Astrocytes	0.00429477812101095	chr9-114914041-114915743
0.000406776682117418	-0.0123343988082987	0.345	0.327	1	Astrocytes	0.00431079216775148	chr15-28415459-28417205
0.00040747416642098	-0.000416832045288418	0.111	0.111	1	Astrocytes	0.00431493696231059	chr20-37877984-37878688
0.000408928699498954	0.0163935950618705	0.312	0.286	1	Astrocytes	0.00432708625375152	chr11-62012187-62013670
0.00041003452353469	0.00808480136146267	0.164	0.152	1	Astrocytes	0.00433261777538682	chr13-74023831-74025006
0.000410066706517369	0.0289135828190684	0.148	0.124	1	Astrocytes	0.00433261777538682	chr1-141229961-141230466
0.000411841241702071	0.00015213311817136	0.17	0.165	1	Astrocytes	0.00434667979108886	chr3-56030231-56031936
0.000412290950464856	0.0161298643974148	0.138	0.121	1	Astrocytes	0.00434667979108886	chr7-116671300-116673227
0.000412578168986757	-0.0107229319739393	0.208	0.202	1	Astrocytes	0.00434667979108886	chr11-84395494-84397213
0.000412964203882278	0.000539793265204092	0.233	0.218	1	Astrocytes	0.00434667979108886	chr15-51399927-51401959
0.000413307769352283	-0.0285276082456026	0.211	0.223	1	Astrocytes	0.00434667979108886	chr7-128502500-128503376
0.000413422897668544	-0.00333107189909254	0.251	0.24	1	Astrocytes	0.00434667979108886	chrX-10412862-10415147
0.000413558003412317	0.00305219565085613	0.206	0.192	1	Astrocytes	0.00434667979108886	chr12-39678856-39680249
0.000415643225270114	0.00345217252886537	0.285	0.272	1	Astrocytes	0.00436533869105465	chr17-83220798-83223473
0.000416320929538803	-0.00756567729721214	0.185	0.187	1	Astrocytes	0.00436919819048025	chr16-46594351-46595726
0.000416926486219094	0.0292566078018976	0.148	0.125	1	Astrocytes	0.00437229533276971	chr12-47173071-47174894
0.000417914454200135	0.0195272975187905	0.135	0.119	1	Astrocytes	0.00437939521797225	chr17-11855483-11857200
0.00041829832241325	0.00844615411705507	0.195	0.181	1	Astrocytes	0.00438015879023659	chr4-78167434-78168626
0.000420024094632378	0.00661927454909481	0.124	0.108	1	Astrocytes	0.0043949623690954	chr6-104354701-104355692
0.000420743790145402	0.00878925458459795	0.176	0.167	1	Astrocytes	0.00439922460312386	chr2-195996037-195997096
0.000422987730602516	0.0217083496757856	0.12	0.106	1	Astrocytes	0.00441940593309038	chr5-24246595-24247594
0.000423356070842802	0.0228278883568246	0.13	0.112	1	Astrocytes	0.00441997546460343	chr3-44193194-44195207
0.000424667179413506	0.0206056287386944	0.287	0.269	1	Astrocytes	0.00443037967026653	chr7-126965375-126967107
0.000425586786938744	-0.0137805122179798	0.272	0.265	1	Astrocytes	0.00443668712601426	chr3-7098824-7099529
0.000427705325937387	-0.00898791657921785	0.148	0.147	1	Astrocytes	0.00445547471190988	chr8-96564172-96565671
0.000428103514452321	0.00304409008593981	0.274	0.269	1	Astrocytes	0.00445632660572542	chr8-48801018-48802513
0.000428597614893514	-0.00112055896573043	0.21	0.199	1	Astrocytes	0.00445817489524391	chr4-119958203-119959687
0.000429469975267785	0.017433346287168	0.325	0.298	1	Astrocytes	0.00446385430550731	chr7-121479899-121481630
0.00042977750910735	0.0149136610372825	0.128	0.112	1	Astrocytes	0.00446385430550731	chr10-106021105-106022217
0.000431103560457269	0.0318209456929927	0.122	0.102	1	Astrocytes	0.00447432759431111	chr7-35300261-35300876
0.000431792654982704	-0.0243201412362873	0.209	0.205	1	Astrocytes	0.00447817949394433	chr2-207107657-207109564
0.000432214011904031	0.00945587336251585	0.203	0.19	1	Astrocytes	0.00447925102550138	chr14-10853662-10855153
0.000434232144697984	-0.0326853144654606	0.134	0.149	1	Astrocytes	0.0044952569250429	chr15-103296253-103298248
0.000434568737674439	-0.0150796199340992	0.245	0.237	1	Astrocytes	0.0044952569250429	chr8-63250660-63251958
0.000434715984940956	0.047653639493084	0.151	0.116	1	Astrocytes	0.0044952569250429	chr2-187574753-187575239
0.000435370780363335	-0.00584137344104924	0.193	0.191	1	Astrocytes	0.00449872492343156	chr1-188406110-188407542
0.000435828893242572	0.0247575792688117	0.286	0.266	1	Astrocytes	0.00450015698858386	chr20-48334614-48336499
0.000436533392444049	0.00141124072623972	0.318	0.294	1	Astrocytes	0.00450412915690988	chr10-66999585-67000443
0.000437354776104511	-0.0403721365300549	0.417	0.415	1	Astrocytes	0.00450732440295336	chr5-88629136-88631282
0.000437483133970267	-0.0274201729883348	0.511	0.483	1	Astrocytes	0.00450732440295336	chr10-62296023-62298623
0.000438025006688039	-0.06005395717583	0.395	0.396	1	Astrocytes	0.00450960832908943	chr14-82761161-82763380
0.000438848764846143	0.0238954415170955	0.174	0.157	1	Astrocytes	0.00451478889999494	chr1-190553900-190555845
0.000439538088066167	0.0151871692446739	0.145	0.133	1	Astrocytes	0.00451731206450933	chr1-225033552-225034916
0.000439735504149552	-0.00970442718356312	0.339	0.318	1	Astrocytes	0.00451731206450933	chr2-198417321-198419353
0.000441081746752467	-0.00706988192118485	0.467	0.423	1	Astrocytes	0.00452783915543859	chr11-79117511-79119343
0.000441558450766558	-0.0500637485510553	0.31	0.327	1	Astrocytes	0.00452943133328201	chr3-151032366-151033479
0.000442782401753009	0.038291660560807	0.243	0.216	1	Astrocytes	0.0045386807469355	chr6-75235644-75237147
0.000443227025810484	0.0272689687635987	0.268	0.242	1	Astrocytes	0.0045399341320108	chr10-45513693-45515416
0.000444751919509794	0.00358483847617552	0.31	0.297	1	Astrocytes	0.00455032279849516	chr10-72950492-72951837
0.000444887424987776	-0.000259096141618176	0.132	0.126	1	Astrocytes	0.00455032279849516	chr7-70480847-70482991
0.00044542492748091	-0.0103650116638481	0.455	0.426	1	Astrocytes	0.00455251428058138	chr9-14550719-14552951
0.00044688506537484	-0.0115017092094873	0.124	0.124	1	Astrocytes	0.00456303894760608	chr7-28761863-28763328
0.000447230360870066	-0.0145797528721258	0.3	0.288	1	Astrocytes	0.00456303894760608	chr7-24720862-24722396
0.000447736911558207	-0.0244743436432011	0.276	0.273	1	Astrocytes	0.00456303894760608	chr1-134698738-134700528
0.000447750626639563	0.0279282389375476	0.15	0.128	1	Astrocytes	0.00456303894760608	chr3-163431515-163432487
0.000448711580356372	0.00426741026675548	0.147	0.132	1	Astrocytes	0.00456952559489454	chr17-53086628-53088050
0.000449679498784363	-0.0227909268556814	0.244	0.241	1	Astrocytes	0.00457353420335468	chr4-67666447-67669877
0.000449754677055256	-0.032275834024667	0.316	0.326	1	Astrocytes	0.00457353420335468	chr5-152405667-152407138
0.000451023187735612	0.00811573956934664	0.225	0.204	1	Astrocytes	0.00458312451375783	chr2-181330801-181332084
0.000452000264745107	0.0198376013958905	0.116	0.101	1	Astrocytes	0.00458974169334541	chr7-121147920-121149020
0.000452620726452823	0.0269014239353434	0.167	0.141	1	Astrocytes	0.00459261835794284	chr10-85724614-85725954
0.000452935735528444	0.00462538467677559	0.149	0.14	1	Astrocytes	0.00459261835794284	chr3-171227707-171228557
0.000453805160534655	-0.00153262121591113	0.251	0.245	1	Astrocytes	0.00459812365537416	chr1-198450172-198451374
0.000456336892364294	0.0672730018359564	0.235	0.206	1	Astrocytes	0.00462045204317665	chr1-194915810-194918266
0.000458111870759429	0.024430401668126	0.197	0.169	1	Astrocytes	0.00463509165788491	chr8-75897936-75899578
0.000460091201190442	-0.0138862647302038	0.254	0.25	1	Astrocytes	0.00465177636580487	chr5-58847898-58849096
0.000460915587592748	0.00554228686221547	0.208	0.198	1	Astrocytes	0.00465676838999732	chr10-58023109-58024211
0.000462486002416183	0.00840057106787861	0.141	0.129	1	Astrocytes	0.00466928520288855	chr2-121613135-121614084
0.00046490266253665	0.00459208963139174	0.306	0.281	1	Astrocytes	0.00469032170427377	chr13-90722407-90723334
0.000465409232515526	-0.021387707039203	0.23	0.229	1	Astrocytes	0.004692071317644	chr18-59085291-59086850
0.000467177694095198	-0.0114481656976866	0.23	0.23	1	Astrocytes	0.0047065312186243	chr19-59328031-59329790
0.000467906133650022	-0.0107943255081275	0.293	0.284	1	Astrocytes	0.00470954091372355	chr11-67617637-67619583
0.000468145220052043	0.00154441992011073	0.123	0.116	1	Astrocytes	0.00470954091372355	chr19-43185993-43187174
0.000468554495429689	0.00933841945800917	0.28	0.264	1	Astrocytes	0.00470983276426598	chr8-60709105-60710785
0.00046889141347691	0.000412862436383721	0.319	0.308	1	Astrocytes	0.00470983276426598	chr6-72461557-72463407
0.000469333666805749	-0.0024183443058432	0.111	0.112	1	Astrocytes	0.00470983276426598	chr1-218037854-218038963
0.000469511871700471	-0.00165203667947406	0.19	0.193	1	Astrocytes	0.00470983276426598	chr19-600834-602232
0.000471217413821741	0.00462143667919762	0.258	0.235	1	Astrocytes	0.00472142335600633	chr13-103439686-103440680
0.000471337776096627	-0.0108082426833936	0.337	0.317	1	Astrocytes	0.00472142335600633	chrX-156811088-156813867
0.000471677181058086	-0.0119588025654902	0.202	0.203	1	Astrocytes	0.00472146511586502	chr3-46285911-46287744
0.00047210714263283	0.0132515036977767	0.187	0.173	1	Astrocytes	0.00472241263980169	chr3-115989875-115991629
0.000474800704072258	0.0292936685089919	0.258	0.239	1	Astrocytes	0.0047459851782496	chr1-137457059-137458732
0.000475214781374751	0.0226033727502939	0.291	0.267	1	Astrocytes	0.00474675530559007	chr7-37656262-37657805
0.000475789784266387	0.00102373062019323	0.383	0.361	1	Astrocytes	0.0047491306318978	chr1-157492811-157494948
0.000478529249104245	-0.0195340593760552	0.427	0.411	1	Astrocytes	0.00476987261096549	chr6-73344095-73346343
0.00047894012973085	0.00264291552534399	0.144	0.138	1	Astrocytes	0.00476987261096549	chr15-12888164-12889606
0.00047974630893256	0.0108739312290627	0.226	0.207	1	Astrocytes	0.00476987261096549	chr6-41925989-41926844
0.000479777667810141	0.0107125375080134	0.184	0.168	1	Astrocytes	0.00476987261096549	chr1-224973682-224975218
0.000479991470332506	0.0162910693364554	0.28	0.258	1	Astrocytes	0.00476987261096549	chr15-4803598-4804546
0.00048033639679413	0.0250514781819842	0.155	0.134	1	Astrocytes	0.00476987261096549	chr6-7312584-7313142
0.000480554563606994	0.0125597256752568	0.171	0.162	1	Astrocytes	0.00476987261096549	chr20-34711812-34712671
0.000480605875874516	-0.00176504099744931	0.124	0.124	1	Astrocytes	0.00476987261096549	chr18-81741190-81742552
0.000480915869608847	-0.0367470465542118	0.474	0.461	1	Astrocytes	0.00476987261096549	chr16-1747351-1750957
0.00048184779473988	0.00174104296224076	0.282	0.258	1	Astrocytes	0.00477055170515953	chr1-222166929-222168680
0.000481914062433636	0.0299114825118031	0.234	0.206	1	Astrocytes	0.00477055170515953	chr10-2214548-2215607
0.000482000502445471	0.0129814399482154	0.16	0.145	1	Astrocytes	0.00477055170515953	chr3-79741984-79743789
0.000483819375678716	-0.011347788575413	0.345	0.335	1	Astrocytes	0.00478311520030579	chr4-115515469-115517085
0.00048394910255863	-0.0134304461824365	0.12	0.127	1	Astrocytes	0.00478311520030579	chr13-107470935-107472122
0.000487178380916843	0.0245772047753265	0.329	0.305	1	Astrocytes	0.00481097684625828	chr11-44292170-44294037
0.000487451289378768	0.0220010371447096	0.133	0.115	1	Astrocytes	0.00481097684625828	chr3-10728707-10729380
0.000487946376567985	0.000356826430422064	0.212	0.211	1	Astrocytes	0.00481249073360189	chr20-4529633-4530954
0.000490606086279728	-0.0126786441116609	0.393	0.383	1	Astrocytes	0.00483029167616555	chr4-6826168-6828747
0.000490688739407677	0.00934103073971385	0.129	0.121	1	Astrocytes	0.00483029167616555	chr19-5146514-5147343
0.000490780132674872	0.0181105465460895	0.255	0.238	1	Astrocytes	0.00483029167616555	chr18-60759427-60761011
0.000492618097051922	-0.0042100514981197	0.271	0.265	1	Astrocytes	0.00484013717798742	chr4-21861454-21863289
0.000493052147890485	-0.000192312671929373	0.264	0.26	1	Astrocytes	0.00484013717798742	chr8-71532735-71534383
0.00049308623439354	-0.0311394299505122	0.219	0.221	1	Astrocytes	0.00484013717798742	chr19-49964471-49965531
0.000493582392386636	-0.00125396471690334	0.114	0.119	1	Astrocytes	0.00484013717798742	chr20-5117619-5118794
0.00049392587452908	-0.0260702757131692	0.442	0.42	1	Astrocytes	0.00484013717798742	chr9-100623681-100625645
0.000494292464305097	-0.00546311345244582	0.129	0.126	1	Astrocytes	0.00484013717798742	chr1-34749524-34750522
0.000494528032342672	0.0117662277266915	0.165	0.148	1	Astrocytes	0.00484013717798742	chr4-64329629-64331517
0.000494661077667403	0.0160843914743198	0.143	0.129	1	Astrocytes	0.00484013717798742	chr19-52282188-52283165
0.000494873440521293	-0.0110362700231549	0.314	0.3	1	Astrocytes	0.00484013717798742	chr18-24538578-24540318
0.00049540014292696	-0.0116319053815794	0.293	0.298	1	Astrocytes	0.00484192617139716	chr20-47606603-47607696
0.000496005257495631	-0.00964869775165905	0.176	0.176	1	Astrocytes	0.0048444785343748	chr1-21151325-21152606
0.000497102679587492	0.0306833303507882	0.24	0.211	1	Astrocytes	0.00485183239037439	chr7-120283124-120284583
0.000498962694155879	0.0157010273066783	0.394	0.358	1	Astrocytes	0.00486476274831284	chr3-161375755-161377580
0.000499118302422043	0.0064605784175471	0.36	0.34	1	Astrocytes	0.00486476274831284	chr15-89925711-89927943
0.000500157049662748	-0.0338491191096238	0.216	0.227	1	Astrocytes	0.00487151582811213	chr12-52595467-52596848
0.000502659541795024	-0.0128636995653864	0.191	0.19	1	Astrocytes	0.00489250655607541	chr5-116285051-116286526
0.000504655837556337	0.0192841441914953	0.117	0.1	1	Astrocytes	0.00490854476253001	chr9-13702605-13703138
0.00050613621917209	0.0099246886310505	0.214	0.2	1	Astrocytes	0.00491954624625239	chr7-2971991-2973233
0.000508542841463575	0.00696785318813181	0.22	0.207	1	Astrocytes	0.00493418192729779	chr3-176988760-176990508
0.000508792485045436	0.0163699897782225	0.17	0.154	1	Astrocytes	0.00493418192729779	chr9-92949368-92951065
0.000508990211297564	0.0235728900159954	0.222	0.2	1	Astrocytes	0.00493418192729779	chr12-22417709-22418994
0.000509043335725908	-0.0199892018859574	0.452	0.418	1	Astrocytes	0.00493418192729779	chr6-92758336-92760963
0.000512010990856939	-0.014806277358224	0.121	0.119	1	Astrocytes	0.00495845280610686	chr7-139761776-139763618
0.000512251408185564	-9.88073859509164e-07	0.1	0.096	1	Astrocytes	0.00495845280610686	chr5-136742413-136743115
0.000513124748898951	0.0234275551210598	0.263	0.24	1	Astrocytes	0.00496173070867021	chr8-30914415-30915271
0.000513307434265484	0.00446044345584642	0.159	0.151	1	Astrocytes	0.00496173070867021	chr5-134414552-134415752
0.000513646930789631	0.00668637772477798	0.384	0.356	1	Astrocytes	0.00496173070867021	chr6-33687304-33688515
0.000514191700305246	0.0339041708858199	0.177	0.147	1	Astrocytes	0.00496358869574989	chr19-25856912-25857965
0.000516456719354032	0.00205279985657167	0.121	0.115	1	Astrocytes	0.00498203865437136	chr1-100446681-100447603
0.000516871101113318	0.0152003337229109	0.196	0.182	1	Astrocytes	0.00498262326357288	chr3-114868650-114870505
0.000521364844066218	0.00210515426814756	0.184	0.176	1	Astrocytes	0.00501768276657557	chr17-76409749-76411162
0.000521872020388652	-0.0462192473171653	0.489	0.476	1	Astrocytes	0.00501768276657557	chr5-114013360-114015853
0.000522262594819613	0.0187266993949484	0.3	0.279	1	Astrocytes	0.00501768276657557	chr16-21040168-21041085
0.000522337549919727	-0.0127810163962906	0.267	0.262	1	Astrocytes	0.00501768276657557	chr7-61797538-61800962
0.000522559989957483	0.00968196842374422	0.125	0.113	1	Astrocytes	0.00501768276657557	chr19-25946561-25947764
0.000522645599159781	0.00597365727557858	0.1	0.094	1	Astrocytes	0.00501768276657557	chr9-10593816-10594380
0.000523184661296871	0.0351410389878778	0.217	0.188	1	Astrocytes	0.00501943649162475	chr10-39394349-39395247
0.00052420887505059	0.00998144371976301	0.277	0.258	1	Astrocytes	0.0050258392077689	chr3-11884337-11886186
0.000525477180204924	0.0132054551757307	0.252	0.241	1	Astrocytes	0.00503284252191074	chr10-56600301-56601617
0.000525825347803341	-0.0164402304398995	0.153	0.157	1	Astrocytes	0.00503284252191074	chr4-124855267-124856674
0.000526011374059401	0.0326024412550091	0.194	0.176	1	Astrocytes	0.00503284252191074	chr3-161297656-161299956
0.000528813189362073	0.007852475720075	0.119	0.112	1	Astrocytes	0.00505621517920939	chr8-21509275-21510545
0.000529329134590637	-0.00570076814260262	0.191	0.184	1	Astrocytes	0.00505726594325904	chr1-13520231-13521057
0.000529641242992551	0.0133706625007539	0.128	0.115	1	Astrocytes	0.00505726594325904	chr15-51883460-51884072
0.000530548908846724	0.00621360130551318	0.163	0.151	1	Astrocytes	0.00506250056381928	chr8-61805131-61806646
0.000530920707745431	-0.000434489132034199	0.308	0.302	1	Astrocytes	0.00506261831271947	chr8-115179030-115180271
0.000532757497257184	0.00782677312103403	0.308	0.28	1	Astrocytes	0.00507669593462123	chr6-104436412-104438283
0.000533490863862515	0.00617655441172915	0.232	0.222	1	Astrocytes	0.00508024700922222	chr3-160036980-160038944
0.000534862448104656	0.0201623629435567	0.146	0.135	1	Astrocytes	0.00508674944499229	chr9-52987438-52989246
0.000535068116279403	-0.00848760793503656	0.161	0.16	1	Astrocytes	0.00508674944499229	chr12-40474704-40475626
0.000535257219360876	-0.00669899163614168	0.107	0.106	1	Astrocytes	0.00508674944499229	chr12-43837472-43838199
0.000536346721472417	0.003195782343974	0.248	0.235	1	Astrocytes	0.00509366636899361	chr16-22890221-22891807
0.000536852379855256	-0.0281848177727534	0.189	0.195	1	Astrocytes	0.00509416504273388	chr8-68014869-68016071
0.000537122627695244	0.00314495583219232	0.29	0.275	1	Astrocytes	0.00509416504273388	chr15-4350567-4351728
0.000538848113139158	-0.0150992192113572	0.469	0.45	1	Astrocytes	0.00510709073045215	chr5-5465668-5468424
0.000539333106621763	0.0223478282095753	0.27	0.237	1	Astrocytes	0.00510739281805051	chr12-12738099-12739532
0.000539605262230841	-0.0197848898414705	0.163	0.172	1	Astrocytes	0.00510739281805051	chr13-109787637-109789350
0.000540584839838264	0.0233319813766019	0.16	0.143	1	Astrocytes	0.00511207124325931	chr7-15190197-15191574
0.000540825486541918	-0.0282800303201249	0.327	0.322	1	Astrocytes	0.00511207124325931	chr14-16451923-16454193
0.00054128221729772	0.0019351172712937	0.308	0.29	1	Astrocytes	0.0051129569070564	chr8-117306154-117308019
0.000542197214234196	0.034032397788072	0.209	0.176	1	Astrocytes	0.00511816726895068	chr9-46703826-46704661
0.000545018111981354	0.0400608068428533	0.127	0.098	1	Astrocytes	0.0051413496913231	chr1-104591656-104592384
0.000545385276147261	-0.0078793004278406	0.1	0.103	1	Astrocytes	0.00514136963136414	chr14-43067089-43067905
0.000547110514100825	-0.0166750863854544	0.258	0.256	1	Astrocytes	0.00515101936765827	chr1-221604775-221606442
0.000547140370208518	0.0320849170557376	0.341	0.3	1	Astrocytes	0.00515101936765827	chr1-225357482-225358918
0.000548784666181931	-0.00475553679581647	0.14	0.139	1	Astrocytes	0.00516017579946731	chr9-73404360-73405380
0.000548845736126245	0.00693910305502923	0.133	0.124	1	Astrocytes	0.00516017579946731	chr17-84546776-84547819
0.000550580664334756	-0.0227014064395026	0.301	0.296	1	Astrocytes	0.00517293667551213	chr15-13632808-13635448
0.000551381444703167	-0.00609595791622461	0.152	0.151	1	Astrocytes	0.00517293667551213	chrX-15112208-15113719
0.000551578228561416	-0.026257338755867	0.175	0.192	1	Astrocytes	0.00517293667551213	chr2-113168301-113170217
0.000551672173148198	-0.0185079358260949	0.215	0.206	1	Astrocytes	0.00517293667551213	chr5-113578173-113579623
0.00055225201039604	0.014713830676105	0.1	0.092	1	Astrocytes	0.00517492835290607	chr15-40249944-40251891
0.000554566261421432	0.0069657713763947	0.266	0.255	1	Astrocytes	0.00519062879065767	chr2-210656391-210657485
0.000554810582484907	-0.00910473978247878	0.286	0.279	1	Astrocytes	0.00519062879065767	chr1-266051360-266053440
0.000555446231071066	-0.00814689187716966	0.327	0.325	1	Astrocytes	0.00519062879065767	chr3-113376022-113377635
0.000555539010625791	-0.00695693949875203	0.278	0.263	1	Astrocytes	0.00519062879065767	chr15-36918050-36919546
0.000555770251087175	-0.0129499403518596	0.27	0.264	1	Astrocytes	0.00519062879065767	chr1-240687019-240688675
0.000559042627028405	0.0338297944376628	0.196	0.173	1	Astrocytes	0.005216558282599	chr4-40040216-40041741
0.000559496062174004	-0.0350325858914226	0.396	0.387	1	Astrocytes	0.005216558282599	chr18-15920933-15923038
0.000559880576341421	-0.0143074684718788	0.307	0.302	1	Astrocytes	0.005216558282599	chr18-51650698-51652170
0.000560028125766096	0.00238031834343566	0.45	0.435	1	Astrocytes	0.005216558282599	chr2-52490499-52493334
0.000561375900727213	-0.00225798117338891	0.127	0.127	1	Astrocytes	0.00522565643479317	chr4-115046103-115047467
0.000562858497506004	0.0212996775014722	0.226	0.204	1	Astrocytes	0.0052359967495869	chr5-99921831-99923032
0.000565051956542138	-0.00485142017879112	0.144	0.136	1	Astrocytes	0.00525293185210526	chr10-15495335-15496128
0.000567165985345328	-0.014095666864882	0.21	0.206	1	Astrocytes	0.00526910668707361	chr18-76660213-76661862
0.000567666235443418	0.000464748658519004	0.155	0.15	1	Astrocytes	0.00527027769280494	chr10-94986610-94987476
0.00056873118581299	0.0236391715557465	0.249	0.234	1	Astrocytes	0.005271113273361	chr2-207540983-207542406
0.000568772602787795	0.00664280590151747	0.155	0.147	1	Astrocytes	0.005271113273361	chr13-89660477-89661709
0.000568879024105987	0.0178137138715158	0.209	0.193	1	Astrocytes	0.005271113273361	chr3-3570628-3571577
0.000569465628320114	-0.0351297114904869	0.33	0.329	1	Astrocytes	0.00527307949326791	chr1-46377341-46380016
0.000570931619534996	0.00951871105455313	0.111	0.106	1	Astrocytes	0.00528318063701109	chr4-50205274-50205964
0.00057184624789838	-0.00601816603429239	0.284	0.279	1	Astrocytes	0.00528816976717057	chr10-91126403-91127520
0.000572612475621046	-0.0103793042450903	0.147	0.15	1	Astrocytes	0.00529178090987324	chr3-58540881-58541910
0.000573457292952725	0.0206268318226392	0.255	0.229	1	Astrocytes	0.0052937097984694	chr7-116738142-116739712
0.000573572930450462	-0.0188393181091845	0.278	0.275	1	Astrocytes	0.0052937097984694	chr1-86923075-86924445
0.000573998989098757	0.0100740597060892	0.152	0.139	1	Astrocytes	0.00529417273246031	chr12-13810887-13811748
0.000575000460039033	0.00774715756511757	0.145	0.134	1	Astrocytes	0.00529449159981611	chr17-61529318-61530678
0.000575039732621951	0.0114051892923246	0.361	0.333	1	Astrocytes	0.00529449159981611	chr15-19546614-19549299
0.000575161328295843	0.0170062962772905	0.162	0.143	1	Astrocytes	0.00529449159981611	chr8-44406776-44408169
0.000575997763087742	0.00681844106851714	0.211	0.196	1	Astrocytes	0.00529872795253283	chr7-139253174-139254300
0.000577181928490037	0.0201571341877755	0.135	0.12	1	Astrocytes	0.00530615553580527	chr10-65587471-65587865
0.000578797595211312	0.0335021292228176	0.183	0.157	1	Astrocytes	0.00531606339404048	chr1-162326017-162327467
0.000579014573023154	0.0094320310924213	0.192	0.181	1	Astrocytes	0.00531606339404048	chr1-275962221-275963054
0.000580274489907905	-0.000545475847759158	0.169	0.162	1	Astrocytes	0.0053241602057739	chrX-13404131-13405959
0.00058267086176169	0.00139453419788005	0.224	0.214	1	Astrocytes	0.00533990732581547	chr16-71010059-71011901
0.000582956792599623	-0.0140500541714532	0.266	0.268	1	Astrocytes	0.00533990732581547	chr5-90799282-90801120
0.000583128192779338	-0.0111358607582553	0.211	0.214	1	Astrocytes	0.00533990732581547	chr2-198410966-198413204
0.000583976282209454	0.0128666503309299	0.234	0.226	1	Astrocytes	0.00534419880353343	chr9-99651270-99652956
0.000585391161364939	0.0103795784662296	0.223	0.214	1	Astrocytes	0.00535144692291937	chr5-58011076-58011928
0.00058552823830011	-0.0107578362247644	0.199	0.198	1	Astrocytes	0.00535144692291937	chr4-113866002-113867939
0.000586507858025392	-0.00156493312391134	0.146	0.142	1	Astrocytes	0.0053536609977497	chr3-114722642-114723577
0.000586530738393055	0.0218346747089985	0.122	0.105	1	Astrocytes	0.0053536609977497	chr5-14391207-14392399
0.000588098022687431	0.0324748846882319	0.244	0.217	1	Astrocytes	0.00536448999451411	chr13-109233726-109235128
0.00059119559420095	0.0296379121771898	0.108	0.083	1	Astrocytes	0.00538683300071157	chr17-9216475-9217402
0.000591367868705747	0.00743845363249479	0.223	0.218	1	Astrocytes	0.00538683300071157	chr17-9109123-9110244
0.000592253513544563	0.0130126501942363	0.136	0.125	1	Astrocytes	0.00538683300071157	chr17-18746352-18747494
0.000592366582039312	-0.0233549229466718	0.236	0.234	1	Astrocytes	0.00538683300071157	chr6-91456051-91457588
0.000592459835139323	-0.0282103587027804	0.309	0.311	1	Astrocytes	0.00538683300071157	chr10-106064860-106066808
0.000594172040616369	-0.00697826856891126	0.417	0.385	1	Astrocytes	0.00539891549680061	chr10-16751027-16752891
0.000596421578070432	-0.0076117624286931	0.187	0.176	1	Astrocytes	0.0054158617057021	chr1-209958144-209959672
0.000598439797591446	0.0127889622443515	0.248	0.23	1	Astrocytes	0.00543068692608114	chr10-95640928-95641695
0.000599799296593743	0.0133573947811596	0.17	0.161	1	Astrocytes	0.00543472023582736	chr12-38870265-38871231
0.000599851617842269	0.0464394588546626	0.149	0.126	1	Astrocytes	0.00543472023582736	chr1-55650998-55651719
0.000600522210940472	0.0147275457588588	0.179	0.169	1	Astrocytes	0.00543472023582736	chr3-12008859-12010234
0.000601206849042674	-0.00506767978076739	0.336	0.317	1	Astrocytes	0.00543472023582736	chr5-159661951-159663103
0.000601480540578822	-0.0266560330705424	0.283	0.286	1	Astrocytes	0.00543472023582736	chr10-104154863-104156401
0.000601543016953335	-0.0118631938346054	0.361	0.342	1	Astrocytes	0.00543472023582736	chr16-46253909-46256798
0.000601585405258084	0.00854239656083391	0.14	0.131	1	Astrocytes	0.00543472023582736	chr16-48731484-48733337
0.000602737516734981	0.0233247267897787	0.216	0.191	1	Astrocytes	0.00544163793954838	chr8-44243207-44245935
0.000604231321805723	-0.00677529673433766	0.133	0.133	1	Astrocytes	0.00545162968373594	chr11-71743141-71744295
0.000605793712574575	-0.0131355522562524	0.283	0.278	1	Astrocytes	0.00545981807538293	chr3-152932607-152934594
0.000606799768621072	0.0217052156965938	0.405	0.371	1	Astrocytes	0.00545981807538293	chr4-117110279-117112224
0.000607652883531729	-0.00340727767993165	0.358	0.339	1	Astrocytes	0.00545981807538293	chr1-219000501-219002684
0.00060774935484453	-0.00278542764765227	0.267	0.265	1	Astrocytes	0.00545981807538293	chr6-115546483-115548185
0.000608053390545076	-0.0176347977033668	0.212	0.208	1	Astrocytes	0.00545981807538293	chr2-83351326-83352948
0.000608492129226567	0.00515638565354093	0.186	0.169	1	Astrocytes	0.00545981807538293	chr8-66863084-66864179
0.000608655041519205	0.028162156381002	0.118	0.106	1	Astrocytes	0.00545981807538293	chr8-61226592-61227900
0.000609495805408882	0.0119152630097174	0.125	0.114	1	Astrocytes	0.00545981807538293	chr16-1096462-1098460
0.000609622994410742	-0.00130474869046876	0.254	0.245	1	Astrocytes	0.00545981807538293	chr3-156867228-156868797
0.000609651074548262	0.0120406759488703	0.154	0.138	1	Astrocytes	0.00545981807538293	chr5-162809285-162810722
0.000609745322836729	0.00892874354557494	0.134	0.12	1	Astrocytes	0.00545981807538293	chr9-17040371-17042035
0.000609790814582317	0.00276071750942361	0.152	0.147	1	Astrocytes	0.00545981807538293	chrX-128492990-128493697
0.000614542856024236	0.0188337191829289	0.239	0.222	1	Astrocytes	0.00549887012976197	chr18-56868480-56870005
0.000616213388175036	-0.0263889794452593	0.462	0.457	1	Astrocytes	0.00551031705336965	chr1-233144979-233147383
0.00061805701613836	0.0155627269654668	0.106	0.092	1	Astrocytes	0.00552329632950042	chr9-100238394-100239149
0.000619407278485595	0.00678472439591837	0.134	0.118	1	Astrocytes	0.005531852955099	chr1-17539299-17540975
0.000621344929610328	0.0155664801182507	0.206	0.18	1	Astrocytes	0.00554549665901379	chr20-37700060-37701592
0.000622048909094136	0.0312958096811032	0.145	0.121	1	Astrocytes	0.00554549665901379	chr6-74274343-74275366
0.000622237635500495	-0.0158661612847023	0.448	0.43	1	Astrocytes	0.00554549665901379	chr1-140913162-140914492
0.000622509955829367	-0.00114046101454901	0.342	0.328	1	Astrocytes	0.00554549665901379	chr14-60121256-60123934
0.00062366479577103	0.0113168027949993	0.224	0.209	1	Astrocytes	0.00555035079127087	chr5-136681108-136681748
0.00062414871325398	-0.0313805018937396	0.333	0.328	1	Astrocytes	0.00555035079127087	chr15-61771579-61773633
0.000624237123925948	0.00759367463030758	0.191	0.176	1	Astrocytes	0.00555035079127087	chr12-2054066-2055799
0.000626080110506917	-0.0133437525291021	0.192	0.191	1	Astrocytes	0.00556322541096493	chr7-135629679-135631454
0.000628761515843259	0.0123938099064127	0.333	0.31	1	Astrocytes	0.00558352912303686	chr2-224850767-224852268
0.000629544933613751	-0.0168438133481006	0.226	0.225	1	Astrocytes	0.0055835663004392	chr5-151981205-151982496
0.000629558597351424	0.0133200320999721	0.317	0.297	1	Astrocytes	0.0055835663004392	chr3-122113752-122115805
0.000632346856174414	0.0058171683374118	0.298	0.278	1	Astrocytes	0.00560476596750185	chr18-79664928-79666259
0.000633809980772704	0.0059428097890617	0.183	0.175	1	Astrocytes	0.00561420111270614	chr3-156787525-156788207
0.000634481988147823	-0.00996641546367016	0.344	0.318	1	Astrocytes	0.00561662119489248	chr20-31978819-31980862
0.000635747044206638	0.0317552946132079	0.186	0.155	1	Astrocytes	0.00562428478053159	chr12-30003930-30005512
0.000638044944428164	0.016792640195339	0.155	0.142	1	Astrocytes	0.0056410703059173	chr5-107712019-107713738
0.000640438440034903	0.00523642817360792	0.238	0.228	1	Astrocytes	0.00565867941621805	chr9-45558108-45559416
0.000641170475958789	-0.0351009758091353	0.118	0.14	1	Astrocytes	0.00565900642288281	chr7-120379776-120381063
0.000641279057861471	0.00142789246558783	0.152	0.153	1	Astrocytes	0.00565900642288281	chr5-144775898-144776323
0.000642297855967588	-0.0040670591490467	0.254	0.245	1	Astrocytes	0.00565935695623326	chr2-58027983-58029315
0.000642518339059996	0.00993294531801048	0.151	0.136	1	Astrocytes	0.00565935695623326	chr3-71209717-71211438
0.000642524266757809	-0.0230199938532412	0.316	0.305	1	Astrocytes	0.00565935695623326	chr7-99608296-99609763
0.000643470123539358	-0.0264746161677565	0.356	0.345	1	Astrocytes	0.0056641457624552	chr10-85743625-85745754
0.000644691178046707	-0.0112573053841708	0.188	0.188	1	Astrocytes	0.0056699360367147	chr12-24237339-24239131
0.000645017070618268	0.00398881931358153	0.143	0.137	1	Astrocytes	0.0056699360367147	chr13-45318390-45320221
0.00064533566223045	0.0180914297129771	0.231	0.219	1	Astrocytes	0.0056699360367147	chr17-6208574-6209551
0.00064870847163489	0.0113212538828179	0.241	0.231	1	Astrocytes	0.00569181780685145	chr10-86551046-86552483
0.000648962749579795	0.0240098061219182	0.119	0.103	1	Astrocytes	0.00569181780685145	chr2-24922037-24924138
0.000649038582633018	-0.0108412925784933	0.197	0.193	1	Astrocytes	0.00569181780685145	chr9-46269569-46270877
0.000649604653236969	0.00913960186063134	0.177	0.168	1	Astrocytes	0.00569323704803327	chr1-227405129-227406501
0.000650815017979109	0.00992913735550552	0.102	0.094	1	Astrocytes	0.00570029770722498	chr3-115491042-115491976
0.000652230743886246	-0.0111064783786106	0.322	0.307	1	Astrocytes	0.00570914717022616	chr2-95044525-95045865
0.00065272093157148	-0.0300064395356701	0.234	0.239	1	Astrocytes	0.00570988919270356	chr3-125380848-125382085
0.00065324891479966	0.0215366280100995	0.264	0.239	1	Astrocytes	0.00571096071759057	chr8-21967582-21969008
0.000655792341540997	0.000448641596586974	0.176	0.174	1	Astrocytes	0.00572622888915515	chr6-127187677-127188592
0.000655885276753444	0.00363831600591985	0.155	0.154	1	Astrocytes	0.00572622888915515	chr13-83247392-83248679
0.00065621509706734	-0.0170056420355408	0.091	0.1	1	Astrocytes	0.00572622888915515	chr17-845341-846750
0.000656930698630986	0.0400512981082234	0.12	0.089	1	Astrocytes	0.00572892381394353	chr8-71944607-71945808
0.000659635261483439	0.0379894010325037	0.1	0.074	1	Astrocytes	0.0057446026020771	chr8-116980575-116981436
0.000659708333302567	-0.0205480186827966	0.139	0.144	1	Astrocytes	0.0057446026020771	chr19-652689-654362
0.000659952216001189	0.0068993847063768	0.202	0.194	1	Astrocytes	0.0057446026020771	chr6-26050331-26052134
0.000660515141589783	-0.0016344298391468	0.121	0.117	1	Astrocytes	0.00574595136142712	chr1-247413722-247414926
0.000661423133452687	0.00343487313810167	0.111	0.102	1	Astrocytes	0.0057502984021899	chr8-23079834-23080273
0.000663133393612997	0.0023914378517072	0.108	0.101	1	Astrocytes	0.00576161055869553	chr10-97637235-97637924
0.000664739588279357	0.0249601559947964	0.15	0.13	1	Astrocytes	0.0057720051549485	chr15-28330080-28330908
0.000665332728505083	-0.0245376344300767	0.164	0.167	1	Astrocytes	0.00577359590158077	chr6-14771786-14772737
0.000666363477701195	-0.0313422522141193	0.412	0.391	1	Astrocytes	0.00577897981523623	chr1-267504077-267505864
0.000667831840569456	-0.00946684435831213	0.186	0.185	1	Astrocytes	0.00578814993389552	chr12-14021293-14022575
0.000669034094772782	0.00712954936912844	0.115	0.109	1	Astrocytes	0.00579401907733306	chr17-23454831-23456765
0.000669331797701	0.00460978325103695	0.182	0.174	1	Astrocytes	0.00579401907733306	chr4-121311173-121312010
0.000671231265049551	-0.0121253878074318	0.547	0.5	1	Astrocytes	0.00580689259026896	chr1-198925235-198927015
0.000675009954876082	-0.0042716780061568	0.322	0.308	1	Astrocytes	0.00583429219842785	chr4-66164774-66167009
0.00067522694429405	0.0251383588286996	0.199	0.182	1	Astrocytes	0.00583429219842785	chr1-48625148-48626664
0.00067633345800516	0.0170443368267728	0.222	0.195	1	Astrocytes	0.00584027003221623	chr7-23567561-23568335
0.000677238158742056	0.021333825878803	0.108	0.095	1	Astrocytes	0.00584449891404603	chr3-110917621-110918919
0.000679018875354213	0.0199410158332992	0.104	0.09	1	Astrocytes	0.005853167261962	chr5-116107042-116108252
0.000679073793385822	-0.0190832079295563	0.332	0.319	1	Astrocytes	0.005853167261962	chr12-37699145-37700503
0.000683236361008143	-0.0108664260124476	0.147	0.149	1	Astrocytes	0.00588544398069644	chr10-96310248-96311303
0.000685387650271155	0.0020508123537043	0.246	0.229	1	Astrocytes	0.00590036654426586	chr8-17420978-17422535
0.000687411591729154	0.0146391733047947	0.312	0.284	1	Astrocytes	0.00590573906103278	chr15-27875201-27876773
0.000687627750968007	0.0223581043936765	0.105	0.087	1	Astrocytes	0.00590573906103278	chr5-3206159-3207786
0.000687633225359327	-0.00964758943498339	0.288	0.279	1	Astrocytes	0.00590573906103278	chr1-84400336-84402093
0.000687689013071127	-0.0300768620720979	0.334	0.33	1	Astrocytes	0.00590573906103278	chr15-10318909-10320561
0.000688994886342923	0.0101529330170466	0.377	0.356	1	Astrocytes	0.00591334794591939	chr7-70925774-70928242
0.000690865037722872	-0.00248016291107367	0.34	0.327	1	Astrocytes	0.00592578757082152	chr10-97596610-97599624
0.000691567286587604	-0.00563575081976686	0.352	0.337	1	Astrocytes	0.00592820064777834	chr3-129884250-129886142
0.000693037898953825	0.00394302117825146	0.283	0.269	1	Astrocytes	0.00593719329006428	chr18-28736644-28737852
0.000693796215192828	0.00740575418127887	0.378	0.35	1	Astrocytes	0.00594007653177859	chr10-82852202-82854027
0.000695172215443712	0.0192100481950607	0.145	0.124	1	Astrocytes	0.00594824148378447	chr10-55705210-55706061
0.000696520648794614	-0.00127196607406785	0.159	0.159	1	Astrocytes	0.00595476621782954	chr6-135258903-135260219
0.000696780369709108	-0.0157112788555725	0.225	0.221	1	Astrocytes	0.00595476621782954	chr10-101710153-101711784
0.000698642639972336	-0.0119349175122559	0.426	0.405	1	Astrocytes	0.00596706060725918	chr3-92517651-92519294
0.000701579898656368	-0.0136233693736008	0.272	0.265	1	Astrocytes	0.00598666037365412	chr5-76038871-76040751
0.000701848945783578	0.0167397078337337	0.112	0.102	1	Astrocytes	0.00598666037365412	chr2-78033129-78033543
0.000702651898601238	0.01954916349621	0.327	0.296	1	Astrocytes	0.00598666037365412	chr11-82373242-82375024
0.000702734118201289	0.018297702339533	0.132	0.121	1	Astrocytes	0.00598666037365412	chr8-117355725-117356494
0.000703062784579943	-0.0148923857607605	0.238	0.235	1	Astrocytes	0.00598666037365412	chr19-32187760-32189930
0.000705269494732289	0.01976640419234	0.208	0.188	1	Astrocytes	0.00600182209293629	chr5-172361641-172362305
0.0007071693023551	0.00619211369400724	0.107	0.106	1	Astrocytes	0.00601198313881587	chr8-45367332-45368007
0.000707317243753046	0.0147532083241583	0.109	0.099	1	Astrocytes	0.00601198313881587	chr10-66155740-66156631
0.000708634422030114	-0.0152989144002963	0.249	0.238	1	Astrocytes	0.00601954595890961	chr7-121056977-121058768
0.000712369049973294	0.0110557862848288	0.212	0.195	1	Astrocytes	0.00604762248331758	chr12-37939625-37940599
0.000715215101046324	0.0391942338464696	0.189	0.15	1	Astrocytes	0.00606422042143416	chr5-165199707-165200949
0.00071543406670606	-0.0145503464490443	0.306	0.295	1	Astrocytes	0.00606422042143416	chr5-147374133-147375907
0.000715615900342486	-0.0151639028187747	0.205	0.206	1	Astrocytes	0.00606422042143416	chr1-56948955-56950590
0.000718662978325002	0.00953812341683979	0.209	0.198	1	Astrocytes	0.00608637966730567	chr1-166412751-166414654
0.000719384899244744	-0.0258728714066324	0.133	0.138	1	Astrocytes	0.00608843106573957	chr16-48053529-48054891
0.000719769790148849	-0.0476047644787806	0.294	0.296	1	Astrocytes	0.00608843106573957	chr7-130057200-130058927
0.000720281255649375	0.0121371384874993	0.214	0.196	1	Astrocytes	0.00608852380397436	chr3-91100883-91102184
0.000720645355099777	-0.000630207408201799	0.238	0.226	1	Astrocytes	0.00608852380397436	chr3-161498013-161499392
0.000721370039246813	0.000240192681807305	0.133	0.126	1	Astrocytes	0.0060909925855828	chr10-89235492-89236936
0.000722455458571168	-0.0219721234459624	0.148	0.153	1	Astrocytes	0.00609317969758695	chr7-128588431-128589222
0.000722859879577203	-0.00384881329018572	0.379	0.359	1	Astrocytes	0.00609317969758695	chr19-11560952-11562263
0.000723298293226171	-0.0191265858912617	0.244	0.243	1	Astrocytes	0.00609317969758695	chr1-233033099-233033921
0.000723359589205153	-0.0016492802489925	0.164	0.16	1	Astrocytes	0.00609317969758695	chr5-167999669-168000611
0.000725016460968554	0.0594440144925066	0.144	0.103	1	Astrocytes	0.0061034858555177	chr2-200036913-200037754
0.000728143712221995	0.00281740376557976	0.225	0.212	1	Astrocytes	0.0061261505632823	chr4-168665975-168667464
0.000730668346477136	0.0030224889661819	0.206	0.195	1	Astrocytes	0.00614372118912477	chr7-33180946-33182193
0.000732997098317795	0.029488247252434	0.113	0.092	1	Astrocytes	0.00615962478085192	chr8-114299692-114300798
0.000734008250545114	-0.0113940797804824	0.133	0.133	1	Astrocytes	0.00616236257413931	chr1-99527964-99529429
0.000734197983485214	-0.0141904269929748	0.267	0.26	1	Astrocytes	0.00616236257413931	chr5-147952155-147954065
0.00073644832113509	0.0240659412795771	0.104	0.092	1	Astrocytes	0.0061775688831844	chr16-19885656-19886863
0.000738052885179724	-0.0185591184224991	0.343	0.329	1	Astrocytes	0.00618734335409002	chr7-12404430-12405437
0.000740671964037247	-0.0194508532700231	0.302	0.299	1	Astrocytes	0.00620560615199321	chr3-122097909-122098856
0.000741674792669742	-0.00997163478303542	0.194	0.186	1	Astrocytes	0.00621031378118945	chr4-122425291-122426091
0.000744204860373428	-0.00653266731723268	0.232	0.218	1	Astrocytes	0.00622779634789029	chr16-1785268-1786106
0.000747121677858935	0.00263022354789705	0.257	0.249	1	Astrocytes	0.00624849270247342	chr2-227719014-227720721
0.000748410087856339	0.0154957294453183	0.155	0.139	1	Astrocytes	0.00625436062543107	chr8-12227394-12228470
0.000749273669450263	-0.00602416904250147	0.285	0.275	1	Astrocytes	0.00625436062543107	chr10-56629433-56630804
0.000749887887781362	0.0227420560505417	0.142	0.121	1	Astrocytes	0.00625436062543107	chr4-64306770-64307691
0.000750167981541611	0.00253731453073752	0.176	0.171	1	Astrocytes	0.00625436062543107	chr13-43092928-43094082
0.000750320782468702	0.0262541387509865	0.206	0.179	1	Astrocytes	0.00625436062543107	chr3-2401158-2402370
0.000750487749004438	-0.00372129183624628	0.107	0.109	1	Astrocytes	0.00625436062543107	chr17-79910003-79911253
0.000752199308377836	0.0071635325537826	0.196	0.187	1	Astrocytes	0.00626491724375721	chr2-243160042-243161649
0.000753828100854343	-0.00337139423418989	0.145	0.141	1	Astrocytes	0.00627449818503668	chr10-93277701-93279442
0.000754240657999652	0.0145742883062916	0.212	0.188	1	Astrocytes	0.00627449818503668	chr1-82579852-82580815
0.000756446960000366	0.00840426666681743	0.176	0.167	1	Astrocytes	0.00628913753520965	chr5-81430992-81432509
0.000757059097853312	0.0141664189354641	0.212	0.196	1	Astrocytes	0.00629051347148439	chr17-36334559-36336526
0.000759719589888957	-0.0211897540112189	0.098	0.106	1	Astrocytes	0.0063088978207524	chr20-30320872-30322123
0.000760394562001831	-0.00352965133589095	0.19	0.189	1	Astrocytes	0.00631078197479893	chr3-124515456-124516492
0.000763775080850232	-0.00987518843927532	0.236	0.236	1	Astrocytes	0.00633510496978485	chr14-104974739-104977143
0.00076438898530512	0.00514912659020894	0.208	0.198	1	Astrocytes	0.00633646525546634	chr2-189904902-189906528
0.0007650316222949	0.00322703834244187	0.267	0.258	1	Astrocytes	0.00633695324926093	chr5-122061983-122063516
0.000765347733384894	-0.0212674169278705	0.279	0.275	1	Astrocytes	0.00633695324926093	chr10-40763514-40764732
0.000768554022877249	0.00777345279107411	0.23	0.225	1	Astrocytes	0.00635478189448167	chr1-137358252-137359570
0.000768581499281688	0.0095598089722099	0.1	0.088	1	Astrocytes	0.00635478189448167	chrX-63290629-63292045
0.000768854611487984	0.0179635595962143	0.238	0.221	1	Astrocytes	0.00635478189448167	chr6-28427628-28428307
0.000770801418070391	0.00864716922141151	0.268	0.239	1	Astrocytes	0.00636338085027803	chr1-211876909-211878052
0.000770995129826576	-0.00907074273754563	0.158	0.154	1	Astrocytes	0.00636338085027803	chr11-64121784-64122495
0.000771250433926768	-0.00775748353935346	0.329	0.321	1	Astrocytes	0.00636338085027803	chr7-24533632-24536124
0.000777150987162442	0.0191879907299884	0.305	0.283	1	Astrocytes	0.00640693956232058	chr20-7752799-7754246
0.000777439627379003	-0.0162049799416041	0.184	0.176	1	Astrocytes	0.00640693956232058	chr16-71472248-71473199
0.000779486276976515	0.0214493223385761	0.101	0.09	1	Astrocytes	0.00642004954674692	chr15-33754931-33755708
0.000780787314978144	0.0095570966664415	0.285	0.262	1	Astrocytes	0.00642700674702056	chr4-122924187-122925838
0.000781570193889797	0.0342454295184907	0.24	0.206	1	Astrocytes	0.00642969311375228	chr3-155052446-155053693
0.000783156656500651	-0.0080091990815894	0.146	0.149	1	Astrocytes	0.0064389832750468	chr8-74490286-74492124
0.000784460276653688	-0.00822753010945665	0.286	0.27	1	Astrocytes	0.00644593846930603	chr7-12273676-12274308
0.000786990887619799	0.00382840659734338	0.104	0.094	1	Astrocytes	0.00646296190159606	chr8-66003827-66004939
0.000789379703267542	-0.0352300818131493	0.124	0.137	1	Astrocytes	0.0064788017137646	chr2-258964234-258967143
0.00079077207268189	0.00839421561780951	0.131	0.124	1	Astrocytes	0.00648644954668127	chr9-98312451-98314265
0.000792777248324189	-0.00568273088924565	0.295	0.286	1	Astrocytes	0.00649911220337478	chr15-20030856-20032968
0.000798428448179623	0.0187965408725163	0.146	0.132	1	Astrocytes	0.00654163249805806	chr14-29224250-29225995
0.000798997812081159	0.0174021549480824	0.274	0.253	1	Astrocytes	0.006542491386832	chr14-7004276-7005240
0.000800560368759199	-0.0126649163051208	0.122	0.128	1	Astrocytes	0.00655147718396546	chr10-65582070-65582536
0.000801191857293695	0.0045040469049395	0.194	0.185	1	Astrocytes	0.0065528374669712	chr13-101847015-101848117
0.000805300519533653	0.0271843000700408	0.193	0.166	1	Astrocytes	0.0065778002866345	chr10-85971090-85972812
0.000805578105759711	-0.0301860549533433	0.324	0.305	1	Astrocytes	0.0065778002866345	chr5-63779193-63780411
0.00080564509332892	0.00131476615711018	0.13	0.126	1	Astrocytes	0.0065778002866345	chr11-64239811-64241246
0.000807924426567814	-0.00513511774223818	0.18	0.178	1	Astrocytes	0.00659258842629264	chr9-30938773-30940382
0.000810569538417909	0.0301440242684999	0.128	0.105	1	Astrocytes	0.00660739736561707	chr3-2393941-2394460
0.000811106515131509	0.0127451533696913	0.131	0.119	1	Astrocytes	0.00660739736561707	chr1-157874500-157875780
0.000811146694486788	-0.0125814044913181	0.173	0.168	1	Astrocytes	0.00660739736561707	chr5-72407254-72408749
0.000816543209920681	0.00766706529011482	0.109	0.106	1	Astrocytes	0.00664652543152203	chr10-55645760-55646088
0.000817470811345474	0.0121478757256143	0.201	0.186	1	Astrocytes	0.00664652543152203	chr10-15688891-15690037
0.000818031846460543	0.0144240108657335	0.105	0.092	1	Astrocytes	0.00664652543152203	chr16-19642753-19644207
0.000818389122768809	0.00311377422434772	0.2	0.194	1	Astrocytes	0.00664652543152203	chr7-60777187-60778711
0.000818506831844845	-0.00313228683748046	0.223	0.217	1	Astrocytes	0.00664652543152203	chr1-13546385-13547188
0.000818781711423653	-0.0223809926681662	0.249	0.252	1	Astrocytes	0.00664652543152203	chr10-11877058-11878278
0.000822501327931772	0.0261394891719174	0.136	0.121	1	Astrocytes	0.00667287367660776	chr4-84106413-84107094
0.000823362727767532	-0.0278944466453496	0.27	0.273	1	Astrocytes	0.00667601649849046	chr7-24893126-24894777
0.00082625303321384	0.0115663392551714	0.115	0.1	1	Astrocytes	0.00669559707697568	chr1-101554133-101555102
0.000826769672988024	0.00820482932290878	0.102	0.095	1	Astrocytes	0.00669593103758673	chr16-11169772-11170263
0.000827642894298223	-0.00797384714047344	0.232	0.224	1	Astrocytes	0.00669915087545757	chr4-61911581-61912823
0.00083094991447297	0.0124612473373822	0.14	0.128	1	Astrocytes	0.00671982452920593	chr10-14597452-14598560
0.000831151258866567	-0.0197525358176459	0.151	0.163	1	Astrocytes	0.00671982452920593	chr17-40485560-40486548
0.000832159501735925	0.014425993394412	0.149	0.141	1	Astrocytes	0.00672411613450876	chr2-243346551-243347333
0.000833220013637899	-0.0202872411528772	0.266	0.268	1	Astrocytes	0.00672882492664918	chr16-19895948-19897682
0.000835994020640117	0.0300217304401312	0.282	0.256	1	Astrocytes	0.00674735804395152	chr1-224997548-224998711
0.000837354194184344	-0.0148986776780629	0.176	0.177	1	Astrocytes	0.00675446533269891	chr5-151396708-151398703
0.000840231710244926	-0.0198799974906599	0.288	0.289	1	Astrocytes	0.00677295774664226	chr13-92569218-92571713
0.000840608501926347	0.0133608603030756	0.167	0.154	1	Astrocytes	0.00677295774664226	chr5-144141063-144142060
0.000842898814294253	0.00579785879555933	0.246	0.236	1	Astrocytes	0.00678752824500872	chr1-184936001-184936990
0.000843842238999686	0.0153869461176107	0.135	0.114	1	Astrocytes	0.00679124233946947	chr8-90616551-90617261
0.000846617505434949	0.010093449856296	0.24	0.223	1	Astrocytes	0.00680579215222932	chr2-189429432-189430967
0.000846899315432258	-0.000295997960010869	0.101	0.097	1	Astrocytes	0.00680579215222932	chr4-175735792-175736767
0.000847296597742308	0.00937023011480165	0.268	0.247	1	Astrocytes	0.00680579215222932	chr5-59151888-59153325
0.000848030437641029	-0.0192217845429626	0.288	0.288	1	Astrocytes	0.00680579215222932	chr6-10670331-10671536
0.000848066261513949	-0.0325054668092796	0.373	0.362	1	Astrocytes	0.00680579215222932	chr4-145263392-145265168
0.000848661208004785	-0.0284084659921811	0.204	0.215	1	Astrocytes	0.0068066881853869	chr7-33399309-33400972
0.000852185583081274	0.0210371649922343	0.172	0.152	1	Astrocytes	0.00683059427585272	chr2-57884928-57886038
0.000852611810348558	0.00107053470507856	0.271	0.249	1	Astrocytes	0.00683059427585272	chr3-12804127-12805435
0.000853763291047182	-0.00876363397747759	0.273	0.266	1	Astrocytes	0.00683593075105657	chr20-5124639-5126388
0.000854271278022999	0.00423225931695537	0.115	0.102	1	Astrocytes	0.00683611174981586	chr2-183891008-183891462
0.00085503036273278	-0.0100148924963749	0.163	0.162	1	Astrocytes	0.00683830075453065	chr3-110963701-110965044
0.000856828496726033	0.00529614769155262	0.242	0.228	1	Astrocytes	0.00684879259244577	chr4-113496653-113498142
0.000857924975782236	-0.0164480369144252	0.296	0.299	1	Astrocytes	0.00685366724839309	chr3-81286252-81287694
0.0008589941057008	0.0530122775436699	0.158	0.124	1	Astrocytes	0.00685831801853178	chr20-50043060-50044595
0.000861954008984684	0.00159021677417565	0.203	0.193	1	Astrocytes	0.00687805114024946	chr17-6216913-6218028
0.000863084756905184	-0.0253559360143346	0.18	0.188	1	Astrocytes	0.00688218935981149	chr4-101180623-101182114
0.0008634499147108	-0.0055110359604521	0.34	0.33	1	Astrocytes	0.00688218935981149	chr8-82350015-82351740
0.000865789251460561	0.00335031042894707	0.101	0.098	1	Astrocytes	0.00689081591254531	chr4-65175176-65176118
0.000865828698419696	0.0218534257411851	0.222	0.206	1	Astrocytes	0.00689081591254531	chr11-66945067-66945911
0.000866000011729992	0.0151824667690502	0.13	0.114	1	Astrocytes	0.00689081591254531	chr10-97211201-97211885
0.000867547647715068	0.00313989199359355	0.394	0.372	1	Astrocytes	0.00689923267669058	chr8-68966787-68968565
0.000868705719775546	-0.00755047980747817	0.159	0.16	1	Astrocytes	0.00690170480179749	chr10-55686399-55686905
0.000868838583753688	0.00996976637262381	0.205	0.191	1	Astrocytes	0.00690170480179749	chr10-97315753-97316842
0.000872081321804572	-0.0355755701847683	0.372	0.37	1	Astrocytes	0.00692355881414633	chr10-71502461-71504156
0.000872822813128785	-0.030795337821768	0.322	0.315	1	Astrocytes	0.00692554169020046	chr7-117150009-117151925
0.000874396683408873	-0.00675090700460579	0.239	0.232	1	Astrocytes	0.00693412324838433	chr5-28349304-28350669
0.00087615369204827	0.0237637942864323	0.112	0.096	1	Astrocytes	0.00694414665098921	chr2-164747101-164748378
0.000880594528964991	0.00316503053407433	0.122	0.118	1	Astrocytes	0.00697324960224883	chr18-49764701-49766516
0.00088129006704771	-0.0418398074444232	0.308	0.31	1	Astrocytes	0.00697324960224883	chr9-71902769-71904909
0.000881311011928636	-0.00180126095002381	0.103	0.103	1	Astrocytes	0.00697324960224883	chr1-195682993-195683911
0.000882300663162033	-0.0101465421244552	0.171	0.17	1	Astrocytes	0.00697517749899616	chr9-41160046-41161433
0.000882545179154441	0.0223880267016071	0.109	0.093	1	Astrocytes	0.00697517749899616	chr10-59766920-59767542
0.000883084084407158	-0.00982171479444657	0.124	0.134	1	Astrocytes	0.0069755222909649	chr4-32086848-32088089
0.000883648070183513	-0.0296730519543194	0.18	0.183	1	Astrocytes	0.00697606469756984	chr20-8096562-8098077
0.000889452062461193	0.0103629233303495	0.163	0.149	1	Astrocytes	0.007017951175184	chr3-2393029-2393664
0.000890395771465577	0.00630051729592454	0.126	0.121	1	Astrocytes	0.00702146363119887	chr2-236394255-236395704
0.000892859803900892	0.0256187671379405	0.305	0.283	1	Astrocytes	0.00703435706338257	chr5-140939552-140940655
0.000893188070746612	-0.0188779021675139	0.153	0.16	1	Astrocytes	0.00703435706338257	chr15-103343755-103344706
0.000893529166883799	-0.0231448616131449	0.343	0.336	1	Astrocytes	0.00703435706338257	chr10-11204868-11207914
0.000894485819179546	0.010056166832956	0.142	0.13	1	Astrocytes	0.00703795434487415	chr8-47394930-47395800
0.000896677536914085	0.025597640137359	0.162	0.145	1	Astrocytes	0.00705125987152316	chr1-217704345-217705187
0.000900698179286896	0.0152171372763808	0.17	0.154	1	Astrocytes	0.00707540965447601	chr1-135498055-135498949
0.000900753302362644	0.0225226667420464	0.196	0.18	1	Astrocytes	0.00707540965447601	chr7-120891067-120892444
0.000902657664961034	-0.000592324594243854	0.146	0.149	1	Astrocytes	0.00708641613896946	chr4-145369907-145371251
0.00090395807037536	0.0135099950361749	0.16	0.149	1	Astrocytes	0.00709267156722372	chr18-81571907-81572519
0.000905319497993067	0.00393740184583963	0.168	0.159	1	Astrocytes	0.00709939855775855	chr8-62316827-62318183
0.000909185358269858	-0.0166502930765671	0.207	0.205	1	Astrocytes	0.00712574656976777	chr4-21391367-21392276
0.000910971537936884	0.047718393561882	0.15	0.115	1	Astrocytes	0.00713577482775477	chr6-41122295-41123033
0.000911922269368	0.00512766787059526	0.292	0.267	1	Astrocytes	0.00713925138509111	chr14-39081274-39083368
0.00091638151168868	0.00505330206100191	0.267	0.251	1	Astrocytes	0.00717017622812409	chr12-17814077-17814845
0.000917318382856642	-0.00622415997501133	0.136	0.134	1	Astrocytes	0.00717352143484339	chr2-260883288-260885122
0.000918424727740452	-0.023547513888696	0.322	0.308	1	Astrocytes	0.00717447669232863	chr8-117952705-117954141
0.000918926179216974	-0.00468822154736048	0.151	0.152	1	Astrocytes	0.00717447669232863	chr12-11293434-11294784
0.00091896875553542	-0.00251296679443455	0.111	0.111	1	Astrocytes	0.00717447669232863	chr1-199878989-199880405
0.000919949916798746	-0.0206012451691327	0.26	0.267	1	Astrocytes	0.00717549811471428	chr2-38703865-38705061
0.000920406587771918	0.00773536246841533	0.322	0.306	1	Astrocytes	0.00717549811471428	chr20-47669801-47671498
0.00092062802423237	-0.00192604244517436	0.345	0.32	1	Astrocytes	0.00717549811471428	chr14-6997362-6998219
0.000921569721739403	0.022305521201029	0.105	0.088	1	Astrocytes	0.00717886502266469	chr5-68907702-68908632
0.000923029788026643	-0.0174809272730547	0.34	0.337	1	Astrocytes	0.00718626397709632	chr5-156580866-156582916
0.000924501242731397	0.0159994642448217	0.106	0.093	1	Astrocytes	0.00719374337161823	chr12-24775329-24776682
0.000925715570767415	3.98465322537511e-06	0.168	0.159	1	Astrocytes	0.00719639253418735	chr19-25307339-25308332
0.000926213425983261	0.0417264246522235	0.162	0.134	1	Astrocytes	0.00719639253418735	chr20-1966682-1967147
0.000926374585663282	-0.0124802542509053	0.151	0.154	1	Astrocytes	0.00719639253418735	chr6-126820535-126822544
0.000926940530501144	-0.00760222385448689	0.212	0.212	1	Astrocytes	0.00719681942203865	chr4-48926959-48928576
0.000928333986684244	-0.0358170671703075	0.299	0.301	1	Astrocytes	0.00720366714515752	chr14-82047296-82049599
0.000928899087850182	-0.0039937915142354	0.345	0.311	1	Astrocytes	0.00720408301392179	chr9-37780697-37782873
0.000931353042355186	-0.0124681399101915	0.289	0.291	1	Astrocytes	0.00721543536045357	chr3-12933596-12934804
0.000931884695171879	0.015354599744879	0.122	0.111	1	Astrocytes	0.00721543536045357	chr3-29992077-29992737
0.000932389358803319	-0.00344623159985319	0.224	0.216	1	Astrocytes	0.00721543536045357	chr4-88564185-88565814
0.000932412124114278	0.0267309752480567	0.184	0.169	1	Astrocytes	0.00721543536045357	chr17-19041090-19041799
0.000934275678457198	-0.0236047576542981	0.404	0.388	1	Astrocytes	0.00722588613695287	chr8-15009811-15013381
0.000936568301879241	-0.0173657225750611	0.217	0.216	1	Astrocytes	0.00723046472745078	chr13-80613706-80615481
0.000936845544835079	0.00566573781548732	0.154	0.139	1	Astrocytes	0.00723046472745078	chr15-45711871-45713719
0.000937056531952947	0.0314165221474658	0.192	0.176	1	Astrocytes	0.00723046472745078	chr3-81702384-81703949
0.000937191470991058	-0.0138129995832579	0.354	0.334	1	Astrocytes	0.00723046472745078	chr15-77737757-77739730
0.000937509864650433	0.0745302969194734	0.213	0.18	1	Astrocytes	0.00723046472745078	chr1-56035505-56038231
0.000937947959177263	-0.0109630026365642	0.181	0.182	1	Astrocytes	0.00723046472745078	chr8-78858025-78859487
0.000940753617131238	0.0170445878764126	0.145	0.134	1	Astrocytes	0.00724812578975731	chr3-82906078-82907369
0.000942482886798857	-0.00821216177150658	0.206	0.2	1	Astrocytes	0.00725747893803997	chr14-86001464-86002768
0.000949934727785552	0.0394034823388472	0.189	0.169	1	Astrocytes	0.00731086377384247	chr1-266223135-266224833
0.000952556811334724	-0.00119137083699272	0.263	0.247	1	Astrocytes	0.00732703994038135	chr9-10215482-10216825
0.000954605049346012	0.0143487799264981	0.289	0.274	1	Astrocytes	0.00733878685316006	chr14-82309397-82310362
0.000955550292460832	0.0286614739588898	0.195	0.17	1	Astrocytes	0.00734204600055557	chr11-64789852-64791302
0.00095633971744547	0.00942396350545127	0.193	0.176	1	Astrocytes	0.00734410500572628	chr15-119472-121500
0.000956968895326152	-0.00202818899467383	0.343	0.327	1	Astrocytes	0.00734493183747876	chr8-64267357-64269379
0.000957924319083146	0.0377323015892071	0.122	0.097	1	Astrocytes	0.00734826040847877	chr4-145486821-145487961
0.000959087701964949	0.0144782213413212	0.105	0.1	1	Astrocytes	0.00735210940903006	chr5-165917550-165918667
0.00095947011458373	-0.0174796566954905	0.337	0.34	1	Astrocytes	0.00735210940903006	chr20-28919889-28921802
0.000961244787844083	-0.00305416519333773	0.196	0.184	1	Astrocytes	0.00736170287764876	chr7-130407267-130408648
0.00096357748237411	0.0122568552502084	0.132	0.119	1	Astrocytes	0.00737555720747661	chr9-65328427-65329740
0.000964150270996912	-0.017608074128218	0.164	0.17	1	Astrocytes	0.00737593287165698	chr5-122100032-122100940
0.000968298180440942	0.0185977160787863	0.119	0.105	1	Astrocytes	0.00740364363372976	chr6-114952260-114953286
0.000969152466282391	-0.00617990666868543	0.106	0.108	1	Astrocytes	0.00740615482100987	chr1-196836196-196837050
0.000969765639283835	0.00114972330983326	0.227	0.215	1	Astrocytes	0.00740682172650409	chr20-9252898-9254690
0.000971754557314736	0.0168633512902542	0.238	0.223	1	Astrocytes	0.00741798980228766	chr19-39245342-39247160
0.000975248114847121	-0.0168559812239124	0.266	0.262	1	Astrocytes	0.00743907930644043	chr14-25588727-25591731
0.00097557366366057	0.0183281118557859	0.279	0.261	1	Astrocytes	0.00743907930644043	chr12-51250173-51251715
0.000977110945528144	-0.0439724925400378	0.276	0.285	1	Astrocytes	0.00744457214000069	chr6-80106635-80107755
0.000977351170609292	-0.00608152656425315	0.239	0.236	1	Astrocytes	0.00744457214000069	chr7-26858336-26860612
0.000978364468366863	0.0271723141185775	0.123	0.105	1	Astrocytes	0.00744617689353636	chr10-88354951-88356514
0.00097861924381822	-0.0127231349275424	0.174	0.174	1	Astrocytes	0.00744617689353636	chr8-55196206-55197540
0.000980281880363174	0.0198070732617455	0.215	0.203	1	Astrocytes	0.00745480021762146	chr20-10189337-10190968
0.000981088436318504	-0.0158451957678202	0.33	0.315	1	Astrocytes	0.0074569074674095	chr18-8359324-8361959
0.000982625245865855	-0.0297260050822866	0.338	0.338	1	Astrocytes	0.00746455985047179	chr7-34287242-34289164
0.000986720786784748	-0.00835611828556454	0.125	0.126	1	Astrocytes	0.00749163103022986	chr1-78004443-78005208
0.000988067041392697	-0.0266229133599504	0.157	0.163	1	Astrocytes	0.00749781045849932	chr11-47537426-47538399
0.000988740488805999	-0.0167357943122491	0.157	0.162	1	Astrocytes	0.0074988804762217	chr5-48273657-48275090
0.00099031527311149	-0.000211946548389352	0.139	0.136	1	Astrocytes	0.00750678165043177	chr10-86704119-86704714
0.000994998034629507	-0.00660465283126105	0.121	0.117	1	Astrocytes	0.00753822072066809	chr3-6772239-6774369
0.00100051366977101	0.00533590894306674	0.277	0.266	1	Astrocytes	0.0075759325403521	chr7-97557950-97559634
0.00100289993228976	-0.0409533815703222	0.119	0.144	1	Astrocytes	0.00758992082018752	chr9-114865775-114867304
0.00100539399987306	0.01731413586549	0.147	0.132	1	Astrocytes	0.00760124661223439	chr9-80002323-80003707
0.00100547589027213	-0.0236593955241015	0.224	0.227	1	Astrocytes	0.00760124661223439	chr6-143900655-143902320
0.00100821983533242	-0.00203284981832752	0.113	0.109	1	Astrocytes	0.00761790137383144	chr15-103649922-103651370
0.00100974052913566	-0.00163315849968787	0.22	0.211	1	Astrocytes	0.00762355824477794	chr5-147742869-147744317
0.00101005109945723	0.0327729101408027	0.248	0.217	1	Astrocytes	0.00762355824477794	chr10-57455838-57457426
0.00101065306220597	-0.00795277374718997	0.106	0.109	1	Astrocytes	0.00762401592292924	chr2-211830843-211832353
0.00101198352050119	0.0310593245917566	0.156	0.132	1	Astrocytes	0.00762984961851886	chr19-42956506-42957710
0.00101250986488297	-0.0123422113352755	0.311	0.297	1	Astrocytes	0.00762984961851886	chr9-16611243-16612913
0.00101550094498222	-0.00521179207764569	0.123	0.127	1	Astrocytes	0.00764829695675379	chr5-142574269-142574868
0.00101759231568089	0.0277938568715119	0.13	0.107	1	Astrocytes	0.00765995199040601	chr7-98748101-98749288
0.00102251788733737	-0.00180126095002381	0.106	0.106	1	Astrocytes	0.00769291769511726	chr20-7205926-7206288
0.0010231056310234	0.000428817116556179	0.512	0.476	1	Astrocytes	0.00769322995586416	chr8-44988121-44990004
0.00102416125482856	0.0087777520867533	0.309	0.288	1	Astrocytes	0.00769705822465605	chr4-30556379-30557721
0.00102480246110253	0.0202056554732103	0.174	0.152	1	Astrocytes	0.00769776952648962	chr13-52189722-52191048
0.00102627159534566	-0.0117998038990928	0.159	0.165	1	Astrocytes	0.0077024342115313	chr6-91594880-91597119
0.00102651725468931	0.00705628736014213	0.29	0.277	1	Astrocytes	0.0077024342115313	chr14-83508614-83510988
0.00102898207190157	-0.0381239959683904	0.287	0.296	1	Astrocytes	0.00771681762548547	chr1-83976460-83978549
0.00103057586891107	-0.00247248322423405	0.226	0.225	1	Astrocytes	0.00772465701849043	chr16-2226137-2227801
0.00103112912114153	-0.0171593377546435	0.268	0.267	1	Astrocytes	0.00772469284157304	chr14-73888440-73890370
0.00103213580129228	-0.0209176319955483	0.21	0.214	1	Astrocytes	0.00772812367113263	chr10-82325909-82327399
0.00103312892800754	0.00679007763022932	0.268	0.258	1	Astrocytes	0.00773144942723602	chr12-22230250-22231791
0.00103461779654336	0.00202091108377211	0.348	0.333	1	Astrocytes	0.00773847957860684	chr4-168688138-168690475
0.0010379390307293	0.0170873183935433	0.187	0.175	1	Astrocytes	0.00775920027005916	chr7-117778640-117780775
0.00103964518745741	0.0236625310661283	0.177	0.153	1	Astrocytes	0.00776666804816182	chr15-103823316-103824248
0.00104004089312931	-0.0077643881935423	0.336	0.342	1	Astrocytes	0.00776666804816182	chr19-30935238-30937544
0.00104151641603152	-0.00864028363134833	0.31	0.288	1	Astrocytes	0.00777250997787406	chr1-65550060-65552274
0.00104192692688343	-0.00857256455004585	0.367	0.347	1	Astrocytes	0.00777250997787406	chr15-34269480-34271381
0.00104315024047463	0.0237080007841125	0.186	0.168	1	Astrocytes	0.00777751613914489	chr2-187567402-187568544
0.00104783899040015	-0.00906669094003792	0.121	0.121	1	Astrocytes	0.00780331512025538	chr7-126792821-126793768
0.00104812236789705	0.0179212743870049	0.211	0.198	1	Astrocytes	0.00780331512025538	chr17-44840924-44842255
0.00104827266455007	0.0346253550357729	0.213	0.192	1	Astrocytes	0.00780331512025538	chr8-116825983-116827196
0.00104980372848217	0.0128851939414857	0.178	0.163	1	Astrocytes	0.00781058410562223	chr16-8302187-8303874
0.00105269136601163	-0.00708210579293622	0.568	0.526	1	Astrocytes	0.00782793305116568	chr7-144012937-144014819
0.00105472911094194	0.0344190103089891	0.258	0.232	1	Astrocytes	0.00783553430981544	chr18-32593709-32596181
0.00105482626039549	0.0324921781097193	0.201	0.176	1	Astrocytes	0.00783553430981544	chr14-83567398-83568623
0.00105556607447013	0.0107910975074047	0.265	0.253	1	Astrocytes	0.00783675728626455	chr10-14087277-14088726
0.00105610375811773	0.00393456742710979	0.282	0.263	1	Astrocytes	0.00783675728626455	chr6-2568456-2570173
0.00105773754182131	-0.00301650528431352	0.325	0.307	1	Astrocytes	0.00784474751922661	chr8-111216688-111217695
0.00106044011743228	0.00247846642721253	0.107	0.104	1	Astrocytes	0.00786012695707233	chrX-123005483-123006407
0.00106092738890901	-0.000235691535290905	0.333	0.318	1	Astrocytes	0.00786012695707233	chr5-172366972-172368599
0.00106190856294956	-0.00758908563090155	0.315	0.309	1	Astrocytes	0.00786325983206183	chr7-140918518-140920720
0.0010645956458612	-0.0137578171046951	0.103	0.106	1	Astrocytes	0.00787901475370948	chr8-62515502-62516163
0.00106532051328275	-0.00543142286113327	0.1	0.099	1	Astrocytes	0.00788023850266505	chr18-79829199-79830336
0.00106887261842985	-0.0434610731562348	0.237	0.242	1	Astrocytes	0.00789950880131335	chr10-10529542-10531029
0.00106916051897792	0.0058813942933589	0.107	0.101	1	Astrocytes	0.00789950880131335	chr5-59348097-59349499
0.00106960829907019	0.0117802302920187	0.365	0.329	1	Astrocytes	0.00789950880131335	chr1-222205860-222208114
0.00108013272127419	-0.0171685304320484	0.226	0.223	1	Astrocytes	0.0079703572083369	chr5-141706680-141708058
0.00108033313765373	0.0351271821517953	0.152	0.133	1	Astrocytes	0.0079703572083369	chr2-32733720-32734819
0.00108181185945739	0.0049026089741607	0.127	0.122	1	Astrocytes	0.00797602944295033	chr15-58040326-58041333
0.00108223461129495	0.0100279638137125	0.154	0.148	1	Astrocytes	0.00797602944295033	chr1-207170185-207172420
0.00108778231238881	0.0117066314749437	0.122	0.113	1	Astrocytes	0.00801272284920711	chr3-124089957-124090450
0.00108913658526699	0.00916255077602862	0.193	0.178	1	Astrocytes	0.00801677685471828	chr16-82438339-82439812
0.0010894710948545	0.0227544142544658	0.123	0.108	1	Astrocytes	0.00801677685471828	chr1-278137542-278139332
0.00109026733098154	0.0369958206568786	0.116	0.088	1	Astrocytes	0.00801746141993713	chr3-163434482-163434957
0.00109070264701786	0.019287711600811	0.175	0.156	1	Astrocytes	0.00801746141993713	chr18-63571513-63572700
0.00109355673792672	0.00748306225950812	0.234	0.218	1	Astrocytes	0.00803424783357325	chr4-49940404-49942182
0.00109785509999555	0.000330038013023226	0.197	0.188	1	Astrocytes	0.00806162212113521	chrX-44828650-44830401
0.00109878492269532	0.0029236031207823	0.109	0.103	1	Astrocytes	0.00806169904899579	chr4-112477953-112478831
0.00109901037873274	-0.00773421670376467	0.232	0.227	1	Astrocytes	0.00806169904899579	chr2-5582314-5583083
0.00110067689206272	-0.0108625514469082	0.207	0.204	1	Astrocytes	0.00806972063915219	chr7-12619154-12620631
0.00110152736587517	0.00329872327157113	0.128	0.126	1	Astrocytes	0.00807175412122055	chr1-226345612-226346011
0.00110296099547654	0.00443796219721543	0.313	0.29	1	Astrocytes	0.00807805650561185	chr1-220745483-220747003
0.00110361003519501	-0.0188848837284855	0.344	0.337	1	Astrocytes	0.00807860901023208	chr19-38319992-38322324
0.00110504540069946	-0.0037161603053148	0.151	0.15	1	Astrocytes	0.00808491398620841	chr20-32231920-32233275
0.00110651821380335	-0.0436888980105831	0.391	0.387	1	Astrocytes	0.00809148625296281	chr8-61078780-61080707
0.00110725116362326	0.017859678759492	0.157	0.141	1	Astrocytes	0.00809264420782044	chr12-46717667-46719233
0.00110821037439683	0.0374578723871954	0.218	0.179	1	Astrocytes	0.00809545379305236	chr9-13644173-13645459
0.00111421545040832	0.00196114371576431	0.135	0.136	1	Astrocytes	0.00812952528957964	chr5-151144057-151145306
0.00111445483704103	-0.000374398848561164	0.296	0.273	1	Astrocytes	0.00812952528957964	chr1-90090408-90091818
0.00111460617254887	-0.0103109439911783	0.322	0.304	1	Astrocytes	0.00812952528957964	chr16-26858832-26860176
0.00111598496606935	0.0284878486410618	0.152	0.131	1	Astrocytes	0.00813536866569396	chr10-74741873-74743121
0.00111706112223905	0.0159977346867146	0.134	0.119	1	Astrocytes	0.00813900095479295	chr1-162369246-162370692
0.0011200127966863	-0.0178225260550658	0.123	0.13	1	Astrocytes	0.00815628760523777	chr4-147893841-147894700
0.00112077590365387	0.00389392912992098	0.21	0.201	1	Astrocytes	0.00815762678401091	chr12-37824442-37826403
0.00112252348672418	0.0115663392551715	0.116	0.105	1	Astrocytes	0.00816612643957818	chr5-138027664-138028587
0.0011258817829647	-0.0105438726582535	0.204	0.204	1	Astrocytes	0.00818632887520642	chr2-148764827-148766235
0.00112848258587719	0.0145444488399585	0.173	0.157	1	Astrocytes	0.00820100554153475	chr6-11962868-11964537
0.00113000614067138	-0.0514064285856669	0.514	0.491	1	Astrocytes	0.00820482570049995	chr1-244615023-244618848
0.00113076910280463	-0.00797013330992527	0.135	0.138	1	Astrocytes	0.00820482570049995	chr17-45635008-45636017
0.00113124527988982	-0.00281130739741381	0.306	0.304	1	Astrocytes	0.00820482570049995	chr18-70042243-70044792
0.00113133850542253	-0.0170085578810255	0.431	0.414	1	Astrocytes	0.00820482570049995	chr11-82193488-82195843
0.00113413515747093	-0.0287913983609697	0.318	0.323	1	Astrocytes	0.00822087470809088	chr5-58937025-58939237
0.00113833098881339	0.00046823876245683	0.399	0.374	1	Astrocytes	0.0082470440568147	chr1-218809366-218811062
0.00113892793458141	0.0215581109123327	0.239	0.217	1	Astrocytes	0.00824712649390467	chr7-121350366-121352105
0.00113985469483666	0.00857086443724842	0.226	0.204	1	Astrocytes	0.00824959584896173	chr9-42873495-42874149
0.00114080209297984	0.00123617603102927	0.284	0.268	1	Astrocytes	0.00825221195558709	chr7-123192803-123194279
0.00114194649158546	0.00817058612007815	0.167	0.158	1	Astrocytes	0.0082529894527153	chr10-45984206-45985174
0.00114225306267293	0.0152084004874152	0.223	0.208	1	Astrocytes	0.0082529894527153	chr4-157658637-157660322
0.00114266752575936	0.0107978892236976	0.124	0.117	1	Astrocytes	0.0082529894527153	chr20-44561878-44562627
0.00114374613892064	-0.0148228607972198	0.347	0.341	1	Astrocytes	0.00825654567942506	chr2-230899888-230902427
0.00114666798834907	0.0554539832561717	0.217	0.185	1	Astrocytes	0.00826882086211839	chr17-31440327-31442395
0.0011471379957439	-0.031565079466225	0.346	0.338	1	Astrocytes	0.00826882086211839	chr1-213605256-213607607
0.00114720789296928	0.00791753715055019	0.152	0.15	1	Astrocytes	0.00826882086211839	chr10-76038503-76039050
0.00115250290363522	-0.00322572307832578	0.133	0.127	1	Astrocytes	0.00829912910903333	chr12-51936601-51938168
0.00115259134743462	-0.0134657465095326	0.161	0.165	1	Astrocytes	0.00829912910903333	chr1-59128850-59130377
0.00115445661966071	-0.0447574180729326	0.164	0.184	1	Astrocytes	0.00830831222856486	chr3-164511479-164512464
0.0011618404245289	0.0118419204370546	0.338	0.313	1	Astrocytes	0.00835293120560862	chr18-28757150-28758765
0.00116184267479319	-0.00188371092938627	0.293	0.284	1	Astrocytes	0.00835293120560862	chr5-150702810-150704230
0.00116455184444986	-0.00504958726030108	0.214	0.208	1	Astrocytes	0.00836813682511828	chr1-185210145-185211491
0.00116674637060833	0.0329572762860095	0.192	0.162	1	Astrocytes	0.0083758703757645	chr16-10730161-10731261
0.00116682219353566	0.0163355834030434	0.31	0.283	1	Astrocytes	0.0083758703757645	chr1-153476524-153477884
0.00116741220872094	0.0134655272634214	0.188	0.173	1	Astrocytes	0.0083758703757645	chr20-6683256-6684398
0.0011690184568515	0.0750483001106287	0.26	0.205	1	Astrocytes	0.00838312420890862	chr7-33079417-33080418
0.00117320721754347	-0.00714052905059492	0.124	0.128	1	Astrocytes	0.00840888063709019	chr6-114488613-114489828
0.00117386970618494	-0.00284210551931408	0.112	0.113	1	Astrocytes	0.00840934941094033	chr11-33238028-33238803
0.00117546151642916	0.0192760634507953	0.191	0.177	1	Astrocytes	0.00841647178311555	chr5-119976956-119977999
0.00117773072426642	0.0139395838122082	0.152	0.14	1	Astrocytes	0.00842824089371581	chr19-21705473-21706206
0.00117830206757501	-0.00273059050128743	0.241	0.235	1	Astrocytes	0.00842824089371581	chr6-43362711-43364122
0.00118076653563614	0.00161216239757356	0.181	0.179	1	Astrocytes	0.00844158166898447	chr6-6708734-6710880
0.0011817139615148	-0.0163386890945236	0.213	0.219	1	Astrocytes	0.00844406871333052	chr12-9330637-9332477
0.00118346480258102	-0.0057325189157591	0.23	0.219	1	Astrocytes	0.0084522912168109	chr16-2018456-2019497
0.00118580690995174	-0.0256318227091071	0.221	0.227	1	Astrocytes	0.00846472606171328	chr15-61576015-61577049
0.00118689997561008	0.00971838839294187	0.243	0.229	1	Astrocytes	0.008465185994767	chr8-6035875-6037795
0.00118707344076007	0.0302599482822749	0.101	0.08	1	Astrocytes	0.008465185994767	chr9-13554549-13555652
0.00118840439357097	-0.0293423042053025	0.351	0.343	1	Astrocytes	0.00847038840033074	chr8-111849175-111851082
0.00118987075770593	-0.00429688453343746	0.319	0.297	1	Astrocytes	0.00847655020310082	chr17-5280606-5282262
0.00119611091527129	0.00654801864258334	0.11	0.1	1	Astrocytes	0.00851626613731194	chr2-157403677-157404530
0.00119700204021181	-0.0704369869394341	0.054	0.102	1	Astrocytes	0.00851626613731194	chr19-5835981-5837225
0.00119725979493593	0.00315292204446796	0.155	0.152	1	Astrocytes	0.00851626613731194	chr11-83412026-83413602
0.0011991760421129	0.00257182921819843	0.179	0.173	1	Astrocytes	0.00852559080117016	chr10-38876698-38878471
0.00120163759042513	0.0154973908450863	0.116	0.106	1	Astrocytes	0.00853878094023589	chr1-280643096-280644102
0.00120268750234139	0.00109992545230098	0.255	0.244	1	Astrocytes	0.00854193181188913	chr7-124316589-124318172
0.00120347312175875	-0.0375958117806236	0.089	0.115	1	Astrocytes	0.00854320335022693	chr1-125117672-125118607
0.00120505947870432	0.00795821203175254	0.129	0.121	1	Astrocytes	0.008547650877466	chr2-189913552-189915700
0.00120564744871425	-0.0140374176294917	0.188	0.19	1	Astrocytes	0.008547650877466	chrX-63203074-63204950
0.00120593186309687	-0.00760255468710336	0.253	0.245	1	Astrocytes	0.008547650877466	chr7-126097835-126099259
0.00120705518072875	0.00713497126605112	0.101	0.095	1	Astrocytes	0.008547650877466	chr14-85562824-85563862
0.00120713416609485	0.00855444872306607	0.141	0.136	1	Astrocytes	0.008547650877466	chr5-173689856-173691121
0.00120878093604564	0.010912737540151	0.182	0.171	1	Astrocytes	0.00855217059974696	chr2-218795365-218796561
0.00120898691167965	-0.00725144398062133	0.303	0.296	1	Astrocytes	0.00855217059974696	chr6-115501204-115502245
0.00121212472015178	0.0479676678600944	0.118	0.092	1	Astrocytes	0.00857006252942654	chr1-56001066-56004565
0.00121355456727789	0.0268068413240425	0.407	0.376	1	Astrocytes	0.00857586679655886	chr12-22137924-22139414
0.00121492383997055	0.0107269812001428	0.198	0.189	1	Astrocytes	0.00858123739325237	chr3-2616193-2617165
0.00121558060708757	0.00358483847617552	0.309	0.299	1	Astrocytes	0.00858157256652699	chr1-219144037-219145427
0.0012212233442305	0.00589988454015744	0.294	0.264	1	Astrocytes	0.00861409324809076	chr18-3316644-3318802
0.00122141041014181	0.00475877685036502	0.155	0.15	1	Astrocytes	0.00861409324809076	chr10-102167165-102168654
0.00122912364208336	0.00877561812136696	0.102	0.093	1	Astrocytes	0.00866415284039141	chr7-105506807-105507950
0.00123162969331209	-0.0338753301693034	0.316	0.33	1	Astrocytes	0.00867747503782265	chr19-11908269-11909527
[truncated: 193,503 more rows]
