# Supplementary material for: Single-nucleus genomics in outbred rats with divergent cocaine addiction-like behaviors reveals changes in amygdala GABAergic inhibition
Source: Nat Neurosci. 2023 Oct 5;26(11):1868–79. doi: 10.1038/s41593-023-01452-y (PMC10620093; doi:10.1038/s41593-023-01452-y)
Supplement: Supplementary file 12 — Permutation test for differential peak accessibility analysis results using negative binomial test. [file 41593_2023_1452_MOESM12_ESM.csv]

p_val	avg_log2FC	pct.1	pct.2	p_val_adj	celltype	peak	q_val
6.89992897386295e-06	0.0929123301593228	0.304	0.256	1	Astrocytes	chr20-10679176-10681411	0.101967150375747
5.82465936077206e-05	-0.0607424781201276	0.254	0.293	1	Astrocytes	chr7-29070048-29071442	0.303526447025333
6.16172243250777e-05	0.0809282466399103	0.266	0.224	1	Astrocytes	chr17-17299706-17300989	0.303526447025333
0.000101518778081363	-0.0544656823754602	0.159	0.191	1	Astrocytes	chr1-29224434-29226601	0.375061125621596
0.000274001202379648	0.0752548003770648	0.27	0.236	1	Astrocytes	chr7-2690720-2692020	0.809837953753288
0.000433832478080178	-0.0553359243570909	0.215	0.238	1	Astrocytes	chr15-88034902-88036652	0.818467811357605
0.000598933112125189	0.0441407947157385	0.1	0.075	1	Astrocytes	chr1-100489761-100490832	0.818467811357605
0.000631781318101157	0.062216083827561	0.199	0.159	1	Astrocytes	chr5-156876246-156878253	0.818467811357605
0.000670160956368423	-0.0472511307368431	0.217	0.244	1	Astrocytes	chr4-10269042-10270531	0.818467811357605
0.00067847986692151	-0.0413755703449332	0.11	0.133	1	Astrocytes	chr11-12867466-12868049	0.818467811357605
0.000728160463535448	-0.0502443235530622	0.249	0.28	1	Astrocytes	chr5-126374126-126375082	0.818467811357605
0.000743063557116295	-0.0397557379206056	0.1	0.124	1	Astrocytes	chr2-165076306-165077269	0.818467811357605
0.000981255077097452	0.0521153672548804	0.153	0.121	1	Astrocytes	chr15-48030391-48031785	0.818467811357605
0.00101017855274293	0.0514433679835379	0.144	0.116	1	Astrocytes	chr18-77579083-77580018	0.818467811357605
0.00101374378160477	0.0444121028052104	0.104	0.077	1	Astrocytes	chr19-43950366-43951164	0.818467811357605
0.0010470826595624	-0.0406676898886961	0.109	0.134	1	Astrocytes	chr1-199878989-199880405	0.818467811357605
0.00121677981930026	-0.0514284043152697	0.321	0.353	1	Astrocytes	chr13-71554076-71555225	0.818467811357605
0.00129155228057737	0.0562229494528484	0.165	0.133	1	Astrocytes	chr13-98677749-98678495	0.818467811357605
0.00135180604421943	0.0433382800169677	0.104	0.076	1	Astrocytes	chr1-31889186-31891368	0.818467811357605
0.00137131770155257	-0.0472675379809849	0.2	0.233	1	Astrocytes	chr3-170379775-170381210	0.818467811357605
0.00147172687063103	0.0540152625477348	0.18	0.146	1	Astrocytes	chr17-5955551-5956390	0.818467811357605
0.00147880393728178	-0.0408646708386004	0.124	0.151	1	Astrocytes	chr6-64347476-64348293	0.818467811357605
0.00149606699259583	0.0818031327689843	0.429	0.406	1	Astrocytes	chr19-55093046-55094479	0.818467811357605
0.00153246948145744	-0.0401241295042445	0.123	0.146	1	Astrocytes	chr13-63528233-63530018	0.818467811357605
0.00162014366654903	-0.0361990537042684	0.102	0.123	1	Astrocytes	chr8-122789013-122790133	0.818467811357605
0.00162414528338831	-0.0456198594595079	0.219	0.247	1	Astrocytes	chr20-10929775-10931533	0.818467811357605
0.00168660315589082	-0.0338080717762566	0.088	0.109	1	Astrocytes	chr9-79658822-79659988	0.818467811357605
0.00172311974300357	0.0455472114030233	0.121	0.095	1	Astrocytes	chr10-83208608-83209681	0.818467811357605
0.00182660752933397	-0.0393266230915314	0.134	0.16	1	Astrocytes	chr8-111789556-111791180	0.818467811357605
0.00201439705198929	0.042441883742886	0.109	0.085	1	Astrocytes	chr2-252381875-252383127	0.818467811357605
0.00205644489733108	-0.0352034523646232	0.093	0.112	1	Astrocytes	chr9-14013831-14016419	0.818467811357605
0.00206178078345146	0.0632291681696171	0.282	0.242	1	Astrocytes	chr1-101552128-101553023	0.818467811357605
0.00208695116227173	-0.0405132103619466	0.147	0.18	1	Astrocytes	chr14-42845444-42847295	0.818467811357605
0.00211690822401525	-0.0392102483346285	0.124	0.145	1	Astrocytes	chr17-6044606-6046025	0.818467811357605
0.00224589831002871	0.0587397609095586	0.23	0.191	1	Astrocytes	chr20-27307308-27309004	0.818467811357605
0.00224708811144458	0.0523532423944926	0.159	0.122	1	Astrocytes	chr2-113209915-113210913	0.818467811357605
0.00231853897654711	0.0459875911474063	0.114	0.09	1	Astrocytes	chr5-171888101-171889393	0.818467811357605
0.00236658816806737	0.0459361941262793	0.13	0.102	1	Astrocytes	chr3-151362246-151363820	0.818467811357605
0.00238124312442448	-0.0434029517500475	0.16	0.188	1	Astrocytes	chr9-110109978-110111128	0.818467811357605
0.00249702486293069	-0.0378713299995549	0.147	0.168	1	Astrocytes	chr1-65636888-65638315	0.818467811357605
0.00259256289422421	-0.0406117344351568	0.19	0.214	1	Astrocytes	chr16-46594351-46595726	0.818467811357605
0.00259469227174329	-0.0436913193958836	0.165	0.184	1	Astrocytes	chr3-111669601-111671268	0.818467811357605
0.00262597562949603	-0.0438102988108501	0.189	0.211	1	Astrocytes	chr3-3948944-3949891	0.818467811357605
0.00264404250485385	-0.0447199312480244	0.15	0.175	1	Astrocytes	chr10-97756479-97758169	0.818467811357605
0.00264565442132946	0.0542355291877735	0.203	0.165	1	Astrocytes	chr1-256912736-256914446	0.818467811357605
0.00269565962524372	0.0521712506931592	0.182	0.151	1	Astrocytes	chr3-14913705-14914563	0.818467811357605
0.00275498910131248	-0.0424669863224937	0.2	0.227	1	Astrocytes	chr11-73197851-73199216	0.818467811357605
0.00276302236834439	-0.0346599874584863	0.081	0.1	1	Astrocytes	chr8-116458882-116459432	0.818467811357605
0.00285793776712241	-0.033757421704574	0.093	0.115	1	Astrocytes	chr8-111269146-111269995	0.818467811357605
0.00300319251495484	-0.0355324827169857	0.119	0.141	1	Astrocytes	chr13-110510831-110511982	0.818467811357605
0.00303816422221936	-0.0352610774463911	0.088	0.111	1	Astrocytes	chr13-100850467-100851321	0.818467811357605
0.00306306769670546	-0.0403198578511963	0.189	0.212	1	Astrocytes	chr10-83635898-83637305	0.818467811357605
0.00310763806803076	0.0559233614573696	0.211	0.177	1	Astrocytes	chr7-2737018-2738656	0.818467811357605
0.0031409976856344	0.0542685515567282	0.167	0.139	1	Astrocytes	chr9-82654369-82656089	0.818467811357605
0.00319936519121885	0.0680031200268279	0.35	0.316	1	Astrocytes	chr10-86689474-86690484	0.818467811357605
0.00320184236984706	0.0625014398839948	0.247	0.212	1	Astrocytes	chr19-60016949-60018954	0.818467811357605
0.00334005800580367	0.0473751381720953	0.142	0.11	1	Astrocytes	chr10-68735974-68737209	0.818467811357605
0.00342019788920703	0.0649390486714863	0.274	0.229	1	Astrocytes	chr19-39409912-39411410	0.818467811357605
0.0034725295909745	-0.0366491004724571	0.125	0.153	1	Astrocytes	chr7-121488650-121489504	0.818467811357605
0.00357270077013404	-0.0359396652205217	0.12	0.144	1	Astrocytes	chr18-68982612-68983998	0.818467811357605
0.00360817943644291	-0.036142560316765	0.113	0.137	1	Astrocytes	chr3-9544168-9544765	0.818467811357605
0.00361247483505675	0.0403585002874934	0.108	0.083	1	Astrocytes	chr8-128691332-128692402	0.818467811357605
0.00364357119790675	0.0627322982383843	0.297	0.255	1	Astrocytes	chr12-38952414-38953939	0.818467811357605
0.00366624455412434	-0.0417899830789144	0.207	0.232	1	Astrocytes	chr17-77223521-77224550	0.818467811357605
0.00370528015792355	0.0579422529684855	0.227	0.195	1	Astrocytes	chr4-157212202-157213178	0.818467811357605
0.00372789123939746	-0.0316428478975807	0.082	0.102	1	Astrocytes	chr9-17703785-17704422	0.818467811357605
0.00384301239836902	-0.0414584624154485	0.246	0.274	1	Astrocytes	chr10-13722145-13724162	0.818467811357605
0.00386066330374258	-0.0372811142866117	0.116	0.134	1	Astrocytes	chr7-125576666-125577453	0.818467811357605
0.00403582731271938	-0.0433294123963315	0.234	0.262	1	Astrocytes	chr15-4070404-4072634	0.818467811357605
0.00411778292091319	-0.0345928381077879	0.116	0.137	1	Astrocytes	chr18-4293489-4294596	0.818467811357605
0.0041581417560643	-0.0392940290719193	0.178	0.2	1	Astrocytes	chr1-221755835-221756481	0.818467811357605
0.00420226156035626	0.0598738487434378	0.268	0.229	1	Astrocytes	chr7-140958334-140960237	0.818467811357605
0.00422497531156998	0.0438309047324902	0.129	0.105	1	Astrocytes	chr15-12454671-12455420	0.818467811357605
0.00427377325573215	0.0479828752132386	0.171	0.143	1	Astrocytes	chr10-56609540-56610366	0.818467811357605
0.00427982485413159	0.0488172819252118	0.168	0.139	1	Astrocytes	chr10-14071763-14073281	0.818467811357605
0.00428158633868101	-0.0413200356765686	0.215	0.246	1	Astrocytes	chr6-2616178-2617050	0.818467811357605
0.00428487694077065	0.0404363793170174	0.106	0.085	1	Astrocytes	chr10-17434130-17434743	0.818467811357605
0.00431996814764469	-0.0362931561511948	0.167	0.189	1	Astrocytes	chr3-127568078-127569507	0.818467811357605
0.00447040537487984	-0.0426810725602845	0.226	0.254	1	Astrocytes	chr8-53009723-53010733	0.821753045318908
0.00448496286846635	-0.0400722744526398	0.182	0.214	1	Astrocytes	chr2-188215639-188217137	0.821753045318908
0.00451262529128308	-0.0329085716675589	0.112	0.133	1	Astrocytes	chr10-62953816-62955742	0.821753045318908
0.00459087961829725	-0.0445779197270032	0.292	0.329	1	Astrocytes	chr14-82302412-82303479	0.821753045318908
0.00461534055768503	-0.0419481819979706	0.239	0.268	1	Astrocytes	chr5-157847005-157848843	0.821753045318908
0.00486559708789149	0.0570011627465476	0.227	0.195	1	Astrocytes	chr6-26050331-26052134	0.827672911733144
0.00488160683210892	0.0521726640550515	0.211	0.179	1	Astrocytes	chr10-11084637-11085969	0.827672911733144
0.00497395077575459	0.0476590967499658	0.181	0.149	1	Astrocytes	chr15-57804458-57805635	0.827672911733144
0.00498946183096517	0.053835356691836	0.218	0.175	1	Astrocytes	chr19-53861790-53862758	0.827672911733144
0.00504592189535842	-0.0395033499590863	0.179	0.2	1	Astrocytes	chr5-165123987-165125831	0.827672911733144
0.005050612485514	-0.0345334334546593	0.109	0.127	1	Astrocytes	chr19-40441463-40442932	0.827672911733144
0.00510717455289535	-0.0356909242841248	0.106	0.124	1	Astrocytes	chr12-16194122-16195095	0.827672911733144
0.00531478851549443	0.0426846689038897	0.141	0.115	1	Astrocytes	chr10-110430807-110432410	0.827672911733144
0.00532037345075082	0.0418967972789645	0.122	0.092	1	Astrocytes	chr13-43172019-43173294	0.827672911733144
0.00543203857815484	0.062081630874966	0.29	0.247	1	Astrocytes	chr8-118801695-118802537	0.827672911733144
0.00547022423440303	-0.0352488072420665	0.149	0.166	1	Astrocytes	chr20-4878820-4880722	0.827672911733144
0.00550463332468262	0.0460553002157012	0.132	0.106	1	Astrocytes	chr10-18783345-18784900	0.827672911733144
0.00550472677153818	0.0510233597887481	0.208	0.17	1	Astrocytes	chr5-117862149-117863740	0.827672911733144
0.00552850529837162	-0.0359584497139471	0.147	0.168	1	Astrocytes	chr4-157864440-157865753	0.827672911733144
0.005615056744739	0.0537659412882148	0.18	0.151	1	Astrocytes	chr8-36373814-36375283	0.827672911733144
0.0056473765826109	0.0575380918015002	0.224	0.196	1	Astrocytes	chr18-70096156-70097301	0.827672911733144
0.0057447777277238	0.0429689674423564	0.142	0.122	1	Astrocytes	chr17-43930364-43932414	0.827672911733144
0.00582358668731947	-0.0307397673683072	0.097	0.117	1	Astrocytes	chr4-170003808-170004267	0.827672911733144
0.00598368020768015	0.0522134396678459	0.213	0.181	1	Astrocytes	chr9-30334811-30336584	0.827672911733144
0.00599996770485714	-0.0392740476996452	0.271	0.288	1	Astrocytes	chr14-81253652-81255495	0.827672911733144
0.00600080235766725	-0.0346968257974619	0.14	0.157	1	Astrocytes	chr3-114727546-114729037	0.827672911733144
0.00601253013739104	-0.0365332898777893	0.17	0.196	1	Astrocytes	chr19-11263401-11264650	0.827672911733144
0.0060380751076276	-0.034919353416221	0.179	0.196	1	Astrocytes	chr12-30727288-30729402	0.827672911733144
0.00609625723552943	-0.0333604226668301	0.111	0.131	1	Astrocytes	chr3-173803556-173805470	0.827672911733144
0.00617683488781679	0.0421434262392156	0.134	0.11	1	Astrocytes	chr6-107632218-107633589	0.827672911733144
0.00624464242595002	0.0635022574596081	0.323	0.297	1	Astrocytes	chr11-32619285-32620787	0.827672911733144
0.00633496001433204	0.0417479126757089	0.143	0.116	1	Astrocytes	chr3-2393941-2394460	0.827672911733144
0.00639119486124871	-0.0372098834561195	0.237	0.259	1	Astrocytes	chr1-91485871-91487655	0.827672911733144
0.00649929607457129	0.051526807359582	0.191	0.157	1	Astrocytes	chr17-10433602-10435449	0.827672911733144
0.00668246506381275	-0.0415577896154266	0.309	0.326	1	Astrocytes	chr12-19312810-19314862	0.827672911733144
0.00672361073189632	-0.0333476264455356	0.119	0.136	1	Astrocytes	chr1-177970214-177970894	0.827672911733144
0.00673671832918488	-0.0286231455558874	0.097	0.116	1	Astrocytes	chr15-36020223-36021326	0.827672911733144
0.00675026372949139	-0.0369418091073751	0.195	0.216	1	Astrocytes	chr6-71676194-71677650	0.827672911733144
0.0067907632731671	0.0494007645290735	0.197	0.171	1	Astrocytes	chr17-10527154-10528573	0.827672911733144
0.00684721429443567	0.0470074344563158	0.173	0.146	1	Astrocytes	chr5-92038341-92039591	0.827672911733144
0.0068651926678549	0.0544923281616942	0.218	0.187	1	Astrocytes	chr5-152680195-152682215	0.827672911733144
0.00690429336538661	0.0696507853423775	0.39	0.358	1	Astrocytes	chr8-108956953-108958461	0.827672911733144
0.00692819364432028	0.0390930601499913	0.116	0.091	1	Astrocytes	chr14-17026399-17027966	0.827672911733144
0.00695261376462932	0.0441236439235386	0.134	0.111	1	Astrocytes	chr1-128470598-128471615	0.827672911733144
0.00703880063731894	-0.0392956807159512	0.45	0.465	1	Astrocytes	chr17-6664708-6666954	0.827672911733144
0.00704272287086359	-0.0352746971219609	0.151	0.174	1	Astrocytes	chr14-45722285-45723792	0.827672911733144
0.00711684436375493	-0.0401641617164343	0.311	0.335	1	Astrocytes	chr10-14634104-14635841	0.827672911733144
0.00727321559472579	-0.0372888810846921	0.195	0.213	1	Astrocytes	chr3-110159053-110160605	0.827672911733144
0.00734589505900227	-0.0359606363621555	0.2	0.22	1	Astrocytes	chr14-20704036-20705247	0.827672911733144
0.00743404358611654	-0.0387731988694498	0.156	0.184	1	Astrocytes	chr6-122729075-122730576	0.827672911733144
0.0074564471487655	-0.0319343933699518	0.127	0.149	1	Astrocytes	chr15-48669531-48670829	0.827672911733144
0.00749960315556028	-0.0401580154438085	0.372	0.38	1	Astrocytes	chr6-103261954-103263276	0.827672911733144
0.00754309803424328	0.0697999820196474	0.466	0.424	1	Astrocytes	chr15-28377200-28379501	0.827672911733144
0.00757059059218528	-0.0330415291823278	0.102	0.125	1	Astrocytes	chr14-20721789-20722241	0.827672911733144
0.0075871178492211	0.036002650008587	0.104	0.082	1	Astrocytes	chr20-19478573-19480176	0.827672911733144
0.00767090683248317	0.0493331381329778	0.196	0.166	1	Astrocytes	chr11-71693765-71695409	0.827672911733144
0.00770567971207295	-0.0394169666200542	0.371	0.392	1	Astrocytes	chr1-199654714-199656550	0.827672911733144
0.00776116272968917	0.047698864461208	0.191	0.162	1	Astrocytes	chr13-82574638-82575641	0.827672911733144
0.00780008801870831	0.0494120096383335	0.199	0.164	1	Astrocytes	chr8-59531862-59533120	0.827672911733144
0.0078055893265909	-0.0367115336318238	0.232	0.249	1	Astrocytes	chr1-30856302-30858068	0.827672911733144
0.00780740240550997	-0.0363210607451108	0.225	0.253	1	Astrocytes	chr13-49729112-49729704	0.827672911733144
0.00796426211028306	0.0446618120297003	0.164	0.137	1	Astrocytes	chr13-51316820-51318226	0.827672911733144
0.0079813885461682	0.0362257886915148	0.111	0.087	1	Astrocytes	chr2-157656087-157656765	0.827672911733144
0.00800077150267436	0.059133168384088	0.323	0.285	1	Astrocytes	chr12-2554284-2556197	0.827672911733144
0.00803196365988897	0.0479587903551666	0.191	0.158	1	Astrocytes	chr12-1815311-1817104	0.827672911733144
0.00806502228241797	-0.0350121347875944	0.208	0.237	1	Astrocytes	chr11-7209592-7211130	0.827672911733144
0.00820426640726067	-0.0361825464238436	0.183	0.206	1	Astrocytes	chr1-128198408-128199619	0.836156199768953
0.0082675481496151	-0.0328868105438728	0.135	0.151	1	Astrocytes	chr7-117757372-117757852	0.836834428458986
0.00834370197306339	-0.0343501690603598	0.177	0.2	1	Astrocytes	chr1-141391084-141392426	0.838336746633591
0.00839584778060438	0.059034448866233	0.315	0.278	1	Astrocytes	chr8-85412650-85414290	0.838336746633591
0.00850328342962511	0.069967569303736	0.492	0.451	1	Astrocytes	chr1-80140885-80142571	0.838591950112067
0.00860910379293114	0.0470197943758122	0.172	0.147	1	Astrocytes	chr15-34166894-34168869	0.838591950112067
0.00863801749783993	-0.0331066526015794	0.143	0.166	1	Astrocytes	chr3-59920098-59921613	0.838591950112067
0.00864668499247014	-0.0336164128377192	0.272	0.293	1	Astrocytes	chr4-87280558-87281927	0.838591950112067
0.00868213346644649	-0.031364990794468	0.109	0.124	1	Astrocytes	chr12-43837472-43838199	0.838591950112067
0.00883979175760784	-0.0344093179787024	0.169	0.193	1	Astrocytes	chr15-494919-495915	0.848275601259277
0.00913038528299702	-0.0329790757576993	0.151	0.174	1	Astrocytes	chr8-91338034-91339527	0.870508604594387
0.00928315321700536	-0.0361522784910386	0.195	0.217	1	Astrocytes	chr14-84392715-84393841	0.874706208616588
0.00929279163302235	0.0521795159350458	0.251	0.214	1	Astrocytes	chr7-25848666-25849721	0.874706208616588
0.0094643477260887	0.0448569706085887	0.15	0.127	1	Astrocytes	chr7-142200269-142202818	0.875019878824976
0.00966365160626561	-0.0304525431601415	0.124	0.145	1	Astrocytes	chr1-201949476-201950836	0.875019878824976
0.00967034489782041	-0.0306526346362997	0.095	0.115	1	Astrocytes	chr9-45290716-45293201	0.875019878824976
0.00968771968723896	0.0459515880060911	0.137	0.113	1	Astrocytes	chr13-97171358-97175372	0.875019878824976
0.0097306241440003	-0.0316137398177316	0.117	0.142	1	Astrocytes	chr16-49352812-49354482	0.875019878824976
0.00985279715896779	-0.0338853302393561	0.139	0.157	1	Astrocytes	chr17-22639754-22641309	0.875019878824976
0.00993063271337993	0.0331960861186633	0.1	0.08	1	Astrocytes	chr7-42269307-42270667	0.875019878824976
0.00996247593911215	-0.0293113563200453	0.088	0.107	1	Astrocytes	chr11-15857917-15859846	0.875019878824976
0.00999677923627165	0.0352783540021095	0.1	0.076	1	Astrocytes	chr3-154850407-154851957	0.875019878824976
0.0101025054957337	0.0362432376604019	0.12	0.1	1	Astrocytes	chrX-77075216-77076843	0.875019878824976
0.010297552382054	0.0512737176207413	0.246	0.203	1	Astrocytes	chr8-12993409-12994832	0.875019878824976
0.0103112341605711	-0.031003952860716	0.148	0.172	1	Astrocytes	chr3-123357501-123358393	0.875019878824976
0.0103775400648916	0.0377628455507658	0.132	0.104	1	Astrocytes	chr2-53073754-53075102	0.875019878824976
0.0105099958304572	-0.0330308332662896	0.23	0.261	1	Astrocytes	chr3-6210886-6212756	0.875019878824976
0.0106250011116436	-0.0420788194808228	0.368	0.395	1	Astrocytes	chr19-25094081-25096030	0.875019878824976
0.010778661673132	0.048120105062759	0.211	0.181	1	Astrocytes	chr2-260115837-260117084	0.875019878824976
0.0110509861850191	0.0449500404828287	0.153	0.128	1	Astrocytes	chr4-145450499-145452061	0.875019878824976
0.011073075626325	-0.0315383989200402	0.139	0.16	1	Astrocytes	chr9-111358635-111359803	0.875019878824976
0.0112142645402287	0.0396547331244235	0.134	0.113	1	Astrocytes	chr4-49905581-49907202	0.875019878824976
0.0112869650118913	-0.0378287471937641	0.228	0.242	1	Astrocytes	chr11-74136982-74137912	0.875019878824976
0.0112984450698398	0.0488730457982404	0.216	0.189	1	Astrocytes	chr7-12325583-12327709	0.875019878824976
0.0114353336053924	0.0499667481965913	0.242	0.209	1	Astrocytes	chr7-125465624-125466870	0.875019878824976
0.0114374052641581	-0.0293344235704318	0.096	0.115	1	Astrocytes	chr13-99472727-99473762	0.875019878824976
0.0115043680045037	-0.0338893844280147	0.517	0.531	1	Astrocytes	chr8-22576284-22578661	0.875019878824976
0.01151561772763	0.0412512023795683	0.142	0.113	1	Astrocytes	chr10-13591528-13592701	0.875019878824976
0.0115209748419932	0.0406481220711979	0.149	0.121	1	Astrocytes	chr1-174878487-174879878	0.875019878824976
0.0115678387269071	-0.0260417910886099	0.087	0.103	1	Astrocytes	chr12-31764523-31765075	0.875019878824976
0.0116459769657556	-0.0361856263842652	0.221	0.238	1	Astrocytes	chr3-112173536-112175094	0.875019878824976
0.0117048065944413	-0.0354790293032623	0.551	0.556	1	Astrocytes	chr1-273854165-273857069	0.875019878824976
0.0118411139032047	-0.0365168009139855	0.269	0.293	1	Astrocytes	chr12-37209763-37211791	0.875019878824976
0.011878957863593	0.0558377096029839	0.281	0.244	1	Astrocytes	chr15-23664332-23666031	0.875019878824976
0.0119143559945504	-0.0368442327231053	0.21	0.23	1	Astrocytes	chr17-31440327-31442395	0.875019878824976
0.0120240410520592	0.0466249440872184	0.194	0.17	1	Astrocytes	chr11-47205995-47207330	0.875019878824976
0.0121731478908113	0.0377304814504102	0.128	0.108	1	Astrocytes	chr6-72786263-72787256	0.875019878824976
0.0121773901128847	-0.0302898048972946	0.144	0.163	1	Astrocytes	chr3-80263264-80264744	0.875019878824976
0.0122493179576319	0.0479349990138639	0.174	0.147	1	Astrocytes	chr9-99334639-99336353	0.875019878824976
0.0123584025199574	0.060679317967483	0.39	0.353	1	Astrocytes	chr5-134926964-134929128	0.875019878824976
0.0123615439513394	-0.0276637370560284	0.109	0.131	1	Astrocytes	chr2-224147767-224148761	0.875019878824976
0.0124011730210769	0.0436080892749609	0.165	0.131	1	Astrocytes	chr7-54030640-54032815	0.875019878824976
0.0124156435194148	0.0450314406036439	0.183	0.155	1	Astrocytes	chr20-47208227-47209428	0.875019878824976
0.0124291426559717	0.0539611091469946	0.282	0.244	1	Astrocytes	chr7-117322179-117322993	0.875019878824976
0.0124663842762188	0.0364468440280301	0.108	0.09	1	Astrocytes	chr7-102921261-102921989	0.875019878824976
0.0124936085250709	-0.0300820102391338	0.116	0.134	1	Astrocytes	chr1-162712484-162714000	0.875019878824976
0.0125696700041608	0.0486210761841711	0.186	0.156	1	Astrocytes	chr12-40474704-40475626	0.875019878824976
0.0125965220261912	-0.032954304499572	0.27	0.289	1	Astrocytes	chr3-63256700-63258718	0.875019878824976
0.0126599586541037	-0.0315487545904183	0.159	0.182	1	Astrocytes	chr2-187396639-187398001	0.875019878824976
0.0126901741110702	0.0374166691169051	0.112	0.086	1	Astrocytes	chr7-134423665-134424921	0.875019878824976
0.0127116184123716	-0.0374042568530226	0.324	0.343	1	Astrocytes	chr1-31120241-31122460	0.875019878824976
0.0127458325162893	0.0339467963783439	0.104	0.082	1	Astrocytes	chr2-188515737-188517227	0.875019878824976
0.0128066264939045	0.0464787054231487	0.196	0.169	1	Astrocytes	chr1-212594069-212595711	0.875019878824976
0.0128277561941509	0.0346206770457206	0.119	0.096	1	Astrocytes	chr12-50232301-50233046	0.875019878824976
0.01285475651187	-0.0268868932821475	0.083	0.103	1	Astrocytes	chr2-209850408-209852249	0.875019878824976
0.0129036842868824	0.0447166856062576	0.202	0.172	1	Astrocytes	chr3-12014094-12015640	0.875019878824976
0.0129353844624893	-0.0308236067015102	0.134	0.153	1	Astrocytes	chr19-44339060-44340144	0.875019878824976
0.0131390787608478	0.0378274368709316	0.133	0.109	1	Astrocytes	chr1-247188195-247189423	0.875019878824976
0.0132463568019585	0.0478056548968907	0.189	0.161	1	Astrocytes	chr3-5991294-5993299	0.875019878824976
0.0132690436293989	-0.0370736331608348	0.244	0.267	1	Astrocytes	chr5-165098007-165100322	0.875019878824976
0.0133538245054669	0.0649477853434433	0.401	0.369	1	Astrocytes	chr16-81755827-81757917	0.875019878824976
0.0133577247254558	0.0573940930190818	0.276	0.248	1	Astrocytes	chr7-27988013-27989797	0.875019878824976
0.0133754610495058	0.0571181968907269	0.304	0.27	1	Astrocytes	chr20-44435864-44438139	0.875019878824976
0.0134365636038696	-0.0280175641251459	0.111	0.124	1	Astrocytes	chr19-8928685-8929320	0.875019878824976
0.0134543933564085	0.0403358896811371	0.149	0.13	1	Astrocytes	chr5-154294281-154296064	0.875019878824976
0.0135020720040663	-0.0271592340969133	0.121	0.144	1	Astrocytes	chr13-49984807-49985186	0.875019878824976
0.0135300198441532	-0.0384078242927223	0.385	0.407	1	Astrocytes	chr9-93376845-93378624	0.875019878824976
0.0136147386009235	0.0408591187549387	0.142	0.115	1	Astrocytes	chr18-3391888-3392432	0.875019878824976
0.0136712120158951	-0.0300898700059324	0.12	0.14	1	Astrocytes	chr17-13461031-13461944	0.875019878824976
0.0137247239177291	-0.0299300157933573	0.157	0.173	1	Astrocytes	chr14-8999173-9000345	0.875019878824976
0.013741963215473	-0.0361532063509472	0.393	0.403	1	Astrocytes	chr6-74813591-74814810	0.875019878824976
0.0138291918907342	0.0535879597880508	0.295	0.26	1	Astrocytes	chr6-109044204-109045389	0.875019878824976
0.0138345801024254	-0.0317399456254425	0.158	0.183	1	Astrocytes	chr20-31095777-31097194	0.875019878824976
0.0138389671299247	-0.0265067516257674	0.11	0.129	1	Astrocytes	chr6-144123084-144124137	0.875019878824976
0.0138809840760339	-0.0325242967859354	0.201	0.214	1	Astrocytes	chr19-11669729-11670458	0.875019878824976
0.0140394240937487	0.058026404192113	0.353	0.319	1	Astrocytes	chr14-100322090-100324068	0.875019878824976
0.0140642297412468	0.051262106631228	0.25	0.219	1	Astrocytes	chr1-91856202-91857813	0.875019878824976
0.0141558373960882	0.0577173790707138	0.29	0.265	1	Astrocytes	chr7-104577957-104579586	0.875019878824976
0.0141571579524361	-0.0300740817096792	0.135	0.157	1	Astrocytes	chr20-3793100-3794767	0.875019878824976
0.0142275389850293	-0.0346040081219783	0.222	0.24	1	Astrocytes	chr17-24336425-24337536	0.875019878824976
0.0143868508646175	0.0383004008438284	0.154	0.126	1	Astrocytes	chr20-4872913-4874383	0.875019878824976
0.0144536659407058	-0.0332018985208342	0.283	0.3	1	Astrocytes	chr9-117735780-117737166	0.875019878824976
0.0144828102576725	0.0354797896946495	0.117	0.094	1	Astrocytes	chrX-14993226-14994481	0.875019878824976
0.0145921529772172	0.0417910307989698	0.163	0.141	1	Astrocytes	chr10-57126588-57127967	0.875019878824976
0.0146403479402701	-0.0329842485142597	0.209	0.229	1	Astrocytes	chr20-27379594-27381322	0.875019878824976
0.0146422481310911	0.0378113061207926	0.13	0.106	1	Astrocytes	chr17-8382851-8384357	0.875019878824976
0.0146748585619385	0.0336322640519678	0.11	0.09	1	Astrocytes	chr2-247494991-247495552	0.875019878824976
0.0146849080028957	0.0489413755054308	0.208	0.182	1	Astrocytes	chr10-88754096-88755978	0.875019878824976
0.014698181798546	-0.0296279103621027	0.129	0.148	1	Astrocytes	chr5-142574269-142574868	0.875019878824976
0.0147039194330713	0.0446805779206359	0.169	0.144	1	Astrocytes	chr14-84500378-84501262	0.875019878824976
0.0148044633653108	-0.0292996661069686	0.082	0.104	1	Astrocytes	chr4-129429316-129430725	0.875019878824976
0.0148051415291814	0.0509231735453691	0.259	0.233	1	Astrocytes	chr1-141917525-141918419	0.875019878824976
0.014808467957005	-0.027877730402655	0.117	0.132	1	Astrocytes	chr17-23578969-23579709	0.875019878824976
0.0148467579960276	0.0590019756106939	0.348	0.325	1	Astrocytes	chr17-49990510-49991965	0.875019878824976
0.0149665731122588	-0.0270902232708576	0.096	0.113	1	Astrocytes	chr15-40249944-40251891	0.875019878824976
0.0149939461407486	-0.0342010947940957	0.265	0.279	1	Astrocytes	chr8-51214309-51215085	0.875019878824976
0.015031489237541	-0.0346801815339313	0.251	0.269	1	Astrocytes	chr19-54245301-54246671	0.875019878824976
0.0150973672153649	0.0385659511200456	0.138	0.113	1	Astrocytes	chr5-152589356-152589994	0.875019878824976
0.0151296076432139	-0.027428916941856	0.103	0.121	1	Astrocytes	chr5-155647823-155648658	0.875019878824976
0.0151975151374847	0.0548497429177782	0.27	0.237	1	Astrocytes	chr18-6082003-6083895	0.875019878824976
0.0152243514696635	-0.0324065133487613	0.208	0.231	1	Astrocytes	chr9-98667786-98669525	0.875019878824976
0.0152472695523008	-0.0254293615454934	0.101	0.12	1	Astrocytes	chr13-50635680-50636706	0.875019878824976
0.0152767798177072	-0.0293113563200452	0.116	0.135	1	Astrocytes	chr1-197997116-197998709	0.875019878824976
0.0154949285274438	-0.0310924407909615	0.118	0.143	1	Astrocytes	chr7-91141574-91143255	0.875019878824976
0.015535864526885	-0.0301594659633004	0.138	0.163	1	Astrocytes	chr10-90126621-90128012	0.875019878824976
0.0156404425074925	-0.0271385969822314	0.122	0.14	1	Astrocytes	chr4-67359153-67360501	0.875019878824976
0.015665339705447	-0.0288391240939182	0.11	0.131	1	Astrocytes	chrX-20865672-20866805	0.875019878824976
0.0157370301818151	-0.0308548203384156	0.158	0.179	1	Astrocytes	chr5-63865659-63867038	0.875019878824976
0.0158340191669496	0.044028530863416	0.203	0.179	1	Astrocytes	chr10-84880588-84881828	0.875019878824976
0.0158671209866385	-0.0308299660512307	0.174	0.189	1	Astrocytes	chr1-174378228-174379680	0.875019878824976
0.0160040470510572	0.0446470375389453	0.178	0.158	1	Astrocytes	chr13-48644222-48645543	0.875019878824976
0.0160269750597613	-0.0283023584012189	0.119	0.138	1	Astrocytes	chr6-75669417-75670833	0.875019878824976
0.016029591474728	0.0355225034420543	0.125	0.101	1	Astrocytes	chr2-164747101-164748378	0.875019878824976
0.016040754328329	-0.0310842420861893	0.155	0.18	1	Astrocytes	chr15-24055260-24056847	0.875019878824976
0.0161083500848323	0.0443199717823985	0.176	0.147	1	Astrocytes	chr6-10776912-10777825	0.875019878824976
0.0161649728859589	0.0349335373781714	0.125	0.102	1	Astrocytes	chr1-228760964-228761560	0.875019878824976
0.0161994956997367	0.0399297546666178	0.144	0.117	1	Astrocytes	chr19-37724698-37726355	0.875019878824976
0.016219309414344	0.0368662011788578	0.122	0.099	1	Astrocytes	chr1-226435105-226436899	0.875019878824976
0.0162386136711781	-0.0340337350157225	0.255	0.276	1	Astrocytes	chr4-59331914-59333034	0.875019878824976
0.0162752703212129	-0.0322002054464084	0.269	0.292	1	Astrocytes	chr1-129779220-129780968	0.875019878824976
0.0162830198049038	0.0470686766812736	0.207	0.177	1	Astrocytes	chr8-78858025-78859487	0.875019878824976
0.0164687142914754	-0.0308539871476587	0.123	0.144	1	Astrocytes	chr14-79540259-79541808	0.875061317169707
0.0165014134795351	-0.032229754942362	0.19	0.214	1	Astrocytes	chr12-14021293-14022575	0.875061317169707
0.0165608191763505	-0.0288920291725243	0.155	0.167	1	Astrocytes	chr7-139444395-139445796	0.875061317169707
0.0165877056326992	0.0388326902112882	0.142	0.119	1	Astrocytes	chr13-103264310-103265401	0.875061317169707
0.0166551433756068	0.0524255074541345	0.285	0.25	1	Astrocytes	chr8-32164717-32166434	0.875061317169707
0.0167319488054876	0.0366118338737068	0.122	0.105	1	Astrocytes	chr5-166906590-166907273	0.875061317169707
0.0167463929258564	-0.0346146339830052	0.216	0.22	1	Astrocytes	chr6-23116128-23117930	0.875061317169707
0.0167575012017206	0.0378269052692097	0.146	0.119	1	Astrocytes	chr18-37007565-37008172	0.875061317169707
0.0168730448676726	0.0484433643317366	0.232	0.204	1	Astrocytes	chr2-189904902-189906528	0.877992454417133
0.0170578851744774	0.05655249411674	0.295	0.263	1	Astrocytes	chr20-5079460-5081333	0.883011618521405
0.017089005474159	0.0448185747213011	0.205	0.177	1	Astrocytes	chr6-26389999-26391185	0.883011618521405
0.0171750318415874	0.045809901781018	0.187	0.16	1	Astrocytes	chr6-128396555-128397802	0.884364531550448
0.0174597729252901	-0.033659200672204	0.291	0.311	1	Astrocytes	chr3-121498379-121500185	0.895904598228948
0.0175276924555125	-0.0343788797349737	0.295	0.319	1	Astrocytes	chr14-108059261-108061376	0.896277643970809
0.0176500515987994	-0.0305276445701294	0.152	0.163	1	Astrocytes	chr2-156814416-156815765	0.899261440521418
0.0177084286709238	0.044459603842957	0.195	0.163	1	Astrocytes	chr6-146195196-146195834	0.899261440521418
0.0177902678410136	-0.0324432583702511	0.208	0.225	1	Astrocytes	chr10-13036774-13038010	0.899261440521418
0.0178937343802777	0.046523964143835	0.233	0.205	1	Astrocytes	chr19-43275503-43276920	0.899261440521418
0.017994967163725	0.0463377780619755	0.218	0.184	1	Astrocytes	chr13-108178174-108179121	0.899261440521418
0.0180099800362934	0.0352935246607574	0.128	0.109	1	Astrocytes	chr16-755107-756186	0.899261440521418
0.018012003410092	0.0494372456599999	0.201	0.176	1	Astrocytes	chr10-85971090-85972812	0.899261440521418
0.0182463267860302	-0.0299300157933573	0.159	0.182	1	Astrocytes	chr16-49327711-49328830	0.899542912868958
0.0182813039855101	0.0565704347319084	0.346	0.302	1	Astrocytes	chr18-17396156-17398120	0.899542912868958
0.0182821518605249	0.0410309964244906	0.153	0.132	1	Astrocytes	chr20-27358917-27360613	0.899542912868958
0.0182927633854002	0.0574328811924382	0.323	0.292	1	Astrocytes	chr10-107385217-107386816	0.899542912868958
0.0183219932855296	-0.0304393073651065	0.221	0.235	1	Astrocytes	chr5-144281323-144282166	0.899542912868958
0.018564345054934	-0.0319274379141234	0.3	0.315	1	Astrocytes	chr16-70664800-70666458	0.901076350121692
0.0186531319235105	-0.0325743166094912	0.225	0.238	1	Astrocytes	chr15-4778975-4780033	0.901076350121692
0.0187411142854553	0.037040114148858	0.112	0.089	1	Astrocytes	chr7-104812500-104813310	0.901076350121692
0.0188546133697518	-0.034035332448484	0.145	0.169	1	Astrocytes	chr1-219852922-219854562	0.901076350121692
0.0189413788339334	-0.0271091945761076	0.137	0.161	1	Astrocytes	chr17-52398853-52399585	0.901076350121692
0.0190544062099477	-0.028263266887179	0.12	0.134	1	Astrocytes	chr4-153701767-153703144	0.901076350121692
0.01908202706416	0.0483822635161477	0.245	0.215	1	Astrocytes	chr3-9236334-9237563	0.901076350121692
0.0191762648093069	0.0347602215012144	0.118	0.097	1	Astrocytes	chr5-68907702-68908632	0.901076350121692
0.0191950210419448	0.0471750051004382	0.21	0.189	1	Astrocytes	chr5-77030221-77031996	0.901076350121692
0.0192266199635951	-0.0247614310822857	0.089	0.105	1	Astrocytes	chr18-4129688-4131013	0.901076350121692
0.0193243883744569	0.0421354155168992	0.198	0.17	1	Astrocytes	chr16-20652338-20653256	0.901076350121692
0.019373703693878	0.032135934667212	0.111	0.089	1	Astrocytes	chr9-93546669-93547604	0.901076350121692
0.0194865835622608	-0.0306913143036355	0.21	0.233	1	Astrocytes	chr17-36334559-36336526	0.901076350121692
0.01949237664378	-0.0322311106491544	0.188	0.214	1	Astrocytes	chr10-14034552-14035820	0.901076350121692
0.0195482699668247	0.0373271091250156	0.13	0.108	1	Astrocytes	chr15-55405914-55407147	0.901076350121692
0.0196780569195677	-0.0227886037145159	0.082	0.1	1	Astrocytes	chr8-89368910-89369984	0.901076350121692
0.0197674999176729	0.0414678261896667	0.183	0.154	1	Astrocytes	chr5-141344037-141345044	0.901076350121692
0.0198972489051201	0.0480246452903618	0.255	0.226	1	Astrocytes	chr1-87145585-87148018	0.901076350121692
0.0198990621166705	-0.0364569179225611	0.298	0.316	1	Astrocytes	chr1-141943716-141944942	0.901076350121692
0.0199954052444374	-0.0293485060125577	0.176	0.194	1	Astrocytes	chr1-219507758-219509019	0.901076350121692
0.0200530313743185	0.0519104797673439	0.313	0.28	1	Astrocytes	chr3-159304499-159306415	0.901076350121692
0.0201392927323053	-0.0249648769903749	0.105	0.123	1	Astrocytes	chr8-117116796-117117920	0.901076350121692
0.0201949659385014	0.0357653005917974	0.141	0.12	1	Astrocytes	chr18-37888391-37889375	0.901076350121692
0.0202096565280037	0.0367558224576137	0.138	0.117	1	Astrocytes	chr7-139268081-139268610	0.901076350121692
0.0202687131238005	0.0473241006370946	0.23	0.194	1	Astrocytes	chr4-113866002-113867939	0.901076350121692
0.0203425494223511	-0.0283324474055158	0.166	0.186	1	Astrocytes	chr20-13155620-13156722	0.901076350121692
0.0203468538080132	0.0387903635046387	0.153	0.13	1	Astrocytes	chr14-91904059-91905355	0.901076350121692
0.0204048797879605	-0.0264438059162883	0.107	0.12	1	Astrocytes	chr2-121969226-121971126	0.901076350121692
0.0204083693158706	0.040851246626444	0.164	0.142	1	Astrocytes	chrX-20101299-20102887	0.901076350121692
0.0204163246853209	0.0337759832128423	0.111	0.086	1	Astrocytes	chr18-50217651-50219062	0.901076350121692
0.0205866499081972	0.0400562024408582	0.156	0.132	1	Astrocytes	chr2-187429433-187429880	0.901076350121692
0.0206148425372269	-0.0260286269118562	0.089	0.104	1	Astrocytes	chr11-31559926-31561438	0.901076350121692
0.0206789432300044	-0.0327187732216856	0.441	0.451	1	Astrocytes	chr4-157705305-157707150	0.901076350121692
0.0207398764099072	0.0444645552241564	0.176	0.147	1	Astrocytes	chr2-41339789-41342286	0.901076350121692
0.0207588830574664	-0.0273709457506101	0.119	0.135	1	Astrocytes	chr14-85230237-85231499	0.901076350121692
0.0209675762887073	-0.0260296615360951	0.162	0.181	1	Astrocytes	chr16-19992751-19993849	0.901076350121692
0.0211137604255495	-0.0309291810378176	0.195	0.214	1	Astrocytes	chr4-56980770-56982862	0.901076350121692
0.0211273000404784	-0.029937657026041	0.105	0.122	1	Astrocytes	chr18-56010575-56011677	0.901076350121692
0.0211615130591847	-0.0249182019106796	0.087	0.106	1	Astrocytes	chr2-83689845-83691441	0.901076350121692
0.0212293518247819	-0.0252940201639098	0.106	0.124	1	Astrocytes	chr6-50194711-50196679	0.901076350121692
0.0212636789086829	-0.030546526746435	0.297	0.316	1	Astrocytes	chr17-84839287-84841421	0.901076350121692
0.021282076920483	-0.0287751754898688	0.125	0.141	1	Astrocytes	chr16-72374424-72375548	0.901076350121692
0.0213095025731574	0.0344823483567022	0.13	0.104	1	Astrocytes	chr8-116830204-116830783	0.901076350121692
0.0214262932962616	0.0319312573630281	0.103	0.087	1	Astrocytes	chr6-59860309-59861087	0.901076350121692
0.0214358171485903	-0.028722404399522	0.19	0.216	1	Astrocytes	chr7-11222685-11224438	0.901076350121692
0.0214772051224907	-0.0236038656372901	0.082	0.102	1	Astrocytes	chr4-118298873-118300086	0.901076350121692
0.0214885224607118	-0.0277368918603915	0.125	0.142	1	Astrocytes	chr1-243350864-243351857	0.901076350121692
0.0216235229877921	0.0465343751916788	0.208	0.176	1	Astrocytes	chr1-61382017-61384176	0.901076350121692
0.0216892241540998	0.0440415893854841	0.214	0.188	1	Astrocytes	chr9-49231563-49232458	0.901076350121692
0.0217787053334263	-0.0284647500375365	0.125	0.149	1	Astrocytes	chr10-65582070-65582536	0.901076350121692
0.0218153602093052	-0.0247864093705392	0.099	0.114	1	Astrocytes	chr6-38474279-38475887	0.901076350121692
0.0218448879065286	-0.0339039088615805	0.327	0.339	1	Astrocytes	chr7-90422745-90424151	0.901076350121692
0.0219626002405442	0.035058149661208	0.116	0.094	1	Astrocytes	chr3-60583224-60583812	0.901076350121692
0.022000571202374	0.0542527427907664	0.321	0.278	1	Astrocytes	chr18-63356492-63358227	0.901076350121692
0.0220451416139127	-0.0269022773290578	0.113	0.13	1	Astrocytes	chr14-84487847-84488719	0.901076350121692
0.0222109361168012	-0.0303798767320495	0.148	0.163	1	Astrocytes	chr13-111900927-111902016	0.901076350121692
0.0222131831324975	0.0364617405679522	0.124	0.099	1	Astrocytes	chr12-8459263-8459846	0.901076350121692
0.0222506898463638	-0.0339676727926074	0.269	0.286	1	Astrocytes	chr1-73751195-73752352	0.901076350121692
0.022366352837312	0.0343601845097146	0.128	0.099	1	Astrocytes	chr6-103283125-103284341	0.901076350121692
0.0223823901580459	0.0427327295662848	0.155	0.128	1	Astrocytes	chr1-127128481-127129768	0.901076350121692
0.0224330070801393	-0.031565172499633	0.442	0.451	1	Astrocytes	chr8-103189133-103191922	0.901076350121692
0.0224564386718253	0.0323697481139434	0.1	0.083	1	Astrocytes	chr19-58204184-58204891	0.901076350121692
0.022534142199383	-0.0281000889636841	0.159	0.171	1	Astrocytes	chr10-111123901-111125369	0.901076350121692
0.0226384016921468	-0.031140842531563	0.226	0.244	1	Astrocytes	chr4-157424691-157426167	0.901076350121692
0.0226430298390557	-0.0313886103116848	0.282	0.288	1	Astrocytes	chr20-12350977-12352989	0.901076350121692
0.0226716690606232	-0.0280460454530462	0.125	0.133	1	Astrocytes	chr5-131719367-131720712	0.901076350121692
0.0227536806690969	-0.0297131419100507	0.338	0.347	1	Astrocytes	chr2-206996659-206998365	0.901076350121692
0.0227585969493145	-0.0321108296578492	0.219	0.231	1	Astrocytes	chr7-66594937-66596620	0.901076350121692
0.0227809885591994	-0.0300976619007616	0.373	0.393	1	Astrocytes	chr11-79948153-79949816	0.901076350121692
0.0227840713397692	-0.0315104643460514	0.244	0.264	1	Astrocytes	chr4-73173307-73174726	0.901076350121692
0.0228620040344431	-0.024803891047292	0.098	0.117	1	Astrocytes	chr8-49043452-49045666	0.901076350121692
0.0231891944844381	0.0430718994977838	0.208	0.193	1	Astrocytes	chr18-51587557-51588395	0.901076350121692
0.0231964058141272	-0.0288580350151723	0.25	0.27	1	Astrocytes	chr4-7581010-7582805	0.901076350121692
0.0232452602280371	0.0534005596190931	0.319	0.286	1	Astrocytes	chr11-31102772-31104130	0.901076350121692
0.0234168537441255	-0.0291852300760617	0.142	0.155	1	Astrocytes	chr13-43622019-43623083	0.901076350121692
0.0234835672447317	-0.0266384995520471	0.128	0.143	1	Astrocytes	chr8-117355725-117356494	0.901076350121692
0.0235305845303564	-0.02495746556527	0.088	0.104	1	Astrocytes	chr3-145751378-145752627	0.901076350121692
0.0235931967086223	-0.0304387867652037	0.293	0.314	1	Astrocytes	chr6-115616201-115617363	0.901076350121692
0.0236810390842509	0.0369921402510766	0.159	0.132	1	Astrocytes	chr7-106535057-106536493	0.901076350121692
0.0237857533099375	0.0348123458025634	0.115	0.102	1	Astrocytes	chr5-151436133-151437605	0.901076350121692
0.0237866476818319	-0.0336504275100349	0.223	0.239	1	Astrocytes	chr5-136748206-136749949	0.901076350121692
0.0238155390612224	-0.0285002054219113	0.176	0.2	1	Astrocytes	chr2-264239511-264240825	0.901076350121692
0.0238975498887017	-0.0281750307984228	0.162	0.174	1	Astrocytes	chr14-79689837-79690580	0.901076350121692
0.0239580090604373	-0.0281656575665671	0.196	0.208	1	Astrocytes	chr16-49484288-49485756	0.901076350121692
0.0240018284504723	0.0424774967562149	0.175	0.153	1	Astrocytes	chr5-58469282-58470493	0.901076350121692
0.0241416766957816	-0.0283329336926536	0.143	0.165	1	Astrocytes	chr3-2590356-2591868	0.901076350121692
0.0241790589639152	0.0469275982080199	0.212	0.192	1	Astrocytes	chr8-61921931-61923507	0.901076350121692
0.0242003933499997	-0.0253995371311175	0.116	0.128	1	Astrocytes	chr12-12638309-12639401	0.901076350121692
0.0242116188409251	0.0498763293791762	0.289	0.257	1	Astrocytes	chr12-16178778-16179959	0.901076350121692
0.0243075262745195	-0.0289041648469277	0.186	0.205	1	Astrocytes	chr7-14528068-14529634	0.901076350121692
0.0243567011352856	-0.0281295853057578	0.192	0.212	1	Astrocytes	chr11-71107466-71108727	0.901076350121692
0.024369166435791	-0.0301012355109974	0.261	0.274	1	Astrocytes	chr4-82701577-82703062	0.901076350121692
0.0243768215961078	-0.0263612951539652	0.118	0.135	1	Astrocytes	chr2-218909674-218910728	0.901076350121692
0.0246100778697702	-0.0287767114611158	0.133	0.15	1	Astrocytes	chr8-74102409-74103480	0.901076350121692
0.0246602447582003	0.0517377398040638	0.255	0.229	1	Astrocytes	chr4-71739590-71741500	0.901076350121692
0.0246738459042457	-0.0312425758363049	0.26	0.278	1	Astrocytes	chr10-86700807-86701696	0.901076350121692
0.0247995371706396	-0.0291468997748814	0.229	0.249	1	Astrocytes	chr2-143931529-143933177	0.901076350121692
0.0248958862518406	0.0418181903649874	0.189	0.16	1	Astrocytes	chr3-13484364-13485548	0.901076350121692
0.0249477207374176	0.0353879876163292	0.143	0.126	1	Astrocytes	chr9-10756415-10757890	0.901076350121692
0.0249886714953719	-0.0282876324142549	0.152	0.174	1	Astrocytes	chr5-74941712-74942530	0.901076350121692
0.0250815086160648	-0.0248077713511679	0.085	0.1	1	Astrocytes	chr3-153547588-153548978	0.901076350121692
0.0251104929249159	0.0550919105105152	0.348	0.325	1	Astrocytes	chr1-65601151-65602677	0.901076350121692
0.0251110676748331	-0.0249720148753771	0.123	0.141	1	Astrocytes	chr10-112522665-112524256	0.901076350121692
0.0252093672572258	-0.0280139316834783	0.146	0.162	1	Astrocytes	chr3-81366878-81368787	0.901076350121692
0.0252913155224688	0.0404710746791852	0.19	0.161	1	Astrocytes	chr13-91019244-91020559	0.901076350121692
0.0252994295060203	0.0309839888378931	0.113	0.096	1	Astrocytes	chr19-11638356-11639027	0.901076350121692
0.0253446373640399	0.0464524695001429	0.266	0.237	1	Astrocytes	chr2-115889866-115891369	0.901076350121692
0.0254125037258619	-0.0286028577580699	0.158	0.178	1	Astrocytes	chr3-100365546-100366901	0.901076350121692
0.0254378670687754	0.047569721515091	0.243	0.221	1	Astrocytes	chr3-147872444-147873440	0.901076350121692
0.0255672366875373	0.0373055487360048	0.111	0.094	1	Astrocytes	chr19-31523840-31525673	0.901076350121692
0.0257260723518958	0.0344670886034652	0.136	0.115	1	Astrocytes	chr1-274030761-274031329	0.901076350121692
0.0257297316351576	-0.0296279103621028	0.241	0.253	1	Astrocytes	chr6-10898376-10899868	0.901076350121692
0.0258014776676991	0.0350197346476687	0.126	0.107	1	Astrocytes	chr10-18667312-18668141	0.901076350121692
0.0258913321112797	-0.031068152610229	0.355	0.368	1	Astrocytes	chr19-30935238-30937544	0.901076350121692
0.025925295642432	0.0527465860707348	0.295	0.259	1	Astrocytes	chr5-59151888-59153325	0.901076350121692
0.0259879315234238	0.0349788957075927	0.146	0.123	1	Astrocytes	chr16-20656725-20657588	0.901076350121692
0.0260603482896619	0.0314941889374341	0.108	0.088	1	Astrocytes	chr20-19322794-19323384	0.901076350121692
0.0263398128984159	0.0386819275033024	0.148	0.123	1	Astrocytes	chr13-49540369-49541245	0.901076350121692
0.0264040553088359	-0.0273940690979613	0.183	0.196	1	Astrocytes	chr6-107117342-107119107	0.901076350121692
0.0264259991327384	0.0385573559309132	0.146	0.122	1	Astrocytes	chr7-71193330-71194749	0.901076350121692
0.0264299222225893	-0.0300052110810642	0.249	0.266	1	Astrocytes	chr14-4125004-4126461	0.901076350121692
0.0265213158592133	0.0336966326203152	0.117	0.098	1	Astrocytes	chr8-45446715-45447978	0.901076350121692
0.0265796781389718	0.0292728909560079	0.101	0.083	1	Astrocytes	chr2-197139520-197141276	0.901076350121692
0.026665908545437	0.062410001205481	0.486	0.457	1	Astrocytes	chr2-52490499-52493334	0.901076350121692
0.0266852065317023	0.0332480069797259	0.11	0.09	1	Astrocytes	chr8-29625717-29627630	0.901076350121692
0.0267114777088724	-0.0261179528962503	0.116	0.137	1	Astrocytes	chr3-167094070-167096140	0.901076350121692
0.0267704147155156	-0.0270823212749991	0.126	0.136	1	Astrocytes	chr13-111958463-111959762	0.901076350121692
0.0267963280714131	-0.0247155733195918	0.093	0.109	1	Astrocytes	chr16-20633061-20634412	0.901076350121692
0.0269494221361123	-0.0263623160206122	0.158	0.165	1	Astrocytes	chr2-198634641-198635339	0.901076350121692
0.0269784706124732	-0.025149214337823	0.108	0.124	1	Astrocytes	chr9-80575451-80576133	0.901076350121692
0.0269993069603051	-0.0328140069684999	0.325	0.349	1	Astrocytes	chr6-73436180-73438952	0.901076350121692
0.0271217451832896	0.0474967371731594	0.248	0.225	1	Astrocytes	chr1-51563522-51564817	0.901076350121692
0.0271379083281133	0.0386568292043718	0.16	0.13	1	Astrocytes	chr8-116977000-116977869	0.901076350121692
0.0271673906422044	-0.0275373689574032	0.199	0.221	1	Astrocytes	chr6-91488915-91490214	0.901076350121692
0.0271732788942571	0.0546366313810751	0.352	0.324	1	Astrocytes	chr15-37060893-37062146	0.901076350121692
0.0272430508345451	0.0348434597682014	0.143	0.12	1	Astrocytes	chr10-62032081-62032814	0.901076350121692
0.0273718518974865	0.0500701112849873	0.284	0.258	1	Astrocytes	chr13-35028348-35029776	0.901076350121692
0.0274205646737145	0.038677876260846	0.174	0.146	1	Astrocytes	chr10-56402293-56403237	0.901076350121692
0.0274206444846535	0.0364559282629202	0.151	0.126	1	Astrocytes	chr8-129403216-129404505	0.901076350121692
0.0274954936720324	0.0380710960153306	0.181	0.152	1	Astrocytes	chr7-144007901-144009130	0.901076350121692
0.0275634261826031	0.0460478068883403	0.209	0.186	1	Astrocytes	chr13-90739478-90741551	0.901076350121692
0.0275888335209031	0.0459025643186834	0.206	0.18	1	Astrocytes	chr3-130114125-130115836	0.901076350121692
0.0276428523158162	-0.0302852644723908	0.23	0.247	1	Astrocytes	chr3-80554280-80555836	0.901076350121692
0.0276748051346675	-0.0313608775865584	0.282	0.297	1	Astrocytes	chr5-62480557-62481940	0.901076350121692
0.0276849080703687	0.0510957000190767	0.311	0.277	1	Astrocytes	chr8-26542245-26543501	0.901076350121692
0.0277119172381145	-0.0214436294775274	0.093	0.1	1	Astrocytes	chr11-34521304-34522016	0.901076350121692
0.0277245275801987	-0.0254619966659372	0.154	0.169	1	Astrocytes	chrX-63258748-63260375	0.901076350121692
0.027781753728455	0.053673057354174	0.36	0.33	1	Astrocytes	chr6-96810230-96811915	0.901076350121692
0.0278036071861386	-0.0290285005766255	0.175	0.185	1	Astrocytes	chr14-7297880-7298940	0.901076350121692
0.0278362927452981	-0.0291563228413949	0.197	0.22	1	Astrocytes	chr10-97642730-97643097	0.901076350121692
0.027894913701073	0.0359613352837957	0.133	0.111	1	Astrocytes	chr8-107875057-107876747	0.901076350121692
0.0279272949855984	-0.0276835833380545	0.176	0.202	1	Astrocytes	chr7-141423317-141424763	0.901076350121692
0.027957805089244	0.0450218187124217	0.213	0.189	1	Astrocytes	chr7-23842822-23844099	0.901076350121692
0.0280455472617325	0.0477597537050517	0.253	0.218	1	Astrocytes	chr18-59085291-59086850	0.901076350121692
0.0280627567102023	0.0395128911797141	0.186	0.168	1	Astrocytes	chr18-76724514-76725965	0.901076350121692
0.0280639829347648	-0.0275537031780768	0.341	0.361	1	Astrocytes	chr4-51724720-51727146	0.901076350121692
0.0280900635400746	-0.0237917902060915	0.1	0.115	1	Astrocytes	chr5-164746683-164747325	0.901076350121692
0.028118408229327	-0.0325206598901587	0.333	0.349	1	Astrocytes	chr1-80038475-80039624	0.901076350121692
0.0282300504270509	0.0490002218887961	0.303	0.275	1	Astrocytes	chr2-119138933-119140460	0.901076350121692
0.028272383662993	-0.0297209260875347	0.256	0.281	1	Astrocytes	chr10-74297683-74299235	0.901076350121692
0.0283375186652397	-0.0233325038306238	0.085	0.102	1	Astrocytes	chr20-22003709-22004835	0.901076350121692
0.0283511800978809	0.044601112335368	0.211	0.189	1	Astrocytes	chr3-7798830-7800860	0.901076350121692
0.028477786772451	-0.023332503830624	0.093	0.108	1	Astrocytes	chr13-98837112-98837709	0.901076350121692
0.028516755056884	-0.0293856801750786	0.167	0.189	1	Astrocytes	chr4-26751216-26753762	0.901076350121692
0.0285438943033332	0.0608200919296971	0.365	0.342	1	Astrocytes	chr9-43092654-43094386	0.901076350121692
0.0286114009270366	0.0433054469874989	0.18	0.159	1	Astrocytes	chr7-77762629-77764370	0.901076350121692
0.0287399640267381	-0.028133265081199	0.21	0.227	1	Astrocytes	chr6-6426006-6428159	0.901076350121692
0.0287604853146048	0.0403418496916337	0.183	0.165	1	Astrocytes	chr17-13585984-13587274	0.901076350121692
0.0287618750437128	-0.0247831776993487	0.125	0.142	1	Astrocytes	chr3-97993233-97994173	0.901076350121692
0.0289903729388422	-0.0267125867180845	0.146	0.159	1	Astrocytes	chr12-2227870-2229431	0.901076350121692
0.028991755784411	-0.0242461802645119	0.104	0.119	1	Astrocytes	chr6-42655810-42657266	0.901076350121692
0.0291215440768686	0.0302403085525964	0.104	0.083	1	Astrocytes	chr1-104461159-104462225	0.901076350121692
0.0291234272054944	-0.0296034970065296	0.29	0.311	1	Astrocytes	chr7-79470457-79472617	0.901076350121692
0.0292919235382614	-0.0259913057233261	0.13	0.147	1	Astrocytes	chr4-157828069-157830206	0.901076350121692
0.0293100046752256	0.0519178900979818	0.344	0.318	1	Astrocytes	chr1-219144037-219145427	0.901076350121692
0.0293162484982273	-0.0222935555666394	0.091	0.107	1	Astrocytes	chr5-159755021-159755677	0.901076350121692
0.0293211496992289	-0.0236765989009058	0.098	0.113	1	Astrocytes	chr2-121203993-121205295	0.901076350121692
0.0293893075552796	0.0341896921385346	0.13	0.109	1	Astrocytes	chr9-61809006-61810006	0.901076350121692
0.0293909775239393	-0.0313915732672881	0.152	0.17	1	Astrocytes	chr11-70122082-70123914	0.901076350121692
0.0294593081925403	-0.0284636119337745	0.299	0.312	1	Astrocytes	chr6-106789509-106790913	0.901076350121692
0.0296819571235288	0.0314753735402266	0.103	0.085	1	Astrocytes	chr6-71392302-71394375	0.901076350121692
0.0297041827291581	-0.0283279023138552	0.364	0.381	1	Astrocytes	chr8-112525549-112527337	0.901076350121692
0.0297857787850669	-0.027835374964798	0.207	0.226	1	Astrocytes	chr2-157787588-157788955	0.901076350121692
0.029796262306451	-0.0303254779948637	0.213	0.222	1	Astrocytes	chr20-10461434-10462302	0.901076350121692
0.0297985707515807	0.0331552719626887	0.114	0.096	1	Astrocytes	chr17-50981709-50982449	0.901076350121692
0.0298117511321991	-0.0271741008300669	0.174	0.188	1	Astrocytes	chr13-112004282-112005814	0.901076350121692
0.0298428451506012	-0.0278879071762316	0.248	0.266	1	Astrocytes	chr1-201429231-201430602	0.901076350121692
0.0298554394372372	-0.0262539750681868	0.14	0.159	1	Astrocytes	chr7-123571635-123572855	0.901076350121692
0.0298773454838022	0.0510166529076178	0.339	0.313	1	Astrocytes	chr10-74069509-74071553	0.901076350121692
0.0300269071699116	-0.0248878476311384	0.106	0.122	1	Astrocytes	chr4-176564999-176566601	0.903371446506876
0.0300803277019022	0.0357376508877588	0.153	0.129	1	Astrocytes	chr14-62609125-62610434	0.903371446506876
0.0301368333419874	0.0556294861615476	0.358	0.323	1	Astrocytes	chr4-117098035-117098918	0.903371446506876
0.030452469904511	0.0476350456787211	0.297	0.267	1	Astrocytes	chr1-100290951-100292490	0.910624417220919
0.0305399962316569	-0.0264562954673127	0.132	0.148	1	Astrocytes	chr1-188656197-188656922	0.910624417220919
0.0305928969961686	0.0374641009390902	0.147	0.134	1	Astrocytes	chr3-82733643-82735668	0.910624417220919
0.0306252764486938	-0.031557535680063	0.359	0.371	1	Astrocytes	chr7-126617853-126619764	0.910624417220919
0.0307106354788546	-0.0256625636225332	0.124	0.141	1	Astrocytes	chr10-99430710-99432836	0.911328857643601
0.0308714346844738	0.0531162099933342	0.341	0.317	1	Astrocytes	chr7-141377104-141379210	0.913236857924466
0.0308985267940339	0.0558338424669426	0.348	0.311	1	Astrocytes	chr11-14740564-14742699	0.913236857924466
0.0312338249341562	-0.0244770457715646	0.129	0.149	1	Astrocytes	chr8-72400966-72401974	0.91641361758901
0.0312642875155238	-0.0265929914531328	0.172	0.193	1	Astrocytes	chr4-58375923-58376642	0.91641361758901
0.0312719859409977	0.039594687708551	0.163	0.14	1	Astrocytes	chr9-70639373-70640607	0.91641361758901
0.0312848950357146	-0.0304007863558563	0.281	0.3	1	Astrocytes	chr17-83220798-83223473	0.91641361758901
0.0313874773027321	-0.0305181187171122	0.161	0.181	1	Astrocytes	chr16-8496999-8499185	0.91641361758901
0.0314179236901755	0.0422072661366043	0.214	0.189	1	Astrocytes	chr17-8335804-8337533	0.91641361758901
0.0314400936606867	-0.0283037961102849	0.3	0.321	1	Astrocytes	chr1-83976460-83978549	0.91641361758901
0.0315340433636187	-0.0223744753467242	0.099	0.111	1	Astrocytes	chr3-155696977-155697832	0.917176509437803
0.0317645610189498	-0.0230240544113313	0.091	0.107	1	Astrocytes	chr7-141109608-141110580	0.917176509437803
0.0317913634768267	-0.0271487610803445	0.446	0.463	1	Astrocytes	chr9-44455903-44457413	0.917176509437803
0.0319421766262221	0.0373258953692029	0.162	0.139	1	Astrocytes	chr5-48047228-48048682	0.917176509437803
0.0319745279455578	-0.0273561644452811	0.163	0.177	1	Astrocytes	chr1-212169555-212170804	0.917176509437803
0.0321938514012846	0.0407272211240911	0.197	0.164	1	Astrocytes	chr6-127187677-127188592	0.917176509437803
0.032332520922412	-0.0259932889860374	0.161	0.183	1	Astrocytes	chrX-82143410-82144932	0.917176509437803
0.0324036361284494	0.033405849212295	0.119	0.102	1	Astrocytes	chr1-125901646-125902925	0.917176509437803
0.0324149230352325	-0.0252847301649023	0.118	0.134	1	Astrocytes	chr2-102930993-102931646	0.917176509437803
0.0324420722956581	-0.028072615357951	0.221	0.236	1	Astrocytes	chr15-47799173-47800500	0.917176509437803
0.0326148421167745	0.0328140893444224	0.129	0.116	1	Astrocytes	chr7-119620982-119621354	0.917176509437803
0.0326258546122836	-0.0231432010996586	0.108	0.122	1	Astrocytes	chr2-220298019-220300219	0.917176509437803
0.0326586107424657	-0.0314497803367476	0.331	0.339	1	Astrocytes	chr12-22258875-22260684	0.917176509437803
0.032813034189602	0.0427314625544691	0.213	0.182	1	Astrocytes	chr16-82553768-82555301	0.917176509437803
0.0328165592123382	-0.031463117032398	0.356	0.361	1	Astrocytes	chr3-163813906-163815939	0.917176509437803
0.0329360054673581	-0.0277277382014816	0.266	0.283	1	Astrocytes	chr18-31213478-31214775	0.917176509437803
0.0329387331507796	0.0307346519962914	0.1	0.08	1	Astrocytes	chr1-80923578-80923981	0.917176509437803
0.0329963724497798	-0.0235616545986856	0.099	0.114	1	Astrocytes	chr3-138770212-138771398	0.917176509437803
0.033070904265571	0.0471337288312229	0.277	0.25	1	Astrocytes	chr7-123607846-123608928	0.917176509437803
0.0330941411324798	-0.0295015908592737	0.204	0.22	1	Astrocytes	chr7-83630832-83631929	0.917176509437803
0.0333000703432379	0.033405849212295	0.123	0.102	1	Astrocytes	chr4-81400687-81402373	0.917176509437803
0.0333122959914526	-0.0271999756513512	0.132	0.148	1	Astrocytes	chr1-276633308-276634926	0.917176509437803
0.0334338875335395	0.0308303259075322	0.104	0.084	1	Astrocytes	chr5-87427312-87427912	0.917176509437803
0.0334644004149625	-0.0220654156059522	0.096	0.112	1	Astrocytes	chr6-52750556-52751866	0.917176509437803
0.0334816006501482	0.0499197270953503	0.277	0.253	1	Astrocytes	chr4-146943880-146945198	0.917176509437803
0.0334910947436241	-0.0287756405603933	0.223	0.239	1	Astrocytes	chr3-176958000-176960235	0.917176509437803
0.0335102576195696	0.0335181455423287	0.113	0.093	1	Astrocytes	chr7-37082496-37083437	0.917176509437803
0.0335874723200565	-0.0240098077927784	0.112	0.125	1	Astrocytes	chr5-78451733-78452560	0.917176509437803
0.0336050723986989	-0.0274299488396061	0.157	0.174	1	Astrocytes	chr15-4026162-4027031	0.917176509437803
0.0336883519933605	0.0413914696865481	0.188	0.17	1	Astrocytes	chr10-56849338-56850554	0.917176509437803
0.0337564715167586	-0.0262949176864852	0.121	0.135	1	Astrocytes	chr7-126792821-126793768	0.917176509437803
0.0337711249499547	-0.0301559204958081	0.172	0.189	1	Astrocytes	chr13-49400618-49401432	0.917176509437803
0.0338111123466045	0.0352871430451068	0.14	0.121	1	Astrocytes	chr6-91531769-91533267	0.917176509437803
0.034028634014226	-0.0282039638333887	0.211	0.221	1	Astrocytes	chr4-178286531-178287965	0.917176509437803
0.0340784636435437	0.0387641962440424	0.149	0.134	1	Astrocytes	chr7-144926002-144927378	0.917176509437803
0.0341709172077388	0.0550941431261924	0.324	0.304	1	Astrocytes	chr2-236604898-236606471	0.917176509437803
0.0342361176005974	0.0318603199939382	0.124	0.101	1	Astrocytes	chr15-102477432-102478352	0.917176509437803
0.0342944276068663	0.0380461776769988	0.151	0.132	1	Astrocytes	chr2-86880399-86882037	0.917176509437803
0.0343209535690552	-0.0251936458314437	0.142	0.158	1	Astrocytes	chrX-22439587-22441562	0.917176509437803
0.0343580365550865	0.0439679916609033	0.246	0.219	1	Astrocytes	chr6-129518433-129520431	0.917176509437803
0.0344416544031289	-0.029767421437239	0.378	0.386	1	Astrocytes	chr6-132245697-132247043	0.917176509437803
0.0345874572853161	0.0317002649454274	0.109	0.091	1	Astrocytes	chr10-107376534-107377250	0.917176509437803
0.0346217841251705	-0.0252370063033399	0.191	0.206	1	Astrocytes	chr3-61493462-61494950	0.917176509437803
0.0347317106313077	-0.0289505472545435	0.378	0.39	1	Astrocytes	chr1-86995310-86996285	0.917176509437803
0.0347434403007621	0.0525645821983344	0.325	0.292	1	Astrocytes	chr4-100217423-100219108	0.917176509437803
0.0347763136851128	0.049479034380348	0.251	0.228	1	Astrocytes	chr5-141706680-141708058	0.917176509437803
0.034801103899976	0.0475134453783666	0.239	0.205	1	Astrocytes	chr17-70357968-70359734	0.917176509437803
0.0349379632996533	0.0510800603985585	0.346	0.31	1	Astrocytes	chr10-56210569-56212432	0.917176509437803
0.0349418362349171	-0.0247478127594437	0.169	0.184	1	Astrocytes	chr1-208525740-208527021	0.917176509437803
0.0349924639102748	-0.0248466145600036	0.154	0.17	1	Astrocytes	chr4-114863007-114864466	0.917176509437803
0.0350632084534295	0.0342979794541533	0.138	0.119	1	Astrocytes	chr10-15227665-15228984	0.917176509437803
0.0352337934552184	0.0298563757177191	0.11	0.095	1	Astrocytes	chr7-26735251-26736102	0.917176509437803
0.0352366548567891	-0.0283101799850093	0.168	0.182	1	Astrocytes	chr5-59079284-59080877	0.917176509437803
0.0353624570449702	-0.0288474678517416	0.441	0.449	1	Astrocytes	chr17-53954567-53957008	0.917176509437803
0.0353949369630618	-0.0269405428182785	0.295	0.318	1	Astrocytes	chr1-129107104-129108514	0.917176509437803
0.035471171019635	0.0309651792665908	0.117	0.099	1	Astrocytes	chr5-64440716-64441787	0.917176509437803
0.0355580957595739	0.0426459833581901	0.233	0.208	1	Astrocytes	chr6-69978095-69979338	0.917176509437803
0.0355679587959936	0.0468819095308693	0.279	0.261	1	Astrocytes	chr2-29605803-29607128	0.917176509437803
0.0356446588704702	-0.027838582582535	0.152	0.175	1	Astrocytes	chr8-65184329-65185095	0.917176509437803
0.0356525600336259	0.0358695249040861	0.15	0.125	1	Astrocytes	chr5-58860382-58862657	0.917176509437803
0.0358133304626277	-0.0291105425800755	0.357	0.372	1	Astrocytes	chr12-13807046-13808457	0.917176509437803
0.0358308815091561	0.0379485679303921	0.173	0.156	1	Astrocytes	chr13-52110401-52111690	0.917176509437803
0.0358372303007113	-0.0267253592737464	0.162	0.178	1	Astrocytes	chr18-31093872-31096019	0.917176509437803
0.0358615944140401	-0.0285461361601906	0.172	0.185	1	Astrocytes	chr10-61421596-61422716	0.917176509437803
0.0358713460144299	0.0418305231206064	0.2	0.18	1	Astrocytes	chr12-22664411-22666082	0.917176509437803
0.0360006644758563	-0.0236025450182889	0.087	0.105	1	Astrocytes	chr10-83522992-83524639	0.917176509437803
0.0360278570422233	-0.0264708453790257	0.13	0.145	1	Astrocytes	chr4-158114874-158116130	0.917176509437803
0.0361104841866635	-0.0309863839826134	0.334	0.352	1	Astrocytes	chr3-160884320-160885370	0.917176509437803
0.0364597445435703	0.0401578082015033	0.189	0.165	1	Astrocytes	chr6-91594880-91597119	0.917176509437803
0.0366033775210652	-0.0264735487991925	0.202	0.214	1	Astrocytes	chr5-141355144-141356226	0.917176509437803
0.0366577604434228	-0.024889089172301	0.13	0.141	1	Astrocytes	chr11-38419238-38420661	0.917176509437803
0.0366978194336161	-0.0294174468431456	0.299	0.318	1	Astrocytes	chr17-43049870-43052064	0.917176509437803
0.0367953769199294	-0.0225609678793572	0.086	0.104	1	Astrocytes	chr8-95968269-95969900	0.917176509437803
0.0368139055524859	0.0337419614631131	0.13	0.108	1	Astrocytes	chr4-50205274-50205964	0.917176509437803
0.0368693970939325	0.0393531122941169	0.169	0.145	1	Astrocytes	chr16-60213573-60214181	0.917176509437803
0.036869667523311	0.033131930495107	0.148	0.125	1	Astrocytes	chr9-74047169-74048762	0.917176509437803
0.0369560681393756	-0.0255701659081424	0.12	0.138	1	Astrocytes	chr13-35443447-35444635	0.917176509437803
0.0370204770139389	-0.0242647785259982	0.155	0.174	1	Astrocytes	chr5-61057336-61058469	0.917176509437803
0.0371196357229089	0.0310403369413843	0.114	0.097	1	Astrocytes	chr1-270470946-270473212	0.917176509437803
0.0371278488853151	0.0351471357191494	0.15	0.13	1	Astrocytes	chr18-1865695-1866720	0.917176509437803
0.0371863279191027	-0.0282438557855278	0.41	0.417	1	Astrocytes	chr8-118361835-118362991	0.917176509437803
0.0373202503049738	0.0363415339771869	0.156	0.138	1	Astrocytes	chr2-5590240-5592000	0.917176509437803
0.0373253498236996	-0.0256410215901524	0.138	0.15	1	Astrocytes	chr14-115391212-115392542	0.917176509437803
0.0373927813884004	0.0465255216933565	0.248	0.227	1	Astrocytes	chr7-135849911-135851217	0.917176509437803
0.0374304983512296	-0.0287946342306539	0.29	0.307	1	Astrocytes	chr15-3435359-3436862	0.917176509437803
0.0374361510906089	0.0454880139783163	0.224	0.201	1	Astrocytes	chr4-117154212-117155181	0.917176509437803
0.0374838877091513	-0.0245404693017498	0.139	0.151	1	Astrocytes	chr6-137229097-137229665	0.917176509437803
0.0375756858242773	-0.027086000835707	0.343	0.356	1	Astrocytes	chr6-29011274-29013141	0.917176509437803
0.0375962120541416	-0.027261443771082	0.153	0.166	1	Astrocytes	chr3-122084862-122086525	0.917176509437803
0.0378147035491652	-0.0258087412470745	0.158	0.172	1	Astrocytes	chr10-102167165-102168654	0.917176509437803
0.0379319841695969	0.0366616526983955	0.163	0.143	1	Astrocytes	chr5-158068075-158069452	0.917176509437803
0.0380602479156792	0.0407030953855179	0.165	0.141	1	Astrocytes	chr10-53570625-53571562	0.917176509437803
0.0381547617562315	-0.0239719546407408	0.111	0.132	1	Astrocytes	chr3-176884220-176884979	0.917176509437803
0.0381603870442686	0.0304587039091376	0.118	0.096	1	Astrocytes	chr9-10593816-10594380	0.917176509437803
0.0382179375257776	-0.0294711768299563	0.278	0.3	1	Astrocytes	chr3-2797632-2798977	0.917176509437803
0.0382490472199171	-0.0192879398110199	0.092	0.105	1	Astrocytes	chr10-104406942-104408030	0.917176509437803
0.0382700870272506	-0.0255637420612119	0.227	0.241	1	Astrocytes	chr11-77592194-77593926	0.917176509437803
0.0383318464665105	-0.0249865282112345	0.133	0.151	1	Astrocytes	chr8-46749791-46751308	0.917176509437803
0.0384015062876437	0.0383896233573554	0.185	0.162	1	Astrocytes	chr1-233273339-233274490	0.917176509437803
0.0384033569667691	-0.0266825710458766	0.285	0.311	1	Astrocytes	chr16-1750964-1751705	0.917176509437803
0.0384188506711186	-0.0222809767863401	0.118	0.133	1	Astrocytes	chr9-30050249-30051007	0.917176509437803
0.0385255005750925	-0.0265790859325394	0.2	0.219	1	Astrocytes	chr13-98538426-98539928	0.917176509437803
0.0385431143920322	-0.0243417344005591	0.16	0.168	1	Astrocytes	chr5-138585997-138587413	0.917176509437803
0.0386034738421789	0.0394659504939557	0.197	0.177	1	Astrocytes	chr15-41185103-41185792	0.917176509437803
0.0386051310141102	-0.0234066383616588	0.132	0.142	1	Astrocytes	chr7-116671300-116673227	0.917176509437803
0.0386519251113226	0.0571694355894379	0.432	0.398	1	Astrocytes	chr1-81951482-81952567	0.917176509437803
0.0387036927887542	0.0412941929341735	0.185	0.167	1	Astrocytes	chr4-120449148-120450592	0.917176509437803
0.0388285003187108	0.0275688118705446	0.108	0.095	1	Astrocytes	chr7-99676598-99677818	0.917176509437803
0.0388372120212853	0.05642904416616	0.346	0.312	1	Astrocytes	chr6-52265334-52266940	0.917176509437803
0.0389207262130591	-0.0206659625408099	0.09	0.104	1	Astrocytes	chr7-139312034-139313088	0.917176509437803
0.0389534124650556	0.0412166692803644	0.201	0.181	1	Astrocytes	chr1-167848427-167850549	0.917176509437803
0.0389538871361573	0.0331532732427478	0.126	0.107	1	Astrocytes	chr3-176962556-176963199	0.917176509437803
0.0390759542637281	-0.0268412896077624	0.221	0.235	1	Astrocytes	chr17-78453647-78454822	0.917176509437803
0.0391881395929745	-0.0256206804258942	0.171	0.189	1	Astrocytes	chr17-43923033-43924408	0.917176509437803
0.0391973118991624	0.0356285101686714	0.162	0.134	1	Astrocytes	chr10-10549398-10550675	0.917176509437803
0.0392158760843344	0.0441770338727124	0.242	0.227	1	Astrocytes	chr2-188488640-188490065	0.917176509437803
0.0392211126144266	-0.0258995158095653	0.19	0.207	1	Astrocytes	chr10-10880655-10882520	0.917176509437803
0.0392788707567857	-0.0267376960960035	0.177	0.193	1	Astrocytes	chr1-198638972-198640148	0.917176509437803
0.0393239239655731	-0.0275573964260329	0.176	0.193	1	Astrocytes	chr10-96013075-96016216	0.917176509437803
0.0393555318009343	0.0440173773604601	0.248	0.215	1	Astrocytes	chr8-132552532-132554059	0.917176509437803
0.0394080510233169	-0.0249345293586643	0.169	0.178	1	Astrocytes	chr3-140061587-140062691	0.917176509437803
0.0394115258077297	-0.0290158893366566	0.257	0.263	1	Astrocytes	chr9-113421782-113422830	0.917176509437803
0.0394656193990183	0.0500754490142477	0.365	0.343	1	Astrocytes	chr10-83897704-83899377	0.917176509437803
0.0395354432847617	-0.0266626166196229	0.212	0.221	1	Astrocytes	chr8-36206188-36207682	0.917176509437803
0.0396767944669343	-0.0246546246302546	0.288	0.301	1	Astrocytes	chr6-124204674-124207148	0.917176509437803
0.0396769365907259	0.0379178327452385	0.171	0.147	1	Astrocytes	chr5-147266422-147268023	0.917176509437803
0.039710471280123	-0.0232182957870068	0.099	0.118	1	Astrocytes	chr8-119008242-119009678	0.917176509437803
0.0397304238719964	0.0529617692364964	0.295	0.264	1	Astrocytes	chr1-52806561-52807889	0.917176509437803
0.0397445217979456	-0.0229227795536872	0.126	0.143	1	Astrocytes	chr8-69126900-69128301	0.917176509437803
0.0399143930862396	-0.0231009997182996	0.088	0.1	1	Astrocytes	chr17-10245889-10247309	0.917176509437803
0.0399592087242677	-0.0230001664465923	0.133	0.146	1	Astrocytes	chrX-158835029-158837034	0.917176509437803
0.0399619481372256	0.0474848840031525	0.225	0.194	1	Astrocytes	chr11-66244786-66246485	0.917176509437803
0.0400172066057616	-0.0221793625008361	0.095	0.108	1	Astrocytes	chr1-129105921-129107024	0.917176509437803
0.0400403525564194	-0.0277462593104907	0.353	0.368	1	Astrocytes	chr19-38319992-38322324	0.917176509437803
0.0400952582614362	0.0416935272827142	0.193	0.16	1	Astrocytes	chr13-52553298-52554482	0.917176509437803
0.040116929796614	0.0560111877545534	0.47	0.432	1	Astrocytes	chr10-55681192-55682234	0.917176509437803
0.0401409553009543	-0.0266353083782689	0.209	0.214	1	Astrocytes	chr5-140656489-140657994	0.917176509437803
0.0402752011235827	0.037205494448333	0.167	0.148	1	Astrocytes	chr9-18603142-18604603	0.917176509437803
0.0403370827734121	0.033512478678195	0.126	0.102	1	Astrocytes	chr4-100276913-100277925	0.917176509437803
0.0403580968446825	-0.0236353365439292	0.108	0.123	1	Astrocytes	chr10-109726951-109728179	0.917176509437803
0.0404333897610345	0.0406407732290974	0.205	0.179	1	Astrocytes	chr15-58655766-58656707	0.917176509437803
0.0406653487498418	-0.0250558407069925	0.113	0.123	1	Astrocytes	chr5-159558661-159560094	0.917176509437803
0.0406964946429373	0.0372211836719229	0.163	0.14	1	Astrocytes	chr18-14013625-14015730	0.917176509437803
0.0407236734715455	0.0355791570205779	0.155	0.132	1	Astrocytes	chr1-150441600-150442431	0.917176509437803
0.0407255752427564	-0.0286300435928926	0.202	0.229	1	Astrocytes	chr20-4610348-4611976	0.917176509437803
0.0407488318534451	0.0352360508635076	0.166	0.145	1	Astrocytes	chr3-92482976-92483734	0.917176509437803
0.0407894568294604	-0.0263168477375846	0.217	0.227	1	Astrocytes	chr1-261089682-261091452	0.917176509437803
0.0408568115397095	-0.0261912246726455	0.213	0.225	1	Astrocytes	chr9-100076826-100077878	0.917176509437803
0.0408884351731401	0.0468575705502179	0.269	0.244	1	Astrocytes	chr5-59712045-59714106	0.917176509437803
0.0408982256981799	-0.0273358117388861	0.291	0.299	1	Astrocytes	chr13-92569218-92571713	0.917176509437803
0.0409004457183969	0.0441623503522558	0.261	0.23	1	Astrocytes	chr8-117363515-117365294	0.917176509437803
0.0410641618235527	-0.0249788940895641	0.137	0.158	1	Astrocytes	chr7-104817685-104818830	0.917176509437803
0.0411969577754559	-0.0257245302076713	0.158	0.181	1	Astrocytes	chr5-126589147-126590034	0.917176509437803
0.0413172540538473	0.0350799796868572	0.144	0.122	1	Astrocytes	chr1-198868344-198869682	0.917176509437803
0.0413641983824641	0.0455683152775883	0.258	0.227	1	Astrocytes	chr6-135303940-135305287	0.917176509437803
0.0414436437891467	0.030190534925241	0.131	0.109	1	Astrocytes	chrX-15698272-15699315	0.917176509437803
0.041457151503734	-0.0265450381865727	0.22	0.233	1	Astrocytes	chr8-59456332-59457811	0.917176509437803
0.0414678538010279	-0.0223365113568998	0.096	0.109	1	Astrocytes	chr5-14829094-14830605	0.917176509437803
0.041620672814781	-0.0297458119599289	0.313	0.327	1	Astrocytes	chr14-55081859-55084139	0.917176509437803
0.0416567289751386	-0.0222935555666394	0.094	0.106	1	Astrocytes	chr3-111618743-111620166	0.917176509437803
0.041664599873457	-0.0270022657529344	0.225	0.237	1	Astrocytes	chr14-20615595-20616614	0.917176509437803
0.041766578391705	-0.0234095194473987	0.09	0.104	1	Astrocytes	chr1-87384470-87385639	0.917176509437803
0.0417917837044383	-0.0226476260390345	0.105	0.115	1	Astrocytes	chr15-41273067-41274080	0.917176509437803
0.0420811921173615	0.0420362545962163	0.2	0.173	1	Astrocytes	chr18-63016017-63017640	0.917176509437803
0.0421206400107915	-0.0219407941500735	0.114	0.127	1	Astrocytes	chr7-11148504-11149555	0.917176509437803
0.0421232849554955	0.0400858660685752	0.181	0.165	1	Astrocytes	chr17-26807945-26809263	0.917176509437803
0.0421240655054683	0.0293881759677677	0.115	0.098	1	Astrocytes	chr1-220839837-220840592	0.917176509437803
0.0422214754944778	-0.0263052042454702	0.132	0.147	1	Astrocytes	chr17-24153704-24154831	0.917176509437803
0.0422780650025996	0.0372368622829865	0.174	0.145	1	Astrocytes	chr3-150989150-150990964	0.917176509437803
0.0423246962509882	-0.0280024500950509	0.351	0.354	1	Astrocytes	chr5-36689572-36690508	0.917176509437803
0.0424988667277806	-0.0267960647667409	0.302	0.31	1	Astrocytes	chr10-38781757-38783333	0.917176509437803
0.0425612895299788	0.0349590765966621	0.15	0.131	1	Astrocytes	chr5-103637869-103639792	0.917176509437803
0.0426054326173692	-0.024166110387458	0.183	0.199	1	Astrocytes	chr7-125892496-125893817	0.917176509437803
0.0426168831237215	0.0292138445883496	0.104	0.086	1	Astrocytes	chr2-86996170-86997509	0.917176509437803
0.0426769235205898	0.0578720774651874	0.404	0.376	1	Astrocytes	chr3-60104358-60105997	0.917176509437803
0.0427296694132753	-0.0224885308520638	0.093	0.11	1	Astrocytes	chr12-47582866-47583543	0.917176509437803
0.0427368051879919	-0.0271809757116258	0.194	0.212	1	Astrocytes	chr3-165373892-165375123	0.917176509437803
0.0429845394424488	-0.0224034809656434	0.086	0.1	1	Astrocytes	chr1-187110658-187111567	0.917176509437803
0.0430585263238328	0.0456032269192753	0.253	0.237	1	Astrocytes	chr9-55049261-55050909	0.917176509437803
0.0430664001932694	0.050707238184833	0.355	0.314	1	Astrocytes	chr19-57421234-57422772	0.917176509437803
0.0430914844516505	-0.0248675581065588	0.136	0.153	1	Astrocytes	chr17-51153783-51154661	0.917176509437803
0.0431216909105483	0.0370401141488579	0.202	0.172	1	Astrocytes	chr7-120262605-120263471	0.917176509437803
0.0433088615012677	0.054999571604021	0.441	0.425	1	Astrocytes	chr8-12821721-12824065	0.917176509437803
0.0433776384627416	0.0476379656903653	0.265	0.24	1	Astrocytes	chr14-84999819-85001417	0.917176509437803
0.0433852182838708	-0.0245349167694221	0.228	0.235	1	Astrocytes	chr13-100550789-100552316	0.917176509437803
0.0434371764688584	0.0388222340875559	0.19	0.166	1	Astrocytes	chr2-226777974-226780627	0.917176509437803
0.0434653701157786	-0.0245460733532306	0.134	0.15	1	Astrocytes	chr4-171664163-171664958	0.917176509437803
0.0435062031417635	-0.0247934609589038	0.188	0.206	1	Astrocytes	chr19-41894330-41895716	0.917176509437803
0.0435179116500085	-0.0265349358689679	0.179	0.184	1	Astrocytes	chr4-147964719-147966524	0.917176509437803
0.0435479965303695	-0.0250532452235827	0.137	0.152	1	Astrocytes	chr1-265886681-265889230	0.917176509437803
0.0437130720626707	-0.0234599954391276	0.262	0.28	1	Astrocytes	chr13-74332459-74334242	0.917176509437803
0.0437374392770501	0.0289564861528411	0.1	0.08	1	Astrocytes	chr19-56541459-56542484	0.917176509437803
0.0437464955455236	-0.023052640582241	0.179	0.203	1	Astrocytes	chr13-80460089-80461781	0.917176509437803
0.0437503011787015	0.0372232640979608	0.2	0.176	1	Astrocytes	chr18-27549893-27550952	0.917176509437803
0.043756433169343	0.0372635077359906	0.183	0.168	1	Astrocytes	chr10-39109011-39110382	0.917176509437803
0.0438352982251264	-0.0233325038306237	0.137	0.155	1	Astrocytes	chr4-64969240-64970300	0.917176509437803
0.0438604603711391	-0.0198468895695175	0.087	0.1	1	Astrocytes	chr5-29174826-29175672	0.917176509437803
0.0439047391194362	0.0463146696967156	0.308	0.283	1	Astrocytes	chr10-109794737-109796320	0.917176509437803
0.0440208885219746	-0.0278953991544898	0.429	0.444	1	Astrocytes	chr12-50382903-50384219	0.917176509437803
0.0440234115037598	-0.0199711794718893	0.1	0.113	1	Astrocytes	chrX-123253602-123255200	0.917176509437803
0.0440283181644736	0.0340857342967893	0.158	0.13	1	Astrocytes	chr1-125431745-125432359	0.917176509437803
0.0440973759241753	0.0438517955309706	0.213	0.191	1	Astrocytes	chr19-48195202-48198385	0.917176509437803
0.0441175358360311	0.0431632254502661	0.21	0.187	1	Astrocytes	chr6-39360946-39364153	0.917176509437803
0.0442093957245334	-0.022405834065526	0.126	0.138	1	Astrocytes	chr6-14521706-14522739	0.917176509437803
0.044262215929874	-0.0250212549725539	0.471	0.479	1	Astrocytes	chr1-197917972-197920346	0.917176509437803
0.0442887230612661	0.0296198718786564	0.12	0.103	1	Astrocytes	chr1-77865593-77866226	0.917176509437803
0.044313440772675	0.0417897504462518	0.206	0.18	1	Astrocytes	chr20-32509135-32510431	0.917176509437803
0.0444404365303683	0.0536035425930181	0.386	0.375	1	Astrocytes	chr5-159163537-159164680	0.918518560903193
0.0445845700195367	0.0468214584278166	0.305	0.274	1	Astrocytes	chr2-205782093-205784247	0.920210580654628
0.0447135482118111	0.0381473424710762	0.176	0.157	1	Astrocytes	chr9-84382981-84384597	0.921047720379728
0.0447805131448224	-0.0239507993903348	0.244	0.254	1	Astrocytes	chr7-125192289-125193353	0.921047720379728
0.0448551527583206	-0.0210552849725833	0.093	0.106	1	Astrocytes	chr5-93345643-93346611	0.921047720379728
0.0449586587760805	0.0312077541225257	0.13	0.11	1	Astrocytes	chrX-71154853-71156685	0.921047720379728
0.045203794317778	-0.0241624736742472	0.185	0.208	1	Astrocytes	chr12-22250684-22251966	0.921047720379728
0.0452257512202031	-0.0218004923870001	0.098	0.113	1	Astrocytes	chr6-22746899-22748025	0.921047720379728
0.0452259046259595	-0.0274324838850055	0.286	0.3	1	Astrocytes	chr15-14017373-14019283	0.921047720379728
0.0453171272863064	0.0294269300389828	0.116	0.094	1	Astrocytes	chr12-40500737-40502498	0.921047720379728
0.0454250663765805	-0.0218689726030087	0.096	0.105	1	Astrocytes	chr2-23763417-23764401	0.921047720379728
0.0454934473812429	-0.023584173267091	0.16	0.171	1	Astrocytes	chr1-101045095-101046262	0.921047720379728
0.0456031719975512	-0.0253428424874078	0.182	0.201	1	Astrocytes	chr6-136329493-136331745	0.921047720379728
0.0457312460288481	0.0344712676179185	0.148	0.133	1	Astrocytes	chr2-198337916-198339607	0.921047720379728
0.0457580370759884	0.0463470943769862	0.302	0.289	1	Astrocytes	chr1-134714590-134716737	0.921047720379728
0.0458107800164363	0.0315236759238513	0.125	0.105	1	Astrocytes	chr5-124037472-124038196	0.921047720379728
0.0458540534497739	-0.022032837024212	0.246	0.264	1	Astrocytes	chr9-27191614-27192854	0.921047720379728
0.0459117986334215	0.0389225726062994	0.176	0.156	1	Astrocytes	chr1-135498055-135498949	0.921047720379728
0.0459261146520413	-0.0230106612680833	0.159	0.172	1	Astrocytes	chr1-244845832-244847312	0.921047720379728
0.0460216644784483	-0.0194547059877082	0.086	0.1	1	Astrocytes	chr12-50898874-50899463	0.921047720379728
0.0460471677604393	-0.0257432559280878	0.183	0.195	1	Astrocytes	chr4-137784269-137786677	0.921047720379728
0.0462461271041387	0.0401692663155939	0.22	0.197	1	Astrocytes	chr4-85607618-85608223	0.921047720379728
0.0462541822387834	-0.0214904712889871	0.093	0.107	1	Astrocytes	chr12-40691579-40692151	0.921047720379728
0.0463259476224664	-0.0226001713068331	0.136	0.153	1	Astrocytes	chr1-231608877-231609881	0.921047720379728
0.0464303622205155	-0.0241063120482035	0.177	0.19	1	Astrocytes	chr3-3797532-3799061	0.921047720379728
0.0465037242090971	0.0428762879881793	0.23	0.202	1	Astrocytes	chr13-60495733-60497375	0.921047720379728
0.0465236566209524	-0.0240235249602826	0.274	0.285	1	Astrocytes	chr14-83061572-83063123	0.921047720379728
0.0465638565892856	-0.0216238974703921	0.124	0.14	1	Astrocytes	chr19-40704999-40706687	0.921047720379728
0.0465668005754507	0.0422316002924329	0.244	0.217	1	Astrocytes	chr2-211714479-211715923	0.921047720379728
0.0466100417331047	0.0468347904594427	0.302	0.284	1	Astrocytes	chr2-139505845-139507079	0.921047720379728
0.0466314489766388	-0.0255991108025688	0.257	0.262	1	Astrocytes	chr10-89375801-89377072	0.921047720379728
0.0467225689898185	0.0292925445849346	0.102	0.083	1	Astrocytes	chr1-114421655-114423173	0.921047720379728
0.0467350774340298	-0.0262257672473557	0.215	0.229	1	Astrocytes	chr3-82807596-82808718	0.921047720379728
0.0467574684721139	-0.0252795326574082	0.173	0.187	1	Astrocytes	chr2-38208980-38209985	0.921047720379728
0.0467879261183071	0.0313550362249479	0.134	0.113	1	Astrocytes	chr13-26770695-26771568	0.921047720379728
0.0468516985162966	-0.0228703237719254	0.167	0.177	1	Astrocytes	chr18-63394061-63395555	0.921047720379728
0.0468639431440862	0.0329743879623971	0.132	0.113	1	Astrocytes	chr18-32530494-32531363	0.921047720379728
0.0468807305474303	-0.0253698808760821	0.162	0.176	1	Astrocytes	chr14-78514625-78515371	0.921047720379728
0.0471042541652917	-0.0229906104614245	0.104	0.115	1	Astrocytes	chr3-935910-937820	0.921047720379728
0.0471203467331843	-0.0217281424973761	0.162	0.177	1	Astrocytes	chr10-29143050-29143828	0.921047720379728
0.0473826453679403	-0.0190544835176528	0.104	0.119	1	Astrocytes	chr4-123509577-123510713	0.921047720379728
0.0473851050741469	0.0284477735043914	0.107	0.09	1	Astrocytes	chr10-101437553-101438193	0.921047720379728
0.0474045755285067	0.0558587564035864	0.409	0.386	1	Astrocytes	chr1-100865212-100866725	0.921047720379728
0.0475337658469064	-0.0261016939714944	0.178	0.197	1	Astrocytes	chr15-55397075-55398387	0.921047720379728
0.0475361210670459	0.0298371283143618	0.116	0.096	1	Astrocytes	chr4-152150211-152151081	0.921047720379728
0.0475972278559229	0.0442721833954576	0.263	0.242	1	Astrocytes	chr8-128671434-128672938	0.921047720379728
0.0476221938941516	0.0303708938995617	0.121	0.099	1	Astrocytes	chr8-84729256-84730559	0.921047720379728
0.0476458818619996	0.0391309823626845	0.205	0.179	1	Astrocytes	chr1-140261444-140264852	0.921047720379728
0.0476512602339932	-0.0258117878930829	0.166	0.187	1	Astrocytes	chr10-63731257-63732803	0.921047720379728
0.047674918143798	-0.0220211381103313	0.092	0.102	1	Astrocytes	chr4-85693282-85694936	0.921047720379728
0.0476790841853087	-0.0207787570378811	0.1	0.118	1	Astrocytes	chr6-124764881-124765994	0.921047720379728
0.0478072926638654	0.029329940739833	0.116	0.097	1	Astrocytes	chr1-205799850-205800705	0.922318761079116
0.0479151454626955	0.0521867815598398	0.416	0.385	1	Astrocytes	chr12-41507029-41508419	0.92319428898007
0.0482094077434799	-0.0258285166346939	0.232	0.248	1	Astrocytes	chr1-80579724-80581646	0.923975162220387
0.0482103587432659	-0.0205906544861837	0.087	0.102	1	Astrocytes	chr8-76727704-76729370	0.923975162220387
0.0483540646020101	-0.0279691824373709	0.265	0.286	1	Astrocytes	chr10-46546922-46549350	0.923975162220387
0.0483652953799054	0.0351330483841988	0.172	0.15	1	Astrocytes	chr3-149672709-149673324	0.923975162220387
0.0483777824764835	0.0343727779771934	0.161	0.137	1	Astrocytes	chr8-97619361-97620379	0.923975162220387
0.048414637459388	-0.0256240726518476	0.292	0.306	1	Astrocytes	chr5-160354755-160355841	0.923975162220387
0.0484938557092383	-0.0226098345710554	0.101	0.117	1	Astrocytes	chr2-142397961-142399081	0.923975162220387
0.0485006324527086	-0.0238302423350912	0.167	0.182	1	Astrocytes	chr8-117125758-117127349	0.923975162220387
0.0485183871892692	0.0306338201369289	0.126	0.106	1	Astrocytes	chr12-36769688-36771430	0.923975162220387
0.0486544145147821	0.0422072661366043	0.216	0.19	1	Astrocytes	chr4-114882297-114884420	0.925373150192342
0.0488916299196453	-0.0241124092686036	0.125	0.14	1	Astrocytes	chr1-265795293-265795917	0.927603073836696
0.0488971981674642	-0.0254002912576922	0.262	0.28	1	Astrocytes	chr3-110539822-110541549	0.927603073836696
0.0490736653106179	-0.0251988624879224	0.219	0.241	1	Astrocytes	chr10-56185483-56186388	0.92975721276963
0.0491487774945583	0.0443529254321355	0.268	0.25	1	Astrocytes	chr1-165966658-165968634	0.929838094848735
0.049297514486323	-0.0258726638225474	0.231	0.246	1	Astrocytes	chr18-1855768-1857496	0.929838094848735
0.0493238979490558	0.0426364779153587	0.247	0.219	1	Astrocytes	chr1-176853836-176855657	0.929838094848735
0.0493296160753423	0.0416841617698634	0.247	0.219	1	Astrocytes	chr1-81259649-81261163	0.929838094848735
0.0496867559170696	-0.0225863851540387	0.12	0.134	1	Astrocytes	chr7-120590226-120591434	0.931633784635253
0.0497432504700003	0.0324108218670502	0.143	0.126	1	Astrocytes	chr10-88536373-88537019	0.931633784635253
0.0498439218772436	-0.0259056823502679	0.298	0.307	1	Astrocytes	chr16-2337491-2339161	0.931633784635253
0.0500015726006114	0.0279174683924145	0.11	0.094	1	Astrocytes	chrX-54012952-54014144	0.931633784635253
0.0501283103217402	0.0484474524504247	0.339	0.31	1	Astrocytes	chr12-16073273-16074192	0.931633784635253
0.0503139163510997	-0.0228718389067319	0.286	0.31	1	Astrocytes	chr18-63487048-63488608	0.931633784635253
0.050369949258253	-0.0232245190219341	0.155	0.172	1	Astrocytes	chr16-6684926-6685541	0.931633784635253
0.0503858638936875	-0.0253097015465207	0.236	0.247	1	Astrocytes	chr2-188843386-188845247	0.931633784635253
0.0504640261581246	0.0335770609655713	0.134	0.113	1	Astrocytes	chr3-32258236-32259181	0.931633784635253
0.050472638494779	0.0398472213752532	0.211	0.189	1	Astrocytes	chr13-89518357-89520008	0.931633784635253
0.0506241808409024	-0.0267796390472729	0.184	0.199	1	Astrocytes	chr9-10032071-10033451	0.931633784635253
0.0506782926254748	-0.025626673501207	0.211	0.227	1	Astrocytes	chr4-84729901-84730901	0.931633784635253
0.0507123316752019	0.0275486651715602	0.111	0.092	1	Astrocytes	chr2-251761977-251762665	0.931633784635253
0.0507543053836959	-0.0219649482626374	0.107	0.117	1	Astrocytes	chr9-68413406-68415077	0.931633784635253
0.0508619099474862	-0.0196034652088348	0.093	0.1	1	Astrocytes	chr15-87388995-87391198	0.931633784635253
0.0509593096095306	-0.0308471887647204	0.177	0.19	1	Astrocytes	chr8-65134523-65135791	0.931633784635253
0.0509837240375205	0.0392173239667821	0.216	0.185	1	Astrocytes	chr4-168982380-168983036	0.931633784635253
0.0510001425397428	0.0357803284475321	0.199	0.174	1	Astrocytes	chr18-63202270-63203748	0.931633784635253
0.0510962165844622	0.0368925806603327	0.186	0.161	1	Astrocytes	chr7-71161819-71163089	0.931633784635253
0.051275147578431	-0.0207286761256381	0.083	0.1	1	Astrocytes	chr2-86970402-86971788	0.931633784635253
0.0513345750758266	-0.0250244473888199	0.273	0.295	1	Astrocytes	chr14-82093108-82094551	0.931633784635253
0.0513790913905206	0.030508584380469	0.12	0.104	1	Astrocytes	chr1-180644480-180645285	0.931633784635253
0.0515384120491817	0.0325666375695499	0.135	0.113	1	Astrocytes	chr4-176993516-176994845	0.931633784635253
0.0515505075472922	-0.0246145576259055	0.14	0.153	1	Astrocytes	chr2-248708763-248710298	0.931633784635253
0.0515617592157819	-0.0247371810900927	0.302	0.312	1	Astrocytes	chr6-10532018-10533666	0.931633784635253
0.051584144253746	-0.0230423982513459	0.147	0.161	1	Astrocytes	chr12-37424503-37426161	0.931633784635253
0.0516775596563588	-0.0251133295687961	0.309	0.318	1	Astrocytes	chr19-37830302-37831696	0.931633784635253
0.0517551105551917	0.0404860073332573	0.211	0.184	1	Astrocytes	chr9-81517563-81519121	0.931633784635253
0.0517966886695583	-0.0237303240567454	0.148	0.164	1	Astrocytes	chr5-137087378-137088684	0.931633784635253
0.051849857309861	0.0457007987737829	0.273	0.24	1	Astrocytes	chr20-2223915-2225894	0.931633784635253
0.052066960006171	0.0420316253416275	0.259	0.233	1	Astrocytes	chr11-87080527-87081819	0.931633784635253
0.0521438462710846	0.0495208640122554	0.326	0.305	1	Astrocytes	chr5-100648941-100649916	0.931633784635253
0.0521730501418649	-0.0227745667679075	0.12	0.139	1	Astrocytes	chr13-35042282-35043634	0.931633784635253
0.0522735016334632	0.0490324524593897	0.351	0.342	1	Astrocytes	chr5-172366972-172368599	0.931633784635253
0.0523379035953315	0.0367005529880114	0.183	0.163	1	Astrocytes	chr4-140710863-140712228	0.931633784635253
0.0523625726550151	0.056920910277227	0.482	0.468	1	Astrocytes	chr3-138115513-138117511	0.931633784635253
0.052414700331777	0.0446309256621694	0.242	0.22	1	Astrocytes	chr15-83441340-83442985	0.931633784635253
0.0524245042444298	0.0466875066416328	0.283	0.256	1	Astrocytes	chr3-57645708-57647427	0.931633784635253
0.0524694463532663	0.0316289690135903	0.141	0.118	1	Astrocytes	chr3-119484298-119485918	0.931633784635253
0.0525085090195377	-0.0203261051581168	0.114	0.128	1	Astrocytes	chr1-225218239-225219410	0.931633784635253
0.0525170070659559	0.0297349784118117	0.122	0.102	1	Astrocytes	chr18-27682090-27682795	0.931633784635253
0.052584531239389	-0.0248675581065588	0.142	0.155	1	Astrocytes	chr3-11587124-11588215	0.931633784635253
0.0526220021651671	0.0421230929875204	0.218	0.193	1	Astrocytes	chr1-188447778-188449195	0.931633784635253
0.0526341300654138	-0.0219171108594869	0.121	0.137	1	Astrocytes	chr1-202770361-202771935	0.931633784635253
0.0526604023800662	0.0451085522712524	0.292	0.273	1	Astrocytes	chr18-51534729-51535423	0.931633784635253
0.052661172952152	-0.0234458653236997	0.354	0.365	1	Astrocytes	chr6-12157130-12159594	0.931633784635253
0.0526816289136942	0.0350882994929456	0.166	0.146	1	Astrocytes	chr1-61397929-61399209	0.931633784635253
0.0527337635620586	-0.0234815733741422	0.122	0.133	1	Astrocytes	chr5-21504043-21504817	0.931633784635253
0.0527851103101608	0.039990568096405	0.188	0.168	1	Astrocytes	chr12-14199195-14201407	0.931633784635253
0.0528062454220749	-0.0189554616265499	0.097	0.112	1	Astrocytes	chr10-84901177-84901742	0.931633784635253
0.0528397912710585	0.0275486651715602	0.108	0.092	1	Astrocytes	chr7-143581670-143582625	0.931633784635253
0.0528716004101905	0.0270607582402399	0.101	0.084	1	Astrocytes	chr13-78956422-78957723	0.931633784635253
0.052909925541249	0.0333369614766622	0.161	0.138	1	Astrocytes	chr11-73776807-73778497	0.931633784635253
0.0529127353864934	0.0329747503009219	0.111	0.089	1	Astrocytes	chr15-40936944-40938553	0.931633784635253
0.05301313596301	-0.0254243311858019	0.275	0.276	1	Astrocytes	chr5-150608325-150609925	0.931633784635253
0.0530139327576379	-0.0213960001292811	0.124	0.142	1	Astrocytes	chr17-43913869-43914906	0.931633784635253
0.0530263103300444	0.0334616839231922	0.153	0.134	1	Astrocytes	chr5-47475507-47476479	0.931633784635253
0.0530894684674557	-0.0238280199065543	0.173	0.179	1	Astrocytes	chr2-121899920-121901495	0.931633784635253
0.0531443551527621	-0.0243411229024126	0.213	0.232	1	Astrocytes	chr5-14415431-14416500	0.931633784635253
0.0532746693302688	0.0278772886633672	0.109	0.09	1	Astrocytes	chr2-114281793-114282859	0.931981876478844
0.0532991256028304	-0.0232653689488841	0.223	0.228	1	Astrocytes	chr13-80613706-80615481	0.931981876478844
0.0533753292021342	-0.0248722911535483	0.205	0.21	1	Astrocytes	chr10-14298545-14300016	0.931981876478844
0.0535113387903747	0.0411138514005194	0.229	0.201	1	Astrocytes	chr2-19822570-19823849	0.931981876478844
0.0535327052976461	0.041065867968105	0.218	0.2	1	Astrocytes	chr1-206900109-206901686	0.931981876478844
0.0535426047591378	-0.0266518531348655	0.275	0.291	1	Astrocytes	chr14-44478608-44480830	0.931981876478844
0.0537073074920212	-0.0268327531780173	0.343	0.352	1	Astrocytes	chr4-100659192-100660993	0.933748929549517
0.0539285774723531	-0.0280626557430208	0.262	0.269	1	Astrocytes	chr15-51884499-51885309	0.936195136552275
0.0539747094561198	-0.0214514961834062	0.112	0.13	1	Astrocytes	chrX-153012159-153013402	0.936195136552275
0.0541063772858319	-0.0263038729351712	0.262	0.274	1	Astrocytes	chr3-177374272-177375811	0.93668115099585
0.054129496748576	0.0315972475220104	0.123	0.107	1	Astrocytes	chr1-185694318-185695290	0.93668115099585
0.0543896298103824	-0.0202005379700506	0.09	0.1	1	Astrocytes	chr1-175447378-175448187	0.938302543145297
0.0545133020303503	0.0313709185446654	0.139	0.123	1	Astrocytes	chr15-18694357-18695820	0.938302543145297
0.054531672399441	-0.0207297698739514	0.121	0.132	1	Astrocytes	chr4-72141872-72143415	0.938302543145297
0.0545589391642765	0.0440061392285967	0.265	0.231	1	Astrocytes	chr10-13785420-13787178	0.938302543145297
0.0545827908846144	0.0352628775136345	0.178	0.158	1	Astrocytes	chr8-87614129-87614958	0.938302543145297
0.0546259564560322	-0.0241159385720527	0.312	0.325	1	Astrocytes	chr7-12005658-12007162	0.938302543145297
0.0547041080545711	0.0284542756859806	0.123	0.1	1	Astrocytes	chr16-50110908-50112490	0.938302543145297
0.0547311403566955	0.0470029770871414	0.296	0.266	1	Astrocytes	chr7-60742291-60744112	0.938302543145297
0.0550506597719514	-0.0234412018936542	0.146	0.161	1	Astrocytes	chr12-41599740-41600857	0.942686732456429
0.0551241604046903	-0.015157206402758	0.529	0.555	1	Astrocytes	chr1-148440823-148443791	0.94285282692189
0.0552896841751303	-0.0261762073629114	0.309	0.323	1	Astrocytes	chr19-53625251-53626493	0.944590696809336
0.0554000463248232	-0.0198534693614139	0.123	0.13	1	Astrocytes	chr3-150046848-150047484	0.945383238554546
0.0555185525736399	-0.0236581441241341	0.389	0.396	1	Astrocytes	chr12-47073427-47075269	0.946312768089101
0.0557438116141435	-0.0248208925326248	0.224	0.244	1	Astrocytes	chr17-76807468-76808656	0.94849618932031
0.055834595127188	0.0431908144087732	0.26	0.233	1	Astrocytes	chr2-187508004-187509055	0.94849618932031
0.0560104058230001	-0.0212646724956453	0.097	0.113	1	Astrocytes	chr4-68482770-68484249	0.94849618932031
0.0560963052656252	-0.0246821780114792	0.163	0.181	1	Astrocytes	chr14-20709529-20710306	0.94849618932031
0.0561763460446102	0.0265269210312296	0.1	0.081	1	Astrocytes	chr5-116383271-116384398	0.94849618932031
0.0562211794754563	0.0344179585589345	0.14	0.12	1	Astrocytes	chr8-106035373-106037737	0.94849618932031
0.0562564089720551	0.0294594840259619	0.132	0.111	1	Astrocytes	chr14-45796996-45798803	0.94849618932031
0.0562638906803302	0.0360588036496945	0.191	0.169	1	Astrocytes	chr6-107636888-107637873	0.94849618932031
0.056265562114983	-0.0259553853484918	0.271	0.284	1	Astrocytes	chr20-7207569-7208933	0.94849618932031
0.0563286681322903	0.0330609245067221	0.153	0.135	1	Astrocytes	chr20-46871371-46873062	0.94849618932031
0.0564668432224266	0.0302818446268494	0.155	0.132	1	Astrocytes	chr8-5436422-5437980	0.94849618932031
0.0564805513588018	-0.023075040629996	0.137	0.149	1	Astrocytes	chr3-175464133-175464936	0.94849618932031
0.0564810290026981	-0.0233325038306239	0.197	0.208	1	Astrocytes	chr10-89385627-89386582	0.94849618932031
0.0565469486068462	0.0522440789771574	0.357	0.331	1	Astrocytes	chr2-53858968-53861242	0.948525319536859
0.0566422554187966	-0.0194552693713335	0.094	0.106	1	Astrocytes	chr5-122162651-122163786	0.948779015570981
0.0566904771111907	0.0439850804427946	0.304	0.274	1	Astrocytes	chr7-123192803-123194279	0.948779015570981
0.056835189618245	0.0448098219626703	0.278	0.253	1	Astrocytes	chr6-42179634-42182216	0.950124923278761
0.0569754387867327	0.0430895160673385	0.265	0.24	1	Astrocytes	chr1-256012549-256014348	0.95139325919812
0.0570442899235005	-0.0248247132208054	0.209	0.218	1	Astrocytes	chr10-55617111-55617902	0.951467851568274
0.0571918483081587	0.04446920147821	0.3	0.273	1	Astrocytes	chr9-81223851-81225388	0.952853589963889
0.0572965273285901	0.0473554612740364	0.309	0.269	1	Astrocytes	chr3-94418282-94420666	0.952984015523083
0.0573370305157837	-0.0231054210041278	0.109	0.123	1	Astrocytes	chr9-85628678-85629303	0.952984015523083
0.057393136677192	0.0309496150321413	0.134	0.116	1	Astrocytes	chr2-120858658-120860238	0.952984015523083
0.0575342275423343	-0.025023748965378	0.453	0.458	1	Astrocytes	chr10-109747407-109749154	0.953862644232579
0.0575751440421884	-0.0239745201140554	0.216	0.225	1	Astrocytes	chr16-79815804-79817328	0.953862644232579
0.0576734227137847	-0.0198203196214357	0.114	0.126	1	Astrocytes	chr1-37863110-37864360	0.954420874428119
0.0579281358144319	-0.0205719353306386	0.119	0.134	1	Astrocytes	chr12-26246969-26247821	0.957563748395609
0.0582822308039178	0.0418665530207936	0.248	0.22	1	Astrocytes	chr5-99921831-99923032	0.957596506647952
0.0584215916084119	0.0373705871018673	0.19	0.164	1	Astrocytes	chr14-43071863-43073418	0.957596506647952
0.0584297724732589	0.0405276528340868	0.229	0.198	1	Astrocytes	chr7-11824158-11825101	0.957596506647952
0.0584438322039211	-0.025852978283408	0.197	0.209	1	Astrocytes	chr1-89491259-89492015	0.957596506647952
0.0584587624888413	0.0415811787759273	0.247	0.223	1	Astrocytes	chr6-135266007-135267095	0.957596506647952
0.0585496844270999	0.0413061919373885	0.24	0.225	1	Astrocytes	chr16-21131196-21132780	0.957596506647952
0.0586219887404546	-0.0225237564301717	0.134	0.148	1	Astrocytes	chr20-19674574-19676203	0.957596506647952
0.0586580324434981	-0.0242018591090478	0.228	0.235	1	Astrocytes	chr8-22110816-22112368	0.957596506647952
0.058664844800006	0.0324412867565063	0.132	0.113	1	Astrocytes	chr15-55837761-55838355	0.957596506647952
0.0586685623524306	0.0251152763747291	0.105	0.09	1	Astrocytes	chr2-187559959-187560871	0.957596506647952
0.0588384363182136	0.0316727045126191	0.162	0.134	1	Astrocytes	chr19-31867395-31868771	0.957596506647952
0.0589100799931765	0.0331798839730483	0.17	0.143	1	Astrocytes	chr12-47589903-47590738	0.957596506647952
0.0591101105045155	0.0305643177863971	0.137	0.119	1	Astrocytes	chr20-3341733-3342379	0.957596506647952
0.0591246906994086	0.027244715936076	0.104	0.087	1	Astrocytes	chr17-70758668-70760156	0.957596506647952
0.0592744181530891	0.0393890047473296	0.211	0.19	1	Astrocytes	chr13-79886349-79887397	0.957596506647952
0.0593145888065769	-0.0253340903823205	0.184	0.21	1	Astrocytes	chr13-99183922-99185275	0.957596506647952
0.0594114006022965	-0.0239434011301011	0.306	0.308	1	Astrocytes	chr2-188744726-188746094	0.957596506647952
0.0595544125176373	0.0363092816785359	0.16	0.138	1	Astrocytes	chr12-43845809-43847161	0.957596506647952
0.0596435572521256	0.0339708714564154	0.182	0.16	1	Astrocytes	chr5-59490561-59491810	0.957596506647952
0.0596550290621577	0.0385762499444832	0.191	0.17	1	Astrocytes	chr1-225140197-225141688	0.957596506647952
0.0596637709207893	-0.0260098696433019	0.283	0.299	1	Astrocytes	chr18-3316644-3318802	0.957596506647952
0.0596663567638925	-0.0199534813143967	0.139	0.151	1	Astrocytes	chr10-56839027-56839771	0.957596506647952
0.0597460008468594	0.028864687003513	0.126	0.104	1	Astrocytes	chr4-5951411-5952123	0.957596506647952
0.0597609609614732	0.0398278350797459	0.258	0.243	1	Astrocytes	chr10-62191038-62192295	0.957596506647952
0.059774914377343	0.03603834581631	0.176	0.151	1	Astrocytes	chr16-24612015-24613088	0.957596506647952
0.0598901740317707	-0.02495171788885	0.464	0.461	1	Astrocytes	chr3-11475159-11477447	0.957596506647952
0.0598967121781562	0.0376759476811775	0.217	0.196	1	Astrocytes	chr15-19902611-19903566	0.957596506647952
0.0599163002547551	0.0268357999739237	0.107	0.089	1	Astrocytes	chr17-16107955-16108659	0.957596506647952
0.0599788046044124	-0.0233325038306238	0.371	0.383	1	Astrocytes	chr5-20187011-20189954	0.957596506647952
0.0600802003229419	0.0249880461750398	0.104	0.086	1	Astrocytes	chr13-37045189-37045845	0.957596506647952
0.0601048826327208	0.0362459392441792	0.201	0.175	1	Astrocytes	chr14-42827591-42828526	0.957596506647952
0.0601222168523955	0.0375403315011065	0.202	0.179	1	Astrocytes	chr10-15538462-15539772	0.957596506647952
0.0601241534660726	-0.0213514969595759	0.158	0.17	1	Astrocytes	chr19-25879909-25881148	0.957596506647952
0.0601809383163682	0.0289012623192341	0.116	0.098	1	Astrocytes	chr1-65617302-65618871	0.957596506647952
0.060200077983019	0.0305828695830214	0.135	0.114	1	Astrocytes	chr9-13704979-13705710	0.957596506647952
0.060303692031107	-0.0192560251512647	0.111	0.12	1	Astrocytes	chr18-79617222-79617770	0.957596506647952
0.0603900118836519	-0.0289711221272817	0.244	0.27	1	Astrocytes	chr3-92464338-92465704	0.957596506647952
0.0603924715249622	-0.0227035641815991	0.129	0.144	1	Astrocytes	chr19-54314232-54315338	0.957596506647952
0.0605556161411388	0.0391021270919997	0.206	0.185	1	Astrocytes	chr11-60936953-60938399	0.959154228653536
0.0607489467784584	-0.0224553571739269	0.241	0.263	1	Astrocytes	chr8-21600753-21602093	0.961186226436893
0.0608196996487421	-0.0227262020604526	0.207	0.226	1	Astrocytes	chr15-48563365-48564737	0.96127649348568
0.0609425930620875	0.0471081299176008	0.334	0.302	1	Astrocytes	chr8-117306154-117308019	0.961284645957759
0.0609735142361806	-0.0228744326913927	0.174	0.189	1	Astrocytes	chr18-56115025-56116304	0.961284645957759
0.0610768994765392	-0.0231954176426751	0.196	0.214	1	Astrocytes	chr10-15432725-15434085	0.961284645957759
0.0612106677366313	0.0343727779771934	0.161	0.136	1	Astrocytes	chr2-33450869-33452444	0.961284645957759
0.061265487672953	0.0311702703783724	0.139	0.119	1	Astrocytes	chr12-2516268-2517593	0.961284645957759
0.0613032288028144	0.0343559852545897	0.163	0.135	1	Astrocytes	chr20-7125201-7125929	0.961284645957759
0.0615311178671215	0.038858833328985	0.216	0.181	1	Astrocytes	chr13-98691257-98692215	0.961284645957759
0.0616599496980842	0.0363079906704857	0.198	0.175	1	Astrocytes	chr7-66945399-66947190	0.961284645957759
0.0618576248919259	-0.018236057928858	0.097	0.109	1	Astrocytes	chr7-77099540-77100433	0.961284645957759
0.061888984095852	0.0361074278499025	0.204	0.181	1	Astrocytes	chr9-79592007-79593065	0.961284645957759
0.0620843298572431	0.0506357461389709	0.442	0.411	1	Astrocytes	chr10-14372751-14374699	0.961284645957759
0.0620859015921588	-0.0211253257373902	0.103	0.116	1	Astrocytes	chr13-95847964-95849438	0.961284645957759
0.0621391461098631	0.0539928131766734	0.517	0.478	1	Astrocytes	chr1-78353028-78355432	0.961284645957759
0.0621478475577663	0.0349590765966621	0.15	0.13	1	Astrocytes	chr9-89631722-89633176	0.961284645957759
0.0621987764315773	-0.024409041547502	0.211	0.223	1	Astrocytes	chr11-28081064-28082301	0.961284645957759
0.0622316416482161	0.0304899805275534	0.137	0.117	1	Astrocytes	chr10-84874367-84875176	0.961284645957759
0.0622317469122579	0.0289034552831517	0.124	0.105	1	Astrocytes	chr11-74320817-74321477	0.961284645957759
0.0622473269363971	0.0438315430579632	0.231	0.209	1	Astrocytes	chr10-39874306-39876009	0.961284645957759
0.0623814810354944	0.0487613385767786	0.373	0.338	1	Astrocytes	chr8-28074306-28076505	0.961284645957759
0.0624001869529519	-0.0223802298416673	0.212	0.223	1	Astrocytes	chr18-74299299-74300616	0.961284645957759
0.0624223209511148	-0.0243795136568108	0.214	0.23	1	Astrocytes	chr5-157572240-157574107	0.961284645957759
0.0624410201914414	-0.0198769451944046	0.104	0.122	1	Astrocytes	chr13-79084119-79084437	0.961284645957759
0.0624497058342339	-0.0209114677852174	0.125	0.137	1	Astrocytes	chr19-10581223-10582321	0.961284645957759
0.0624690010982537	0.0418924793560733	0.248	0.219	1	Astrocytes	chr2-232029074-232030560	0.961284645957759
0.0626538286806337	-0.0204357892588861	0.116	0.131	1	Astrocytes	chr8-66127393-66127939	0.961284645957759
0.062730132442057	0.0397424392955233	0.216	0.198	1	Astrocytes	chr5-159670003-159671614	0.961284645957759
0.0627727013526753	0.0495918976494721	0.409	0.375	1	Astrocytes	chr1-157492811-157494948	0.961284645957759
0.0628499468771667	-0.0214865391484336	0.134	0.145	1	Astrocytes	chr10-92518589-92519226	0.961284645957759
0.0629312140473388	0.0416568363181843	0.224	0.205	1	Astrocytes	chr15-19666714-19668225	0.961284645957759
0.062969546347182	0.0366655063130003	0.202	0.17	1	Astrocytes	chr8-59313116-59314155	0.961284645957759
0.0632230812895026	0.0383939263196327	0.223	0.193	1	Astrocytes	chr1-225328702-225330188	0.961284645957759
0.0632304252628775	-0.0187350014029265	0.099	0.112	1	Astrocytes	chr5-123293597-123294871	0.961284645957759
0.0632904584270067	-0.0225796207597252	0.202	0.21	1	Astrocytes	chr10-12891868-12893109	0.961284645957759
0.0634831386920189	0.0310224791007146	0.126	0.105	1	Astrocytes	chr3-26090615-26091649	0.961284645957759
0.0634917990220159	0.0535400228431515	0.443	0.418	1	Astrocytes	chr10-63676088-63678503	0.961284645957759
0.0635617292040489	0.0337285207267358	0.161	0.145	1	Astrocytes	chr19-41028135-41029847	0.961284645957759
0.0635675275051806	0.0439850804427946	0.3	0.277	1	Astrocytes	chr2-45479489-45481109	0.961284645957759
0.0636713033567055	0.0390472882556117	0.224	0.203	1	Astrocytes	chr4-57503950-57504682	0.961284645957759
0.0637149288156707	-0.0194378733295125	0.113	0.121	1	Astrocytes	chr8-71057924-71059273	0.961284645957759
0.0637628279045865	-0.0209161535182883	0.095	0.108	1	Astrocytes	chr9-93030061-93031180	0.961284645957759
0.0638127808874643	-0.0246265168700085	0.253	0.266	1	Astrocytes	chr5-154222551-154224054	0.961284645957759
0.0638562557062812	-0.0249090968040465	0.258	0.278	1	Astrocytes	chr1-98210285-98212024	0.961284645957759
0.0638583612837168	-0.0233325038306238	0.414	0.433	1	Astrocytes	chr12-16027923-16029415	0.961284645957759
0.0638846162857186	-0.0248608178137	0.231	0.242	1	Astrocytes	chr6-26516536-26518578	0.961284645957759
0.0639021327998026	0.04736940017312	0.318	0.299	1	Astrocytes	chr5-57266229-57267891	0.961284645957759
0.0640019578400956	-0.0231994445692069	0.23	0.245	1	Astrocytes	chr3-149904972-149906302	0.961284645957759
0.0640944150499174	0.0436977129710178	0.303	0.28	1	Astrocytes	chr4-146790805-146792571	0.961284645957759
0.06422864481832	-0.0218121094307776	0.174	0.185	1	Astrocytes	chr17-1069464-1070153	0.961284645957759
0.064468841522954	0.0381969177128291	0.234	0.216	1	Astrocytes	chr1-217720846-217722135	0.961284645957759
0.064640543762842	0.0322427160532832	0.174	0.16	1	Astrocytes	chr2-210194717-210197002	0.961284645957759
0.0647522938928607	-0.0221601766633108	0.132	0.153	1	Astrocytes	chr4-146579798-146580590	0.961284645957759
0.0648011956591001	-0.0224299262249028	0.117	0.124	1	Astrocytes	chr4-154137029-154138467	0.961284645957759
0.0648012983144431	0.0358979023280426	0.177	0.158	1	Astrocytes	chr5-156875073-156875820	0.961284645957759
0.0648237658889907	0.0366891703049301	0.175	0.15	1	Astrocytes	chr15-33107779-33109547	0.961284645957759
0.0648454351459361	-0.0199504881205656	0.107	0.123	1	Astrocytes	chr15-33272669-33273073	0.961284645957759
0.0649203186189209	0.0372080566795628	0.195	0.173	1	Astrocytes	chr2-266314565-266316178	0.961284645957759
0.0649422695551675	0.0381432036011901	0.258	0.24	1	Astrocytes	chr10-75968349-75969084	0.961284645957759
0.0649590164285652	-0.0192000622161699	0.106	0.123	1	Astrocytes	chr20-22724465-22724844	0.961284645957759
0.0649952663013919	0.0472155800489275	0.303	0.273	1	Astrocytes	chr13-100895351-100896475	0.961284645957759
0.0650120959488787	-0.0201936293574493	0.1	0.109	1	Astrocytes	chr4-124675281-124676384	0.961284645957759
0.0650182900989959	0.0403782015207207	0.227	0.207	1	Astrocytes	chr20-44607615-44609039	0.961284645957759
0.0650358535702351	-0.0233665356768456	0.205	0.215	1	Astrocytes	chr12-16933878-16935558	0.961284645957759
0.0650559587603503	-0.0218211527712572	0.134	0.147	1	Astrocytes	chr4-32494728-32496360	0.961284645957759
0.0652061310868657	-0.024737954541765	0.225	0.235	1	Astrocytes	chr20-4422664-4423342	0.961284645957759
0.0652238174986537	-0.0237766149749307	0.206	0.218	1	Astrocytes	chr4-67519375-67521227	0.961284645957759
0.0652426693977226	0.0283754029946991	0.113	0.092	1	Astrocytes	chr3-120072898-120074597	0.961284645957759
0.0652719794470939	-0.0190152087158454	0.202	0.21	1	Astrocytes	chr15-26032613-26034499	0.961284645957759
0.0653067718433888	0.0278493519256476	0.115	0.097	1	Astrocytes	chr1-72873753-72874834	0.961284645957759
0.0653635486179787	0.0328367570444424	0.169	0.149	1	Astrocytes	chr11-15760579-15761964	0.961284645957759
0.0653736005675699	0.0392307937990186	0.224	0.203	1	Astrocytes	chr5-165248537-165249739	0.961284645957759
0.0655862498933453	-0.0229246958013428	0.121	0.135	1	Astrocytes	chr3-158554655-158555960	0.962617541792905
0.0658132469903026	-0.0260538705725145	0.17	0.179	1	Astrocytes	chr20-6968055-6969998	0.962617541792905
0.0661338407373212	0.0385534519296407	0.205	0.181	1	Astrocytes	chr9-84416916-84418506	0.962617541792905
0.0661876629191197	0.0269786130402152	0.1	0.082	1	Astrocytes	chr3-152473805-152474907	0.962617541792905
0.0664369981456521	0.0469056513633036	0.283	0.257	1	Astrocytes	chr9-16439398-16441364	0.962617541792905
0.0665243448759409	-0.0203766588652036	0.118	0.138	1	Astrocytes	chr16-46329966-46330985	0.962617541792905
0.0665265010537774	0.0415444463860256	0.254	0.234	1	Astrocytes	chr3-3586204-3587455	0.962617541792905
0.0667326379907133	-0.0222212046662649	0.235	0.252	1	Astrocytes	chr6-7164925-7166004	0.962617541792905
0.0667405086171287	0.0631866716563645	0.454	0.43	1	Astrocytes	chr13-33502360-33505460	0.962617541792905
0.0667457867792898	0.0287480515752745	0.123	0.103	1	Astrocytes	chr10-36422188-36423315	0.962617541792905
0.0667742688505826	0.0434815572222013	0.294	0.276	1	Astrocytes	chr2-62235940-62237371	0.962617541792905
0.0668328343144813	0.0374981852880893	0.208	0.186	1	Astrocytes	chr19-43498299-43499440	0.962617541792905
0.0668675045540132	-0.0228510080677876	0.407	0.409	1	Astrocytes	chr9-70826288-70828583	0.962617541792905
0.0670204042517504	-0.0222072857020993	0.225	0.236	1	Astrocytes	chr1-184443049-184444573	0.962617541792905
0.0672349261462266	0.0351980500486084	0.172	0.158	1	Astrocytes	chr9-27035769-27036527	0.962617541792905
0.0673546773434947	0.0358574893355418	0.159	0.137	1	Astrocytes	chr5-120116070-120118175	0.962617541792905
0.0673750284570497	-0.024876165234712	0.157	0.17	1	Astrocytes	chr19-57345250-57346261	0.962617541792905
0.0673772430372754	-0.025566053932253	0.251	0.257	1	Astrocytes	chr3-2679752-2681169	0.962617541792905
0.0675320661618572	-0.0229750206063329	0.161	0.177	1	Astrocytes	chr13-89660477-89661709	0.962617541792905
0.0677256684226542	0.0400585101425826	0.246	0.22	1	Astrocytes	chr4-119814390-119815864	0.962617541792905
0.0679392295934631	-0.0232511251371359	0.388	0.4	1	Astrocytes	chr2-188136789-188138580	0.962617541792905
0.0680734811203591	-0.019821685033473	0.159	0.176	1	Astrocytes	chr18-65155041-65156457	0.962617541792905
0.0681039857151782	0.0323515458340062	0.162	0.137	1	Astrocytes	chr7-126755537-126756737	0.962617541792905
0.068255469042833	-0.0247519852730904	0.19	0.202	1	Astrocytes	chr12-23848803-23849632	0.962617541792905
0.0683651963905679	-0.0244295269546473	0.392	0.393	1	Astrocytes	chr2-243104419-243106419	0.962617541792905
0.0683695376544405	0.0314978057251849	0.141	0.12	1	Astrocytes	chr7-121310234-121312688	0.962617541792905
0.0685335886818242	-0.0222796163763763	0.265	0.276	1	Astrocytes	chr12-38994966-38996296	0.962617541792905
0.0686423975835978	-0.0232048034507317	0.263	0.28	1	Astrocytes	chr12-12738099-12739532	0.962617541792905
0.0686616421634123	-0.0221783748923354	0.205	0.218	1	Astrocytes	chr5-159435418-159436812	0.962617541792905
0.0686743610215501	-0.0203243660064058	0.133	0.151	1	Astrocytes	chr5-34006896-34008515	0.962617541792905
0.0686975014748451	0.0299826988460564	0.123	0.107	1	Astrocytes	chr4-122740366-122742059	0.962617541792905
0.0688856040964563	-0.0200920999110424	0.112	0.129	1	Astrocytes	chr2-195684349-195685422	0.962617541792905
0.0689223301380898	-0.0244037771881769	0.366	0.367	1	Astrocytes	chr2-142185046-142186425	0.962617541792905
0.0691921951876571	0.0312814988728386	0.13	0.11	1	Astrocytes	chr2-200546452-200548316	0.962617541792905
0.0692849510578212	-0.0239637566364596	0.229	0.244	1	Astrocytes	chrX-111855521-111856670	0.962617541792905
0.0694496140654013	-0.0225994351641328	0.258	0.272	1	Astrocytes	chr18-32593709-32596181	0.962617541792905
0.0694518650587056	-0.0225045583038034	0.189	0.203	1	Astrocytes	chr2-125750265-125751787	0.962617541792905
0.0694526902418569	0.0535452708193715	0.37	0.348	1	Astrocytes	chr3-121356871-121358784	0.962617541792905
0.0695392839073704	0.0329217654155005	0.148	0.129	1	Astrocytes	chr13-84523749-84524388	0.962617541792905
0.0695398928934065	0.0341311532540001	0.14	0.124	1	Astrocytes	chr5-153653138-153654765	0.962617541792905
0.0695789543453663	-0.0207662359471846	0.111	0.125	1	Astrocytes	chr13-90678864-90679075	0.962617541792905
0.0696331190965183	0.0336037358400674	0.17	0.15	1	Astrocytes	chr2-38896147-38897139	0.962617541792905
0.0698070446146975	0.0372289451183098	0.203	0.184	1	Astrocytes	chrX-22412860-22414449	0.962617541792905
0.0698833287846094	-0.0198143208109598	0.126	0.139	1	Astrocytes	chr3-7109568-7110419	0.962617541792905
0.0698992771934449	-0.0208630485757403	0.302	0.313	1	Astrocytes	chr16-19668691-19670142	0.962617541792905
0.0699632791981722	-0.0247670222354708	0.352	0.363	1	Astrocytes	chr7-121929810-121931736	0.962617541792905
0.0699783484751218	0.0486433921236751	0.377	0.356	1	Astrocytes	chr13-50900382-50901984	0.962617541792905
0.0700477925494022	-0.0216802340270675	0.176	0.194	1	Astrocytes	chr2-198311542-198312950	0.962617541792905
0.0701013809516011	-0.0184835980744876	0.135	0.149	1	Astrocytes	chr3-110318612-110319365	0.962617541792905
0.0701185412715249	0.0399035719903166	0.213	0.184	1	Astrocytes	chr12-30565437-30566675	0.962617541792905
0.0702293715345488	-0.0254583302226895	0.251	0.268	1	Astrocytes	chr7-50170752-50171928	0.962617541792905
0.0702436925714284	0.0458338483403406	0.323	0.304	1	Astrocytes	chr3-95706211-95707232	0.962617541792905
0.0702632535223936	-0.019873342836369	0.116	0.126	1	Astrocytes	chrX-9068714-9069830	0.962617541792905
0.0703257241630372	0.0364758163418774	0.204	0.179	1	Astrocytes	chr1-241991495-241992875	0.962617541792905
0.0704337791824248	0.027101741485366	0.102	0.086	1	Astrocytes	chr3-123724175-123724836	0.962617541792905
0.0704801402884535	-0.0245886598010494	0.258	0.274	1	Astrocytes	chr10-45543223-45544691	0.962617541792905
0.0705156531693153	-0.022402384611946	0.252	0.27	1	Astrocytes	chr9-27467739-27470144	0.962617541792905
0.0705862175706106	-0.0206952001303916	0.152	0.166	1	Astrocytes	chr18-70858006-70858765	0.962617541792905
0.0705862722320866	-0.0206997566953511	0.225	0.231	1	Astrocytes	chr1-13546385-13547188	0.962617541792905
0.0707877196534548	0.0355583631847972	0.21	0.187	1	Astrocytes	chr9-81863423-81864003	0.962617541792905
0.0708026770330428	-0.0205487030243403	0.126	0.138	1	Astrocytes	chr16-6082037-6082630	0.962617541792905
0.0708104151877836	0.0518981340841381	0.4	0.379	1	Astrocytes	chr1-100810683-100812433	0.962617541792905
0.0708627120312774	0.0261748262319792	0.117	0.103	1	Astrocytes	chr10-55940092-55941830	0.962617541792905
0.0709053979850692	-0.0234362239529511	0.409	0.433	1	Astrocytes	chr20-3344118-3345388	0.962617541792905
0.0709250546303951	-0.0234080514462192	0.108	0.119	1	Astrocytes	chr16-20684574-20685719	0.962617541792905
0.0710498080215579	0.0343326520740339	0.184	0.161	1	Astrocytes	chr1-81352595-81354152	0.962617541792905
0.0711039780903569	-0.0206821141552218	0.132	0.143	1	Astrocytes	chr1-246494181-246495322	0.962617541792905
0.0711051670223922	0.0343978641810542	0.19	0.165	1	Astrocytes	chr5-128185843-128187070	0.962617541792905
0.0711201416015684	0.0310417801769172	0.139	0.117	1	Astrocytes	chr17-45077873-45079018	0.962617541792905
0.0711737590321263	0.0415636485539004	0.286	0.266	1	Astrocytes	chr19-10281640-10282621	0.962617541792905
0.0713064798700291	-0.019527320393133	0.202	0.214	1	Astrocytes	chr2-223321456-223323328	0.962617541792905
0.0715790632328666	0.0382780757802746	0.218	0.191	1	Astrocytes	chr7-9833757-9835128	0.962617541792905
0.0715801162437149	0.0277967549191709	0.1	0.086	1	Astrocytes	chr7-24938456-24940132	0.962617541792905
0.0716478661645604	0.0474287006038537	0.398	0.363	1	Astrocytes	chr14-84169249-84172014	0.962617541792905
0.0717108809378348	-0.0235089479133836	0.174	0.184	1	Astrocytes	chr6-33652822-33653273	0.962617541792905
0.0717611205256688	-0.0194192065675577	0.107	0.117	1	Astrocytes	chr7-129619796-129620720	0.962617541792905
0.0719635118241001	-0.0211406634880183	0.127	0.135	1	Astrocytes	chr4-30569706-30570675	0.962617541792905
0.0722450106285116	-0.0227157185390406	0.2	0.21	1	Astrocytes	chr15-34399483-34400843	0.962617541792905
0.0722978536214246	-0.0204092567114524	0.136	0.16	1	Astrocytes	chr10-11723057-11724507	0.962617541792905
0.0723152314191675	-0.0220558893401843	0.195	0.203	1	Astrocytes	chr1-1702223-1703778	0.962617541792905
0.0723321993142785	0.0374981852880893	0.21	0.188	1	Astrocytes	chr8-51194876-51195984	0.962617541792905
0.0723565931834475	0.0341852906261982	0.183	0.163	1	Astrocytes	chr10-86698703-86699254	0.962617541792905
0.0723758899971366	0.0414292486709429	0.293	0.271	1	Astrocytes	chr19-54477346-54479086	0.962617541792905
0.0723950528969498	0.0253952860169312	0.101	0.082	1	Astrocytes	chr1-221208106-221208575	0.962617541792905
0.0725832189872954	0.0332622791484649	0.174	0.154	1	Astrocytes	chr6-96170896-96172523	0.962617541792905
0.0726955228278659	-0.0247016981398366	0.274	0.301	1	Astrocytes	chr8-48801018-48802513	0.962617541792905
0.0727047366287816	-0.0220991520321362	0.148	0.161	1	Astrocytes	chr11-66748682-66749673	0.962617541792905
0.0728542680074899	-0.0212620403965002	0.144	0.161	1	Astrocytes	chr7-35266589-35268476	0.962617541792905
0.0729829689249096	-0.0209946214874397	0.323	0.336	1	Astrocytes	chr4-27070369-27071849	0.962617541792905
0.0730584827021331	0.0362613105696102	0.184	0.163	1	Astrocytes	chr2-183311686-183313829	0.962617541792905
0.0730909239731742	-0.0231273861732244	0.33	0.346	1	Astrocytes	chr18-55796491-55797970	0.962617541792905
0.0731034756361281	0.0344543730613805	0.143	0.126	1	Astrocytes	chr15-59330489-59332778	0.962617541792905
0.0731239002199867	0.0311331089603548	0.166	0.146	1	Astrocytes	chr7-23591096-23592020	0.962617541792905
0.0731558254080002	-0.0225456507754552	0.16	0.17	1	Astrocytes	chr20-23004431-23006616	0.962617541792905
0.0731722631836918	0.0401729235977498	0.23	0.204	1	Astrocytes	chr4-51946167-51947370	0.962617541792905
0.0732259985783807	-0.0205798518681412	0.101	0.11	1	Astrocytes	chr12-38045372-38046318	0.962617541792905
0.0734140626726726	-0.020399202160904	0.112	0.129	1	Astrocytes	chr18-15905041-15906644	0.962617541792905
0.0734447678518142	0.0299332276545982	0.114	0.095	1	Astrocytes	chr15-34313569-34314627	0.962617541792905
0.0734844562617284	-0.0200731826054728	0.189	0.211	1	Astrocytes	chr19-56053528-56054962	0.962617541792905
0.0735030445186118	-0.0234615520923393	0.253	0.262	1	Astrocytes	chr1-233033099-233033921	0.962617541792905
0.0735349298284134	-0.025109712652345	0.289	0.316	1	Astrocytes	chr7-129969704-129970795	0.962617541792905
0.0735615573578669	-0.021525968930016	0.174	0.182	1	Astrocytes	chr7-9883563-9884997	0.962617541792905
0.0735931308774873	0.0384242389660389	0.229	0.213	1	Astrocytes	chr1-161771241-161773322	0.962617541792905
0.0736530910569341	-0.0190633484554094	0.129	0.139	1	Astrocytes	chr1-88670772-88672017	0.962617541792905
0.0736650216378109	0.0391338658306464	0.256	0.228	1	Astrocytes	chr2-252691149-252692772	0.962617541792905
0.0737728434806963	-0.0258308303720104	0.337	0.339	1	Astrocytes	chr8-115139562-115141050	0.962617541792905
0.0739499449334027	-0.0213134408547621	0.121	0.133	1	Astrocytes	chr11-89259694-89260644	0.962617541792905
0.0739583799801382	0.0316600428916096	0.145	0.127	1	Astrocytes	chr3-39595426-39597283	0.962617541792905
0.0739667217633111	-0.023454595401034	0.299	0.312	1	Astrocytes	chr14-82309397-82310362	0.962617541792905
0.074213773893248	-0.0209064156686376	0.383	0.407	1	Astrocytes	chr20-48502434-48504691	0.962617541792905
0.0742976489858327	0.0299040782894152	0.153	0.131	1	Astrocytes	chr1-13495326-13496782	0.962617541792905
0.074298641531177	-0.017746255288077	0.095	0.103	1	Astrocytes	chr6-47915530-47916968	0.962617541792905
0.0743027207762757	0.0510182176401663	0.399	0.367	1	Astrocytes	chr14-86414421-86416267	0.962617541792905
0.0743661768496069	-0.0244161958540363	0.31	0.324	1	Astrocytes	chr12-17349562-17351012	0.962617541792905
0.0744231776565821	-0.02001025455566	0.16	0.174	1	Astrocytes	chr2-237750906-237752471	0.962617541792905
0.0745104562237952	-0.0190229838994718	0.121	0.132	1	Astrocytes	chr10-15657895-15658810	0.962617541792905
0.0746021279794112	0.0349506304352518	0.181	0.16	1	Astrocytes	chr1-80221616-80222543	0.962617541792905
0.0746745568883426	0.029269032030995	0.129	0.111	1	Astrocytes	chr5-152464027-152465324	0.962617541792905
0.0746855074095732	-0.0219841752428371	0.234	0.245	1	Astrocytes	chr1-71289323-71291017	0.962617541792905
0.0747157704920395	0.0459576277859711	0.316	0.294	1	Astrocytes	chr6-2542907-2543875	0.962617541792905
0.0748719165094042	-0.0189186522772208	0.096	0.101	1	Astrocytes	chr1-221871352-221872575	0.962617541792905
0.074942347195757	-0.0238160725560508	0.251	0.267	1	Astrocytes	chr1-276010404-276012296	0.962617541792905
0.0749522804335988	0.0319557979498452	0.164	0.139	1	Astrocytes	chr9-52987438-52989246	0.962617541792905
0.0749815324506058	0.0426025215275905	0.316	0.286	1	Astrocytes	chr17-1678943-1681088	0.962617541792905
0.0750042900910452	0.028884078013521	0.122	0.105	1	Astrocytes	chr8-32529849-32531215	0.962617541792905
0.0750248197888765	0.0295163594163999	0.137	0.116	1	Astrocytes	chr1-72398262-72399829	0.962617541792905
0.0751529502609242	0.0365641955911921	0.225	0.204	1	Astrocytes	chr15-37029222-37030886	0.962617541792905
0.0751537275391055	0.0412930074778257	0.239	0.216	1	Astrocytes	chr15-108209622-108212103	0.962617541792905
0.0751585163487198	0.0268778467829371	0.118	0.097	1	Astrocytes	chr8-71509076-71510238	0.962617541792905
0.0751931066732136	0.0416720477651684	0.248	0.218	1	Astrocytes	chr4-129568855-129569978	0.962617541792905
0.0754338096615665	-0.0322671238189541	0.176	0.19	1	Astrocytes	chr12-3350314-3352239	0.962617541792905
0.0755088896397025	0.0440429315109067	0.308	0.284	1	Astrocytes	chr19-17114495-17115864	0.962617541792905
0.0756008219755082	-0.0196569422284451	0.111	0.123	1	Astrocytes	chr7-12610954-12612277	0.962617541792905
0.0756165118999485	-0.0217135797591415	0.155	0.167	1	Astrocytes	chr8-12227394-12228470	0.962617541792905
0.0757239319878546	-0.0239481456599238	0.294	0.297	1	Astrocytes	chr7-97844791-97846418	0.962617541792905
0.0757724773013232	0.0304713636263256	0.16	0.144	1	Astrocytes	chr4-138854933-138856383	0.962617541792905
0.0758769557149304	0.0341359739637074	0.183	0.166	1	Astrocytes	chr5-142680520-142681788	0.962617541792905
0.0758769574560168	-0.022112305153606	0.39	0.399	1	Astrocytes	chr12-6341148-6342637	0.962617541792905
0.0758776988837874	-0.0187284350774058	0.113	0.125	1	Astrocytes	chr3-44193194-44195207	0.962617541792905
0.0758904167328339	-0.0215313861923325	0.187	0.201	1	Astrocytes	chr1-129079536-129080330	0.962617541792905
0.0759473414398704	0.0526362575140251	0.456	0.432	1	Astrocytes	chr7-126560785-126563374	0.962617541792905
0.0760206170799268	-0.0216203317607366	0.098	0.116	1	Astrocytes	chr8-50209791-50210969	0.962617541792905
0.0760740472547555	-0.0213613960723164	0.188	0.205	1	Astrocytes	chr1-84490395-84492316	0.962617541792905
0.0761214733974807	0.050192970651872	0.428	0.405	1	Astrocytes	chr10-104357876-104359858	0.962617541792905
0.0761933223028689	0.0307709767016787	0.149	0.126	1	Astrocytes	chr18-32078959-32079748	0.962617541792905
0.0762035625335902	0.0282963042647838	0.111	0.092	1	Astrocytes	chr5-128008607-128009951	0.962617541792905
0.076209425775049	-0.0206743178791448	0.177	0.194	1	Astrocytes	chr1-185099611-185100573	0.962617541792905
0.0762974457275873	0.0332068067934631	0.191	0.173	1	Astrocytes	chr5-140888194-140890107	0.962617541792905
0.0763026173434905	-0.0197838082341176	0.114	0.122	1	Astrocytes	chr8-48432313-48433735	0.962617541792905
0.0763069733960249	0.0249880461750398	0.101	0.086	1	Astrocytes	chr5-140014693-140015856	0.962617541792905
0.0764459970413081	0.0305009752896079	0.171	0.162	1	Astrocytes	chr12-40417259-40418766	0.962617541792905
0.0766060921993724	0.0298299961458782	0.149	0.133	1	Astrocytes	chr6-109103470-109104590	0.962617541792905
0.0767305168291438	-0.0223883316497457	0.219	0.233	1	Astrocytes	chr14-34039495-34041389	0.962617541792905
0.0768581975006564	0.0383448500519515	0.225	0.205	1	Astrocytes	chr2-122689754-122691103	0.962617541792905
0.0768876784652086	0.0448195308186078	0.315	0.28	1	Astrocytes	chr18-70732776-70734670	0.962617541792905
0.076899748364818	0.0320970393591995	0.144	0.123	1	Astrocytes	chr4-44321386-44322761	0.962617541792905
0.0769264043680715	0.0294564965188447	0.14	0.124	1	Astrocytes	chr2-122854825-122855915	0.962617541792905
0.0770574824299884	-0.0198501475743545	0.129	0.142	1	Astrocytes	chr18-49932808-49933464	0.962617541792905
0.0771362020876176	-0.026832308939013	0.3	0.309	1	Astrocytes	chr11-32307320-32309789	0.962617541792905
0.0771506597817174	0.0343292908884447	0.18	0.153	1	Astrocytes	chr18-70851927-70853031	0.962617541792905
0.0771936620886167	-0.0213110571342818	0.371	0.376	1	Astrocytes	chr5-153625247-153626685	0.962617541792905
0.0772220615598148	-0.0189922974337907	0.095	0.107	1	Astrocytes	chr11-75481716-75482386	0.962617541792905
0.0772662119300604	-0.0232000006122272	0.227	0.245	1	Astrocytes	chr7-142105537-142107338	0.962617541792905
0.0774332042666443	0.0405007181902255	0.259	0.235	1	Astrocytes	chr19-24486514-24487899	0.962617541792905
0.0774371054738027	-0.0235732539423029	0.315	0.325	1	Astrocytes	chr4-177401827-177403687	0.962617541792905
0.0775354614490872	0.0433033766749233	0.304	0.282	1	Astrocytes	chr10-77662942-77664006	0.962617541792905
0.0775895636063742	0.0346247527260011	0.19	0.17	1	Astrocytes	chr2-29597597-29598856	0.962617541792905
0.0775914135078105	-0.0218382571502933	0.353	0.363	1	Astrocytes	chr15-106256590-106258449	0.962617541792905
0.0777514010293484	0.0286895471770154	0.122	0.101	1	Astrocytes	chr1-100948646-100949267	0.962617541792905
0.0778015162000215	0.0372289451183098	0.206	0.179	1	Astrocytes	chr1-170463529-170465717	0.962617541792905
0.0778475785289764	0.0417249954181029	0.274	0.254	1	Astrocytes	chr14-81068815-81070313	0.962617541792905
0.0779208757156572	0.0253205256149091	0.114	0.095	1	Astrocytes	chr15-23775558-23776863	0.962617541792905
0.0779357421304148	-0.0217271579111202	0.138	0.154	1	Astrocytes	chr19-47505525-47507850	0.962617541792905
0.0780204843227897	-0.0216029739473029	0.277	0.294	1	Astrocytes	chr14-86812184-86813172	0.962617541792905
0.0781416749313966	0.0319029533940849	0.162	0.142	1	Astrocytes	chr5-134691323-134692527	0.962617541792905
0.0781619672455846	0.0431499382762976	0.316	0.295	1	Astrocytes	chr5-166463607-166465055	0.962617541792905
0.0782278955930426	0.0475667003837663	0.831	0.834	1	Astrocytes	chr1-11909673-11912489	0.962617541792905
0.0783798937895177	0.0281468284518114	0.123	0.1	1	Astrocytes	chr1-274082007-274083086	0.962617541792905
0.0785394556337423	-0.0185154875328479	0.194	0.209	1	Astrocytes	chr8-112593589-112595275	0.962617541792905
0.0785470611036871	0.040340958866668	0.249	0.229	1	Astrocytes	chr9-105463607-105465666	0.962617541792905
0.0785633888757715	0.0327507874739133	0.163	0.146	1	Astrocytes	chr18-87628025-87629327	0.962617541792905
0.0787060799829332	-0.0181689643930093	0.138	0.153	1	Astrocytes	chr20-46821292-46822648	0.962617541792905
0.0787614051385143	0.0267332126366606	0.101	0.086	1	Astrocytes	chr16-31846592-31847651	0.962617541792905
0.0787825823770125	0.0279318824258425	0.132	0.116	1	Astrocytes	chr5-150529816-150532105	0.962617541792905
0.0787955640795265	0.0326191623841064	0.186	0.163	1	Astrocytes	chr1-220113690-220115030	0.962617541792905
0.0788944897905535	-0.0222166034316938	0.239	0.249	1	Astrocytes	chr9-29983734-29986151	0.962617541792905
0.0789223839898358	0.0318323254554641	0.158	0.137	1	Astrocytes	chr19-26173159-26174530	0.962617541792905
0.0790272434134599	0.0289615047956922	0.128	0.103	1	Astrocytes	chr16-4652125-4652895	0.962617541792905
0.0790459281757932	0.0288696694926773	0.14	0.12	1	Astrocytes	chr15-47210878-47212478	0.962617541792905
0.0790511138865866	0.0265722456356371	0.112	0.094	1	Astrocytes	chr10-89330106-89331503	0.962617541792905
0.0790939946172083	-0.0198957369456094	0.19	0.196	1	Astrocytes	chr4-182599423-182600615	0.962617541792905
0.079157148645848	-0.0203077636135323	0.182	0.19	1	Astrocytes	chr17-9188544-9189310	0.962617541792905
0.0791643963066714	-0.0220056435872844	0.411	0.418	1	Astrocytes	chr19-59583139-59584608	0.962617541792905
0.0791905245954806	-0.0245175714823471	0.277	0.297	1	Astrocytes	chr8-64087942-64089535	0.962617541792905
0.0793654015474411	-0.017273812299611	0.097	0.111	1	Astrocytes	chr8-131954666-131955854	0.962617541792905
0.0793973263808161	0.0449458514789192	0.326	0.308	1	Astrocytes	chr6-2885335-2887158	0.962617541792905
0.0794191942508283	0.0328875340803503	0.162	0.139	1	Astrocytes	chr16-54495061-54495886	0.962617541792905
0.0794428894562471	-0.0183920189164438	0.123	0.13	1	Astrocytes	chr1-47161671-47163093	0.962617541792905
0.0794523895938142	0.0279402970632314	0.124	0.106	1	Astrocytes	chr1-129177079-129178080	0.962617541792905
0.0794915553924087	0.0260021116167386	0.109	0.092	1	Astrocytes	chr6-72911692-72912936	0.962617541792905
0.0795150038358972	-0.0212808433091961	0.155	0.168	1	Astrocytes	chr5-144775898-144776323	0.962617541792905
0.0795207663992861	-0.0197083130652654	0.274	0.288	1	Astrocytes	chr3-92968314-92969869	0.962617541792905
0.0795565656075888	-0.0234039650605906	0.16	0.174	1	Astrocytes	chr19-25261226-25262806	0.962617541792905
0.0795704465098239	-0.0196899896192932	0.127	0.134	1	Astrocytes	chr2-141758785-141759643	0.962617541792905
0.079624278645896	-0.0189870335546596	0.123	0.132	1	Astrocytes	chr7-70903169-70903699	0.962617541792905
0.079752270463827	0.0321244850895206	0.13	0.117	1	Astrocytes	chr11-32255419-32256801	0.962617541792905
0.0797815807908049	0.0335149646025985	0.214	0.178	1	Astrocytes	chr3-164423838-164425661	0.962617541792905
0.079849218614827	0.0622521429028179	0.492	0.464	1	Astrocytes	chrX-155861727-155863781	0.962617541792905
0.0799811183719217	-0.02220165061097	0.142	0.159	1	Astrocytes	chr6-2525190-2526004	0.962617541792905
0.0801477215040121	0.0322639228009082	0.151	0.132	1	Astrocytes	chr3-140766806-140767998	0.962617541792905
0.0801937038371634	-0.018703206081604	0.31	0.317	1	Astrocytes	chr3-29802110-29803365	0.962617541792905
0.0802300025338942	-0.0198596153951808	0.155	0.156	1	Astrocytes	chr19-40960892-40962045	0.962617541792905
0.0802483941040163	-0.0193664836889794	0.118	0.128	1	Astrocytes	chr10-67531539-67532634	0.962617541792905
0.0802855326276122	-0.0190074728159833	0.121	0.137	1	Astrocytes	chr5-36693004-36694106	0.962617541792905
0.0802956493065591	-0.0176643556833712	0.096	0.109	1	Astrocytes	chr8-7492010-7492944	0.962617541792905
0.0803749914516613	0.0305075511751682	0.166	0.143	1	Astrocytes	chr2-94376209-94378943	0.962617541792905
0.0804947276302336	0.0501538312512355	0.382	0.354	1	Astrocytes	chr9-111326893-111328943	0.962617541792905
0.0805337746603942	-0.0206960120237048	0.166	0.179	1	Astrocytes	chr14-11321322-11322518	0.962617541792905
0.080606120534737	-0.0214993459716694	0.298	0.309	1	Astrocytes	chr15-3410021-3411163	0.962617541792905
0.0806220792242944	0.0404359081682309	0.27	0.248	1	Astrocytes	chr7-121462338-121463792	0.962617541792905
0.080627909525698	-0.0180539255304658	0.099	0.111	1	Astrocytes	chr5-166947470-166948487	0.962617541792905
0.0807182807149204	-0.0196367775125087	0.126	0.132	1	Astrocytes	chr16-81279307-81281170	0.962617541792905
0.080764125115508	-0.0225630104940904	0.177	0.201	1	Astrocytes	chr20-6683256-6684398	0.962617541792905
0.0808838053573085	0.0266336291331985	0.111	0.094	1	Astrocytes	chr18-61271020-61271933	0.962617541792905
0.0810693919042054	0.0407796783746136	0.288	0.261	1	Astrocytes	chr8-71101658-71103442	0.962617541792905
0.0810890847673766	0.0375377108357852	0.248	0.224	1	Astrocytes	chr6-44364298-44364944	0.962617541792905
0.0811075504325913	-0.020538719562877	0.134	0.153	1	Astrocytes	chr16-1662446-1663625	0.962617541792905
0.0811568665693793	-0.0192168302587093	0.104	0.115	1	Astrocytes	chr17-11683401-11684301	0.962617541792905
0.0812439729558833	0.0371782034308998	0.246	0.22	1	Astrocytes	chr18-65768031-65769228	0.962617541792905
0.0813682868477779	0.0429286594228382	0.278	0.26	1	Astrocytes	chr1-175596880-175598033	0.962617541792905
0.0814400795270226	0.0258983912525695	0.108	0.092	1	Astrocytes	chr10-106317858-106318441	0.962617541792905
0.0814571935750373	0.0247527779682132	0.107	0.091	1	Astrocytes	chr6-7304515-7305519	0.962617541792905
0.0814898688115328	0.0283895298206899	0.131	0.118	1	Astrocytes	chr7-97901856-97903060	0.962617541792905
0.0815673712533702	-0.022895654458357	0.281	0.3	1	Astrocytes	chr1-197800178-197801642	0.962617541792905
0.081571891924257	-0.0184457516936578	0.218	0.236	1	Astrocytes	chr8-118923658-118924902	0.962617541792905
0.0815811310810548	0.0446483643435727	0.245	0.23	1	Astrocytes	chr13-110801222-110802760	0.962617541792905
0.0816662996071051	0.035192907763654	0.183	0.159	1	Astrocytes	chr16-2278125-2279691	0.962617541792905
0.0817660936134666	0.0477999382254215	0.334	0.312	1	Astrocytes	chr2-174012165-174014282	0.962617541792905
0.0817665227377998	0.0324873815927271	0.189	0.163	1	Astrocytes	chr5-126666126-126667494	0.962617541792905
0.0817685503716185	0.0244325547093815	0.101	0.085	1	Astrocytes	chr7-12190799-12191610	0.962617541792905
0.0818320557676684	-0.0155588874806345	0.09	0.102	1	Astrocytes	chr10-10628990-10630434	0.962617541792905
0.0821621967633372	-0.0195456789254644	0.488	0.492	1	Astrocytes	chr5-5465668-5468424	0.962617541792905
0.0822396204725684	-0.0196832794628579	0.162	0.177	1	Astrocytes	chrX-37468938-37471316	0.962617541792905
0.082380738457763	0.0331946758640616	0.176	0.152	1	Astrocytes	chr7-52965401-52968019	0.962617541792905
0.082524753007078	-0.022004224415722	0.359	0.366	1	Astrocytes	chr9-10292926-10294428	0.962617541792905
0.0826144265598905	-0.019017105677161	0.135	0.153	1	Astrocytes	chr1-2896426-2897777	0.962617541792905
0.0826783802522982	-0.021576502931136	0.178	0.192	1	Astrocytes	chr17-20195795-20196524	0.962617541792905
0.082753111702933	0.0455386659590427	0.315	0.286	1	Astrocytes	chr12-38689028-38691780	0.962617541792905
0.0828333626317791	0.0277094340882796	0.11	0.093	1	Astrocytes	chr3-152327414-152329560	0.962617541792905
0.0828962492006311	-0.0219188821599996	0.273	0.286	1	Astrocytes	chr12-51250173-51251715	0.962617541792905
0.0829540370708167	-0.021542466844461	0.121	0.137	1	Astrocytes	chr1-85103233-85104304	0.962617541792905
0.0830298834755486	0.0426074911868092	0.306	0.278	1	Astrocytes	chr15-109393997-109395793	0.962617541792905
0.0831043311457022	0.0471075669002667	0.344	0.311	1	Astrocytes	chr4-140886074-140887428	0.962617541792905
0.0832237687735471	-0.0206115286035231	0.285	0.298	1	Astrocytes	chr15-12835122-12836159	0.962617541792905
0.0832873115064968	0.0358586174559102	0.197	0.176	1	Astrocytes	chr7-55603730-55605259	0.962617541792905
0.0833165827264254	0.0397664677933985	0.245	0.222	1	Astrocytes	chr14-44183531-44185756	0.962617541792905
0.0833185541336522	-0.0249062577431792	0.17	0.195	1	Astrocytes	chr16-3961086-3962125	0.962617541792905
0.0834508335675449	0.0246045218494962	0.111	0.096	1	Astrocytes	chr8-114299692-114300798	0.962617541792905
0.083461420222065	-0.02181118408559	0.193	0.208	1	Astrocytes	chr1-104202886-104204346	0.962617541792905
0.0834650353345277	-0.0245213433632682	0.093	0.108	1	Astrocytes	chr1-55228324-55229345	0.962617541792905
0.0835494633012883	0.0464165446348898	0.379	0.346	1	Astrocytes	chr10-16969764-16971722	0.962617541792905
0.0836616710176207	-0.0179658025894237	0.091	0.104	1	Astrocytes	chrX-12963115-12964380	0.962617541792905
0.0836800797933811	0.0297802049171326	0.14	0.12	1	Astrocytes	chr20-47139240-47140340	0.962617541792905
0.0837490837881321	-0.022346806590945	0.262	0.281	1	Astrocytes	chr13-103439686-103440680	0.962617541792905
0.0837775970038048	0.0441577660201604	0.304	0.281	1	Astrocytes	chr5-152505668-152507652	0.962617541792905
0.0838006790683269	0.038632547869519	0.264	0.236	1	Astrocytes	chr11-61083481-61085206	0.962617541792905
0.0838074734238824	-0.0178659076398696	0.086	0.101	1	Astrocytes	chr19-2439655-2440462	0.962617541792905
0.08385282299827	0.0444550288724939	0.351	0.331	1	Astrocytes	chr5-57945982-57948036	0.962617541792905
0.0839010401487508	-0.0200493037329648	0.204	0.215	1	Astrocytes	chr12-25263633-25266380	0.962617541792905
0.083921636698518	0.0284606559654964	0.124	0.104	1	Astrocytes	chr19-55388337-55389901	0.962617541792905
0.0839978931059383	-0.024562422951055	0.496	0.498	1	Astrocytes	chr2-187598408-187599814	0.962617541792905
0.0840173722663839	-0.0319312275985796	0.182	0.199	1	Astrocytes	chrX-36469230-36470528	0.962617541792905
0.0840250787547872	-0.0197323709835333	0.098	0.111	1	Astrocytes	chr3-124776079-124778286	0.962617541792905
0.0840473444753651	0.0293834637496961	0.13	0.115	1	Astrocytes	chrX-11640362-11641992	0.962617541792905
0.0841319683609925	-0.0159529734650262	0.105	0.111	1	Astrocytes	chr8-91437923-91438635	0.962617541792905
0.0841584715448037	-0.0218687991487816	0.158	0.179	1	Astrocytes	chr5-99565453-99566949	0.962617541792905
0.0842634095254004	-0.0203133973147289	0.359	0.369	1	Astrocytes	chr8-119523193-119524918	0.962617541792905
0.0842738344581482	-0.0187271453625385	0.09	0.101	1	Astrocytes	chr1-143534253-143536045	0.962617541792905
0.08436147722059	0.0373282387019068	0.223	0.203	1	Astrocytes	chr3-150602286-150603766	0.962617541792905
0.0844915331485873	-0.0221021154544619	0.249	0.27	1	Astrocytes	chr3-172573747-172575402	0.962617541792905
0.0846712386783788	0.0397335374447162	0.299	0.271	1	Astrocytes	chr1-157920395-157922261	0.962617541792905
0.0847331743451209	0.0343697256072117	0.141	0.125	1	Astrocytes	chr6-136719243-136721055	0.962617541792905
0.0847342545128965	0.0403240524369725	0.288	0.276	1	Astrocytes	chr3-72079642-72081112	0.962617541792905
0.0848865891584353	-0.0203015933255762	0.167	0.177	1	Astrocytes	chr10-75972402-75972904	0.962617541792905
0.0850599963752628	0.0249432528236003	0.107	0.094	1	Astrocytes	chr1-80613080-80613461	0.962617541792905
0.0850722138847964	-0.0195838157712113	0.108	0.122	1	Astrocytes	chr7-66874535-66874891	0.962617541792905
0.085109691662272	-0.0226167037460371	0.21	0.212	1	Astrocytes	chr12-24473604-24474905	0.962617541792905
0.0852472786964658	0.0314343546243016	0.168	0.143	1	Astrocytes	chr3-5557925-5559538	0.962617541792905
0.0853635298609293	0.0344466600317059	0.183	0.16	1	Astrocytes	chr18-6574563-6577074	0.962617541792905
0.0855306731729009	-0.0194629573689721	0.23	0.239	1	Astrocytes	chr1-219373524-219374720	0.962617541792905
0.0855409053854145	0.0295878104451588	0.147	0.128	1	Astrocytes	chr1-251044662-251046368	0.962617541792905
0.0855831349597755	-0.020216652229966	0.115	0.125	1	Astrocytes	chr3-47516557-47518729	0.962617541792905
0.0856561404687661	-0.0226140003714618	0.307	0.323	1	Astrocytes	chr9-10499708-10501164	0.962617541792905
0.0857992025690435	0.0352410738135782	0.183	0.159	1	Astrocytes	chr8-45680750-45681771	0.962617541792905
0.0858095099751829	0.0363521707071832	0.229	0.202	1	Astrocytes	chr9-43048854-43050369	0.962617541792905
0.0858337710875933	0.0284669177392088	0.134	0.115	1	Astrocytes	chr10-109908850-109910057	0.962617541792905
0.0860549497925879	0.0383959484288329	0.232	0.217	1	Astrocytes	chr8-118736477-118738474	0.962617541792905
0.0860734664572363	-0.0198314949272931	0.182	0.191	1	Astrocytes	chr4-119713428-119715160	0.962617541792905
0.0860836301033195	-0.0176281016081077	0.099	0.112	1	Astrocytes	chr8-62885293-62886319	0.962617541792905
0.0861066768479841	0.0383832806557918	0.181	0.167	1	Astrocytes	chr8-27775993-27777963	0.962617541792905
0.0861895834209915	-0.0208670602669807	0.265	0.282	1	Astrocytes	chr10-94806647-94808166	0.962617541792905
0.0862273503562592	0.030734471151429	0.146	0.128	1	Astrocytes	chr10-15210668-15211742	0.962617541792905
0.0862675656945037	-0.023495187499326	0.246	0.252	1	Astrocytes	chr10-86308626-86309780	0.962617541792905
0.0865105566225986	-0.0252556198666485	0.108	0.125	1	Astrocytes	chr1-55653700-55654337	0.962617541792905
0.0866083980416499	-0.0182281320523169	0.289	0.285	1	Astrocytes	chr6-36940414-36941888	0.962617541792905
0.0866407383486766	-0.0212195633699024	0.205	0.218	1	Astrocytes	chr20-11016622-11017838	0.962617541792905
0.0867375387255642	0.0278973857767089	0.103	0.083	1	Astrocytes	chr1-261668580-261670583	0.962617541792905
0.0869565185092611	0.0261878712393245	0.106	0.098	1	Astrocytes	chr4-78734765-78736166	0.962617541792905
0.0871823756942748	0.0387675784232644	0.188	0.164	1	Astrocytes	chr8-36727684-36729825	0.962617541792905
0.0872158359335922	0.0283387581114821	0.138	0.12	1	Astrocytes	chr4-181923851-181925763	0.962617541792905
0.087326945914894	0.0272002301883694	0.121	0.103	1	Astrocytes	chr8-127170918-127172570	0.962617541792905
0.0873548453387085	0.0348974614970488	0.195	0.178	1	Astrocytes	chr20-38394740-38395591	0.962617541792905
0.0874191302861186	-0.0179658025894237	0.093	0.106	1	Astrocytes	chr9-13707008-13708114	0.962617541792905
0.0874237991643849	0.0440871300128143	0.348	0.331	1	Astrocytes	chr6-98565928-98567798	0.962617541792905
0.0875139188201037	-0.0197777023837591	0.341	0.355	1	Astrocytes	chr5-152405667-152407138	0.962617541792905
0.0875368166983093	0.0355913826053046	0.19	0.172	1	Astrocytes	chr4-84739906-84741247	0.962617541792905
0.0876070166158789	0.0310251100609778	0.15	0.125	1	Astrocytes	chr1-164589322-164591095	0.962617541792905
0.087638109947638	-0.0200141192118016	0.124	0.135	1	Astrocytes	chr10-90133568-90134773	0.962617541792905
0.0876596468747317	0.0348003269996087	0.21	0.182	1	Astrocytes	chr9-49902331-49903740	0.962617541792905
0.0877217039112474	0.0343326520740339	0.182	0.167	1	Astrocytes	chr4-161683888-161685524	0.962617541792905
0.0877726508314822	-0.0175981418906332	0.15	0.163	1	Astrocytes	chr2-29120369-29121675	0.962617541792905
0.0878177775210009	-0.0192585167594085	0.113	0.131	1	Astrocytes	chr3-101381902-101383024	0.962617541792905
0.0878904392937078	-0.0191507761466566	0.12	0.134	1	Astrocytes	chr10-15459524-15460778	0.962617541792905
0.0879252915271559	-0.0188144726979395	0.128	0.143	1	Astrocytes	chr10-31531940-31532980	0.962617541792905
0.0880484325448212	-0.0210549384188515	0.168	0.181	1	Astrocytes	chr19-40926050-40926686	0.962617541792905
0.0881527798605293	-0.0204233134911106	0.185	0.192	1	Astrocytes	chr19-10518685-10519661	0.962617541792905
0.0882009262862579	-0.0220426556974199	0.29	0.303	1	Astrocytes	chr10-104154863-104156401	0.962617541792905
0.0882664374386448	0.0489563569762556	0.427	0.397	1	Astrocytes	chr14-104611732-104613521	0.962617541792905
0.0883461434250735	0.0435815254718105	0.348	0.337	1	Astrocytes	chr5-58484048-58485586	0.962617541792905
0.0883663672856246	-0.0223469301338582	0.291	0.293	1	Astrocytes	chr12-18750593-18753237	0.962617541792905
0.0884611394336047	-0.0208611475918107	0.239	0.25	1	Astrocytes	chr5-167330140-167331874	0.962617541792905
0.0884916289651945	0.0308438366941995	0.149	0.132	1	Astrocytes	chr2-57404373-57405334	0.962617541792905
0.088521206253512	0.0384039349917699	0.246	0.222	1	Astrocytes	chr6-123655106-123657066	0.962617541792905
0.0885352449100238	-0.0203440283146618	0.152	0.165	1	Astrocytes	chr4-170429026-170430187	0.962617541792905
0.088580595479486	-0.0231235235969147	0.324	0.33	1	Astrocytes	chr10-103712367-103713696	0.962617541792905
0.0885837805841455	0.030429851744632	0.169	0.155	1	Astrocytes	chr5-166998303-166999850	0.962617541792905
0.0885869257761593	0.0241616138263405	0.114	0.094	1	Astrocytes	chr13-51994685-51995254	0.962617541792905
0.0886162906925958	-0.0187057455775074	0.191	0.2	1	Astrocytes	chr5-152227100-152228280	0.962617541792905
0.0886960470982162	0.0239630407742753	0.102	0.08	1	Astrocytes	chr7-35449242-35450396	0.962617541792905
0.0888364096359102	-0.0199336690885897	0.141	0.149	1	Astrocytes	chr1-29215142-29216771	0.962617541792905
0.0889198138032586	0.0424579666996847	0.284	0.257	1	Astrocytes	chr5-101404821-101406327	0.962617541792905
0.0889661497116725	-0.0222028388751763	0.26	0.265	1	Astrocytes	chr3-124084576-124085240	0.962617541792905
0.0889977398095027	0.0360990285981795	0.241	0.22	1	Astrocytes	chr20-3818640-3819408	0.962617541792905
0.0891358544803005	0.0261417717515283	0.128	0.116	1	Astrocytes	chr10-34185568-34186836	0.962617541792905
0.0891430910001081	-0.0200584336018946	0.222	0.243	1	Astrocytes	chr1-156294900-156296636	0.962617541792905
0.0892366538973044	0.0266744780725326	0.11	0.09	1	Astrocytes	chr19-53821178-53822342	0.962617541792905
0.089261472722899	-0.0194593992925133	0.165	0.186	1	Astrocytes	chr18-31574271-31576533	0.962617541792905
0.0892651402449827	-0.0197927504050408	0.294	0.301	1	Astrocytes	chr7-119602881-119603984	0.962617541792905
0.0892901630488416	-0.02074174597221	0.111	0.127	1	Astrocytes	chr1-204602700-204604109	0.962617541792905
0.0893795285117936	0.0415761336964574	0.28	0.26	1	Astrocytes	chr10-67324458-67326119	0.962617541792905
0.089399833739544	0.0452682148441407	0.341	0.325	1	Astrocytes	chr1-71415154-71416368	0.962617541792905
0.0894360785984681	-0.0214763504180824	0.23	0.241	1	Astrocytes	chr12-37479542-37480896	0.962617541792905
0.0894908067731232	0.0270590955026654	0.128	0.108	1	Astrocytes	chr1-224994233-224995290	0.962617541792905
0.0895767221279826	0.0300797975603162	0.164	0.144	1	Astrocytes	chr8-48421423-48422206	0.962617541792905
0.0895778074077185	0.0240493767762694	0.103	0.086	1	Astrocytes	chr3-46359864-46361445	0.962617541792905
0.0900356689033534	-0.0205792041062136	0.218	0.23	1	Astrocytes	chr3-160886918-160887438	0.962617541792905
0.0900376108645023	0.0275189681729509	0.121	0.106	1	Astrocytes	chr1-72859815-72861796	0.962617541792905
0.0900380875812045	-0.0214570778912135	0.266	0.276	1	Astrocytes	chr10-48569011-48570921	0.962617541792905
0.0900461632256447	0.0429893804800443	0.276	0.252	1	Astrocytes	chr10-37313770-37315858	0.962617541792905
0.0901201729918606	0.0323515458340062	0.152	0.134	1	Astrocytes	chr6-108996189-108997782	0.962617541792905
0.0901382733621874	-0.019578452773921	0.182	0.192	1	Astrocytes	chr8-53817035-53818377	0.962617541792905
0.0903129153080531	-0.0177093969064612	0.132	0.144	1	Astrocytes	chr5-60572104-60573195	0.962617541792905
0.0903962940517959	0.0349066398791689	0.223	0.199	1	Astrocytes	chr18-52509250-52511200	0.962617541792905
0.090535202022794	-0.0205352270630722	0.399	0.413	1	Astrocytes	chr5-147534735-147536406	0.962617541792905
0.0905422569293167	0.0465981704117392	0.386	0.358	1	Astrocytes	chr14-103321461-103323892	0.962617541792905
0.0905864151346717	0.0252788463520577	0.114	0.099	1	Astrocytes	chr5-173247612-173249207	0.962617541792905
0.0905931600419316	-0.0203484891462398	0.109	0.12	1	Astrocytes	chr3-168082987-168084466	0.962617541792905
0.0908601205867578	0.0388889866985543	0.253	0.235	1	Astrocytes	chr12-4473258-4475187	0.962617541792905
0.0908606508419953	-0.0209704018627604	0.222	0.241	1	Astrocytes	chr5-153260097-153261952	0.962617541792905
0.0908659723820812	-0.0190323663969984	0.141	0.152	1	Astrocytes	chr12-38092335-38093700	0.962617541792905
0.0909188337202716	0.0426383377537353	0.349	0.316	1	Astrocytes	chr10-81692511-81694708	0.962617541792905
0.0909861788577526	0.026423764361018	0.131	0.116	1	Astrocytes	chr10-108395456-108397036	0.962617541792905
0.0910052894457555	0.0405139781940022	0.262	0.236	1	Astrocytes	chr19-24785828-24787659	0.962617541792905
0.091055230619508	0.0364420782898005	0.225	0.199	1	Astrocytes	chr8-51044890-51046262	0.962617541792905
0.0912091775019464	0.0351540781194449	0.153	0.139	1	Astrocytes	chr7-105591405-105593412	0.962617541792905
0.0912760765352822	-0.0206143508348893	0.158	0.177	1	Astrocytes	chr4-145558531-145560067	0.962617541792905
0.0912857737759076	-0.0197159251181299	0.307	0.315	1	Astrocytes	chr6-7290747-7291708	0.962617541792905
0.091293041193741	0.0273834346769811	0.116	0.099	1	Astrocytes	chr18-52049162-52050094	0.962617541792905
0.0917471347316904	-0.0208560729317636	0.185	0.197	1	Astrocytes	chr14-84819604-84820850	0.962617541792905
0.0917593935384788	0.0448581821823966	0.362	0.335	1	Astrocytes	chr16-54136221-54138205	0.962617541792905
0.0918918213145102	0.0246679114419559	0.112	0.098	1	Astrocytes	chr17-56067323-56069003	0.962617541792905
0.0918952100940014	0.0329907716237174	0.169	0.148	1	Astrocytes	chr4-7112999-7114568	0.962617541792905
0.0919374620702674	-0.0175276556465397	0.096	0.106	1	Astrocytes	chr1-104858102-104858940	0.962617541792905
0.092018310777748	0.0449614060585809	0.351	0.329	1	Astrocytes	chr2-178333964-178335942	0.962617541792905
0.0920444679397579	-0.0195860527984646	0.28	0.29	1	Astrocytes	chr1-21403080-21404624	0.962617541792905
0.0921920856416808	0.0247952125886184	0.102	0.089	1	Astrocytes	chr10-4083423-4084442	0.962617541792905
0.0922087899177492	-0.0201780858048524	0.257	0.26	1	Astrocytes	chr15-52442189-52444484	0.962617541792905
0.0923061452115194	-0.0213161582321192	0.156	0.165	1	Astrocytes	chr14-7039793-7040442	0.962617541792905
0.0923323769862341	-0.0186841756316916	0.106	0.112	1	Astrocytes	chr14-114576545-114578175	0.962617541792905
0.0924006882724669	0.0327868482524541	0.176	0.155	1	Astrocytes	chr8-97438709-97440026	0.962617541792905
0.0924380034452709	0.0297316412653654	0.163	0.134	1	Astrocytes	chr15-46357601-46358900	0.962617541792905
0.0924386660053713	0.0366434771273325	0.244	0.229	1	Astrocytes	chr4-88564185-88565814	0.962617541792905
0.0925600430291935	-0.017111299533585	0.136	0.148	1	Astrocytes	chr17-13446662-13448802	0.962617541792905
0.0925946393386951	-0.0199589044025167	0.197	0.207	1	Astrocytes	chr2-103117028-103117819	0.962617541792905
0.0926464127125824	-0.019752738080092	0.22	0.233	1	Astrocytes	chr18-77324115-77325343	0.962617541792905
0.0928941310893752	-0.0154851326703863	0.09	0.104	1	Astrocytes	chr2-198231202-198232090	0.962617541792905
0.0929868284604634	-0.0245018755157442	0.199	0.209	1	Astrocytes	chr15-106447195-106448635	0.962617541792905
0.0929969040176717	0.0359433054849823	0.22	0.201	1	Astrocytes	chr2-182039722-182040996	0.962617541792905
0.0930204278943983	0.0495133695120286	0.401	0.369	1	Astrocytes	chr19-22630627-22632824	0.962617541792905
0.0930321354826814	0.0370043334655588	0.256	0.226	1	Astrocytes	chr11-89276392-89278158	0.962617541792905
0.0931043655215871	-0.0178824269613236	0.097	0.107	1	Astrocytes	chr8-69120741-69122153	0.962617541792905
0.0931473369587415	-0.0186489472643454	0.165	0.172	1	Astrocytes	chr13-102754532-102755969	0.962617541792905
0.0931993558203567	-0.01988239574621	0.133	0.15	1	Astrocytes	chr1-13515286-13516510	0.962617541792905
0.0932090578997536	-0.0215436690808108	0.265	0.275	1	Astrocytes	chr1-185568476-185569798	0.962617541792905
0.0932172860948157	-0.0224038298102149	0.158	0.172	1	Astrocytes	chr8-129245370-129246607	0.962617541792905
0.0932847813462353	0.0393771489473299	0.258	0.246	1	Astrocytes	chr1-224920402-224921832	0.962617541792905
0.093380151099791	0.0302250463947993	0.166	0.148	1	Astrocytes	chr7-13317983-13319844	0.962617541792905
0.0934352918642612	-0.0195284276888538	0.137	0.145	1	Astrocytes	chr10-45697743-45698589	0.962617541792905
0.0937159614811165	0.0275036987541744	0.114	0.099	1	Astrocytes	chr3-79222365-79222845	0.962617541792905
0.0937275787209036	-0.0185758393142722	0.142	0.154	1	Astrocytes	chr1-131440111-131440827	0.962617541792905
0.0937546168428039	0.0310438437310963	0.161	0.141	1	Astrocytes	chr11-66694927-66697088	0.962617541792905
0.0938478317016472	0.035342899783875	0.225	0.2	1	Astrocytes	chr17-72035315-72036710	0.962617541792905
0.0938601814192123	0.0324246598119249	0.2	0.176	1	Astrocytes	chr12-40230118-40230974	0.962617541792905
0.0938691171000589	0.0362924930715541	0.196	0.174	1	Astrocytes	chr5-112217444-112218683	0.962617541792905
0.0938828265648249	-0.0155383463488258	0.126	0.137	1	Astrocytes	chr18-79769172-79769808	0.962617541792905
0.0938832531539589	-0.0189050366214547	0.32	0.328	1	Astrocytes	chr18-36595945-36597330	0.962617541792905
0.0940884350414765	-0.0171823685465699	0.116	0.125	1	Astrocytes	chr3-10694058-10695359	0.962617541792905
0.0941003544963623	0.033569296150054	0.196	0.181	1	Astrocytes	chr6-136141922-136142858	0.962617541792905
0.0941142785970432	0.0280587217584141	0.148	0.123	1	Astrocytes	chr3-2583608-2584988	0.962617541792905
0.0942085120462266	-0.0174447049712912	0.123	0.14	1	Astrocytes	chr18-44809794-44811236	0.962617541792905
0.0942642064070329	-0.0229450471233429	0.321	0.332	1	Astrocytes	chr8-69721473-69723089	0.962617541792905
0.0943275911503765	0.0345916765137505	0.179	0.163	1	Astrocytes	chr1-101055280-101056296	0.962617541792905
0.0943599230175596	-0.0174168954991994	0.12	0.131	1	Astrocytes	chr5-20042902-20044046	0.962617541792905
0.0944384226611847	-0.0206417445037382	0.19	0.201	1	Astrocytes	chr3-176430819-176432086	0.962617541792905
0.0944398181625317	-0.0168306448791616	0.242	0.26	1	Astrocytes	chr12-6920976-6922226	0.962617541792905
0.0944988805710964	0.0257955884676598	0.121	0.107	1	Astrocytes	chr14-88688165-88688869	0.962617541792905
0.0945035143531499	-0.0185154875328479	0.15	0.16	1	Astrocytes	chr1-242151901-242153610	0.962617541792905
0.0945721422728096	-0.0185154875328479	0.156	0.165	1	Astrocytes	chr8-23130193-23132026	0.962617541792905
0.094588903579818	-0.0176309441262651	0.139	0.144	1	Astrocytes	chr10-15883630-15884517	0.962617541792905
0.0947160830528306	-0.0172274543461453	0.13	0.141	1	Astrocytes	chr6-128566285-128567525	0.962617541792905
0.0947281452372588	0.0465542304166426	0.374	0.352	1	Astrocytes	chr19-25076955-25078276	0.962617541792905
0.0947959576846265	0.0316573805037963	0.18	0.162	1	Astrocytes	chr7-125058278-125059550	0.962617541792905
0.0948885602608182	-0.0226225319809401	0.258	0.261	1	Astrocytes	chr16-26906068-26907819	0.962617541792905
0.0949717945490856	-0.0203682639530203	0.279	0.284	1	Astrocytes	chr8-119205821-119206977	0.962617541792905
0.0951455996867016	-0.0175844279427277	0.183	0.188	1	Astrocytes	chr5-2881727-2883190	0.962617541792905
0.0954132665410847	-0.0197425920787155	0.255	0.266	1	Astrocytes	chr7-54212443-54214383	0.962617541792905
0.0954609230959217	0.0355625308002693	0.251	0.232	1	Astrocytes	chr20-3185251-3186616	0.962617541792905
0.0954618047434277	-0.0179839697482082	0.181	0.19	1	Astrocytes	chr1-226630097-226631596	0.962617541792905
0.0954827807383226	0.022402848855179	0.102	0.09	1	Astrocytes	chr7-22323275-22323915	0.962617541792905
0.0956522883429626	-0.0191309863626906	0.119	0.132	1	Astrocytes	chr5-148292728-148293427	0.962617541792905
0.0956528850025603	-0.0160609960056696	0.09	0.103	1	Astrocytes	chr8-127659653-127660635	0.962617541792905
0.0958526534985876	0.0500588659544128	0.427	0.404	1	Astrocytes	chr7-119070355-119072383	0.962617541792905
0.0958556854053482	-0.0187571153319892	0.103	0.115	1	Astrocytes	chr3-164393925-164394893	0.962617541792905
0.0959759027756694	0.0427942588086512	0.345	0.315	1	Astrocytes	chr12-22228498-22229856	0.962617541792905
0.0960702369446996	-0.0207065034356607	0.14	0.151	1	Astrocytes	chr7-139275808-139276609	0.962617541792905
0.0960939754364364	0.0275189681729509	0.126	0.106	1	Astrocytes	chr1-164310564-164311604	0.962617541792905
0.0962131115485319	0.0246680949818247	0.123	0.107	1	Astrocytes	chr6-124122833-124124054	0.962617541792905
0.0963216392097977	0.039530785313013	0.282	0.26	1	Astrocytes	chr15-40699023-40700407	0.962617541792905
0.0963656952881976	-0.0187284350774058	0.114	0.122	1	Astrocytes	chr10-45321168-45322865	0.962617541792905
0.0964179488573478	0.0351839607363169	0.232	0.205	1	Astrocytes	chr17-10061263-10062204	0.962617541792905
0.0964803796221897	0.0361090960780968	0.207	0.193	1	Astrocytes	chr12-43977926-43979576	0.962617541792905
0.0965533580151914	-0.0206119261607733	0.214	0.229	1	Astrocytes	chr7-95667482-95670084	0.962617541792905
0.0965912756827203	0.0487210179518793	0.416	0.393	1	Astrocytes	chr12-25035584-25037150	0.962617541792905
0.0967536407644917	-0.0198097125524773	0.365	0.377	1	Astrocytes	chr5-49053695-49054896	0.962617541792905
0.0968613437606046	0.0267356417085789	0.111	0.095	1	Astrocytes	chr15-89483378-89484478	0.962617541792905
0.0968949429253755	0.0328390239964225	0.189	0.163	1	Astrocytes	chr2-144522042-144523698	0.962617541792905
0.0969767649682989	-0.0224708074986669	0.158	0.17	1	Astrocytes	chr17-1092674-1094294	0.962617541792905
0.0970139603558069	-0.0166447476527658	0.128	0.139	1	Astrocytes	chr3-22811534-22812803	0.962617541792905
0.0970178620914854	0.0336542748060172	0.219	0.198	1	Astrocytes	chr3-162691596-162693342	0.962617541792905
0.0970193149882513	-0.0185281261781411	0.146	0.16	1	Astrocytes	chr20-45628432-45629139	0.962617541792905
0.09704986025829	0.024434814037408	0.105	0.093	1	Astrocytes	chr8-44135321-44137532	0.962617541792905
0.0973090519242976	-0.0162710629913703	0.109	0.119	1	Astrocytes	chr3-113444874-113446013	0.962617541792905
0.0973798526901213	-0.0226861833355811	0.293	0.301	1	Astrocytes	chr7-126965375-126967107	0.962617541792905
0.0974154222818272	0.0442472088097192	0.317	0.286	1	Astrocytes	chr13-77958346-77960159	0.962617541792905
0.0974672319113232	-0.0184186757632402	0.181	0.198	1	Astrocytes	chr1-146665155-146666085	0.962617541792905
0.0975546187687156	-0.0188769198272059	0.142	0.154	1	Astrocytes	chr1-219080704-219081079	0.962617541792905
0.0975674449094813	0.0385218947753637	0.267	0.25	1	Astrocytes	chr3-113256945-113258985	0.962617541792905
0.097605645826941	0.0365545779147869	0.196	0.18	1	Astrocytes	chr4-115452807-115454320	0.962617541792905
0.0976533737162654	0.0517826719145948	0.457	0.428	1	Astrocytes	chr2-225004383-225006600	0.962617541792905
0.0977760153820067	0.0336320987602402	0.22	0.205	1	Astrocytes	chr6-108075720-108077004	0.962617541792905
0.0978645497089262	-0.0201359624352466	0.306	0.314	1	Astrocytes	chr8-36306573-36307594	0.962617541792905
0.0978945911981629	-0.0194589169665617	0.158	0.174	1	Astrocytes	chr7-12233837-12234915	0.962617541792905
0.0979045776974033	-0.0198174487963258	0.229	0.232	1	Astrocytes	chr10-62034763-62036180	0.962617541792905
0.098007239012764	0.0327527557457598	0.176	0.156	1	Astrocytes	chr18-30981213-30982282	0.962617541792905
0.0980099292045833	0.0324873815927271	0.185	0.165	1	Astrocytes	chr20-30369531-30370174	0.962617541792905
0.0980331943393078	-0.0173248080804461	0.107	0.125	1	Astrocytes	chr20-31992595-31993232	0.962617541792905
0.0980445522278797	0.0340865587210439	0.186	0.159	1	Astrocytes	chr10-12861870-12862799	0.962617541792905
0.0981163026111118	-0.0160598753983782	0.097	0.112	1	Astrocytes	chr3-81321070-81321867	0.962617541792905
0.098158886609304	0.0377790104727633	0.263	0.24	1	Astrocytes	chr1-21066814-21068561	0.962617541792905
0.0981771964344374	0.0301617652498266	0.151	0.135	1	Astrocytes	chr9-114699182-114701216	0.962617541792905
0.0982124721269392	0.0317321592539964	0.18	0.158	1	Astrocytes	chr15-86152980-86154496	0.962617541792905
0.0982739515176145	0.0436184426415276	0.364	0.335	1	Astrocytes	chr3-3593329-3595155	0.962617541792905
0.0983007622626018	0.030465437328248	0.178	0.16	1	Astrocytes	chr16-47993834-47996012	0.962617541792905
0.098429307743887	-0.0187308312217153	0.149	0.166	1	Astrocytes	chr12-14243795-14245250	0.962617541792905
0.0985107402083022	0.0264185740723984	0.127	0.107	1	Astrocytes	chr14-77321333-77322744	0.962617541792905
0.0985151871271398	0.0360609737291845	0.204	0.177	1	Astrocytes	chr4-29795322-29797680	0.962617541792905
0.0986953648010165	0.0280487429780337	0.135	0.114	1	Astrocytes	chr1-64174341-64175621	0.962617541792905
0.0988028427609685	-0.0213469119308487	0.241	0.245	1	Astrocytes	chr2-189429432-189430967	0.962617541792905
0.0988942078863202	0.0291909071775967	0.157	0.134	1	Astrocytes	chr9-30250833-30251933	0.962617541792905
0.099138493308147	0.033870487600436	0.192	0.178	1	Astrocytes	chr3-141224598-141226251	0.962617541792905
0.0991825656963307	0.036471971460059	0.23	0.204	1	Astrocytes	chr2-124047821-124049808	0.962617541792905
0.0992082881876813	-0.0188527329895564	0.183	0.195	1	Astrocytes	chr12-17358125-17359109	0.962617541792905
0.0993052603043976	-0.0166234281916395	0.106	0.12	1	Astrocytes	chr8-127776855-127777649	0.962617541792905
0.0993460151406004	0.0380269743292656	0.265	0.235	1	Astrocytes	chr13-51972164-51974437	0.962617541792905
0.0993929493578607	0.0353062026144374	0.228	0.211	1	Astrocytes	chr7-129851634-129852331	0.962617541792905
0.0994442407543348	-0.0196610814393066	0.189	0.205	1	Astrocytes	chr9-16518499-16519967	0.962617541792905
0.0994495745109458	0.0298604353349697	0.154	0.137	1	Astrocytes	chr1-3760682-3763465	0.962617541792905
0.0995516712554114	0.0244560809131475	0.11	0.093	1	Astrocytes	chr16-20972199-20973605	0.962617541792905
0.099607863290911	0.0300414874802814	0.14	0.127	1	Astrocytes	chr11-74132743-74133480	0.962617541792905
0.0996601263929177	-0.0193020220074095	0.229	0.237	1	Astrocytes	chr1-85161982-85162945	0.962617541792905
0.0997113440068165	-0.0177182463447959	0.128	0.14	1	Astrocytes	chr17-10676183-10677600	0.962617541792905
0.0997374438908985	-0.0162760492789147	0.093	0.107	1	Astrocytes	chr5-138361209-138362693	0.962617541792905
0.0998239685319045	-0.0209073528359496	0.216	0.229	1	Astrocytes	chr1-79003487-79003904	0.962617541792905
0.0998775547476937	-0.0161637243296023	0.107	0.115	1	Astrocytes	chr7-12806435-12807870	0.962617541792905
0.0999516513938017	-0.0179795341716399	0.165	0.17	1	Astrocytes	chr6-135578051-135580156	0.962617541792905
0.0999747549196979	0.0269595094549954	0.132	0.119	1	Astrocytes	chr3-177350765-177351811	0.962617541792905
0.0999895071540158	-0.0173390013979317	0.103	0.113	1	Astrocytes	chr8-59507370-59508597	0.962617541792905
0.100099513746611	-0.019311985554941	0.197	0.21	1	Astrocytes	chr18-48201364-48202504	0.962617541792905
0.100140848301618	0.022866917865491	0.111	0.093	1	Astrocytes	chr17-9216475-9217402	0.962617541792905
0.100221604982453	0.0318606664345744	0.164	0.147	1	Astrocytes	chr4-32017084-32017717	0.962617541792905
0.100237688666651	0.0421313494854693	0.325	0.297	1	Astrocytes	chr2-100676669-100678351	0.962617541792905
0.100239345817715	-0.018714473494634	0.212	0.231	1	Astrocytes	chr4-119840974-119842426	0.962617541792905
0.100564105372793	-0.0154528191730041	0.527	0.538	1	Astrocytes	chr10-62296023-62298623	0.962617541792905
0.100582064946046	0.0304414467799555	0.169	0.153	1	Astrocytes	chr5-144066950-144068141	0.962617541792905
0.100593927154489	-0.019091835917928	0.187	0.198	1	Astrocytes	chr2-178590196-178591406	0.962617541792905
0.100683757484545	-0.0191610274262595	0.152	0.158	1	Astrocytes	chr14-36812931-36814432	0.962617541792905
0.100789752266694	-0.0192863738409914	0.156	0.159	1	Astrocytes	chr8-130444625-130446274	0.962617541792905
0.100881092261363	0.0287808507443119	0.151	0.138	1	Astrocytes	chr1-143606111-143607916	0.962617541792905
0.100881232097548	0.0396750190712022	0.252	0.236	1	Astrocytes	chr10-75528006-75529539	0.962617541792905
0.100963202069462	0.0341359739637074	0.18	0.162	1	Astrocytes	chr1-196308631-196309557	0.962617541792905
0.101009095143667	-0.0199628491003566	0.334	0.352	1	Astrocytes	chr1-220805515-220807218	0.962617541792905
0.10105634201442	0.0283507542990938	0.13	0.112	1	Astrocytes	chr17-23454831-23456765	0.962617541792905
0.101097599750041	-0.0175834178780745	0.102	0.117	1	Astrocytes	chr2-187518978-187519374	0.962617541792905
0.101267628560486	-0.0185847058346841	0.147	0.155	1	Astrocytes	chrX-68890005-68892037	0.962617541792905
0.101436564851464	-0.0191402448533011	0.177	0.192	1	Astrocytes	chr3-141159814-141161632	0.962617541792905
0.10149703509054	-0.0180742242607539	0.181	0.189	1	Astrocytes	chr8-12796512-12797666	0.962617541792905
0.101951960629746	0.039423783571347	0.293	0.276	1	Astrocytes	chr3-94529736-94531271	0.962617541792905
0.101970446495846	0.0232013677854976	0.106	0.089	1	Astrocytes	chr19-25788949-25789546	0.962617541792905
0.101995001675567	0.0248375860276509	0.105	0.091	1	Astrocytes	chr8-91214214-91215223	0.962617541792905
0.102018441062328	0.0337587213962091	0.219	0.211	1	Astrocytes	chr3-112427827-112429356	0.962617541792905
0.102067778695747	0.044010525600561	0.338	0.312	1	Astrocytes	chr1-222588870-222591067	0.962617541792905
0.102211446386688	-0.0222973243739482	0.353	0.358	1	Astrocytes	chr18-28757150-28758765	0.962617541792905
0.102236792447073	-0.0209813364631549	0.272	0.281	1	Astrocytes	chr3-125212858-125214206	0.962617541792905
0.102299970798559	0.0255822113568507	0.125	0.113	1	Astrocytes	chr12-24346140-24347532	0.962617541792905
0.102346570975374	0.0329400167259452	0.196	0.179	1	Astrocytes	chr5-135351215-135352811	0.962617541792905
0.102357167381077	0.0326450174158626	0.209	0.178	1	Astrocytes	chr5-139192529-139194230	0.962617541792905
0.1024281492888	0.0417978057284927	0.33	0.297	1	Astrocytes	chr4-162039575-162041637	0.962617541792905
0.102430120510207	0.029341526515043	0.151	0.128	1	Astrocytes	chr6-26679678-26681171	0.962617541792905
0.102538594314239	-0.0173170884128526	0.09	0.103	1	Astrocytes	chr14-100484424-100484878	0.962617541792905
0.102590726518205	-0.0212472731345393	0.484	0.51	1	Astrocytes	chr7-126552740-126555346	0.962617541792905
0.10282278794075	-0.0227095247031918	0.281	0.292	1	Astrocytes	chr15-40545065-40546869	0.962617541792905
0.102898553006327	0.0447731209167972	0.433	0.401	1	Astrocytes	chr6-11736458-11738787	0.962617541792905
0.102996226270045	-0.0206940815425442	0.298	0.309	1	Astrocytes	chr3-142992703-142994221	0.962617541792905
0.103129271746294	0.0363360081378342	0.245	0.22	1	Astrocytes	chr10-59584522-59586015	0.962617541792905
0.103252134325437	-0.0183998390071331	0.161	0.169	1	Astrocytes	chr4-125773567-125774902	0.962617541792905
0.103278544499222	0.034466924413377	0.209	0.184	1	Astrocytes	chr1-222494296-222495962	0.962617541792905
0.103303014479507	0.0307982391969837	0.173	0.155	1	Astrocytes	chr18-24396641-24398108	0.962617541792905
0.1034376686507	-0.0169852624883503	0.097	0.112	1	Astrocytes	chr6-137913127-137914154	0.962617541792905
0.103471401481308	-0.0165961723347476	0.344	0.36	1	Astrocytes	chr14-7325237-7327465	0.962617541792905
0.103476126202384	0.0233006512340161	0.116	0.103	1	Astrocytes	chr8-116399582-116400553	0.962617541792905
0.103529038277648	0.0501596985484379	0.195	0.172	1	Astrocytes	chr1-148642694-148644599	0.962617541792905
0.103538474151997	-0.0173040548973125	0.127	0.135	1	Astrocytes	chr4-56744257-56745145	0.962617541792905
0.103545931428432	0.0364344605417457	0.267	0.252	1	Astrocytes	chr8-118650607-118652027	0.962617541792905
0.10378914308844	-0.0165257840501039	0.097	0.111	1	Astrocytes	chr12-22210151-22211538	0.962617541792905
0.103964880629713	-0.0195107928782154	0.118	0.131	1	Astrocytes	chr8-23079834-23080273	0.962617541792905
0.103975141061938	0.0471624846905366	0.386	0.353	1	Astrocytes	chr13-41882069-41883833	0.962617541792905
0.10402346799472	-0.0176295512724098	0.117	0.13	1	Astrocytes	chr2-187892424-187893485	0.962617541792905
0.104078675409453	0.0424705376759875	0.333	0.302	1	Astrocytes	chr4-7122318-7123546	0.962617541792905
0.104125355893102	-0.0187359335556115	0.259	0.269	1	Astrocytes	chr7-142060803-142062339	0.962617541792905
0.104131793623551	-0.0182729279814419	0.11	0.123	1	Astrocytes	chr9-89507583-89509377	0.962617541792905
0.104179460402933	0.034092265520378	0.189	0.175	1	Astrocytes	chr17-56991784-56993230	0.962617541792905
0.104227806428591	0.0304713636263256	0.153	0.141	1	Astrocytes	chr10-1150673-1152896	0.962617541792905
0.104309332627869	0.0307835759909037	0.181	0.167	1	Astrocytes	chr2-157762155-157763867	0.962617541792905
0.104340177995843	-0.0185727923309585	0.183	0.198	1	Astrocytes	chr5-151396708-151398703	0.962617541792905
0.104364218695251	-0.0186256100675642	0.219	0.234	1	Astrocytes	chr9-16543092-16544356	0.962617541792905
0.104388559482838	-0.0167486017439004	0.258	0.277	1	Astrocytes	chr7-2717129-2718818	0.962617541792905
0.104413217191757	0.0404508551966617	0.295	0.273	1	Astrocytes	chr5-90799282-90801120	0.962617541792905
0.104440191858361	-0.0157018297546019	0.096	0.102	1	Astrocytes	chr17-87781171-87782167	0.962617541792905
0.104506017651093	0.0334292543881698	0.21	0.193	1	Astrocytes	chr15-343470-345548	0.962617541792905
0.104514786814391	-0.0192410388643384	0.184	0.184	1	Astrocytes	chr5-149954304-149955370	0.962617541792905
0.104594815003539	-0.0196144927646519	0.302	0.303	1	Astrocytes	chr18-28780626-28782883	0.962617541792905
0.104728982101823	-0.0175265864036473	0.135	0.153	1	Astrocytes	chr10-103265871-103266767	0.962617541792905
0.104785061914975	0.0373737845671796	0.26	0.241	1	Astrocytes	chr4-117091611-117092730	0.962617541792905
0.104870963150575	0.0306158185143079	0.161	0.142	1	Astrocytes	chrX-128492990-128493697	0.962617541792905
0.104981603030247	-0.0185718439086003	0.157	0.164	1	Astrocytes	chr13-90588604-90589774	0.962617541792905
0.104995498539711	0.038186947092225	0.283	0.264	1	Astrocytes	chr2-11890620-11892008	0.962617541792905
0.105041364458455	0.0267560003773898	0.109	0.096	1	Astrocytes	chr9-96879053-96879857	0.962617541792905
0.105078486447511	0.0374487083501628	0.232	0.217	1	Astrocytes	chr1-14415186-14416828	0.962617541792905
0.105084985629877	-0.0177908634032748	0.188	0.2	1	Astrocytes	chr3-9535974-9536656	0.962617541792905
0.10512154025337	0.0311152801917527	0.15	0.128	1	Astrocytes	chr7-70480847-70482991	0.962617541792905
0.105195296737195	0.0405017287635905	0.327	0.299	1	Astrocytes	chr1-247687850-247689759	0.962617541792905
0.105216907468927	-0.0203973567053354	0.179	0.178	1	Astrocytes	chr2-27754100-27755696	0.962617541792905
0.105223454783944	0.0304594009312822	0.167	0.149	1	Astrocytes	chr2-188476385-188477372	0.962617541792905
0.105239974887442	0.0421747818711028	0.309	0.272	1	Astrocytes	chr20-13826386-13828196	0.962617541792905
0.105265842560109	0.0347823633473862	0.22	0.197	1	Astrocytes	chr8-78685407-78687031	0.962617541792905
0.10527135485709	-0.0204091086238578	0.258	0.265	1	Astrocytes	chr3-122803286-122804524	0.962617541792905
0.10528577747301	-0.0163842079745557	0.155	0.176	1	Astrocytes	chr13-37457493-37458385	0.962617541792905
0.105380378206341	0.0329566270159202	0.19	0.168	1	Astrocytes	chr5-39250089-39251779	0.962617541792905
0.105387563413751	-0.0191382990898849	0.13	0.142	1	Astrocytes	chr19-21360927-21362156	0.962617541792905
0.105400659547173	0.0383588995783622	0.273	0.243	1	Astrocytes	chr1-84253797-84256498	0.962617541792905
0.105432668993105	0.0273799648893842	0.126	0.105	1	Astrocytes	chr2-211830843-211832353	0.962617541792905
0.105503164424134	0.0236679953910565	0.105	0.09	1	Astrocytes	chr18-5314174-5314782	0.962617541792905
0.1055445729758	0.027455366150335	0.135	0.118	1	Astrocytes	chr4-56001415-56001907	0.962617541792905
0.105639704044389	0.0384815120516429	0.292	0.271	1	Astrocytes	chr2-189864559-189866646	0.962617541792905
0.105656730028153	-0.0208496041437901	0.241	0.251	1	Astrocytes	chr1-40286737-40288399	0.962617541792905
0.105672644568662	0.0337160879341015	0.203	0.18	1	Astrocytes	chr11-27141162-27142595	0.962617541792905
0.1057580551648	-0.0176024297650135	0.112	0.128	1	Astrocytes	chr11-47121682-47122887	0.962617541792905
0.105848806479835	0.0260931143038844	0.121	0.096	1	Astrocytes	chr5-136861480-136862460	0.962617541792905
0.105870189521189	-0.024198207451493	0.218	0.228	1	Astrocytes	chr5-62619777-62622541	0.962617541792905
0.105879275019192	0.0331268906726493	0.17	0.15	1	Astrocytes	chr3-58952917-58954253	0.962617541792905
0.105889023475407	0.0480954636386631	0.497	0.464	1	Astrocytes	chr1-100979580-100981393	0.962617541792905
0.105957621424058	-0.0161670072968687	0.1	0.104	1	Astrocytes	chr3-22654539-22655461	0.962617541792905
0.105959516627576	-0.0164178802159866	0.097	0.105	1	Astrocytes	chr9-42885348-42886061	0.962617541792905
0.105966930272288	-0.0231203271935932	0.299	0.312	1	Astrocytes	chr7-140546355-140548348	0.962617541792905
0.106038385461104	-0.019143601468524	0.19	0.208	1	Astrocytes	chr1-197589381-197590979	0.962617541792905
0.106049672154848	0.0272182734167379	0.128	0.112	1	Astrocytes	chr10-88264921-88267090	0.962617541792905
0.10606657531537	0.0353974795181564	0.231	0.211	1	Astrocytes	chr15-48463971-48465252	0.962617541792905
0.106141493025944	0.0241998645365787	0.104	0.089	1	Astrocytes	chr5-97652883-97653657	0.962617541792905
0.106221697028239	-0.020246375611964	0.185	0.202	1	Astrocytes	chr7-142130989-142132453	0.962617541792905
0.106316060664575	0.0320260894577343	0.16	0.141	1	Astrocytes	chr6-100929427-100930843	0.962617541792905
0.106432397983636	0.0254797455223198	0.127	0.109	1	Astrocytes	chr20-37877984-37878688	0.962617541792905
0.106520805622301	-0.0158473936749473	0.109	0.122	1	Astrocytes	chr5-70080635-70081480	0.962617541792905
0.106606737999153	0.0298294948952811	0.173	0.149	1	Astrocytes	chr7-117409174-117410944	0.962617541792905
0.106711740479962	-0.0215720459661862	0.272	0.286	1	Astrocytes	chr2-210872247-210874485	0.962617541792905
0.106716955411048	-0.0209070451892183	0.143	0.158	1	Astrocytes	chr8-44259458-44261690	0.962617541792905
0.106727358581191	-0.0168234181358775	0.161	0.174	1	Astrocytes	chr10-16814306-16815232	0.962617541792905
0.106746393402212	-0.0175839437972981	0.386	0.4	1	Astrocytes	chr2-141450132-141452934	0.962617541792905
0.106775533292686	-0.019767783122315	0.223	0.243	1	Astrocytes	chr13-82606842-82608447	0.962617541792905
0.106798518615474	-0.0178787847393738	0.118	0.126	1	Astrocytes	chr13-100938079-100939759	0.962617541792905
0.106932697716718	-0.0175879871443611	0.14	0.154	1	Astrocytes	chr2-166402504-166403783	0.962617541792905
0.107068260088327	0.0241190136426973	0.113	0.096	1	Astrocytes	chr4-144754037-144754636	0.962617541792905
0.107119824954923	-0.020685995168913	0.187	0.194	1	Astrocytes	chr1-221419792-221420652	0.962617541792905
0.107380259200609	-0.0170212408525175	0.097	0.115	1	Astrocytes	chr6-2808459-2809639	0.962617541792905
0.107381761817775	-0.0171650810680825	0.2	0.208	1	Astrocytes	chr3-164173548-164175149	0.962617541792905
0.107434025557122	0.0326330706983297	0.172	0.152	1	Astrocytes	chr11-89286534-89287645	0.962617541792905
0.107594644149965	0.0292298945714093	0.137	0.12	1	Astrocytes	chr2-12851407-12852534	0.962617541792905
0.107747296302392	-0.0190269629334779	0.251	0.265	1	Astrocytes	chr17-54478642-54479846	0.962617541792905
0.107760040374922	0.0400278703871593	0.329	0.301	1	Astrocytes	chr8-122195929-122196817	0.962617541792905
0.107784023953676	-0.01743500996534	0.153	0.166	1	Astrocytes	chr16-2670240-2671230	0.962617541792905
0.10783402048212	-0.0195425703020248	0.235	0.249	1	Astrocytes	chr14-2098987-2101012	0.962617541792905
0.107852639928056	-0.0271207643203318	0.111	0.124	1	Astrocytes	chr20-40869137-40871692	0.962617541792905
0.10788859370635	0.0267879130519556	0.163	0.147	1	Astrocytes	chr1-216498851-216500813	0.962617541792905
0.10792562369698	0.0320970393591995	0.139	0.116	1	Astrocytes	chr2-140136593-140137907	0.962617541792905
0.108103193966343	0.0243680912132032	0.1	0.083	1	Astrocytes	chr3-171341066-171342632	0.962617541792905
0.10814725054401	-0.0205364645361901	0.303	0.319	1	Astrocytes	chr3-146444818-146445758	0.962617541792905
0.108267239683818	-0.0195939812905717	0.343	0.344	1	Astrocytes	chr3-63507298-63508840	0.962617541792905
0.108355252891162	-0.0202042212526227	0.15	0.166	1	Astrocytes	chr19-21707382-21708258	0.962617541792905
0.10839070144451	0.0326450174158626	0.212	0.188	1	Astrocytes	chr7-123230268-123231481	0.962617541792905
0.108396055760065	-0.0155568216021847	0.094	0.102	1	Astrocytes	chr14-60963759-60964552	0.962617541792905
0.108465147951221	-0.0158122501874187	0.112	0.124	1	Astrocytes	chr7-11145913-11146595	0.962617541792905
0.108467579545609	0.0353778297527864	0.267	0.24	1	Astrocytes	chr5-120249782-120251677	0.962617541792905
0.108473695164712	0.0375910513059949	0.231	0.208	1	Astrocytes	chr19-50943932-50945196	0.962617541792905
0.108576977906925	-0.0154528191730038	0.156	0.166	1	Astrocytes	chr2-242314219-242316245	0.962617541792905
0.108603704747403	-0.0193048427950436	0.299	0.304	1	Astrocytes	chr13-100536192-100537087	0.962617541792905
0.108629600426834	-0.0183554636803309	0.137	0.141	1	Astrocytes	chr11-66943149-66943778	0.962617541792905
0.108703375853848	0.0361723409023292	0.232	0.214	1	Astrocytes	chr4-99133239-99134971	0.962617541792905
0.108705762744546	-0.0169154450310097	0.163	0.175	1	Astrocytes	chr15-105332463-105333395	0.962617541792905
0.108921839626784	0.0313071592517198	0.179	0.162	1	Astrocytes	chr20-47394419-47396038	0.962617541792905
0.108957346836615	-0.0180782304772306	0.15	0.16	1	Astrocytes	chr6-103469241-103471246	0.962617541792905
0.108979428436814	-0.0164595143377773	0.351	0.366	1	Astrocytes	chr14-82356089-82357371	0.962617541792905
0.109021580115594	-0.0181743139722668	0.182	0.189	1	Astrocytes	chr8-53365223-53366603	0.962617541792905
0.109108814357659	0.0237112441084894	0.104	0.091	1	Astrocytes	chr8-53827479-53828180	0.962617541792905
0.109114704658648	0.0374398672202652	0.287	0.273	1	Astrocytes	chr20-7396592-7398318	0.962617541792905
0.109135185205177	-0.0174496863645014	0.143	0.15	1	Astrocytes	chr15-15648370-15649137	0.962617541792905
0.109292460295248	0.0272556280424588	0.135	0.119	1	Astrocytes	chr2-183891008-183891462	0.962617541792905
0.109327018703138	0.0296438929750845	0.186	0.16	1	Astrocytes	chr2-38119487-38121087	0.962617541792905
0.109417262350578	-0.0206732227388458	0.168	0.181	1	Astrocytes	chr15-103823316-103824248	0.962617541792905
0.109460926417472	-0.0167699317658924	0.103	0.114	1	Astrocytes	chr7-93501828-93503223	0.962617541792905
0.109492650098705	-0.0181020071941035	0.336	0.352	1	Astrocytes	chr18-413279-414951	0.962617541792905
0.109514708473099	-0.0174389329143486	0.302	0.305	1	Astrocytes	chr14-59322950-59324660	0.962617541792905
0.109577141418031	0.0393099873425409	0.259	0.24	1	Astrocytes	chr5-152919923-152922209	0.962617541792905
0.109762222488329	0.039162788608996	0.303	0.28	1	Astrocytes	chr3-175546804-175548971	0.962617541792905
0.109780992897358	-0.0201086029563376	0.292	0.301	1	Astrocytes	chr16-21028639-21030152	0.962617541792905
0.109800319211013	-0.0152066758420553	0.145	0.155	1	Astrocytes	chr19-2438857-2439607	0.962617541792905
0.109825238251766	0.0376413973169135	0.274	0.253	1	Astrocytes	chr6-127318593-127320031	0.962617541792905
0.1098681132656	-0.0208081024150772	0.375	0.382	1	Astrocytes	chr2-141581896-141583119	0.962617541792905
0.109937638018304	-0.0182274205104483	0.146	0.153	1	Astrocytes	chr1-240708477-240709485	0.962617541792905
0.109938823746035	-0.0164564440829048	0.091	0.102	1	Astrocytes	chr2-207299798-207301516	0.962617541792905
0.109988372440642	0.0294295465581693	0.164	0.147	1	Astrocytes	chr13-51280189-51281497	0.962617541792905
0.11008980991637	-0.0164154726498203	0.102	0.115	1	Astrocytes	chr1-274045769-274046905	0.962617541792905
0.110104312757519	0.0363059635249028	0.264	0.232	1	Astrocytes	chr13-55616690-55618155	0.962617541792905
0.110176759721432	-0.0168065352103943	0.388	0.413	1	Astrocytes	chr20-46665969-46668017	0.962617541792905
0.110180047156557	0.0315573934224598	0.167	0.152	1	Astrocytes	chr5-47476802-47477898	0.962617541792905
0.110197073090686	0.0282775557659339	0.157	0.139	1	Astrocytes	chrX-62363288-62364252	0.962617541792905
0.110212721670654	-0.0215673791721527	0.137	0.15	1	Astrocytes	chr9-119097797-119099711	0.962617541792905
0.110235450981268	-0.017282356220012	0.115	0.125	1	Astrocytes	chr18-30250567-30252270	0.962617541792905
0.110247379147985	0.0279903741225709	0.134	0.116	1	Astrocytes	chr3-177201128-177202451	0.962617541792905
0.110261759773369	-0.0194120549562451	0.331	0.349	1	Astrocytes	chr9-37780697-37782873	0.962617541792905
0.110318676966868	0.0411171141540145	0.321	0.291	1	Astrocytes	chr12-52451693-52452931	0.962617541792905
0.110409109072097	-0.0192111693763992	0.242	0.25	1	Astrocytes	chr4-39516922-39518558	0.962617541792905
0.110426772794264	-0.0156802909445549	0.142	0.148	1	Astrocytes	chr8-65957785-65959396	0.962617541792905
0.110460625560751	-0.019189801656313	0.131	0.138	1	Astrocytes	chr10-89698166-89698924	0.962617541792905
0.110516814428669	-0.0203543430147948	0.115	0.132	1	Astrocytes	chr5-148996908-148997939	0.962617541792905
0.110653343529351	-0.0170580635542104	0.212	0.227	1	Astrocytes	chr4-179604175-179606378	0.962617541792905
0.110681318494974	0.0309761246535796	0.186	0.17	1	Astrocytes	chr5-104940307-104942216	0.962617541792905
0.110712435841439	-0.0185185158631482	0.186	0.202	1	Astrocytes	chr5-113938306-113939942	0.962617541792905
0.110727199213336	-0.0162313248147011	0.119	0.129	1	Astrocytes	chr4-168696707-168698004	0.962617541792905
0.110886257563675	0.0508392795104232	0.561	0.543	1	Astrocytes	chr1-261228387-261230562	0.962617541792905
0.110930074293306	-0.0181393187016172	0.232	0.241	1	Astrocytes	chr13-52985316-52986099	0.962617541792905
0.110937277504863	0.0237198118680241	0.113	0.1	1	Astrocytes	chr12-49870415-49870882	0.962617541792905
0.110960380012227	0.0269793475360373	0.13	0.11	1	Astrocytes	chr2-24922037-24924138	0.962617541792905
0.111020344266919	0.0290225872558176	0.153	0.133	1	Astrocytes	chr18-69833637-69834617	0.962617541792905
0.111037296437842	0.0435567410397344	0.407	0.376	1	Astrocytes	chr1-77993328-77994684	0.962617541792905
0.111060271995129	0.0248765892119961	0.125	0.109	1	Astrocytes	chr7-123606612-123607142	0.962617541792905
0.111095629230041	-0.0179893819783151	0.152	0.174	1	Astrocytes	chr8-73939999-73941066	0.962617541792905
0.111218321756739	-0.0151015747735187	0.103	0.116	1	Astrocytes	chrX-68752104-68753372	0.962617541792905
0.111250549979958	0.0331551038521611	0.196	0.175	1	Astrocytes	chr6-122238596-122240052	0.962617541792905
0.111295226095688	0.0322191994622811	0.207	0.182	1	Astrocytes	chr7-117778640-117780775	0.962617541792905
0.111329540824508	0.0237544304248728	0.106	0.091	1	Astrocytes	chrX-63809486-63810322	0.962617541792905
0.111382109704854	0.0360502623210296	0.278	0.264	1	Astrocytes	chr6-37554748-37557593	0.962617541792905
0.11141388934307	-0.0177420098759867	0.186	0.191	1	Astrocytes	chr3-37946757-37948282	0.962617541792905
0.111767347693092	0.0276650279680575	0.146	0.125	1	Astrocytes	chr18-77321969-77322951	0.962617541792905
0.111887319690651	-0.0203276206490047	0.254	0.273	1	Astrocytes	chr7-35378795-35380207	0.962617541792905
0.111940649957798	-0.0156463106854914	0.137	0.15	1	Astrocytes	chr2-11885020-11885971	0.962617541792905
0.112005600098875	-0.0223226021122376	0.438	0.453	1	Astrocytes	chr2-187572593-187573861	0.962617541792905
0.112020124595173	-0.0195717387331311	0.278	0.28	1	Astrocytes	chr19-49531660-49533435	0.962617541792905
0.112103860832471	-0.0190964124524779	0.296	0.306	1	Astrocytes	chr1-156260885-156262738	0.962617541792905
0.112189552069239	-0.0192543365552773	0.17	0.184	1	Astrocytes	chr14-44523722-44525282	0.962617541792905
0.112371764656929	0.0324911219406386	0.164	0.138	1	Astrocytes	chr5-77051878-77053878	0.962617541792905
0.112463142814538	-0.0220551577802704	0.213	0.227	1	Astrocytes	chr11-87058141-87059080	0.962617541792905
0.112467811793457	0.0267966739943108	0.107	0.095	1	Astrocytes	chrX-72514668-72516075	0.962617541792905
0.112487306716076	-0.0167301163280081	0.108	0.113	1	Astrocytes	chr3-143192206-143193589	0.962617541792905
0.112553764932236	0.0251701639066372	0.117	0.104	1	Astrocytes	chr18-51832854-51833610	0.962617541792905
0.112629018341716	-0.0189634599136835	0.196	0.206	1	Astrocytes	chr5-159758885-159759515	0.962617541792905
0.11264116717844	0.0328270804759966	0.223	0.201	1	Astrocytes	chr4-144985119-144986460	0.962617541792905
0.11275054863021	-0.020210807468183	0.144	0.156	1	Astrocytes	chr16-23383024-23385200	0.962617541792905
0.112751723529051	-0.0179905567170457	0.13	0.141	1	Astrocytes	chr8-51381301-51382053	0.962617541792905
0.112868049368476	0.0399306222670639	0.314	0.28	1	Astrocytes	chr1-86923075-86924445	0.962617541792905
0.112967358105253	0.0283579847769432	0.137	0.12	1	Astrocytes	chr4-146808063-146808878	0.962617541792905
0.113048828814005	-0.0151638118326891	0.088	0.103	1	Astrocytes	chr3-10601630-10603521	0.962617541792905
0.113085665319964	0.0256518263926866	0.116	0.101	1	Astrocytes	chr10-85620688-85621131	0.962617541792905
0.11314194549741	0.0376072712855014	0.241	0.215	1	Astrocytes	chr16-53997810-53999362	0.962617541792905
0.113494820775102	0.0276123228076096	0.132	0.119	1	Astrocytes	chr12-46867677-46868701	0.962617541792905
0.113541802262838	-0.0173529687625539	0.165	0.175	1	Astrocytes	chr2-5562809-5563921	0.962617541792905
0.113575643644894	-0.0190679572998111	0.242	0.252	1	Astrocytes	chr3-92289381-92291109	0.962617541792905
0.113787902226066	0.0293245422570377	0.136	0.125	1	Astrocytes	chr1-140535033-140536376	0.962617541792905
0.113839967501594	-0.0163284930528062	0.134	0.149	1	Astrocytes	chr3-176864419-176866033	0.962617541792905
0.11388926435596	-0.0189870335546594	0.203	0.217	1	Astrocytes	chr15-103435520-103436132	0.962617541792905
0.1143390510159	0.0361906454983619	0.258	0.24	1	Astrocytes	chr16-20740018-20741655	0.962617541792905
0.11443626144784	0.038689690341638	0.305	0.288	1	Astrocytes	chr7-139254425-139255579	0.962617541792905
0.114442220360104	-0.0178593519573015	0.122	0.129	1	Astrocytes	chr12-24073748-24074836	0.962617541792905
0.114449859458851	0.0296530590251994	0.165	0.145	1	Astrocytes	chr5-57060660-57062001	0.962617541792905
0.114521507667327	0.035189633748916	0.239	0.227	1	Astrocytes	chr8-59239674-59240717	0.962617541792905
0.114532538735141	0.0392150928155135	0.274	0.259	1	Astrocytes	chr2-225254927-225255845	0.962617541792905
0.114566144594364	0.0384449343221585	0.226	0.207	1	Astrocytes	chr2-9525382-9527102	0.962617541792905
0.114697368582722	-0.0169726505806396	0.174	0.184	1	Astrocytes	chr10-86144603-86145730	0.962617541792905
0.114795376488682	0.0350619379775478	0.261	0.239	1	Astrocytes	chr3-134412240-134413662	0.962617541792905
0.114992873751951	0.0273699215849793	0.151	0.132	1	Astrocytes	chr1-226345612-226346011	0.962617541792905
0.115042352326817	0.035794801131623	0.223	0.2	1	Astrocytes	chr10-90376540-90377931	0.962617541792905
0.1150853402943	0.0249432528236003	0.107	0.091	1	Astrocytes	chr14-36759883-36760750	0.962617541792905
0.115102516154084	-0.0178350298119193	0.169	0.179	1	Astrocytes	chr12-23989120-23990735	0.962617541792905
0.115151418829057	-0.0179086882817139	0.093	0.111	1	Astrocytes	chr10-48795569-48796591	0.962617541792905
0.115177196219828	-0.0189262411462106	0.329	0.349	1	Astrocytes	chr1-261336976-261338533	0.962617541792905
0.115279998507923	-0.0173824460029702	0.099	0.109	1	Astrocytes	chr2-2605755-2607228	0.962617541792905
0.115290880507591	0.0294564965188447	0.137	0.117	1	Astrocytes	chr6-108250755-108252033	0.962617541792905
0.115323761002255	-0.0202593941810253	0.254	0.259	1	Astrocytes	chr16-20938645-20940122	0.962617541792905
0.115336199685773	0.0424540584610101	0.315	0.297	1	Astrocytes	chr16-59563981-59566232	0.962617541792905
0.115349368154419	0.0286883690833997	0.196	0.174	1	Astrocytes	chr12-17365628-17367130	0.962617541792905
0.115516143222554	0.030477182810463	0.199	0.175	1	Astrocytes	chr5-154831198-154833068	0.962617541792905
0.115579843184645	-0.0192657075058622	0.273	0.271	1	Astrocytes	chr5-154204499-154206192	0.962617541792905
0.115690450595788	-0.018341569045637	0.172	0.187	1	Astrocytes	chr10-16156091-16157125	0.962617541792905
0.1159021337172	0.0217434462680255	0.107	0.095	1	Astrocytes	chr13-33487683-33490048	0.962617541792905
0.115920339511823	-0.0206538038718951	0.291	0.302	1	Astrocytes	chr11-83539842-83540948	0.962617541792905
0.115995886372284	-0.0181178528631081	0.179	0.185	1	Astrocytes	chr16-61752711-61753976	0.962617541792905
0.116049475165986	-0.0189626889963727	0.165	0.178	1	Astrocytes	chr1-226091078-226092758	0.962617541792905
0.116101543702801	0.0340770029600533	0.219	0.19	1	Astrocytes	chr8-59077102-59078698	0.962617541792905
0.116126653035732	-0.0162080693972422	0.456	0.463	1	Astrocytes	chr14-37282796-37285386	0.962617541792905
0.116317744781065	-0.01591811270699	0.116	0.125	1	Astrocytes	chr2-1382949-1385498	0.962617541792905
0.116335616632606	-0.0191309863626905	0.246	0.254	1	Astrocytes	chr1-91989486-91990486	0.962617541792905
0.116378465405702	-0.0189339862925659	0.176	0.185	1	Astrocytes	chr4-160558909-160560286	0.962617541792905
0.116440799220803	-0.0154009041802299	0.129	0.144	1	Astrocytes	chr2-121613135-121614084	0.962617541792905
0.116457264763687	-0.0187250030155255	0.278	0.29	1	Astrocytes	chr8-48726337-48727743	0.962617541792905
0.116505901166705	-0.0191309863626905	0.237	0.243	1	Astrocytes	chr16-18932147-18933078	0.962617541792905
0.116511605818655	-0.0176670928945269	0.174	0.186	1	Astrocytes	chr9-102862278-102863854	0.962617541792905
0.116536476465413	-0.0185828606872203	0.29	0.298	1	Astrocytes	chr13-34908617-34909456	0.962617541792905
0.116713693184578	0.0252686893276495	0.133	0.114	1	Astrocytes	chr7-117687489-117688879	0.962617541792905
0.11673413341719	-0.0175844279427277	0.183	0.191	1	Astrocytes	chr7-118428446-118429775	0.962617541792905
0.116937230239978	0.0253710044462439	0.134	0.118	1	Astrocytes	chr10-109219239-109219709	0.962617541792905
0.116944300229293	0.0391246481991011	0.311	0.293	1	Astrocytes	chr13-35530677-35532551	0.962617541792905
0.117058021154068	-0.017865421469846	0.225	0.238	1	Astrocytes	chr20-9252898-9254690	0.962617541792905
0.117073921481067	-0.0179651007659307	0.158	0.165	1	Astrocytes	chr12-13428081-13429353	0.962617541792905
0.117095437750614	0.0271966523906781	0.137	0.122	1	Astrocytes	chr12-36636450-36636708	0.962617541792905
0.117120568076661	0.0461345252820993	0.466	0.448	1	Astrocytes	chr1-165624133-165626112	0.962617541792905
0.117169421052833	-0.0166200020519464	0.113	0.124	1	Astrocytes	chr11-65290617-65291231	0.962617541792905
0.117241189335614	-0.0142245503423416	0.182	0.193	1	Astrocytes	chr1-47213005-47214394	0.962617541792905
0.117367875737283	0.0307594896548218	0.162	0.142	1	Astrocytes	chr5-128063529-128065345	0.962617541792905
0.117394188891402	-0.016496620399654	0.2	0.21	1	Astrocytes	chrX-1786281-1788101	0.962617541792905
0.117472956454756	0.0384676937586557	0.267	0.254	1	Astrocytes	chr2-127754031-127755670	0.962617541792905
0.117588506286804	0.0256555857949141	0.136	0.124	1	Astrocytes	chrX-106651213-106652668	0.962617541792905
0.117656524502698	0.0290073092718842	0.18	0.159	1	Astrocytes	chr14-2866502-2868086	0.962617541792905
0.117787655591399	0.0392264979920041	0.329	0.301	1	Astrocytes	chr18-56041887-56043440	0.962617541792905
0.117789129904471	0.0334131038559535	0.212	0.194	1	Astrocytes	chr2-243160042-243161649	0.962617541792905
0.117835793880142	-0.0215673791721528	0.325	0.349	1	Astrocytes	chr6-72461557-72463407	0.962617541792905
0.117869150924637	0.0254797455223198	0.126	0.109	1	Astrocytes	chr5-8977566-8979015	0.962617541792905
0.117908716068826	0.0300093429655833	0.176	0.16	1	Astrocytes	chr2-93984202-93985910	0.962617541792905
0.117952635322842	0.0337587213962091	0.228	0.21	1	Astrocytes	chr1-178195346-178197182	0.962617541792905
0.118076673642371	0.0286162408679595	0.125	0.107	1	Astrocytes	chr10-35737192-35738652	0.962617541792905
0.11819133286516	-0.018419853837051	0.333	0.335	1	Astrocytes	chr4-40135194-40136799	0.962617541792905
0.11820839913988	0.0346730996049417	0.246	0.218	1	Astrocytes	chr3-10704821-10706503	0.962617541792905
0.118305630961208	0.0229692946833677	0.115	0.103	1	Astrocytes	chr5-156208955-156209494	0.962617541792905
0.118346119373764	-0.0149153336046734	0.093	0.103	1	Astrocytes	chr1-44361476-44362771	0.962617541792905
0.118353234122561	0.0326587649232156	0.198	0.177	1	Astrocytes	chr3-143003007-143004443	0.962617541792905
0.118453895052741	0.0330410914661004	0.179	0.162	1	Astrocytes	chr11-31625371-31626667	0.962617541792905
0.118477438564792	0.0403956886273551	0.336	0.325	1	Astrocytes	chr12-17485224-17487221	0.962617541792905
0.118584759195699	-0.0175349270982406	0.227	0.23	1	Astrocytes	chr10-73864601-73866169	0.962617541792905
0.118720329964501	0.0460006051603883	0.378	0.359	1	Astrocytes	chr19-59815215-59816374	0.962617541792905
0.118775801262922	-0.0175146735132312	0.162	0.167	1	Astrocytes	chr16-71089142-71090869	0.962617541792905
0.118830991291331	0.0316524580311315	0.188	0.172	1	Astrocytes	chr1-221206896-221207235	0.962617541792905
0.118889281958673	-0.0172148009713974	0.139	0.154	1	Astrocytes	chr3-82906078-82907369	0.962617541792905
0.119023691014013	-0.0155588874806345	0.096	0.105	1	Astrocytes	chr17-72136734-72137967	0.962617541792905
0.119048239968018	0.0304594009312822	0.163	0.145	1	Astrocytes	chr13-103396242-103398288	0.962617541792905
0.119079668751964	-0.0194243620320374	0.159	0.17	1	Astrocytes	chrX-21473902-21475258	0.962617541792905
0.119113363164433	-0.0177006357512937	0.118	0.13	1	Astrocytes	chr1-101690187-101690594	0.962617541792905
0.119252144455827	0.0366242170494007	0.222	0.198	1	Astrocytes	chr1-161921678-161922726	0.962617541792905
0.119276422586054	0.0304414467799555	0.162	0.151	1	Astrocytes	chr18-32946724-32948037	0.962617541792905
0.119316788947704	0.0248973574895939	0.127	0.111	1	Astrocytes	chr1-170570973-170572234	0.962617541792905
0.11936276952231	0.0359767678387776	0.224	0.205	1	Astrocytes	chr19-9587223-9589058	0.962617541792905
0.119385110613765	-0.014411033418344	0.113	0.126	1	Astrocytes	chr8-127711952-127712428	0.962617541792905
0.119431162915903	-0.0168636452715152	0.281	0.292	1	Astrocytes	chr1-79980586-79982180	0.962617541792905
0.119478922069941	0.0326421142152566	0.193	0.181	1	Astrocytes	chr3-164511479-164512464	0.962617541792905
0.11952566214258	0.0418702771007856	0.31	0.292	1	Astrocytes	chr6-147171639-147173423	0.962617541792905
0.119551073073571	-0.0184892091739819	0.22	0.226	1	Astrocytes	chr12-46315614-46316881	0.962617541792905
0.119554776247518	0.0274356846424855	0.132	0.117	1	Astrocytes	chr6-91883420-91884863	0.962617541792905
0.119555122948549	-0.0166779293035731	0.169	0.179	1	Astrocytes	chr14-108411385-108412816	0.962617541792905
0.119577702991352	0.0371471270956034	0.26	0.229	1	Astrocytes	chr18-1946008-1947463	0.962617541792905
0.119601904851974	0.0448744124557563	0.341	0.311	1	Astrocytes	chr8-39621312-39624513	0.962617541792905
0.11961131271004	-0.0174027502292096	0.309	0.321	1	Astrocytes	chr17-23922526-23925152	0.962617541792905
0.119635200073005	0.0330223459564116	0.202	0.186	1	Astrocytes	chr3-114086679-114088436	0.962617541792905
0.119636378771121	-0.0170861596485431	0.255	0.272	1	Astrocytes	chr12-14279059-14280511	0.962617541792905
0.119647683424445	-0.0188105035715784	0.386	0.401	1	Astrocytes	chr7-70925774-70928242	0.962617541792905
0.119805572148833	0.029283970205693	0.155	0.14	1	Astrocytes	chr18-51532897-51533579	0.962617541792905
0.119880120178282	0.0281710035762089	0.18	0.158	1	Astrocytes	chr17-9564582-9565770	0.962617541792905
0.120069729314745	-0.0185851846289695	0.183	0.192	1	Astrocytes	chr2-198761504-198763242	0.962617541792905
0.120091253021849	-0.0277296271396895	0.19	0.194	1	Astrocytes	chr1-117144599-117147197	0.962617541792905
0.120213262798886	0.0398947590095676	0.253	0.231	1	Astrocytes	chr17-43820770-43822490	0.962617541792905
0.120294518197823	-0.0176269325542542	0.184	0.197	1	Astrocytes	chr11-35076985-35078096	0.962617541792905
0.120333501726106	-0.0145347427871491	0.108	0.117	1	Astrocytes	chr1-97947917-97949691	0.962617541792905
0.120389572035301	-0.0151271605970923	0.134	0.146	1	Astrocytes	chr12-19297437-19298572	0.962617541792905
0.120485158128344	-0.0167398265201948	0.209	0.223	1	Astrocytes	chr15-61468147-61468994	0.962617541792905
0.120533685133156	-0.0156775580027498	0.133	0.144	1	Astrocytes	chr1-220242832-220243979	0.962617541792905
0.120556785179674	-0.017955326376174	0.278	0.283	1	Astrocytes	chr2-210656391-210657485	0.962617541792905
0.120642604484618	0.0233535060612079	0.107	0.094	1	Astrocytes	chr18-40667056-40667707	0.962617541792905
0.120794611636367	-0.017896719545752	0.154	0.169	1	Astrocytes	chr20-3350874-3352044	0.962617541792905
0.120830603219594	0.0273340705814523	0.139	0.123	1	Astrocytes	chr8-63033943-63034599	0.962617541792905
0.120864528808171	0.0438895449820911	0.336	0.318	1	Astrocytes	chr4-7282079-7283393	0.962617541792905
0.120995945446716	0.0271545006431084	0.158	0.135	1	Astrocytes	chr20-46962344-46963330	0.962617541792905
0.121054451967373	-0.0186654613005119	0.432	0.44	1	Astrocytes	chr17-1444782-1446442	0.962617541792905
0.121073014638908	-0.0151759828002184	0.108	0.119	1	Astrocytes	chr15-106402551-106404043	0.962617541792905
0.121198129965912	-0.0182146059095191	0.252	0.265	1	Astrocytes	chr12-25553861-25555038	0.962617541792905
0.121200294602003	0.0224047282852184	0.101	0.087	1	Astrocytes	chr18-28336747-28337769	0.962617541792905
0.12131760234329	0.0296847445853118	0.169	0.15	1	Astrocytes	chr8-115387239-115388873	0.962617541792905
0.121404052998561	-0.0175944706657566	0.321	0.331	1	Astrocytes	chr13-95580952-95582214	0.962617541792905
0.12154325487656	0.0262894750383785	0.14	0.125	1	Astrocytes	chr8-49353666-49354875	0.962617541792905
0.121587210734746	0.0326315126391326	0.215	0.196	1	Astrocytes	chr11-64861098-64862779	0.962617541792905
0.121595318771931	0.0263434780036489	0.131	0.115	1	Astrocytes	chr11-33238028-33238803	0.962617541792905
0.12166397481761	-0.0160197170074446	0.157	0.174	1	Astrocytes	chr1-80515150-80516298	0.962617541792905
0.121761846923039	-0.0157057037684936	0.107	0.118	1	Astrocytes	chr15-41370709-41371825	0.962617541792905
0.121867142741097	-0.016333080183307	0.34	0.359	1	Astrocytes	chr7-12143169-12144761	0.962617541792905
0.122085471469258	-0.0143742695017768	0.134	0.146	1	Astrocytes	chr3-168057616-168058298	0.962617541792905
0.122091682424026	0.0248782293473513	0.115	0.101	1	Astrocytes	chr3-131329426-131332039	0.962617541792905
0.122287401142785	0.0353275314786672	0.218	0.198	1	Astrocytes	chr15-55276914-55278126	0.962617541792905
0.122309879468032	-0.0207024211009635	0.265	0.276	1	Astrocytes	chr7-36499478-36501774	0.962617541792905
0.122359305651754	0.0355691835100786	0.266	0.242	1	Astrocytes	chr10-43767802-43769337	0.962617541792905
0.122443886179683	-0.0178837886068005	0.176	0.186	1	Astrocytes	chr3-123205691-123206749	0.962617541792905
0.122510529321859	0.03319020510125	0.183	0.174	1	Astrocytes	chr10-19652147-19653499	0.962617541792905
0.122586181707396	-0.0168938956599068	0.122	0.129	1	Astrocytes	chr13-69999185-70000180	0.962617541792905
0.122589816259047	0.0382676639357644	0.289	0.263	1	Astrocytes	chr20-3419339-3420216	0.962617541792905
0.122623551471597	-0.01598895493529	0.093	0.101	1	Astrocytes	chr6-112245804-112246488	0.962617541792905
0.122638553425739	-0.0154665897864668	0.343	0.352	1	Astrocytes	chr1-200695299-200697250	0.962617541792905
0.122702577805277	0.0336668127977272	0.245	0.226	1	Astrocytes	chr2-198005601-198007466	0.962617541792905
0.122717651056482	0.023440098447998	0.104	0.094	1	Astrocytes	chr18-4388073-4389527	0.962617541792905
0.122724916177981	-0.016381963965032	0.099	0.103	1	Astrocytes	chr5-64294234-64294840	0.962617541792905
0.122943703887491	0.0220267201109397	0.101	0.089	1	Astrocytes	chr17-31420119-31421300	0.962617541792905
0.122948584943299	0.0336835420600317	0.197	0.18	1	Astrocytes	chr10-105644889-105646299	0.962617541792905
0.123049833629534	0.037806695245624	0.26	0.252	1	Astrocytes	chr8-129599992-129602229	0.962617541792905
0.123076974898376	-0.0166417322285455	0.258	0.267	1	Astrocytes	chr20-4413789-4414965	0.962617541792905
0.123120057839069	0.0444934749795769	0.364	0.337	1	Astrocytes	chr3-3542252-3544154	0.962617541792905
0.123327051687002	-0.018172581185294	0.163	0.168	1	Astrocytes	chr5-133377193-133378187	0.962617541792905
0.123341894078735	-0.0161174675123957	0.334	0.344	1	Astrocytes	chr9-16405364-16407631	0.962617541792905
0.12352548970362	-0.0162561735779061	0.317	0.337	1	Astrocytes	chr18-27557792-27559861	0.962617541792905
0.12362916131446	-0.0185758393142722	0.142	0.15	1	Astrocytes	chr8-71167458-71169076	0.962617541792905
0.12363386669632	0.0376827680165898	0.269	0.247	1	Astrocytes	chr7-2874923-2876730	0.962617541792905
0.123653808806966	0.0319654246128702	0.168	0.151	1	Astrocytes	chr3-79741984-79743789	0.962617541792905
0.123714618409636	-0.0147042228106894	0.152	0.162	1	Astrocytes	chr10-106067079-106067421	0.962617541792905
0.123738005553367	-0.0185340015437293	0.165	0.18	1	Astrocytes	chr9-82595908-82596709	0.962617541792905
0.123812034294767	-0.0174395218097285	0.105	0.111	1	Astrocytes	chr4-52422374-52423539	0.962617541792905
0.123830343662603	-0.0170588577070854	0.127	0.134	1	Astrocytes	chr3-161799589-161801043	0.962617541792905
0.123831712680031	0.0313548708326569	0.205	0.175	1	Astrocytes	chr7-144931593-144932036	0.962617541792905
0.123841445396684	0.0282964810768817	0.156	0.139	1	Astrocytes	chr6-97215249-97216611	0.962617541792905
0.123877177883863	0.0296350455862237	0.189	0.165	1	Astrocytes	chr13-51074125-51075468	0.962617541792905
0.123886286358843	-0.0175187894383039	0.142	0.154	1	Astrocytes	chr20-11077964-11079187	0.962617541792905
0.123944760653666	-0.0181554628421134	0.364	0.387	1	Astrocytes	chr10-110444888-110446545	0.962617541792905
0.123982994092028	0.0266976365442377	0.118	0.102	1	Astrocytes	chr19-19403615-19404857	0.962617541792905
0.124099321623419	-0.0145625270118758	0.101	0.109	1	Astrocytes	chr9-82755187-82756160	0.962617541792905
0.12417861165571	-0.0166797481114004	0.209	0.226	1	Astrocytes	chr10-13106446-13108178	0.962617541792905
0.124231138071709	-0.0166384725146514	0.222	0.23	1	Astrocytes	chr7-115910162-115910975	0.962617541792905
0.124323655577005	0.0300809456324196	0.182	0.162	1	Astrocytes	chr8-13834727-13836268	0.962617541792905
0.124391304654589	0.0341513378182621	0.209	0.191	1	Astrocytes	chr6-26783244-26785088	0.962617541792905
0.124398092590191	0.0423314264793714	0.343	0.309	1	Astrocytes	chr2-225826511-225828104	0.962617541792905
0.124423251457183	0.0375541690414835	0.255	0.238	1	Astrocytes	chr9-17697808-17699918	0.962617541792905
0.124461864676005	-0.0175857479249604	0.128	0.13	1	Astrocytes	chr17-11855483-11857200	0.962617541792905
0.124535944213797	-0.0171886866376956	0.108	0.118	1	Astrocytes	chr17-22838359-22839853	0.962617541792905
0.124615383629514	-0.0177780148733527	0.237	0.257	1	Astrocytes	chr1-226946418-226947845	0.962617541792905
0.124633393028872	0.0330694389204926	0.221	0.206	1	Astrocytes	chr16-14381927-14383475	0.962617541792905
0.124746644238302	0.0435345394458204	0.295	0.266	1	Astrocytes	chr10-38691429-38693483	0.962617541792905
0.1249042350086	-0.0138547423482291	0.342	0.353	1	Astrocytes	chr1-79897649-79899863	0.962617541792905
0.1250672139315	-0.0155669399315494	0.114	0.126	1	Astrocytes	chr5-172042927-172044117	0.962617541792905
0.125301925456401	0.0278504105711103	0.157	0.141	1	Astrocytes	chr1-143582911-143584374	0.962617541792905
0.125341838584073	-0.0144060787375931	0.093	0.1	1	Astrocytes	chr18-14410465-14411319	0.962617541792905
0.125396202392744	-0.0168366055660808	0.331	0.333	1	Astrocytes	chr10-65963353-65964723	0.962617541792905
0.125408951154157	0.0257860624875385	0.131	0.112	1	Astrocytes	chr20-5117619-5118794	0.962617541792905
0.125439394469727	0.0420634306476213	0.375	0.351	1	Astrocytes	chr1-85112320-85114006	0.962617541792905
0.125441262362532	-0.0157277107522741	0.19	0.201	1	Astrocytes	chr2-22105190-22106394	0.962617541792905
0.125613166490743	-0.0164941014887371	0.2	0.216	1	Astrocytes	chr9-46308298-46310124	0.962617541792905
0.125627668566733	-0.0146878213457536	0.108	0.123	1	Astrocytes	chr17-79910003-79911253	0.962617541792905
0.125680461024712	-0.0160172203106154	0.197	0.207	1	Astrocytes	chr8-28044294-28045888	0.962617541792905
0.125733072889027	-0.0162400483920284	0.195	0.207	1	Astrocytes	chr4-115601184-115602591	0.962617541792905
0.125806691068908	-0.017727185407454	0.119	0.133	1	Astrocytes	chr12-41583740-41584736	0.962617541792905
0.126038913051197	-0.0174086578117158	0.32	0.322	1	Astrocytes	chr1-220008270-220010126	0.962617541792905
0.12611673066844	-0.0159172052011093	0.097	0.101	1	Astrocytes	chr17-6090359-6091201	0.962617541792905
0.126143615910108	-0.01859769472059	0.215	0.218	1	Astrocytes	chr5-172361641-172362305	0.962617541792905
0.12615955566595	0.0410597569897779	0.34	0.329	1	Astrocytes	chr4-179476066-179477947	0.962617541792905
0.126223765757402	0.0283299836062343	0.172	0.16	1	Astrocytes	chr1-82510749-82512606	0.962617541792905
0.126380323883284	0.0219375460350115	0.103	0.083	1	Astrocytes	chr1-89053532-89054497	0.962617541792905
0.126569112336312	-0.0178363876240158	0.213	0.227	1	Astrocytes	chr20-3978220-3979907	0.962617541792905
0.126603626872661	-0.0169973585339545	0.236	0.246	1	Astrocytes	chr1-16201336-16204388	0.962617541792905
0.126665761503694	-0.0161584709428882	0.131	0.149	1	Astrocytes	chr19-32379356-32380264	0.962617541792905
0.126718235239965	-0.0180208382094464	0.266	0.269	1	Astrocytes	chr1-137457059-137458732	0.962617541792905
0.126740957353807	0.0289376268863825	0.188	0.177	1	Astrocytes	chr6-14701070-14701966	0.962617541792905
0.126742580695599	0.0321973138189769	0.24	0.213	1	Astrocytes	chr12-22417709-22418994	0.962617541792905
0.126753431050542	-0.0244927512243588	0.143	0.155	1	Astrocytes	chr13-33570192-33571972	0.962617541792905
0.126783643801727	0.0333321949024623	0.212	0.188	1	Astrocytes	chr4-149877195-149878331	0.962617541792905
0.126822634466755	0.0271363314510625	0.142	0.13	1	Astrocytes	chr6-125811932-125813316	0.962617541792905
0.126827817071031	-0.0159529734650263	0.317	0.324	1	Astrocytes	chr4-85427256-85428753	0.962617541792905
0.126872452193875	-0.0183729621826151	0.204	0.212	1	Astrocytes	chr10-59613043-59614199	0.962617541792905
0.126905507063716	0.0297869142724527	0.15	0.139	1	Astrocytes	chr7-34093748-34094579	0.962617541792905
0.126938463244113	-0.0166482481969835	0.119	0.132	1	Astrocytes	chr3-164752627-164753349	0.962617541792905
0.127064277487906	-0.0148268027168024	0.109	0.123	1	Astrocytes	chr6-71888924-71890420	0.962617541792905
0.127113946091017	0.0220934315177234	0.106	0.089	1	Astrocytes	chr2-198381686-198382964	0.962617541792905
0.127136353532452	-0.0166100880475043	0.213	0.23	1	Astrocytes	chr20-49300683-49302406	0.962617541792905
0.127138417585054	0.0458115970324684	0.348	0.326	1	Astrocytes	chr5-29869629-29871221	0.962617541792905
0.127260875717994	-0.0155746698966713	0.127	0.145	1	Astrocytes	chr8-99976644-99978172	0.962617541792905
0.127317564792184	0.0350025196408266	0.219	0.191	1	Astrocytes	chr5-172545133-172546121	0.962617541792905
0.127359078819986	-0.0166687735496129	0.271	0.274	1	Astrocytes	chr7-123585588-123587643	0.962617541792905
0.127426940206957	-0.0181547894929942	0.265	0.273	1	Astrocytes	chr4-77488607-77490095	0.962617541792905
0.127588168548572	0.0244183033313231	0.125	0.108	1	Astrocytes	chr1-65674149-65675801	0.962617541792905
0.127590872516229	-0.0195107928782154	0.204	0.21	1	Astrocytes	chr2-196303409-196305429	0.962617541792905
0.127655663838816	-0.0166797481114004	0.213	0.228	1	Astrocytes	chr11-27003950-27005303	0.962617541792905
0.12774874380421	0.0243102349287423	0.11	0.099	1	Astrocytes	chr4-44333926-44334639	0.962617541792905
0.12779176604126	0.0237975544751808	0.108	0.092	1	Astrocytes	chr4-7821436-7823295	0.962617541792905
0.127825848746493	-0.0174472201453565	0.163	0.174	1	Astrocytes	chr20-22727711-22729080	0.962617541792905
0.12787365460639	0.0322259388496639	0.215	0.199	1	Astrocytes	chr9-10046859-10047929	0.962617541792905
0.127902062416121	-0.0182757803440173	0.227	0.242	1	Astrocytes	chr20-7817571-7819151	0.962617541792905
0.127918523302749	0.0470053736572136	0.475	0.45	1	Astrocytes	chr4-122364420-122366600	0.962617541792905
0.128030657853543	-0.0195627210719001	0.159	0.164	1	Astrocytes	chr20-30401599-30402546	0.962617541792905
0.128125666543089	-0.0170644488981904	0.127	0.135	1	Astrocytes	chr6-86785291-86786821	0.962617541792905
0.128187818534773	0.037521718853854	0.291	0.261	1	Astrocytes	chr10-10761204-10762578	0.962617541792905
0.128297101639719	-0.0174319023909395	0.109	0.121	1	Astrocytes	chr1-240245453-240246281	0.962617541792905
0.128328370755927	-0.0179865214686861	0.356	0.363	1	Astrocytes	chr2-188527342-188529088	0.962617541792905
0.128352487518634	-0.0169957599512568	0.259	0.275	1	Astrocytes	chr17-76286410-76288337	0.962617541792905
0.128459390763932	-0.0151759828002184	0.109	0.116	1	Astrocytes	chr8-71944607-71945808	0.962617541792905
0.128491019711317	0.0286115231950493	0.147	0.137	1	Astrocytes	chr1-78024870-78026504	0.962617541792905
0.128558273358411	0.0411091867899483	0.271	0.248	1	Astrocytes	chr3-52360706-52362119	0.962617541792905
0.128582679461737	0.0301706706051891	0.158	0.141	1	Astrocytes	chr8-28246616-28247980	0.962617541792905
0.1285868886175	0.0431750905449326	0.356	0.325	1	Astrocytes	chr1-44018077-44019953	0.962617541792905
0.128814411785547	-0.0185353185288126	0.245	0.254	1	Astrocytes	chr10-46939532-46941604	0.962617541792905
0.128897929048809	-0.0176758274977661	0.183	0.197	1	Astrocytes	chr13-72735237-72736448	0.962617541792905
0.128917295323848	0.0255354147180163	0.105	0.092	1	Astrocytes	chr6-109195955-109196908	0.962617541792905
0.129054187583446	-0.0185537812073751	0.135	0.149	1	Astrocytes	chr5-156140679-156142000	0.962617541792905
0.129146823582767	-0.0165374293857798	0.132	0.153	1	Astrocytes	chr4-153372867-153374344	0.962617541792905
0.129199283456495	-0.0177266672321826	0.146	0.154	1	Astrocytes	chr1-141229961-141230466	0.962617541792905
0.129432021249445	0.0265437724288475	0.136	0.115	1	Astrocytes	chr15-13631214-13632337	0.962617541792905
0.129450184594262	-0.0152373730952621	0.479	0.482	1	Astrocytes	chr4-157346554-157348835	0.962617541792905
0.129455981629825	-0.0168150163528789	0.166	0.175	1	Astrocytes	chr15-27831635-27832882	0.962617541792905
0.129558053912594	0.0387870625258255	0.263	0.244	1	Astrocytes	chr1-89016810-89018426	0.962617541792905
0.129626029388716	-0.0164911921024527	0.265	0.267	1	Astrocytes	chr1-128603413-128604858	0.962617541792905
0.129663803527103	-0.0162468712097472	0.183	0.189	1	Astrocytes	chr12-12329603-12331662	0.962617541792905
0.129700696257438	0.0234726003109463	0.101	0.087	1	Astrocytes	chr2-52332244-52333562	0.962617541792905
0.129730422929817	-0.0172984573964392	0.159	0.165	1	Astrocytes	chr19-59504022-59504360	0.962617541792905
0.129768970603315	-0.0138514508197385	0.116	0.126	1	Astrocytes	chr1-183761089-183762821	0.962617541792905
0.129880373762639	-0.0180710799800303	0.167	0.171	1	Astrocytes	chr1-179009170-179010696	0.962617541792905
0.129901559977667	-0.0164724396338146	0.244	0.254	1	Astrocytes	chr4-77406095-77407973	0.962617541792905
0.130016364811754	0.036565178484856	0.257	0.238	1	Astrocytes	chr12-36834923-36836117	0.962617541792905
0.13019101285838	0.0212229982334916	0.102	0.084	1	Astrocytes	chr3-108567482-108568320	0.962617541792905
0.130356030375884	-0.0168706211420299	0.143	0.154	1	Astrocytes	chr4-56452200-56454081	0.962617541792905
0.130421183443927	0.0369227188463871	0.284	0.266	1	Astrocytes	chr8-64439528-64440816	0.962617541792905
0.13049298400328	-0.0177093969064612	0.13	0.141	1	Astrocytes	chr17-21188335-21189040	0.962617541792905
0.130517292836455	-0.0155619462120865	0.187	0.195	1	Astrocytes	chr4-150505889-150507544	0.962617541792905
0.130567770244279	-0.0147322673376416	0.095	0.101	1	Astrocytes	chr14-78938955-78940599	0.962617541792905
0.13058362223713	0.0350731629363094	0.271	0.249	1	Astrocytes	chr13-103300151-103301744	0.962617541792905
0.130613015915204	-0.0172706863990161	0.294	0.3	1	Astrocytes	chr19-25746198-25748035	0.962617541792905
0.130688921752247	-0.0157676442797384	0.461	0.469	1	Astrocytes	chr3-2443721-2445183	0.962617541792905
0.130722072562424	-0.0166828565783765	0.341	0.357	1	Astrocytes	chr8-66294511-66295849	0.962617541792905
0.130775967036506	0.0230845620521276	0.114	0.095	1	Astrocytes	chr3-58255849-58256115	0.962617541792905
0.130803906546271	-0.0176143811153183	0.147	0.159	1	Astrocytes	chr7-127081238-127082301	0.962617541792905
0.130824847435854	-0.0157523065141653	0.162	0.172	1	Astrocytes	chr2-114127201-114128151	0.962617541792905
0.130928003597866	0.041158988729577	0.355	0.337	1	Astrocytes	chr8-48665126-48666544	0.962617541792905
0.131017666117324	0.0435767876214215	0.35	0.317	1	Astrocytes	chr20-34893404-34895246	0.962617541792905
0.131201655555704	0.0350516947509226	0.282	0.264	1	Astrocytes	chr5-158089411-158090546	0.962617541792905
0.131234803533548	-0.0169365053651302	0.354	0.364	1	Astrocytes	chr12-28045249-28046614	0.962617541792905
0.13130456430261	0.0407743219718251	0.351	0.33	1	Astrocytes	chr6-109299707-109301650	0.962617541792905
0.131481224969491	0.0320030461671721	0.227	0.195	1	Astrocytes	chr1-98046436-98048962	0.962617541792905
0.131494527654709	-0.0160062576164195	0.357	0.356	1	Astrocytes	chr10-83670969-83672983	0.962617541792905
0.131497547085645	-0.0171505621122864	0.158	0.177	1	Astrocytes	chr7-125438273-125439793	0.962617541792905
[truncated: 189,720 more rows]
