# Supplementary material for: Single-nucleus genomics in outbred rats with divergent cocaine addiction-like behaviors reveals changes in amygdala GABAergic inhibition
Source: Nat Neurosci. 2023 Oct 5;26(11):1868–79. doi: 10.1038/s41593-023-01452-y (PMC10620093; doi:10.1038/s41593-023-01452-y)
Supplement: Supplementary file 13 — Peak annotations for all OCRs in integrated snATAC-seq dataset. [file 41593_2023_1452_MOESM13_ESM.txt]

PeakID (cmd=annotatePeaks.pl all_peaks.bed rn6 -gtf /iblm/netapp/data1/jezhou/cellranger/rn6-2014-build/Rattus_norvegicus.Rnor_6.0.98.gtf.filtered)	Chr	Start	End	Strand	Peak Score	Focus Ratio/Region Size	Annotation	Detailed Annotation	Distance to TSS	Nearest PromoterID	Entrez ID	Nearest Unigene	Nearest Refseq	Nearest Ensembl	Gene Name	Gene Alias	Gene Description	Gene Type
127219	chr19	19895494	19896816	+	0	NA	exon (ENSRNOT00000020793, exon 1 of 15)	protein_coding-exon (ENSRNOT00000020793, exon 1 of 15)	266	ENSRNOT00000020793	ENSRNOG00000015459	ENSRNOT00000020793			Heatr3			protein_coding
58017	chr12	27519504	27520389	+	0	NA	intron (ENSRNOT00000044800, intron 3 of 4)	protein_coding-intron (ENSRNOT00000044800, intron 3 of 4)	364359	ENSRNOT00000044800	ENSRNOG00000034287	ENSRNOT00000044800			AABR07035916.1			protein_coding
44919	chr10	108156188	108156492	+	0	NA	Intergenic	Intergenic	-5829	ENSRNOT00000073337	ENSRNOG00000048113	ENSRNOT00000073337			Cbx8			protein_coding
28336	chr1	273154682	273155029	+	0	NA	Intergenic	Intergenic	355071	ENSRNOT00000016052	ENSRNOG00000012052	ENSRNOT00000016052			Ins1			protein_coding
55548	chr12	7827829	7828159	+	0	NA	Intergenic	Intergenic	-37944	ENSRNOT00000061229	ENSRNOG00000000921	ENSRNOT00000061229			Ubl3			protein_coding
81834	chr14	88802560	88802926	+	0	NA	intron (ENSRNOT00000012661, intron 4 of 31)	protein_coding-intron (ENSRNOT00000012661, intron 4 of 31)	-71552	ENSRNOT00000078467	ENSRNOG00000061615	ENSRNOT00000078467			AABR07015977.1			protein_coding
246293	chr7	78207616	78208100	+	0	NA	intron (ENSRNOT00000050753, intron 2 of 28)	protein_coding-intron (ENSRNOT00000039984, intron 2 of 29)	18946	ENSRNOT00000043079	ENSRNOG00000004201	ENSRNOT00000043079			Rims2			protein_coding
18581	chr1	186213150	186213405	+	0	NA	Intergenic	Intergenic	350234	ENSRNOT00000079072	ENSRNOG00000020514	ENSRNOT00000048020			Sox6			protein_coding
67525	chr13	74770794	74771443	+	0	NA	TTS (ENSRNOT00000033324)	protein_coding-TTS (ENSRNOT00000033324)	-30660	ENSRNOT00000006548	ENSRNOG00000038921	ENSRNOT00000006548			Tex35			protein_coding
83268	chr14	107644369	107644611	+	0	NA	Intergenic	Intergenic	-27329	ENSRNOT00000012286	ENSRNOG00000009267	ENSRNOT00000012286			B3gnt2			protein_coding
228592	chr6	58147618	58147998	+	0	NA	intron (ENSRNOT00000063874, intron 23 of 25)	protein_coding-intron (ENSRNOT00000063874, intron 23 of 25)	-240525	ENSRNOT00000036337	ENSRNOG00000022450	ENSRNOT00000036337			AABR07063975.1			protein_coding
1387	chr1	12974830	12976038	+	0	NA	Intergenic	Intergenic	-22528	ENSRNOT00000078193	ENSRNOG00000060610	ENSRNOT00000078193			AABR07071848.1			protein_coding
150275	chr2	198404950	198405169	+	0	NA	Intergenic	Intergenic	7291	ENSRNOT00000040210	ENSRNOG00000032224	ENSRNOT00000040210			LOC100912564			protein_coding
267923	chr8	115084249	115084462	+	0	NA	Intergenic	Intergenic	15260	ENSRNOT00000014770	ENSRNOG00000010789	ENSRNOT00000014770			Dusp7			protein_coding
287374	chrX	73603060	73603643	+	0	NA	Intergenic	Intergenic	-41305	ENSRNOT00000080501	ENSRNOG00000061703	ENSRNOT00000080501			AABR07039303.7			protein_coding
198359	chr4	142846934	142847629	+	0	NA	intron (ENSRNOT00000056570, intron 1 of 8)	protein_coding-intron (ENSRNOT00000056570, intron 1 of 8)	66294	ENSRNOT00000056570	ENSRNOG00000005662	ENSRNOT00000056570			Grm7			protein_coding
77735	chr14	44382891	44383270	+	0	NA	Intergenic	Intergenic	-7276	ENSRNOT00000042825	ENSRNOG00000031052	ENSRNOT00000042825			LOC100362751			protein_coding
66454	chr13	68812946	68813713	+	0	NA	intron (ENSRNOT00000003517, intron 11 of 14)	protein_coding-intron (ENSRNOT00000003517, intron 11 of 14)	27502	ENSRNOT00000003517	ENSRNOG00000002580	ENSRNOT00000003517			Trmt1l			protein_coding
282023	chr9	99515570	99516048	+	0	NA	Intergenic	Intergenic	136004	ENSRNOT00000022089	ENSRNOG00000016470	ENSRNOT00000022089			Ndufa10			protein_coding
186367	chr4	21676861	21677103	+	0	NA	Intergenic	Intergenic	-8412	ENSRNOT00000007723	ENSRNOG00000005818	ENSRNOT00000007723			RGD1563349			protein_coding
18324	chr1	184167912	184168255	+	0	NA	Intergenic	Intergenic	20828	ENSRNOT00000014948	ENSRNOG00000011130	ENSRNOT00000014948			Calca			protein_coding
220912	chr5	168784474	168784813	+	0	NA	intron (ENSRNOT00000092887, intron 2 of 22)	protein_coding-intron (ENSRNOT00000092887, intron 2 of 22)	-50347	ENSRNOT00000066120	ENSRNOG00000018602	ENSRNOT00000092964			Camta1			protein_coding
79618	chr14	71922349	71922582	+	0	NA	intron (ENSRNOT00000079895, intron 25 of 41)	protein_coding-intron (ENSRNOT00000079895, intron 25 of 41)	50954	ENSRNOT00000079895	ENSRNOG00000059715	ENSRNOT00000079895			Cc2d2a			protein_coding
19092	chr1	190649875	190650405	+	0	NA	Intergenic	Intergenic	-16009	ENSRNOT00000089361	ENSRNOG00000061899	ENSRNOT00000089361			Mosmo			protein_coding
1638	chr1	15075699	15075897	+	0	NA	intron (ENSRNOT00000016286, intron 4 of 6)	protein_coding-intron (ENSRNOT00000016286, intron 4 of 6)	13366	ENSRNOT00000016286	ENSRNOG00000012074	ENSRNOT00000016286			Ifngr1			protein_coding
99483	chr16	46407468	46407934	+	0	NA	Intergenic	Intergenic	-323702	ENSRNOT00000017624	ENSRNOG00000012802	ENSRNOT00000017624			Tenm3			protein_coding
60944	chr12	46732293	46732659	+	0	NA	intron (ENSRNOT00000001517, intron 53 of 57)	protein_coding-intron (ENSRNOT00000001517, intron 53 of 57)	-14121	ENSRNOT00000030031	ENSRNOG00000022014	ENSRNOT00000030031			Rab35			protein_coding
215920	chr5	139208927	139209441	+	0	NA	exon (ENSRNOT00000050941, exon 2 of 4)	protein_coding-exon (ENSRNOT00000050941, exon 2 of 4)	18012	ENSRNOT00000050941	ENSRNOG00000032639	ENSRNOT00000050941			Foxo6			protein_coding
185825	chr4	13840603	13841228	+	0	NA	intron (ENSRNOT00000007032, intron 5 of 7)	protein_coding-intron (ENSRNOT00000007032, intron 5 of 7)	37211	ENSRNOT00000007032	ENSRNOG00000005268	ENSRNOT00000007032			Gnat3			protein_coding
156459	chr2	257989348	257989855	+	0	NA	intron (ENSRNOT00000014725, intron 10 of 10)	protein_coding-intron (ENSRNOT00000014725, intron 10 of 10)	63234	ENSRNOT00000072899	ENSRNOG00000049676	ENSRNOT00000072899			St6galnac5			protein_coding
85290	chr15	9150246	9150661	+	0	NA	Intergenic	Intergenic	-64171	ENSRNOT00000008989	ENSRNOG00000006649	ENSRNOT00000085322			Thrb			protein_coding
252471	chr7	131087541	131087825	+	0	NA	Intergenic	Intergenic	-243230	ENSRNOT00000019672	ENSRNOG00000014511	ENSRNOT00000019672			Alg10			protein_coding
174105	chr3	97539582	97540564	+	0	NA	Intergenic	Intergenic	-181595	ENSRNOT00000065168	ENSRNOG00000004863	ENSRNOT00000065168			Mpped2			protein_coding
129873	chr19	39980887	39981796	+	0	NA	Intergenic	Intergenic	-310432	ENSRNOT00000078388	ENSRNOG00000061454	ENSRNOT00000078388			AABR07043776.1			protein_coding
114836	chr17	85809497	85810307	+	0	NA	Intergenic	Intergenic	-104508	ENSRNOT00000075188	ENSRNOG00000016716	ENSRNOT00000075188			Armc3			protein_coding
270475	chr8	130607112	130608021	+	0	NA	intron (ENSRNOT00000014323, intron 2 of 4)	protein_coding-intron (ENSRNOT00000014323, intron 2 of 4)	10267	ENSRNOT00000026363	ENSRNOG00000019492	ENSRNOT00000026363			Pomgnt2			protein_coding
162855	chr20	43654979	43655807	+	0	NA	Intergenic	Intergenic	71270	ENSRNOT00000042191	ENSRNOG00000032548	ENSRNOT00000042191			AABR07045337.1			protein_coding
36581	chr10	53971480	53971797	+	0	NA	Intergenic	Intergenic	49440	ENSRNOT00000079764	ENSRNOG00000052646	ENSRNOT00000079764			AABR07029836.1			protein_coding
268605	chr8	118946913	118947223	+	0	NA	intron (ENSRNOT00000028426, intron 1 of 6)	protein_coding-intron (ENSRNOT00000028426, intron 1 of 6)	-20455	ENSRNOT00000056130	ENSRNOG00000027880	ENSRNOT00000056130			Nbeal2			protein_coding
79529	chr14	71164747	71164960	+	0	NA	Intergenic	Intergenic	-259230	ENSRNOT00000004274	ENSRNOG00000003174	ENSRNOT00000004274			Tapt1			protein_coding
163934	chr20	50215191	50215845	+	0	NA	intron (ENSRNOT00000091456, intron 9 of 16)	protein_coding-intron (ENSRNOT00000076640, intron 7 of 14)	42900	ENSRNOT00000091456	ENSRNOG00000051061	ENSRNOT00000091456			Prep			protein_coding
104595	chr16	87385268	87385518	+	0	NA	Intergenic	Intergenic	754329	ENSRNOT00000019675	ENSRNOG00000014648	ENSRNOT00000019675			Efnb2			protein_coding
238990	chr7	11353397	11354059	+	0	NA	promoter-TSS (ENSRNOT00000061132)	protein_coding-promoter-TSS (ENSRNOT00000061132)	-15	ENSRNOT00000061132	ENSRNOG00000020416	ENSRNOT00000061132			Zfr2			protein_coding
84214	chr15	540953	541151	+	0	NA	intron (ENSRNOT00000077671, intron 1 of 26)	protein_coding-intron (ENSRNOT00000065542, intron 1 of 28)	-134033	ENSRNOT00000091318	ENSRNOG00000005985	ENSRNOT00000077671			Kcnma1			protein_coding
69946	chr13	92689419	92690287	+	0	NA	Intergenic	Intergenic	120068	ENSRNOT00000082700	ENSRNOG00000061764	ENSRNOT00000082700			AABR07021812.1			protein_coding
150096	chr2	196624549	196625068	+	0	NA	intron (ENSRNOT00000091681, intron 5 of 22)	protein_coding-intron (ENSRNOT00000044738, intron 5 of 20)	16312	ENSRNOT00000091681	ENSRNOG00000031174	ENSRNOT00000044738			Arnt			protein_coding
265730	chr8	95990166	95990390	+	0	NA	intron (ENSRNOT00000015057, intron 1 of 8)	protein_coding-intron (ENSRNOT00000015057, intron 1 of 8)	21626	ENSRNOT00000015057	ENSRNOG00000011071	ENSRNOT00000015057			Nt5e			protein_coding
167787	chr3	32873538	32873770	+	0	NA	Intergenic	Intergenic	-73724	ENSRNOT00000007404	ENSRNOG00000005334	ENSRNOT00000007404			Acvr2a			protein_coding
34468	chr10	37906559	37906921	+	0	NA	Intergenic	Intergenic	118197	ENSRNOT00000042688	ENSRNOG00000032825	ENSRNOT00000042688			Rpl30			protein_coding
252820	chr7	133543155	133543488	+	0	NA	intron (ENSRNOT00000080621, intron 17 of 22)	protein_coding-intron (ENSRNOT00000006219, intron 18 of 23)	86066	ENSRNOT00000080621	ENSRNOG00000004438	ENSRNOT00000006219			Cntn1			protein_coding
40979	chr10	84347448	84348261	+	0	NA	intron (ENSRNOT00000030159, intron 2 of 12)	protein_coding-intron (ENSRNOT00000030159, intron 2 of 12)	38424	ENSRNOT00000030159	ENSRNOG00000023881	ENSRNOT00000030159			Skap1			protein_coding
193727	chr4	98607895	98608721	+	0	NA	Intergenic	Intergenic	-14644	ENSRNOT00000007927	ENSRNOG00000005576	ENSRNOT00000007927			Rpia			protein_coding
152614	chr2	220581776	220582064	+	0	NA	Intergenic	Intergenic	-46169	ENSRNOT00000089082	ENSRNOG00000058609	ENSRNOT00000089082			Palmd			protein_coding
133973	chr2	6551532	6552212	+	0	NA	Intergenic	Intergenic	-971978	ENSRNOT00000020044	ENSRNOG00000014795	ENSRNOT00000093420			Nr2f1			protein_coding
82410	chr14	98889158	98889366	+	0	NA	Intergenic	Intergenic	-640022	ENSRNOT00000006897	ENSRNOG00000005180	ENSRNOT00000006897			Vstm2a			protein_coding
207191	chr5	49053696	49054896	+	0	NA	Intergenic	Intergenic	-256734	ENSRNOT00000010850	ENSRNOG00000008223	ENSRNOT00000010850			Cnr1			protein_coding
191464	chr4	73294912	73295605	+	0	NA	Intergenic	Intergenic	-121079	ENSRNOT00000048203	ENSRNOG00000029922	ENSRNOT00000048203			Tpk1			protein_coding
158497	chr20	7377160	7377494	+	0	NA	intron (ENSRNOT00000059426, intron 1 of 4)	protein_coding-intron (ENSRNOT00000059426, intron 1 of 4)	20121	ENSRNOT00000059426	ENSRNOG00000038883	ENSRNOT00000059426			LOC294154			protein_coding
47380	chr11	27460528	27461011	+	0	NA	Intergenic	Intergenic	78720	ENSRNOT00000083275	ENSRNOG00000001582	ENSRNOT00000002151			Bach1			protein_coding
131520	chr19	52038317	52038975	+	0	NA	intron (ENSRNOT00000019923, intron 1 of 4)	protein_coding-intron (ENSRNOT00000019923, intron 1 of 4)	5760	ENSRNOT00000019923	ENSRNOG00000014522	ENSRNOT00000019923			Mlycd			protein_coding
252459	chr7	131018134	131018610	+	0	NA	Intergenic	Intergenic	-191220	ENSRNOT00000019406	ENSRNOG00000014296	ENSRNOT00000019406			Syt10			protein_coding
148963	chr2	185571927	185572590	+	0	NA	Intergenic	Intergenic	-18728	ENSRNOT00000088807	ENSRNOG00000023453	ENSRNOT00000088188			Lrba			protein_coding
190555	chr4	64628592	64629928	+	0	NA	intron (ENSRNOT00000079285, intron 4 of 17)	protein_coding-intron (ENSRNOT00000033268, intron 4 of 32)	201973	ENSRNOT00000079285	ENSRNOG00000026705	ENSRNOT00000079285			Dgki			protein_coding
198843	chr4	146315744	146316240	+	0	NA	Intergenic	Intergenic	39130	ENSRNOT00000009705	ENSRNOG00000006527	ENSRNOT00000009705			Slc6a1			protein_coding
187147	chr4	30087060	30088587	+	0	NA	intron (ENSRNOT00000011756, intron 1 of 14)	protein_coding-intron (ENSRNOT00000011756, intron 1 of 14)	109084	ENSRNOT00000011756	ENSRNOG00000008869	ENSRNOT00000011756			Ppp1r9a			protein_coding
62396	chr13	18178837	18179318	+	0	NA	Intergenic	Intergenic	-2783460	ENSRNOT00000046060	ENSRNOG00000029556	ENSRNOT00000046060			LOC304725			protein_coding
46758	chr11	16321249	16322759	+	0	NA	Intergenic	Intergenic	-463723	ENSRNOT00000090586	ENSRNOG00000055793	ENSRNOT00000090586			AABR07033287.1			protein_coding
116980	chr18	15790347	15791249	+	0	NA	Intergenic	Intergenic	51989	ENSRNOT00000075444	ENSRNOG00000049681	ENSRNOT00000075444			AABR07031491.2			protein_coding
176400	chr3	118106479	118106685	+	0	NA	Intergenic	Intergenic	-30256	ENSRNOT00000083356	ENSRNOG00000009289	ENSRNOT00000083356			Galk2			protein_coding
44020	chr10	103395197	103395424	+	0	NA	promoter-TSS (ENSRNOT00000004256)	protein_coding-promoter-TSS (ENSRNOT00000004256)	-201	ENSRNOT00000004256	ENSRNOG00000003144	ENSRNOT00000086924			Gprc5c			protein_coding
83655	chr14	110126534	110127484	+	0	NA	Intergenic	Intergenic	-549081	ENSRNOT00000029513	ENSRNOG00000027249	ENSRNOT00000029513			Fancl			protein_coding
123609	chr18	72881218	72881815	+	0	NA	Intergenic	Intergenic	-231601	ENSRNOT00000072205	ENSRNOG00000048409	ENSRNOT00000072205			AABR07032582.1			protein_coding
285625	chrX	27537627	27537885	+	0	NA	Intergenic	Intergenic	521872	ENSRNOT00000065814	ENSRNOG00000004016	ENSRNOT00000065814			Msl3			protein_coding
239116	chr7	11928823	11930550	+	0	NA	promoter-TSS (ENSRNOT00000025391)	protein_coding-promoter-TSS (ENSRNOT00000025391)	-449	ENSRNOT00000025391	ENSRNOG00000018788	ENSRNOT00000025391			Btbd2			protein_coding
282894	chr9	110726894	110727586	+	0	NA	intron (ENSRNOT00000079170, intron 1 of 1)	protein_coding-intron (ENSRNOT00000064431, intron 6 of 8)	5918	ENSRNOT00000079170	ENSRNOG00000057081	ENSRNOT00000079170			AABR07068593.1			protein_coding
285487	chrX	23100623	23101578	+	0	NA	intron (ENSRNOT00000081239, intron 9 of 12)	protein_coding-intron (ENSRNOT00000000178, intron 10 of 13)	19975	ENSRNOT00000071639	ENSRNOG00000047491	ENSRNOT00000071639			AABR07037520.1			protein_coding
255330	chr8	12212160	12212677	+	0	NA	intron (ENSRNOT00000036338, intron 1 of 3)	protein_coding-intron (ENSRNOT00000036338, intron 1 of 3)	52351	ENSRNOT00000036338	ENSRNOG00000005879	ENSRNOT00000036338			Maml2			protein_coding
107843	chr17	20976326	20978090	+	0	NA	Intergenic	Intergenic	357884	ENSRNOT00000079788	ENSRNOG00000051931	ENSRNOT00000079788			AABR07027235.1			protein_coding
216474	chr5	142986339	142986665	+	0	NA	promoter-TSS (ENSRNOT00000012811)	protein_coding-promoter-TSS (ENSRNOT00000012811)	-24	ENSRNOT00000012811	ENSRNOG00000009656	ENSRNOT00000012811			Rspo1			protein_coding
101233	chr16	61893655	61893974	+	0	NA	Intergenic	Intergenic	-19344	ENSRNOT00000074978	ENSRNOG00000050067	ENSRNOT00000074978			AABR07026058.1			protein_coding
27834	chr1	266705618	266706311	+	0	NA	intron (ENSRNOT00000027351, intron 2 of 17)	protein_coding-intron (ENSRNOT00000027351, intron 2 of 17)	-75653	ENSRNOT00000027417	ENSRNOG00000020248	ENSRNOT00000027417			Ina			protein_coding
272165	chr9	12862206	12862437	+	0	NA	intron (ENSRNOT00000015210, intron 4 of 9)	protein_coding-intron (ENSRNOT00000015210, intron 4 of 9)	121436	ENSRNOT00000015210	ENSRNOG00000011321	ENSRNOT00000015210			Rftn1			protein_coding
16073	chr1	163543711	163544031	+	0	NA	Intergenic	Intergenic	10968	ENSRNOT00000081509	ENSRNOG00000015560	ENSRNOT00000081509			Emsy			protein_coding
122314	chr18	62408979	62409865	+	0	NA	Intergenic	Intergenic	67278	ENSRNOT00000048429	ENSRNOG00000032885	ENSRNOT00000048429			Cycs			protein_coding
273790	chr9	28051086	28051480	+	0	NA	Intergenic	Intergenic	-289550	ENSRNOT00000040034	ENSRNOG00000013781	ENSRNOT00000040034			Kcnq5			protein_coding
175186	chr3	108793143	108795820	+	0	NA	promoter-TSS (ENSRNOT00000007028)	protein_coding-promoter-TSS (ENSRNOT00000007028)	-754	ENSRNOT00000007028	ENSRNOG00000005209	ENSRNOT00000007028			Spred1			protein_coding
166059	chr3	12547834	12548242	+	0	NA	Intergenic	Intergenic	-45179	ENSRNOT00000022814	ENSRNOG00000017017	ENSRNOT00000022814			Zbtb43			protein_coding
144980	chr2	140530769	140531181	+	0	NA	exon (ENSRNOT00000017379, exon 20 of 20)	protein_coding-exon (ENSRNOT00000017379, exon 20 of 20)	-10644	ENSRNOT00000017396	ENSRNOG00000013035	ENSRNOT00000017396			Rab33b			protein_coding
251624	chr7	125511846	125512808	+	0	NA	Intergenic	Intergenic	-14636	ENSRNOT00000049445	ENSRNOG00000029243	ENSRNOT00000049445			AABR07058578.1			protein_coding
114358	chr17	81728523	81728829	+	0	NA	Intergenic	Intergenic	-70080	ENSRNOT00000066826	ENSRNOG00000018378	ENSRNOT00000031542			Cacnb2			protein_coding
152473	chr2	219505323	219506116	+	0	NA	Intergenic	Intergenic	-47448	ENSRNOT00000064735	ENSRNOG00000014515	ENSRNOT00000064735			Cdc14a			protein_coding
283371	chr9	113503424	113505438	+	0	NA	intron (ENSRNOT00000067974, intron 1 of 6)	protein_coding-intron (ENSRNOT00000067974, intron 1 of 6)	174	ENSRNOT00000067974	ENSRNOG00000042189	ENSRNOT00000067974			Rab31			protein_coding
244936	chr7	66835380	66836037	+	0	NA	Intergenic	Intergenic	73762	ENSRNOT00000066381	ENSRNOG00000004314	ENSRNOT00000066381			Ppm1h			protein_coding
44059	chr10	103703173	103704026	+	0	NA	exon (ENSRNOT00000086469, exon 1 of 9)	protein_coding-exon (ENSRNOT00000086469, exon 1 of 9)	195	ENSRNOT00000086469	ENSRNOG00000059793	ENSRNOT00000086469			Rab37			protein_coding
142848	chr2	113254250	113254883	+	0	NA	intron (ENSRNOT00000034096, intron 2 of 24)	protein_coding-intron (ENSRNOT00000034096, intron 2 of 24)	91011	ENSRNOT00000034096	ENSRNOG00000024089	ENSRNOT00000034096			Fndc3b			protein_coding
32015	chr10	16259276	16260335	+	0	NA	promoter-TSS (ENSRNOT00000028115)	protein_coding-promoter-TSS (ENSRNOT00000028115)	77	ENSRNOT00000028115	ENSRNOG00000020717	ENSRNOT00000028115			Bod1			protein_coding
29187	chr1	278621029	278621763	+	0	NA	intron (ENSRNOT00000023414, intron 10 of 26)	protein_coding-intron (ENSRNOT00000023414, intron 10 of 26)	63604	ENSRNOT00000023414	ENSRNOG00000017406	ENSRNOT00000023414			Atrnl1			protein_coding
150621	chr2	200759995	200760272	+	0	NA	intron (ENSRNOT00000086835, intron 2 of 9)	protein_coding-intron (ENSRNOT00000056172, intron 3 of 6)	2073	ENSRNOT00000086835	ENSRNOG00000042884	ENSRNOT00000086835			Hsd3b3			protein_coding
128500	chr19	28167413	28167837	+	0	NA	Intergenic	Intergenic	-19490	ENSRNOT00000090797	ENSRNOG00000060719	ENSRNOT00000090797			AABR07043407.1			protein_coding
141568	chr2	94216382	94217751	+	0	NA	Intergenic	Intergenic	-49147	ENSRNOT00000090023	ENSRNOG00000061328	ENSRNOT00000090023			Pag1			protein_coding
120271	chr18	46314795	46315417	+	0	NA	Intergenic	Intergenic	166257	ENSRNOT00000026724	ENSRNOG00000019744	ENSRNOT00000026724			AABR07032097.1			protein_coding
53263	chr11	76789189	76789460	+	0	NA	intron (ENSRNOT00000002649, intron 1 of 10)	protein_coding-intron (ENSRNOT00000002649, intron 1 of 10)	15186	ENSRNOT00000002649	ENSRNOG00000001930	ENSRNOT00000002649			Ccdc50			protein_coding
291809	chr10	100194634	100194914	+	0	NA	Intergenic	Intergenic	757338	ENSRNOT00000006254	ENSRNOG00000004720	ENSRNOT00000006254			Kcnj2			protein_coding
213156	chr5	117424820	117425395	+	0	NA	intron (ENSRNOT00000066139, intron 1 of 9)	protein_coding-intron (ENSRNOT00000066139, intron 1 of 9)	15147	ENSRNOT00000066139	ENSRNOG00000007779	ENSRNOT00000066139			Kank4			protein_coding
272974	chr9	18099870	18100231	+	0	NA	Intergenic	Intergenic	98945	ENSRNOT00000071814	ENSRNOG00000049311	ENSRNOT00000071814			AABR07066826.2			protein_coding
141854	chr2	96661538	96661907	+	0	NA	intron (ENSRNOT00000016567, intron 1 of 4)	protein_coding-intron (ENSRNOT00000016567, intron 1 of 4)	6500	ENSRNOT00000016567	ENSRNOG00000012095	ENSRNOT00000016567			Pkia			protein_coding
130884	chr19	47715999	47717005	+	0	NA	Intergenic	Intergenic	480246	ENSRNOT00000016577	ENSRNOG00000012428	ENSRNOT00000016577			Maf			protein_coding
49660	chr11	48540769	48541642	+	0	NA	Intergenic	Intergenic	616235	ENSRNOT00000060577	ENSRNOG00000039517	ENSRNOT00000060577			Zpld1			protein_coding
70503	chr13	96750644	96751320	+	0	NA	Intergenic	Intergenic	422487	ENSRNOT00000017784	ENSRNOG00000028624	ENSRNOT00000017784			Kif26b			protein_coding
32042	chr10	16539048	16539373	+	0	NA	Intergenic	Intergenic	-3672	ENSRNOT00000028146	ENSRNOG00000020729	ENSRNOT00000028146			Stc2			protein_coding
280966	chr9	93158845	93159045	+	0	NA	Intergenic	Intergenic	-13728	ENSRNOT00000088525	ENSRNOG00000025418	ENSRNOT00000088525			Armc9			protein_coding
164947	chr3	6134574	6134857	+	0	NA	Intergenic	Intergenic	72775	ENSRNOT00000011556	ENSRNOG00000008212	ENSRNOT00000011556			Wdr5			protein_coding
244280	chr7	61597942	61598349	+	0	NA	Intergenic	Intergenic	200584	ENSRNOT00000010283	ENSRNOG00000007821	ENSRNOT00000010283			Dyrk2			protein_coding
186421	chr4	21973349	21974233	+	0	NA	Intergenic	Intergenic	-53140	ENSRNOT00000066211	ENSRNOG00000042758	ENSRNOT00000066211			Tmem243			protein_coding
156975	chr2	261666029	261666689	+	0	NA	Intergenic	Intergenic	263379	ENSRNOT00000012841	ENSRNOG00000009555	ENSRNOT00000012841			Lrriq3			protein_coding
60436	chr12	43599508	43601103	+	0	NA	Intergenic	Intergenic	-23501	ENSRNOT00000081780	ENSRNOG00000001120	ENSRNOT00000081780			Med13l			protein_coding
286504	chrX	44916150	44916403	+	0	NA	intron (ENSRNOT00000004901, intron 1 of 15)	protein_coding-intron (ENSRNOT00000004901, intron 1 of 15)	8755	ENSRNOT00000004901	ENSRNOG00000003686	ENSRNOT00000079680			Tbl1x			protein_coding
98462	chr16	27968165	27968832	+	0	NA	Intergenic	Intergenic	197798	ENSRNOT00000049187	ENSRNOG00000032995	ENSRNOT00000049187			AABR07025089.1			protein_coding
204353	chr5	12178510	12179703	+	0	NA	intron (ENSRNOT00000007769, intron 1 of 5)	protein_coding-intron (ENSRNOT00000007769, intron 1 of 5)	-7097	ENSRNOT00000061903	ENSRNOG00000005730	ENSRNOT00000061903			Pcmtd1			protein_coding
68456	chr13	81689967	81690610	+	0	NA	intron (ENSRNOT00000005148, intron 3 of 4)	protein_coding-intron (ENSRNOT00000005148, intron 3 of 4)	8545	ENSRNOT00000005148	ENSRNOG00000003861	ENSRNOT00000005148			Gorab			protein_coding
146377	chr2	152191331	152191904	+	0	NA	Intergenic	Intergenic	506366	ENSRNOT00000019340	ENSRNOG00000014420	ENSRNOT00000019340			Rap2b			protein_coding
108627	chr17	27211130	27212304	+	0	NA	Intergenic	Intergenic	67543	ENSRNOT00000018508	ENSRNOG00000013756	ENSRNOT00000018508			Snrnp48			protein_coding
195646	chr4	119867712	119867932	+	0	NA	Intergenic	Intergenic	22127	ENSRNOT00000033687	ENSRNOG00000027722	ENSRNOT00000033687			H1fx			protein_coding
205260	chr5	22127623	22129171	+	0	NA	Intergenic	Intergenic	-251937	ENSRNOT00000009744	ENSRNOG00000006919	ENSRNOT00000009744			Clvs1			protein_coding
212137	chr5	105165226	105165691	+	0	NA	intron (ENSRNOT00000082596, intron 26 of 36)	protein_coding-intron (ENSRNOT00000058429, intron 27 of 30)	34690	ENSRNOT00000073270	ENSRNOG00000049025	ENSRNOT00000073270			LOC100911372			protein_coding
160929	chr20	25250410	25250998	+	0	NA	intron (ENSRNOT00000084660, intron 6 of 10)	protein_coding-intron (ENSRNOT00000057950, intron 6 of 10)	575954	ENSRNOT00000084660	ENSRNOG00000000373	ENSRNOT00000057950			AABR07044900.1			protein_coding
208151	chr5	59703809	59704977	+	0	NA	Intergenic	Intergenic	-56760	ENSRNOT00000091944	ENSRNOG00000013956	ENSRNOT00000091944			Rnf38			protein_coding
182176	chr3	163325790	163327119	+	0	NA	Intergenic	Intergenic	151261	ENSRNOT00000009517	ENSRNOG00000006952	ENSRNOT00000009517			Prex1			protein_coding
161162	chr20	27722991	27724319	+	0	NA	intron (ENSRNOT00000001093, intron 2 of 5)	protein_coding-intron (ENSRNOT00000001093, intron 2 of 5)	33494	ENSRNOT00000088287	ENSRNOG00000000824	ENSRNOT00000001093			Dse			protein_coding
73621	chr14	6994965	6996227	+	0	NA	intron (ENSRNOT00000020357, intron 1 of 10)	protein_coding-intron (ENSRNOT00000020357, intron 1 of 10)	1406	ENSRNOT00000020357	ENSRNOG00000015093	ENSRNOT00000020357			Sparcl1			protein_coding
155050	chr2	244110635	244111184	+	0	NA	intron (ENSRNOT00000021381, intron 1 of 7)	protein_coding-intron (ENSRNOT00000021381, intron 1 of 7)	52723	ENSRNOT00000021381	ENSRNOG00000015913	ENSRNOT00000021381			Tspan5			protein_coding
139308	chr2	57941302	57942019	+	0	NA	Intergenic	Intergenic	-6297	ENSRNOT00000035821	ENSRNOG00000016163	ENSRNOT00000035821			Slc1a3			protein_coding
57062	chr12	18102213	18102646	+	0	NA	Intergenic	Intergenic	18047	ENSRNOT00000080364	ENSRNOG00000028651	ENSRNOT00000080364			RGD1566386			protein_coding
272634	chr9	15723624	15723868	+	0	NA	Intergenic	Intergenic	-23434	ENSRNOT00000035907	ENSRNOG00000022598	ENSRNOT00000035907			Trerf1			protein_coding
228283	chr6	54660562	54661188	+	0	NA	Intergenic	Intergenic	172800	ENSRNOT00000005637	ENSRNOG00000004186	ENSRNOT00000084661			Snx13			protein_coding
152404	chr2	219052280	219052720	+	0	NA	Intergenic	Intergenic	38374	ENSRNOT00000019377	ENSRNOG00000014333	ENSRNOT00000078806			Vcam1			protein_coding
132103	chr19	55268469	55270557	+	0	NA	promoter-TSS (ENSRNOT00000018145)	protein_coding-promoter-TSS (ENSRNOT00000018145)	-562	ENSRNOT00000018145	ENSRNOG00000013376	ENSRNOT00000018145			Mvd			protein_coding
110680	chr17	48698113	48698373	+	0	NA	intron (ENSRNOT00000067636, intron 10 of 25)	protein_coding-intron (ENSRNOT00000067636, intron 10 of 25)	112748	ENSRNOT00000067636	ENSRNOG00000012940	ENSRNOT00000067636			Vps41			protein_coding
42339	chr10	92430088	92430355	+	0	NA	intron (ENSRNOT00000089029, intron 2 of 17)	protein_coding-intron (ENSRNOT00000089029, intron 2 of 17)	45888	ENSRNOT00000089029	ENSRNOG00000053680	ENSRNOT00000089029			Kansl1			protein_coding
204532	chr5	14609081	14610417	+	0	NA	promoter-TSS (ENSRNOT00000011619)	protein_coding-promoter-TSS (ENSRNOT00000011619)	65	ENSRNOT00000011619	ENSRNOG00000008566	ENSRNOT00000011619			Mrpl15			protein_coding
289392	chrX	153720277	153720649	+	0	NA	intron (ENSRNOT00000087990, intron 3 of 18)	protein_coding-intron (ENSRNOT00000087617, intron 4 of 19)	42652	ENSRNOT00000072808	ENSRNOG00000052690	ENSRNOT00000072808			AABR07042361.1			protein_coding
19901	chr1	197279155	197280481	+	0	NA	Intergenic	Intergenic	151407	ENSRNOT00000083248	ENSRNOG00000016635	ENSRNOT00000022365			LOC361646			protein_coding
288465	chrX	118816361	118817779	+	0	NA	Intergenic	Intergenic	74757	ENSRNOT00000045110	ENSRNOG00000000620	ENSRNOT00000045110			AABR07041078.1			protein_coding
72994	chr13	113799174	113799372	+	0	NA	intron (ENSRNOT00000057151, intron 7 of 10)	protein_coding-intron (ENSRNOT00000057151, intron 7 of 10)	18722	ENSRNOT00000057151	ENSRNOG00000007917	ENSRNOT00000057151			Cd46			protein_coding
103110	chr16	78229986	78230615	+	0	NA	Intergenic	Intergenic	-309189	ENSRNOT00000057897	ENSRNOG00000030719	ENSRNOT00000057897			Csmd1			protein_coding
144103	chr2	124148845	124150792	+	0	NA	promoter-TSS (ENSRNOT00000023437)	protein_coding-promoter-TSS (ENSRNOT00000023437)	-54	ENSRNOT00000023584	ENSRNOG00000017462	ENSRNOT00000023584			Spata5			protein_coding
16961	chr1	170209856	170210104	+	0	NA	Intergenic	Intergenic	-2837	ENSRNOT00000040672	ENSRNOG00000030818	ENSRNOT00000040672			RGD1561034			protein_coding
290229	chr2	148208650	148208963	+	0	NA	Intergenic	Intergenic	-53304	ENSRNOT00000046641	ENSRNOG00000032715	ENSRNOT00000046641			AABR07010705.1			protein_coding
232174	chr6	98473229	98473444	+	0	NA	intron (ENSRNOT00000077715, intron 3 of 13)	protein_coding-intron (ENSRNOT00000006755, intron 3 of 11)	-90287	ENSRNOT00000031076	ENSRNOG00000021885	ENSRNOT00000031076			Gphb5			protein_coding
262970	chr8	71025625	71026726	+	0	NA	Intergenic	Intergenic	24678	ENSRNOT00000073571	ENSRNOG00000015554	ENSRNOT00000075734			Ankdd1a			protein_coding
193078	chr4	89003622	89004214	+	0	NA	Intergenic	Intergenic	-74793	ENSRNOT00000010241	ENSRNOG00000007304	ENSRNOT00000010241			Herc3			protein_coding
168602	chr3	40636152	40636350	+	0	NA	Intergenic	Intergenic	-158497	ENSRNOT00000091168	ENSRNOG00000053755	ENSRNOT00000091168			AABR07052166.1			protein_coding
178356	chr3	133263816	133264019	+	0	NA	Intergenic	Intergenic	31485	ENSRNOT00000006412	ENSRNOG00000004784	ENSRNOT00000006412			Ndufaf5			protein_coding
201771	chr4	171787622	171788956	+	0	NA	intron (ENSRNOT00000009998, intron 6 of 8)	protein_coding-intron (ENSRNOT00000009998, intron 6 of 8)	40016	ENSRNOT00000009998	ENSRNOG00000007570	ENSRNOT00000009998			Dera			protein_coding
96408	chr16	10234101	10234299	+	0	NA	Intergenic	Intergenic	-16204	ENSRNOT00000087037	ENSRNOG00000051993	ENSRNOT00000087037			Gdf10			protein_coding
225299	chr6	29655497	29656120	+	0	NA	Intergenic	Intergenic	137392	ENSRNOT00000078660	ENSRNOG00000051471	ENSRNOT00000078660			AABR07063346.1			protein_coding
51138	chr11	63066833	63067130	+	0	NA	Intergenic	Intergenic	482022	ENSRNOT00000071065	ENSRNOG00000053406	ENSRNOT00000082533			Gramd1c			protein_coding
184801	chr4	6430302	6430852	+	0	NA	intron (ENSRNOT00000062026, intron 5 of 8)	protein_coding-intron (ENSRNOT00000062026, intron 5 of 8)	19372	ENSRNOT00000062026	ENSRNOG00000040301	ENSRNOT00000062026			Galntl5			protein_coding
80760	chr14	81464573	81464874	+	0	NA	intron (ENSRNOT00000058111, intron 1 of 12)	protein_coding-intron (ENSRNOT00000058111, intron 1 of 12)	8229	ENSRNOT00000058111	ENSRNOG00000013747	ENSRNOT00000058111			Sh3bp2			protein_coding
160808	chr20	23386103	23386888	+	0	NA	Intergenic	Intergenic	80695	ENSRNOT00000047773	ENSRNOG00000032408	ENSRNOT00000047773			RGD1566373			protein_coding
170546	chr3	58175365	58175592	+	0	NA	Intergenic	Intergenic	6493	ENSRNOT00000002076	ENSRNOG00000001519	ENSRNOT00000002076			Dlx2			protein_coding
223021	chr6	9380473	9380880	+	0	NA	intron (ENSRNOT00000019894, intron 14 of 20)	protein_coding-intron (ENSRNOT00000019894, intron 14 of 20)	78512	ENSRNOT00000019894	ENSRNOG00000014720	ENSRNOT00000019894			Srbd1			protein_coding
271964	chr9	11516485	11516810	+	0	NA	Intergenic	Intergenic	-176857	ENSRNOT00000082837	ENSRNOG00000045605	ENSRNOT00000070920			Uxs1			protein_coding
75935	chr14	29046840	29047715	+	0	NA	Intergenic	Intergenic	-79297	ENSRNOT00000048175	ENSRNOG00000030149	ENSRNOT00000059942			Adgrl3			protein_coding
276460	chr9	50498796	50499726	+	0	NA	Intergenic	Intergenic	-27550	ENSRNOT00000036990	ENSRNOG00000023576	ENSRNOT00000036990			RGD1305645			protein_coding
266578	chr8	104873418	104873809	+	0	NA	intron (ENSRNOT00000017363, intron 2 of 2)	protein_coding-intron (ENSRNOT00000017363, intron 2 of 2)	39346	ENSRNOT00000017363	ENSRNOG00000012862	ENSRNOT00000017363			Spsb4			protein_coding
156505	chr2	258532267	258532663	+	0	NA	Intergenic	Intergenic	399735	ENSRNOT00000045905	ENSRNOG00000032660	ENSRNOT00000045020			Adgrl2			protein_coding
106106	chr17	10007827	10008610	+	0	NA	Intergenic	Intergenic	-3897	ENSRNOT00000042394	ENSRNOG00000016763	ENSRNOT00000082836			Fgfr4			protein_coding
11289	chr1	116743262	116743951	+	0	NA	Intergenic	Intergenic	-126351	ENSRNOT00000075203	ENSRNOG00000047696	ENSRNOT00000075203			AABR07003610.1			protein_coding
75219	chr14	19787993	19788691	+	0	NA	Intergenic	Intergenic	-78066	ENSRNOT00000060465	ENSRNOG00000027463	ENSRNOT00000060465			Adamts3			protein_coding
163136	chr20	45470222	45470441	+	0	NA	intron (ENSRNOT00000000713, intron 1 of 12)	protein_coding-intron (ENSRNOT00000000713, intron 1 of 12)	11773	ENSRNOT00000000713	ENSRNOG00000000583	ENSRNOT00000000713			Cdk19			protein_coding
54327	chr11	86730132	86730945	+	0	NA	intron (ENSRNOT00000050269, intron 1 of 4)	protein_coding-intron (ENSRNOT00000050269, intron 1 of 4)	-14284	ENSRNOT00000081972	ENSRNOG00000001890	ENSRNOT00000002593			Txnrd2			protein_coding
114636	chr17	84308633	84309519	+	0	NA	intron (ENSRNOT00000076986, intron 2 of 5)	protein_coding-intron (ENSRNOT00000075983, intron 3 of 4)	-59833	ENSRNOT00000082549	ENSRNOG00000049452	ENSRNOT00000075983			Nebl			protein_coding
104607	chr16	87515740	87516716	+	0	NA	Intergenic	Intergenic	831141	ENSRNOT00000019797	ENSRNOG00000014745	ENSRNOT00000019797			AABR07026654.1			protein_coding
54227	chr11	84705338	84706103	+	0	NA	Intergenic	Intergenic	-40184	ENSRNOT00000002617	ENSRNOG00000001908	ENSRNOT00000002617			Klhl6			protein_coding
254595	chr7	144934832	144935127	+	0	NA	exon (ENSRNOT00000055279, exon 2 of 2)	protein_coding-exon (ENSRNOT00000055279, exon 2 of 2)	1824	ENSRNOT00000055279	ENSRNOG00000036834	ENSRNOT00000055279			Gpr84			protein_coding
287993	chrX	107495887	107496249	+	0	NA	promoter-TSS (ENSRNOT00000003283)	protein_coding-promoter-TSS (ENSRNOT00000003283)	-4	ENSRNOT00000003283	ENSRNOG00000002419	ENSRNOT00000003283			Plp1			protein_coding
282184	chr9	100415892	100416274	+	0	NA	intron (ENSRNOT00000022290, intron 16 of 30)	protein_coding-intron (ENSRNOT00000022290, intron 16 of 30)	29075	ENSRNOT00000056558	ENSRNOG00000037376	ENSRNOT00000056558			Mterf4			protein_coding
126003	chr19	10538199	10538799	+	0	NA	Intergenic	Intergenic	19006	ENSRNOT00000030229	ENSRNOG00000025843	ENSRNOT00000030229			Ccdc102a			protein_coding
60158	chr12	41529015	41530357	+	0	NA	Intergenic	Intergenic	-14010	ENSRNOT00000079639	ENSRNOG00000059344	ENSRNOT00000083890			Tpcn1			protein_coding
93413	chr15	97923740	97924314	+	0	NA	Intergenic	Intergenic	1102195	ENSRNOT00000012785	ENSRNOG00000009649	ENSRNOT00000012785			Slitrk5			protein_coding
169769	chr3	51943649	51943847	+	0	NA	intron (ENSRNOT00000007197, intron 3 of 7)	protein_coding-intron (ENSRNOT00000007197, intron 3 of 7)	-52999	ENSRNOT00000088405	ENSRNOG00000053222	ENSRNOT00000088405			AABR07052405.1			protein_coding
59237	chr12	36887085	36888682	+	0	NA	intron (ENSRNOT00000001334, intron 1 of 46)	protein_coding-intron (ENSRNOT00000001334, intron 1 of 46)	15863	ENSRNOT00000084236	ENSRNOG00000001004	ENSRNOT00000084236			Ncor2			protein_coding
159331	chr20	11988418	11988854	+	0	NA	intron (ENSRNOT00000001642, intron 1 of 10)	protein_coding-intron (ENSRNOT00000001642, intron 1 of 10)	16255	ENSRNOT00000001642	ENSRNOG00000001227	ENSRNOT00000083851			Adarb1			protein_coding
89068	chr15	44500579	44500778	+	0	NA	intron (ENSRNOT00000058887, intron 25 of 51)	protein_coding-intron (ENSRNOT00000058887, intron 25 of 51)	-57803	ENSRNOT00000017939	ENSRNOG00000013433	ENSRNOT00000017939			Gnrh1			protein_coding
240625	chr7	28090547	28091130	+	0	NA	intron (ENSRNOT00000005844, intron 3 of 12)	protein_coding-intron (ENSRNOT00000005844, intron 3 of 12)	24203	ENSRNOT00000005844	ENSRNOG00000004302	ENSRNOT00000005844			Pah			protein_coding
9401	chr1	94508938	94509148	+	0	NA	Intergenic	Intergenic	-14063	ENSRNOT00000020014	ENSRNOG00000014786	ENSRNOT00000020014			Ccne1			protein_coding
290086	chr17	346230	346430	+	0	NA	Intergenic	Intergenic	43637	ENSRNOT00000023865	ENSRNOG00000017637	ENSRNOT00000023865			Fbp2			protein_coding
89921	chr15	51433714	51434717	+	0	NA	intron (ENSRNOT00000093234, intron 1 of 2)	protein_coding-intron (ENSRNOT00000077758, intron 1 of 8)	119	ENSRNOT00000077758	ENSRNOG00000038483	ENSRNOT00000077758			AABR07018323.1			protein_coding
231411	chr6	92833897	92834238	+	0	NA	Intergenic	Intergenic	-30056	ENSRNOT00000087540	ENSRNOG00000057934	ENSRNOT00000087540			Tmx1			protein_coding
77770	chr14	44680040	44681061	+	0	NA	intron (ENSRNOT00000088674, intron 10 of 17)	protein_coding-intron (ENSRNOT00000003907, intron 10 of 24)	-66646	ENSRNOT00000003811	ENSRNOG00000002834	ENSRNOT00000003811			AABR07015003.1			protein_coding
68856	chr13	84210733	84211007	+	0	NA	intron (ENSRNOT00000087096, intron 1 of 16)	protein_coding-intron (ENSRNOT00000047488, intron 1 of 15)	6462	ENSRNOT00000047488	ENSRNOG00000003581	ENSRNOT00000087096			Pou2f1			protein_coding
190342	chr4	62551928	62552221	+	0	NA	Intergenic	Intergenic	-25350	ENSRNOT00000038950	ENSRNOG00000026919	ENSRNOT00000038950			RGD1565367			protein_coding
41472	chr10	87035605	87036693	+	0	NA	Intergenic	Intergenic	31307	ENSRNOT00000014163	ENSRNOG00000010665	ENSRNOT00000014163			Ccr7			protein_coding
222668	chr6	7354335	7354762	+	0	NA	Intergenic	Intergenic	66908	ENSRNOT00000006725	ENSRNOG00000005067	ENSRNOT00000006725			Zfp36l2			protein_coding
82008	chr14	91268007	91268262	+	0	NA	intron (ENSRNOT00000071558, intron 3 of 3)	protein_coding-intron (ENSRNOT00000071558, intron 3 of 3)	66404	ENSRNOT00000071558	ENSRNOG00000049076	ENSRNOT00000071558			Vwc2			protein_coding
129977	chr19	40767462	40767794	+	0	NA	Intergenic	Intergenic	-87805	ENSRNOT00000023823	ENSRNOG00000017602	ENSRNOT00000023823			Il34			protein_coding
142456	chr2	107763808	107764289	+	0	NA	Intergenic	Intergenic	530994	ENSRNOT00000015573	ENSRNOG00000011216	ENSRNOT00000015573			Tbl1xr1			protein_coding
46784	chr11	16727450	16727670	+	0	NA	Intergenic	Intergenic	-98839	ENSRNOT00000050701	ENSRNOG00000001557	ENSRNOT00000050701			Cxadr			protein_coding
173820	chr3	94170021	94170327	+	0	NA	intron (ENSRNOT00000015073, intron 6 of 20)	protein_coding-intron (ENSRNOT00000015073, intron 6 of 20)	12540	ENSRNOT00000015073	ENSRNOG00000011132	ENSRNOT00000015073			LOC100362814			protein_coding
88847	chr15	43001764	43001967	+	0	NA	Intergenic	Intergenic	-6043	ENSRNOT00000091567	ENSRNOG00000053334	ENSRNOT00000087709			Stmn4			protein_coding
194110	chr4	101281965	101282788	+	0	NA	Intergenic	Intergenic	101972	ENSRNOT00000007624	ENSRNOG00000005587	ENSRNOT00000007624			Suclg1			protein_coding
42211	chr10	91828208	91828406	+	0	NA	Intergenic	Intergenic	-2347	ENSRNOT00000005176	ENSRNOG00000003845	ENSRNOT00000005176			Wnt3			protein_coding
250732	chr7	121094797	121095861	+	0	NA	Intergenic	Intergenic	-13912	ENSRNOT00000037134	ENSRNOG00000016852	ENSRNOT00000037134			Apobec3			protein_coding
261044	chr8	59325902	59326106	+	0	NA	Intergenic	Intergenic	-12430	ENSRNOT00000090439	ENSRNOG00000012803	ENSRNOT00000090439			Wdr61			protein_coding
167690	chr3	31830213	31830487	+	0	NA	Intergenic	Intergenic	27351	ENSRNOT00000041305	ENSRNOG00000033278	ENSRNOT00000041305			AABR07051996.1			protein_coding
31193	chr10	10854402	10855673	+	0	NA	intron (ENSRNOT00000087118, intron 4 of 16)	protein_coding-intron (ENSRNOT00000004416, intron 4 of 16)	-20946	ENSRNOT00000052265	ENSRNOG00000028883	ENSRNOT00000052265			AABR07072078.1			protein_coding
60255	chr12	42256029	42256461	+	0	NA	Intergenic	Intergenic	-86878	ENSRNOT00000043279	ENSRNOG00000037744	ENSRNOT00000043279			Oas1g			protein_coding
37795	chr10	61845819	61846315	+	0	NA	intron (ENSRNOT00000092241, intron 8 of 16)	protein_coding-intron (ENSRNOT00000004058, intron 10 of 18)	69071	ENSRNOT00000092241	ENSRNOG00000003041	ENSRNOT00000092241			Smg6			protein_coding
70379	chr13	95685085	95685394	+	0	NA	Intergenic	Intergenic	95571	ENSRNOT00000005849	ENSRNOG00000004423	ENSRNOT00000005849			Zbtb18			protein_coding
260745	chr8	57375109	57375511	+	0	NA	Intergenic	Intergenic	-120047	ENSRNOT00000028972	ENSRNOG00000025463	ENSRNOT00000028972			LOC100125362			protein_coding
179664	chr3	147050542	147051065	+	0	NA	intron (ENSRNOT00000012608, intron 2 of 4)	protein_coding-intron (ENSRNOT00000012608, intron 2 of 4)	7859	ENSRNOT00000012608	ENSRNOG00000008822	ENSRNOT00000012608			Fkbp1a			protein_coding
10414	chr1	104798437	104798887	+	0	NA	intron (ENSRNOT00000078477, intron 11 of 38)	protein_coding-intron (ENSRNOT00000046529, intron 10 of 37)	162673	ENSRNOT00000078477	ENSRNOG00000014530	ENSRNOT00000078477			Nav2			protein_coding
67081	chr13	72395129	72396017	+	0	NA	Intergenic	Intergenic	-27593	ENSRNOT00000003928	ENSRNOG00000002863	ENSRNOT00000003869			Cacna1e			protein_coding
283319	chr9	113261424	113261882	+	0	NA	Intergenic	Intergenic	-15108	ENSRNOT00000034759	ENSRNOG00000031348	ENSRNOT00000034759			Tmem232			protein_coding
265182	chr8	91058714	91059884	+	0	NA	Intergenic	Intergenic	-10774	ENSRNOT00000012904	ENSRNOG00000009613	ENSRNOT00000012904			Sh3bgrl2			protein_coding
177463	chr3	125245871	125246258	+	0	NA	Intergenic	Intergenic	-32457	ENSRNOT00000078070	ENSRNOG00000053201	ENSRNOT00000078070			Gpcpd1			protein_coding
37907	chr10	62549507	62549819	+	0	NA	Intergenic	Intergenic	-17069	ENSRNOT00000021368	ENSRNOG00000015692	ENSRNOT00000021368			Taok1			protein_coding
196683	chr4	126214766	126215297	+	0	NA	Intergenic	Intergenic	-143770	ENSRNOT00000080234	ENSRNOG00000052174	ENSRNOT00000080234			LOC100361920			protein_coding
2116	chr1	18783227	18783530	+	0	NA	intron (ENSRNOT00000079138, intron 12 of 63)	protein_coding-intron (ENSRNOT00000014917, intron 12 of 63)	-271683	ENSRNOT00000075402	ENSRNOG00000046438	ENSRNOT00000075402			AABR07000583.1			protein_coding
249880	chr7	115757171	115757571	+	0	NA	Intergenic	Intergenic	153151	ENSRNOT00000076998	ENSRNOG00000043465	ENSRNOT00000076998			Arc			protein_coding
156037	chr2	253313571	253314711	+	0	NA	Intergenic	Intergenic	543124	ENSRNOT00000055318	ENSRNOG00000031997	ENSRNOT00000055318			Ttll7			protein_coding
141960	chr2	99765119	99765407	+	0	NA	Intergenic	Intergenic	484548	ENSRNOT00000086760	ENSRNOG00000008971	ENSRNOT00000011890			Hnf4g			protein_coding
232999	chr6	103806247	103806502	+	0	NA	TTS (ENSRNOT00000058328)	protein_coding-TTS (ENSRNOT00000058328)	1464	ENSRNOT00000058328	ENSRNOG00000038308	ENSRNOT00000058328			AABR07064998.2			protein_coding
37816	chr10	61977518	61977964	+	0	NA	intron (ENSRNOT00000052412, intron 2 of 3)	protein_coding-intron (ENSRNOT00000004058, intron 13 of 18)	13503	ENSRNOT00000052412	ENSRNOG00000003041	ENSRNOT00000092241			Smg6			protein_coding
211079	chr5	88504663	88505199	+	0	NA	Intergenic	Intergenic	107695	ENSRNOT00000089560	ENSRNOG00000005882	ENSRNOT00000058906			Tle1			protein_coding
162349	chr20	35859462	35859911	+	0	NA	Intergenic	Intergenic	201791	ENSRNOT00000038249	ENSRNOG00000026207	ENSRNOT00000038249			RGD1559810			protein_coding
249844	chr7	115582155	115582934	+	0	NA	Intergenic	Intergenic	327978	ENSRNOT00000076998	ENSRNOG00000043465	ENSRNOT00000076998			Arc			protein_coding
181767	chr3	161014622	161015817	+	0	NA	Intergenic	Intergenic	-3292	ENSRNOT00000019804	ENSRNOG00000014739	ENSRNOT00000039664			Wfdc2			protein_coding
59850	chr12	40054409	40054701	+	0	NA	intron (ENSRNOT00000001697, intron 2 of 22)	protein_coding-intron (ENSRNOT00000001697, intron 2 of 22)	35618	ENSRNOT00000001697	ENSRNOG00000001259	ENSRNOT00000001697			Cux2			protein_coding
88315	chr15	39796973	39797611	+	0	NA	intron (ENSRNOT00000084505, intron 4 of 9)	protein_coding-intron (ENSRNOT00000016162, intron 4 of 9)	17644	ENSRNOT00000084505	ENSRNOG00000011603	ENSRNOT00000084505			Cab39l			protein_coding
212251	chr5	106050349	106050686	+	0	NA	Intergenic	Intergenic	156609	ENSRNOT00000015094	ENSRNOG00000011280	ENSRNOT00000015094			Mllt3			protein_coding
210237	chr5	78280279	78280568	+	0	NA	exon (ENSRNOT00000019910, exon 14 of 14)	protein_coding-exon (ENSRNOT00000019910, exon 14 of 14)	5028	ENSRNOT00000019924	ENSRNOG00000014861	ENSRNOT00000019924			Rnf183			protein_coding
191312	chr4	70723492	70723729	+	0	NA	intron (ENSRNOT00000051964, intron 2 of 6)	protein_coding-intron (ENSRNOT00000051964, intron 2 of 6)	23616	ENSRNOT00000044960	ENSRNOG00000049855	ENSRNOT00000044960			AC142181.2			protein_coding
78593	chr14	59822318	59822530	+	0	NA	Intergenic	Intergenic	-86974	ENSRNOT00000071929	ENSRNOG00000046327	ENSRNOT00000071929			Rbpj			protein_coding
63553	chr13	39718707	39719379	+	0	NA	Intergenic	Intergenic	-75682	ENSRNOT00000003527	ENSRNOG00000002595	ENSRNOT00000003527			Dpp10			protein_coding
39383	chr10	71463140	71463625	+	0	NA	Intergenic	Intergenic	-21993	ENSRNOT00000003699	ENSRNOG00000002757	ENSRNOT00000087769			Tada2a			protein_coding
279670	chr9	82059444	82059878	+	0	NA	intron (ENSRNOT00000086375, intron 2 of 3)	protein_coding-intron (ENSRNOT00000086375, intron 2 of 3)	6080	ENSRNOT00000086375	ENSRNOG00000052510	ENSRNOT00000086375			Wnt10a			protein_coding
115793	chr18	3270871	3271353	+	0	NA	Intergenic	Intergenic	-46612	ENSRNOT00000017187	ENSRNOG00000012795	ENSRNOT00000017187			Cables1			protein_coding
241118	chr7	31852558	31852766	+	0	NA	exon (ENSRNOT00000012715, exon 7 of 9)	protein_coding-exon (ENSRNOT00000012715, exon 7 of 9)	19761	ENSRNOT00000012715	ENSRNOG00000008797	ENSRNOT00000012715			Tmpo			protein_coding
114573	chr17	83801734	83802171	+	0	NA	Intergenic	Intergenic	369346	ENSRNOT00000076558	ENSRNOG00000049452	ENSRNOT00000075983			Nebl			protein_coding
106258	chr17	10782515	10783003	+	0	NA	intron (ENSRNOT00000091046, intron 1 of 3)	protein_coding-intron (ENSRNOT00000091046, intron 1 of 3)	-16506	ENSRNOT00000000117	ENSRNOG00000000105	ENSRNOT00000091046			Cplx2			protein_coding
202174	chr4	175422945	175423310	+	0	NA	Intergenic	Intergenic	-8777	ENSRNOT00000032843	ENSRNOG00000025042	ENSRNOT00000032843			Pde3a			protein_coding
282725	chr9	109753908	109754322	+	0	NA	Intergenic	Intergenic	471371	ENSRNOT00000045096	ENSRNOG00000034177	ENSRNOT00000045096			Efna5			protein_coding
200001	chr4	153619379	153619679	+	0	NA	Intergenic	Intergenic	-25756	ENSRNOT00000082982	ENSRNOG00000053203	ENSRNOT00000082982			Mical3			protein_coding
222689	chr6	7437142	7437428	+	0	NA	intron (ENSRNOT00000038246, intron 36 of 37)	protein_coding-intron (ENSRNOT00000038246, intron 36 of 37)	-15829	ENSRNOT00000006725	ENSRNOG00000005067	ENSRNOT00000006725			Zfp36l2			protein_coding
153374	chr2	227159465	227160972	+	0	NA	exon (ENSRNOT00000066581, exon 1 of 15)	protein_coding-exon (ENSRNOT00000066581, exon 1 of 15)	161	ENSRNOT00000066581	ENSRNOG00000014660	ENSRNOT00000066581			Usp53			protein_coding
242302	chr7	41343902	41344194	+	0	NA	intron (ENSRNOT00000031905, intron 4 of 11)	protein_coding-intron (ENSRNOT00000031905, intron 4 of 11)	39608	ENSRNOT00000031905	ENSRNOG00000024450	ENSRNOT00000031905			Poc1b			protein_coding
279954	chr9	84293185	84293387	+	0	NA	intron (ENSRNOT00000018882, intron 4 of 4)	protein_coding-intron (ENSRNOT00000018882, intron 4 of 4)	90214	ENSRNOT00000018882	ENSRNOG00000037695	ENSRNOT00000018882			Sgpp2			protein_coding
185376	chr4	10125422	10126732	+	0	NA	intron (ENSRNOT00000065039, intron 10 of 17)	protein_coding-intron (ENSRNOT00000017103, intron 1 of 3)	12575	ENSRNOT00000017103	ENSRNOG00000012817	ENSRNOT00000017103			Lrrc17			protein_coding
283653	chr9	115242034	115242232	+	0	NA	intron (ENSRNOT00000091316, intron 4 of 33)	protein_coding-intron (ENSRNOT00000056366, intron 5 of 32)	140312	ENSRNOT00000091316	ENSRNOG00000011700	ENSRNOT00000056366			Ptprm			protein_coding
186493	chr4	22721774	22722028	+	0	NA	Intergenic	Intergenic	-60179	ENSRNOT00000030352	ENSRNOG00000022837	ENSRNOT00000061342			Slc25a40			protein_coding
174794	chr3	105260167	105260798	+	0	NA	intron (ENSRNOT00000010679, intron 2 of 5)	protein_coding-intron (ENSRNOT00000010679, intron 2 of 5)	18980	ENSRNOT00000010679	ENSRNOG00000007542	ENSRNOT00000010679			Scg5			protein_coding
86559	chr15	19024272	19025108	+	0	NA	Intergenic	Intergenic	83259	ENSRNOT00000092092	ENSRNOG00000057837	ENSRNOT00000092092			AABR07017236.2			protein_coding
256624	chr8	27069103	27069424	+	0	NA	Intergenic	Intergenic	417142	ENSRNOT00000009342	ENSRNOG00000006931	ENSRNOT00000009342			Eepd1			protein_coding
58415	chr12	29951262	29952074	+	0	NA	intron (ENSRNOT00000058725, intron 4 of 9)	protein_coding-intron (ENSRNOT00000058725, intron 4 of 9)	528	ENSRNOT00000086175	ENSRNOG00000000893	ENSRNOT00000058725			Tmem248			protein_coding
227746	chr6	50447221	50447921	+	0	NA	Intergenic	Intergenic	-81252	ENSRNOT00000008321	ENSRNOG00000005678	ENSRNOT00000008321			Lamb1			protein_coding
70327	chr13	95312978	95314163	+	0	NA	intron (ENSRNOT00000057879, intron 1 of 11)	protein_coding-intron (ENSRNOT00000057879, intron 1 of 11)	35343	ENSRNOT00000057879	ENSRNOG00000021497	ENSRNOT00000057879			Akt3			protein_coding
192110	chr4	80468152	80469133	+	0	NA	Intergenic	Intergenic	-73140	ENSRNOT00000014437	ENSRNOG00000010806	ENSRNOT00000014437			Npvf			protein_coding
57497	chr12	23960633	23961494	+	0	NA	intron (ENSRNOT00000046343, intron 1 of 8)	protein_coding-intron (ENSRNOT00000046343, intron 1 of 8)	6489	ENSRNOT00000046343	ENSRNOG00000023366	ENSRNOT00000046343			Styxl1			protein_coding
65031	chr13	50844768	50845152	+	0	NA	Intergenic	Intergenic	-28645	ENSRNOT00000004382	ENSRNOG00000003183	ENSRNOT00000004382			Fmod			protein_coding
107152	chr17	16874548	16874975	+	0	NA	Intergenic	Intergenic	-179635	ENSRNOT00000021550	ENSRNOG00000016099	ENSRNOT00000021550			Id4			protein_coding
45730	chr11	4291258	4292150	+	0	NA	intron (ENSRNOT00000087133, intron 4 of 8)	protein_coding-intron (ENSRNOT00000046370, intron 4 of 7)	40551	ENSRNOT00000087133	ENSRNOG00000030840	ENSRNOT00000046370			Cadm2			protein_coding
284197	chr9	118910439	118910714	+	0	NA	intron (ENSRNOT00000087592, intron 1 of 10)	protein_coding-intron (ENSRNOT00000022351, intron 3 of 12)	61274	ENSRNOT00000087592	ENSRNOG00000016196	ENSRNOT00000087592			Dlgap1			protein_coding
242753	chr7	48664541	48664883	+	0	NA	Intergenic	Intergenic	-202952	ENSRNOT00000005862	ENSRNOG00000004353	ENSRNOT00000005862			Ppfia2			protein_coding
99574	chr16	46900607	46901519	+	0	NA	intron (ENSRNOT00000017624, intron 23 of 26)	protein_coding-intron (ENSRNOT00000017624, intron 23 of 26)	169660	ENSRNOT00000017624	ENSRNOG00000012802	ENSRNOT00000017624			Tenm3			protein_coding
239482	chr7	15171838	15173162	+	0	NA	Intergenic	Intergenic	-8634	ENSRNOT00000042638	ENSRNOG00000030416	ENSRNOT00000042638			Zfp870			protein_coding
261967	chr8	65365887	65366538	+	0	NA	Intergenic	Intergenic	221215	ENSRNOT00000016491	ENSRNOG00000012015	ENSRNOT00000016491			Lrrc49			protein_coding
22281	chr1	216463059	216463320	+	0	NA	intron (ENSRNOT00000087153, intron 11 of 15)	protein_coding-intron (ENSRNOT00000027875, intron 11 of 15)	81610	ENSRNOT00000075927	ENSRNOG00000020532	ENSRNOT00000027875			Kcnq1			protein_coding
258474	chr8	43314324	43314823	+	0	NA	Intergenic	Intergenic	-10013	ENSRNOT00000060092	ENSRNOG00000048037	ENSRNOT00000060092			Olr1307			protein_coding
179833	chr3	148049669	148049960	+	0	NA	TTS (ENSRNOT00000031613)	protein_coding-TTS (ENSRNOT00000031613)	2176	ENSRNOT00000031613	ENSRNOG00000023154	ENSRNOT00000031613			Defb21			protein_coding
56342	chr12	13687818	13688757	+	0	NA	Intergenic	Intergenic	-19772	ENSRNOT00000086847	ENSRNOG00000056585	ENSRNOT00000086847			Fscn1			protein_coding
48562	chr11	36180463	36181934	+	0	NA	Intergenic	Intergenic	105489	ENSRNOT00000002247	ENSRNOG00000001647	ENSRNOT00000002247			Ets2			protein_coding
31806	chr10	15252946	15253261	+	0	NA	TTS (ENSRNOT00000037372)	protein_coding-TTS (ENSRNOT00000037372)	-7346	ENSRNOT00000060156	ENSRNOG00000021578	ENSRNOT00000060156			Wfikkn1			protein_coding
151013	chr2	204556617	204556905	+	0	NA	intron (ENSRNOT00000021846, intron 8 of 10)	protein_coding-intron (ENSRNOT00000021846, intron 8 of 10)	44459	ENSRNOT00000021846	ENSRNOG00000016243	ENSRNOT00000021846			Casq2			protein_coding
64597	chr13	48763573	48764169	+	0	NA	intron (ENSRNOT00000010242, intron 4 of 4)	protein_coding-intron (ENSRNOT00000010242, intron 4 of 4)	18011	ENSRNOT00000010242	ENSRNOG00000007591	ENSRNOT00000010242			Slc45a3			protein_coding
6502	chr1	55374734	55375329	+	0	NA	Intergenic	Intergenic	155258	ENSRNOT00000041610	ENSRNOG00000030145	ENSRNOT00000041610			RGD1561667			protein_coding
18185	chr1	181252036	181252869	+	0	NA	Intergenic	Intergenic	888118	ENSRNOT00000060098	ENSRNOG00000039241	ENSRNOT00000060098			Ythdc2			protein_coding
235111	chr6	122521481	122522156	+	0	NA	intron (ENSRNOT00000005175, intron 1 of 6)	protein_coding-intron (ENSRNOT00000005175, intron 1 of 6)	24081	ENSRNOT00000005175	ENSRNOG00000003813	ENSRNOT00000005175			Kcnk10			protein_coding
158644	chr20	8137334	8137733	+	0	NA	Intergenic	Intergenic	-27774	ENSRNOT00000000637	ENSRNOG00000000529	ENSRNOT00000000637			Pim1			protein_coding
75657	chr14	25673953	25674356	+	0	NA	intron (ENSRNOT00000067439, intron 3 of 15)	protein_coding-intron (ENSRNOT00000002793, intron 3 of 17)	84387	ENSRNOT00000002793	ENSRNOG00000002024	ENSRNOT00000002793			Epha5			protein_coding
37855	chr10	62121591	62122199	+	0	NA	Intergenic	Intergenic	41601	ENSRNOT00000092525	ENSRNOG00000003123	ENSRNOT00000092664			Rpa1			protein_coding
291396	chr12	39348391	39348718	+	0	NA	Intergenic	Intergenic	-22881	ENSRNOT00000001752	ENSRNOG00000001300	ENSRNOT00000001752			P2rx4			protein_coding
51910	chr11	68632117	68633860	+	0	NA	promoter-TSS (ENSRNOT00000063795)	protein_coding-promoter-TSS (ENSRNOT00000063795)	-172	ENSRNOT00000063795	ENSRNOG00000043069	ENSRNOT00000063795			Sec22a			protein_coding
158299	chr20	6433872	6434370	+	0	NA	intron (ENSRNOT00000000629, intron 13 of 20)	protein_coding-intron (ENSRNOT00000000629, intron 13 of 20)	37099	ENSRNOT00000002553	ENSRNOG00000001869	ENSRNOT00000002553			Rab44			protein_coding
270206	chr8	129416141	129416920	+	0	NA	Intergenic	Intergenic	-44557	ENSRNOT00000042614	ENSRNOG00000031127	ENSRNOT00000042614			Snrpe			protein_coding
43551	chr10	100485271	100485824	+	0	NA	Intergenic	Intergenic	-802942	ENSRNOT00000003511	ENSRNOG00000002607	ENSRNOT00000003511			Sox9			protein_coding
239181	chr7	12253183	12254038	+	0	NA	intron (ENSRNOT00000022358, intron 11 of 14)	protein_coding-intron (ENSRNOT00000022358, intron 11 of 14)	-2777	ENSRNOT00000021939	ENSRNOG00000016399	ENSRNOT00000021939			RGD1359127			protein_coding
107721	chr17	20182892	20183361	+	0	NA	TTS (ENSRNOT00000074600)	protein_coding-TTS (ENSRNOT00000074600)	92880	ENSRNOT00000074600	ENSRNOG00000048719	ENSRNOT00000074600			Dtnbp1			protein_coding
235586	chr6	124827526	124829255	+	0	NA	intron (ENSRNOT00000005903, intron 5 of 13)	protein_coding-intron (ENSRNOT00000005903, intron 5 of 13)	42293	ENSRNOT00000005903	ENSRNOG00000004442	ENSRNOT00000005903			Dglucy			protein_coding
49726	chr11	50328239	50328688	+	0	NA	Intergenic	Intergenic	-452664	ENSRNOT00000002738	ENSRNOG00000001989	ENSRNOT00000002738			Alcam			protein_coding
67706	chr13	76099137	76099860	+	0	NA	Intergenic	Intergenic	-50135	ENSRNOT00000007455	ENSRNOG00000005592	ENSRNOT00000007455			Brinp2			protein_coding
213838	chr5	123146128	123146474	+	0	NA	Intergenic	Intergenic	298656	ENSRNOT00000009516	ENSRNOG00000007214	ENSRNOT00000009516			Oma1			protein_coding
276724	chr9	54369116	54369715	+	0	NA	intron (ENSRNOT00000083514, intron 9 of 24)	protein_coding-intron (ENSRNOT00000020032, intron 8 of 23)	-18076	ENSRNOT00000080522	ENSRNOG00000014079	ENSRNOT00000019465			Stat1			protein_coding
47223	chr11	24854411	24855646	+	0	NA	Intergenic	Intergenic	-213170	ENSRNOT00000048854	ENSRNOG00000006997	ENSRNOT00000048854			App			protein_coding
99759	chr16	48187917	48188329	+	0	NA	intron (ENSRNOT00000090839, intron 1 of 3)	protein_coding-intron (ENSRNOT00000068562, intron 1 of 3)	66693	ENSRNOT00000090839	ENSRNOG00000009590	ENSRNOT00000090839			Stox2			protein_coding
54037	chr11	83290682	83291004	+	0	NA	intron (ENSRNOT00000029255, intron 3 of 42)	protein_coding-intron (ENSRNOT00000029255, intron 3 of 42)	9566	ENSRNOT00000029255	ENSRNOG00000001764	ENSRNOT00000029255			Vps8			protein_coding
183998	chr3	176421492	176422155	+	0	NA	exon (ENSRNOT00000037271, exon 4 of 5)	protein_coding-exon (ENSRNOT00000037271, exon 4 of 5)	9600	ENSRNOT00000037271	ENSRNOG00000027015	ENSRNOT00000037271			Ythdf1			protein_coding
89	chr1	1618903	1619389	+	0	NA	exon (ENSRNOT00000062030, exon 3 of 4)	protein_coding-exon (ENSRNOT00000062030, exon 3 of 4)	1761	ENSRNOT00000062030	ENSRNOG00000042852	ENSRNOT00000062030			AABR07000158.1			protein_coding
107339	chr17	18340303	18341311	+	0	NA	Intergenic	Intergenic	-17905	ENSRNOT00000001979	ENSRNOG00000001456	ENSRNOT00000001979			Nup153			protein_coding
159173	chr20	11047658	11048150	+	0	NA	Intergenic	Intergenic	65906	ENSRNOT00000001597	ENSRNOG00000001203	ENSRNOT00000001597			Rrp1			protein_coding
233431	chr6	106454609	106455603	+	0	NA	Intergenic	Intergenic	-41886	ENSRNOT00000086136	ENSRNOG00000008082	ENSRNOT00000058181			Rgs6			protein_coding
11730	chr1	124871348	124872102	+	0	NA	Intergenic	Intergenic	-68362	ENSRNOT00000066380	ENSRNOG00000015822	ENSRNOT00000066380			Klf13			protein_coding
150802	chr2	203296286	203296779	+	0	NA	Intergenic	Intergenic	-5306	ENSRNOT00000043146	ENSRNOG00000015347	ENSRNOT00000043146			Trim45			protein_coding
65818	chr13	56274493	56275288	+	0	NA	intron (ENSRNOT00000032122, intron 11 of 11)	protein_coding-intron (ENSRNOT00000032122, intron 11 of 11)	12700	ENSRNOT00000032908	ENSRNOG00000022174	ENSRNOT00000032908			AABR07021086.1			protein_coding
205276	chr5	22201870	22202183	+	0	NA	Intergenic	Intergenic	-178308	ENSRNOT00000009744	ENSRNOG00000006919	ENSRNOT00000009744			Clvs1			protein_coding
8661	chr1	88128840	88129479	+	0	NA	Intergenic	Intergenic	-5516	ENSRNOT00000027937	ENSRNOG00000037580	ENSRNOT00000027937			Psmd8			protein_coding
3960	chr1	38634309	38636507	+	0	NA	Intergenic	Intergenic	-48845	ENSRNOT00000071758	ENSRNOG00000046353	ENSRNOT00000070999			LOC501406			protein_coding
123626	chr18	73152416	73152951	+	0	NA	Intergenic	Intergenic	-5290	ENSRNOT00000031993	ENSRNOG00000018006	ENSRNOT00000031993			Skor2			protein_coding
290379	chr4	148150141	148151251	+	0	NA	intron (ENSRNOT00000092613, intron 3 of 4)	protein_coding-intron (ENSRNOT00000015620, intron 4 of 30)	11066	ENSRNOT00000092613	ENSRNOG00000011653	ENSRNOT00000092277			Washc2c			protein_coding
52382	chr11	70985185	70985443	+	0	NA	intron (ENSRNOT00000087633, intron 5 of 10)	protein_coding-intron (ENSRNOT00000032518, intron 5 of 10)	17875	ENSRNOT00000032518	ENSRNOG00000026420	ENSRNOT00000087633			Iqcg			protein_coding
273040	chr9	18414637	18415021	+	0	NA	Intergenic	Intergenic	-42973	ENSRNOT00000027293	ENSRNOG00000020153	ENSRNOT00000027293			AABR07066830.1			protein_coding
46218	chr11	11546817	11547062	+	0	NA	intron (ENSRNOT00000090497, intron 1 of 22)	protein_coding-intron (ENSRNOT00000066439, intron 1 of 1)	38139	ENSRNOT00000088878	ENSRNOG00000029598	ENSRNOT00000066439			Robo2			protein_coding
22568	chr1	218334589	218335189	+	0	NA	Intergenic	Intergenic	39730	ENSRNOT00000017860	ENSRNOG00000013373	ENSRNOT00000017860			Rmt1			protein_coding
261377	chr8	61715284	61715482	+	0	NA	exon (ENSRNOT00000023831, exon 7 of 13)	protein_coding-exon (ENSRNOT00000023831, exon 7 of 13)	43870	ENSRNOT00000091128	ENSRNOG00000017600	ENSRNOT00000091128			Ptpn9			protein_coding
147959	chr2	178283672	178284166	+	0	NA	intron (ENSRNOT00000090152, intron 1 of 16)	protein_coding-intron (ENSRNOT00000038543, intron 1 of 17)	13253	ENSRNOT00000038543	ENSRNOG00000027833	ENSRNOT00000038543			Fnip2			protein_coding
208574	chr5	62463683	62464107	+	0	NA	intron (ENSRNOT00000011573, intron 3 of 18)	protein_coding-intron (ENSRNOT00000011573, intron 3 of 18)	157842	ENSRNOT00000011573	ENSRNOG00000008431	ENSRNOT00000011573			Gabbr2			protein_coding
67238	chr13	73092703	73093131	+	0	NA	Intergenic	Intergenic	-36042	ENSRNOT00000093410	ENSRNOG00000000042	ENSRNOT00000093410			Xpr1			protein_coding
202015	chr4	174305652	174306233	+	0	NA	Intergenic	Intergenic	124298	ENSRNOT00000011555	ENSRNOG00000008727	ENSRNOT00000011555			Capza3			protein_coding
187976	chr4	41093694	41093963	+	0	NA	Intergenic	Intergenic	118244	ENSRNOT00000085596	ENSRNOG00000059350	ENSRNOT00000085596			Ppp1r3a			protein_coding
34841	chr10	40144061	40144425	+	0	NA	Intergenic	Intergenic	-21328	ENSRNOT00000063891	ENSRNOG00000042449	ENSRNOT00000063891			LOC100362023			protein_coding
122805	chr18	65579016	65580214	+	0	NA	Intergenic	Intergenic	189166	ENSRNOT00000016189	ENSRNOG00000012111	ENSRNOT00000016189			Poli			protein_coding
241146	chr7	32079246	32079509	+	0	NA	Intergenic	Intergenic	-113709	ENSRNOT00000079193	ENSRNOG00000055726	ENSRNOT00000079193			AABR07056611.1			protein_coding
207902	chr5	58149362	58150321	+	0	NA	Intergenic	Intergenic	-2144	ENSRNOT00000020885	ENSRNOG00000015068	ENSRNOT00000020885			Il11ra1			protein_coding
254038	chr7	141679861	141680240	+	0	NA	Intergenic	Intergenic	13939	ENSRNOT00000083250	ENSRNOG00000055307	ENSRNOT00000083250			AABR07058886.1			protein_coding
210911	chr5	86016154	86016366	+	0	NA	Intergenic	Intergenic	537842	ENSRNOT00000007710	ENSRNOG00000005788	ENSRNOT00000083340			Cdk5rap2			protein_coding
201484	chr4	170285802	170286021	+	0	NA	Intergenic	Intergenic	-61499	ENSRNOT00000040508	ENSRNOG00000030158	ENSRNOT00000040508			LOC500350			protein_coding
72670	chr13	111753860	111754058	+	0	NA	intron (ENSRNOT00000073041, intron 2 of 8)	protein_coding-intron (ENSRNOT00000073041, intron 2 of 8)	11985	ENSRNOT00000073041	ENSRNOG00000046139	ENSRNOT00000073041			Syt14			protein_coding
279698	chr9	82177664	82177944	+	0	NA	intron (ENSRNOT00000077085, intron 18 of 33)	protein_coding-intron (ENSRNOT00000077085, intron 18 of 33)	17918	ENSRNOT00000084276	ENSRNOG00000056996	ENSRNOT00000077085			Cfap65			protein_coding
255271	chr8	12006183	12006485	+	0	NA	intron (ENSRNOT00000087963, intron 2 of 2)	protein_coding-intron (ENSRNOT00000087963, intron 2 of 2)	74567	ENSRNOT00000087963	ENSRNOG00000005879	ENSRNOT00000036338			Maml2			protein_coding
49825	chr11	51160427	51160854	+	0	NA	intron (ENSRNOT00000077220, intron 3 of 18)	protein_coding-intron (ENSRNOT00000002719, intron 3 of 17)	42063	ENSRNOT00000002719	ENSRNOG00000001982	ENSRNOT00000077220			Cblb			protein_coding
162611	chr20	40768094	40768797	+	0	NA	Intergenic	Intergenic	-1141	ENSRNOT00000001079	ENSRNOG00000000814	ENSRNOT00000001079			Fabp7			protein_coding
202980	chr4	180916407	180916608	+	0	NA	intron (ENSRNOT00000002486, intron 10 of 11)	protein_coding-intron (ENSRNOT00000002486, intron 10 of 11)	29222	ENSRNOT00000002476	ENSRNOG00000001811	ENSRNOT00000002476			Fgfr1op2			protein_coding
118521	chr18	29126531	29127483	+	0	NA	Intergenic	Intergenic	2579	ENSRNOT00000073131	ENSRNOG00000049067	ENSRNOT00000073131			Igip			protein_coding
46186	chr11	11280652	11281014	+	0	NA	intron (ENSRNOT00000090497, intron 2 of 22)	protein_coding-intron (ENSRNOT00000088878, intron 2 of 28)	-66692	ENSRNOT00000065748	ENSRNOG00000029598	ENSRNOT00000066439			Robo2			protein_coding
58718	chr12	31764524	31765075	+	0	NA	Intergenic	Intergenic	-134918	ENSRNOT00000001238	ENSRNOG00000000934	ENSRNOT00000001238			Piwil1			protein_coding
280213	chr9	86219669	86220197	+	0	NA	Intergenic	Intergenic	-90604	ENSRNOT00000093554	ENSRNOG00000015633	ENSRNOT00000093730			Cul3			protein_coding
28448	chr1	274095292	274095761	+	0	NA	TTS (ENSRNOT00000078670)	protein_coding-TTS (ENSRNOT00000078670)	10407	ENSRNOT00000075874	ENSRNOG00000014833	ENSRNOT00000076330			Smndc1			protein_coding
278110	chr9	68262400	68262873	+	0	NA	Intergenic	Intergenic	-151703	ENSRNOT00000040778	ENSRNOG00000024345	ENSRNOT00000040778			Pard3b			protein_coding
74995	chr14	17553529	17553731	+	0	NA	intron (ENSRNOT00000079304, intron 8 of 12)	protein_coding-intron (ENSRNOT00000046771, intron 9 of 12)	19188	ENSRNOT00000046771	ENSRNOG00000002506	ENSRNOT00000046771			Cdkl2			protein_coding
37395	chr10	58558835	58559397	+	0	NA	Intergenic	Intergenic	49791	ENSRNOT00000010533	ENSRNOG00000007889	ENSRNOT00000010533			Aipl1			protein_coding
69489	chr13	89002052	89002374	+	0	NA	intron (ENSRNOT00000004117, intron 3 of 7)	protein_coding-intron (ENSRNOT00000004117, intron 3 of 7)	6897	ENSRNOT00000004117	ENSRNOG00000003018	ENSRNOT00000004117			Olfml2b			protein_coding
216562	chr5	143431391	143431858	+	0	NA	Intergenic	Intergenic	-68817	ENSRNOT00000045513	ENSRNOG00000008992	ENSRNOT00000045513			Grik3			protein_coding
2543	chr1	22272095	22272516	+	0	NA	intron (ENSRNOT00000021318, intron 2 of 9)	protein_coding-intron (ENSRNOT00000021318, intron 2 of 9)	-2474	ENSRNOT00000081804	ENSRNOG00000015670	ENSRNOT00000021318			Stx7			protein_coding
179722	chr3	147415645	147416028	+	0	NA	Intergenic	Intergenic	-6259	ENSRNOT00000006786	ENSRNOG00000005008	ENSRNOT00000006786			Angpt4			protein_coding
147521	chr2	172425561	172426114	+	0	NA	intron (ENSRNOT00000057473, intron 1 of 6)	protein_coding-intron (ENSRNOT00000057473, intron 1 of 6)	33328	ENSRNOT00000057473	ENSRNOG00000009276	ENSRNOT00000057473			Schip1			protein_coding
84696	chr15	4406290	4406488	+	0	NA	intron (ENSRNOT00000008553, intron 2 of 12)	protein_coding-intron (ENSRNOT00000008553, intron 2 of 12)	5398	ENSRNOT00000008553	ENSRNOG00000042253	ENSRNOT00000008553			Ecd			protein_coding
78277	chr14	54789217	54789616	+	0	NA	Intergenic	Intergenic	292135	ENSRNOT00000049245	ENSRNOG00000012367	ENSRNOT00000049245			Pcdh7			protein_coding
190589	chr4	64794683	64795441	+	0	NA	intron (ENSRNOT00000079285, intron 1 of 17)	protein_coding-intron (ENSRNOT00000033268, intron 1 of 32)	36171	ENSRNOT00000079285	ENSRNOG00000026705	ENSRNOT00000079285			Dgki			protein_coding
91836	chr15	70849799	70850317	+	0	NA	intron (ENSRNOT00000012440, intron 10 of 10)	protein_coding-intron (ENSRNOT00000012440, intron 10 of 10)	59933	ENSRNOT00000012440	ENSRNOG00000009034	ENSRNOT00000012440			Tdrd3			protein_coding
73701	chr14	7342288	7343508	+	0	NA	intron (ENSRNOT00000086694, intron 2 of 20)	protein_coding-intron (ENSRNOT00000086694, intron 2 of 20)	-17253	ENSRNOT00000066071	ENSRNOG00000002232	ENSRNOT00000086694			Aff1			protein_coding
212329	chr5	106401342	106401607	+	0	NA	Intergenic	Intergenic	-7982	ENSRNOT00000058387	ENSRNOG00000024402	ENSRNOT00000058387			Focad			protein_coding
281711	chr9	97785452	97786435	+	0	NA	Intergenic	Intergenic	13759	ENSRNOT00000026581	ENSRNOG00000019635	ENSRNOT00000026581			Cops8			protein_coding
139543	chr2	61436253	61437115	+	0	NA	Intergenic	Intergenic	-22582	ENSRNOT00000088202	ENSRNOG00000019023	ENSRNOT00000051910			Tars			protein_coding
10885	chr1	112735991	112736335	+	0	NA	intron (ENSRNOT00000093339, intron 3 of 9)	protein_coding-intron (ENSRNOT00000033811, intron 5 of 11)	75773	ENSRNOT00000093339	ENSRNOG00000014862	ENSRNOT00000019971			Gabrg3			protein_coding
113798	chr17	77748131	77749029	+	0	NA	Intergenic	Intergenic	-61124	ENSRNOT00000081645	ENSRNOG00000018500	ENSRNOT00000081645			AABR07028615.1			protein_coding
226169	chr6	38490955	38491153	+	0	NA	intron (ENSRNOT00000009779, intron 6 of 51)	protein_coding-intron (ENSRNOT00000009779, intron 6 of 51)	16250	ENSRNOT00000009779	ENSRNOG00000024503	ENSRNOT00000009779			Nbas			protein_coding
94469	chr15	108570486	108570684	+	0	NA	intron (ENSRNOT00000017211, intron 14 of 16)	protein_coding-intron (ENSRNOT00000017211, intron 14 of 16)	-37619	ENSRNOT00000018918	ENSRNOG00000014075	ENSRNOT00000018918			Clybl			protein_coding
20951	chr1	204899225	204899455	+	0	NA	Intergenic	Intergenic	37774	ENSRNOT00000023214	ENSRNOG00000017222	ENSRNOT00000023214			Abraxas2			protein_coding
82038	chr14	91661921	91662528	+	0	NA	Intergenic	Intergenic	73284	ENSRNOT00000057067	ENSRNOG00000037621	ENSRNOT00000057067			Spata48			protein_coding
43909	chr10	102817202	102817415	+	0	NA	Intergenic	Intergenic	-240430	ENSRNOT00000091129	ENSRNOG00000024711	ENSRNOT00000091129			Sdk2			protein_coding
46822	chr11	16888221	16890015	+	0	NA	promoter-TSS (ENSRNOT00000002121)	protein_coding-promoter-TSS (ENSRNOT00000002121)	83	ENSRNOT00000002121	ENSRNOG00000001555	ENSRNOT00000002121			Btg3			protein_coding
106634	chr17	12992248	12992538	+	0	NA	Intergenic	Intergenic	229641	ENSRNOT00000044842	ENSRNOG00000032328	ENSRNOT00000044842			Diras2			protein_coding
215059	chr5	133135984	133136926	+	0	NA	Intergenic	Intergenic	-69210	ENSRNOT00000033163	ENSRNOG00000022988	ENSRNOT00000033163			Skint10			protein_coding
116107	chr18	5104609	5105182	+	0	NA	intron (ENSRNOT00000079682, intron 4 of 6)	protein_coding-intron (ENSRNOT00000022637, intron 4 of 6)	209616	ENSRNOT00000022637	ENSRNOG00000016874	ENSRNOT00000022637			Zfp521			protein_coding
101158	chr16	61372962	61373168	+	0	NA	Intergenic	Intergenic	242310	ENSRNOT00000042609	ENSRNOG00000031879	ENSRNOT00000042609			AABR07026048.1			protein_coding
58621	chr12	31266011	31266484	+	0	NA	Intergenic	Intergenic	-17129	ENSRNOT00000073105	ENSRNOG00000023536	ENSRNOT00000058586			Adgrd1			protein_coding
236007	chr6	127371645	127371898	+	0	NA	Intergenic	Intergenic	-28814	ENSRNOT00000087429	ENSRNOG00000054052	ENSRNOT00000087429			Ppp4r4			protein_coding
251767	chr7	126255307	126256141	+	0	NA	intron (ENSRNOT00000021071, intron 2 of 11)	protein_coding-intron (ENSRNOT00000021071, intron 2 of 11)	27429	ENSRNOT00000021071	ENSRNOG00000014637	ENSRNOT00000021071			Atxn10			protein_coding
285580	chrX	26530758	26531161	+	0	NA	Intergenic	Intergenic	90361	ENSRNOT00000005328	ENSRNOG00000003965	ENSRNOT00000052176			Amelx			protein_coding
283020	chr9	111326894	111328943	+	0	NA	intron (ENSRNOT00000045749, intron 1 of 2)	protein_coding-intron (ENSRNOT00000045749, intron 1 of 2)	516	ENSRNOT00000045749	ENSRNOG00000032398	ENSRNOT00000045749			RGD1562136			protein_coding
202250	chr4	176599811	176600195	+	0	NA	intron (ENSRNOT00000065576, intron 2 of 15)	protein_coding-intron (ENSRNOT00000065576, intron 2 of 15)	-3412	ENSRNOT00000086365	ENSRNOG00000012602	ENSRNOT00000065576			Recql			protein_coding
230191	chr6	74887775	74888455	+	0	NA	Intergenic	Intergenic	187680	ENSRNOT00000007219	ENSRNOG00000005053	ENSRNOT00000007219			Egln3			protein_coding
151972	chr2	211521401	211521601	+	0	NA	intron (ENSRNOT00000066178, intron 1 of 14)	protein_coding-intron (ENSRNOT00000066178, intron 1 of 14)	6418	ENSRNOT00000066178	ENSRNOG00000012149	ENSRNOT00000066178			Gpsm2			protein_coding
262122	chr8	66187435	66188979	+	0	NA	Intergenic	Intergenic	-108676	ENSRNOT00000018467	ENSRNOG00000013013	ENSRNOT00000018467			Tle3			protein_coding
214246	chr5	125886779	125886982	+	0	NA	Intergenic	Intergenic	-9845	ENSRNOT00000029228	ENSRNOG00000005802	ENSRNOT00000029228			Usp24			protein_coding
142779	chr2	112881120	112881395	+	0	NA	intron (ENSRNOT00000017805, intron 1 of 4)	protein_coding-intron (ENSRNOT00000017805, intron 1 of 4)	12550	ENSRNOT00000017805	ENSRNOG00000013313	ENSRNOT00000017805			Nceh1			protein_coding
195803	chr4	120745736	120745976	+	0	NA	intron (ENSRNOT00000077231, intron 3 of 9)	protein_coding-intron (ENSRNOT00000029125, intron 3 of 7)	38951	ENSRNOT00000021445	ENSRNOG00000015762	ENSRNOT00000021445			Abtb1			protein_coding
186261	chr4	20256241	20256968	+	0	NA	Intergenic	Intergenic	795169	ENSRNOT00000075169	ENSRNOG00000047774	ENSRNOT00000075169			AABR07059478.1			protein_coding
240758	chr7	29572955	29573848	+	0	NA	intron (ENSRNOT00000089269, intron 8 of 26)	protein_coding-intron (ENSRNOT00000009084, intron 8 of 24)	128185	ENSRNOT00000009084	ENSRNOG00000006841	ENSRNOT00000009084			Ano4			protein_coding
273647	chr9	27096228	27096497	+	0	NA	intron (ENSRNOT00000017393, intron 9 of 10)	protein_coding-intron (ENSRNOT00000017393, intron 9 of 10)	27919	ENSRNOT00000017393	ENSRNOG00000042729	ENSRNOT00000017393			Efhc1			protein_coding
164319	chr20	55754173	55754982	+	0	NA	Intergenic	Intergenic	159901	ENSRNOT00000057010	ENSRNOG00000037600	ENSRNOT00000057010			Sim1			protein_coding
260612	chr8	56244466	56244739	+	0	NA	intron (ENSRNOT00000059078, intron 9 of 14)	protein_coding-intron (ENSRNOT00000035989, intron 9 of 14)	64786	ENSRNOT00000059078	ENSRNOG00000025624	ENSRNOT00000059078			Arhgap20			protein_coding
126437	chr19	13394646	13394984	+	0	NA	Intergenic	Intergenic	-451852	ENSRNOT00000090886	ENSRNOG00000013742	ENSRNOT00000090886			Large1			protein_coding
35671	chr10	46553705	46554144	+	0	NA	intron (ENSRNOT00000080828, intron 1 of 4)	protein_coding-intron (ENSRNOT00000080828, intron 1 of 4)	28930	ENSRNOT00000004753	ENSRNOG00000003463	ENSRNOT00000004753			Srebf1			protein_coding
110891	chr17	51253629	51254137	+	0	NA	Intergenic	Intergenic	658613	ENSRNOT00000019272	ENSRNOG00000014320	ENSRNOT00000019272			Inhba			protein_coding
247954	chr7	98251974	98252377	+	0	NA	intron (ENSRNOT00000064847, intron 1 of 10)	protein_coding-intron (ENSRNOT00000064847, intron 1 of 10)	17935	ENSRNOT00000064847	ENSRNOG00000007980	ENSRNOT00000064847			Anxa13			protein_coding
173459	chr3	91724338	91724754	+	0	NA	intron (ENSRNOT00000083703, intron 3 of 5)	protein_coding-intron (ENSRNOT00000083703, intron 3 of 5)	114463	ENSRNOT00000083703	ENSRNOG00000058157	ENSRNOT00000083703			Ldlrad3			protein_coding
277511	chr9	63594151	63594710	+	0	NA	intron (ENSRNOT00000087684, intron 3 of 10)	protein_coding-intron (ENSRNOT00000049259, intron 3 of 10)	43247	ENSRNOT00000049259	ENSRNOG00000010188	ENSRNOT00000087684			Satb2			protein_coding
282341	chr9	103096800	103097068	+	0	NA	Intergenic	Intergenic	110256	ENSRNOT00000026010	ENSRNOG00000019128	ENSRNOT00000026010			St8sia4			protein_coding
146256	chr2	150742735	150743512	+	0	NA	Intergenic	Intergenic	-13062	ENSRNOT00000088461	ENSRNOG00000014076	ENSRNOT00000036808			Mbnl1			protein_coding
35625	chr10	46329371	46329666	+	0	NA	TTS (ENSRNOT00000004475)	protein_coding-TTS (ENSRNOT00000004475)	2654	ENSRNOT00000004475	ENSRNOG00000003348	ENSRNOT00000004475			Rasd1			protein_coding
271020	chr9	1952986	1953283	+	0	NA	intron (ENSRNOT00000018146, intron 2 of 6)	protein_coding-intron (ENSRNOT00000018146, intron 2 of 6)	31520	ENSRNOT00000018146	ENSRNOG00000013368	ENSRNOT00000018146			Plcl2			protein_coding
9545	chr1	97444497	97444730	+	0	NA	Intergenic	Intergenic	-187860	ENSRNOT00000023671	ENSRNOG00000017456	ENSRNOT00000023671			Vstm2b			protein_coding
227561	chr6	48816468	48816959	+	0	NA	intron (ENSRNOT00000044310, intron 21 of 21)	protein_coding-intron (ENSRNOT00000005905, intron 15 of 19)	-49888	ENSRNOT00000077321	ENSRNOG00000060614	ENSRNOT00000079891			Pxdn			protein_coding
30653	chr10	8064758	8066082	+	0	NA	Intergenic	Intergenic	433002	ENSRNOT00000082332	ENSRNOG00000002827	ENSRNOT00000082332			Rbfox1			protein_coding
74407	chr14	12350593	12350867	+	0	NA	Intergenic	Intergenic	36372	ENSRNOT00000038872	ENSRNOG00000002381	ENSRNOT00000038872			Bmp3			protein_coding
133920	chr2	5582315	5583083	+	0	NA	Intergenic	Intergenic	-2805	ENSRNOT00000020044	ENSRNOG00000014795	ENSRNOT00000093420			Nr2f1			protein_coding
96290	chr16	9424081	9424279	+	0	NA	intron (ENSRNOT00000043811, intron 1 of 61)	protein_coding-intron (ENSRNOT00000043811, intron 1 of 61)	6563	ENSRNOT00000043811	ENSRNOG00000029662	ENSRNOT00000043811			Wdfy4			protein_coding
171361	chr3	63965777	63966754	+	0	NA	intron (ENSRNOT00000037015, intron 5 of 23)	protein_coding-intron (ENSRNOT00000037015, intron 5 of 23)	57940	ENSRNOT00000037015	ENSRNOG00000012580	ENSRNOT00000037015			Ccdc141			protein_coding
155694	chr2	250919334	250919662	+	0	NA	intron (ENSRNOT00000084996, intron 1 of 13)	protein_coding-intron (ENSRNOT00000084996, intron 1 of 13)	4246	ENSRNOT00000084996	ENSRNOG00000060831	ENSRNOT00000084996			Clca1			protein_coding
271014	chr9	1929308	1929607	+	0	NA	intron (ENSRNOT00000018146, intron 2 of 6)	protein_coding-intron (ENSRNOT00000018146, intron 2 of 6)	55197	ENSRNOT00000018146	ENSRNOG00000013368	ENSRNOT00000018146			Plcl2			protein_coding
235307	chr6	123626972	123627186	+	0	NA	Intergenic	Intergenic	-49384	ENSRNOT00000006604	ENSRNOG00000004709	ENSRNOT00000083665			Foxn3			protein_coding
251523	chr7	125086229	125086475	+	0	NA	Intergenic	Intergenic	27455	ENSRNOT00000016520	ENSRNOG00000011952	ENSRNOT00000016520			Samm50			protein_coding
106456	chr17	11926972	11927248	+	0	NA	Intergenic	Intergenic	-11084	ENSRNOT00000046385	ENSRNOG00000028997	ENSRNOT00000046385			RGD1561671			protein_coding
103156	chr16	78539574	78539772	+	0	NA	exon (ENSRNOT00000057897, exon 1 of 58)	protein_coding-exon (ENSRNOT00000057897, exon 1 of 58)	184	ENSRNOT00000057897	ENSRNOG00000030719	ENSRNOT00000057897			Csmd1			protein_coding
174384	chr3	101019184	101019440	+	0	NA	TTS (ENSRNOT00000073258)	protein_coding-TTS (ENSRNOT00000073258)	8413	ENSRNOT00000073258	ENSRNOG00000045698	ENSRNOT00000073258			Lin7c			protein_coding
80481	chr14	79996186	79996453	+	0	NA	Intergenic	Intergenic	-8209	ENSRNOT00000090597	ENSRNOG00000060665	ENSRNOT00000090597			Afap1			protein_coding
83314	chr14	107865846	107866085	+	0	NA	Intergenic	Intergenic	80830	ENSRNOT00000087091	ENSRNOG00000009881	ENSRNOT00000087091			Fam161a			protein_coding
249271	chr7	110312911	110313204	+	0	NA	Intergenic	Intergenic	281361	ENSRNOT00000012753	ENSRNOG00000009539	ENSRNOT00000012753			Khdrbs3			protein_coding
66890	chr13	71170689	71171046	+	0	NA	Intergenic	Intergenic	-9043	ENSRNOT00000032236	ENSRNOG00000027024	ENSRNOT00000032236			Rgs16			protein_coding
9924	chr1	101525627	101527083	+	0	NA	intron (ENSRNOT00000028423, intron 8 of 19)	protein_coding-intron (ENSRNOT00000028423, intron 8 of 19)	8641	ENSRNOT00000028423	ENSRNOG00000020942	ENSRNOT00000028423			Plekha4			protein_coding
211314	chr5	93392855	93393200	+	0	NA	Intergenic	Intergenic	-148825	ENSRNOT00000075474	ENSRNOG00000005711	ENSRNOT00000075474			Ptprd			protein_coding
741	chr1	5902474	5903434	+	0	NA	Intergenic	Intergenic	453996	ENSRNOT00000061930	ENSRNOG00000040242	ENSRNOT00000061930			Epm2a			protein_coding
181027	chr3	155577727	155577952	+	0	NA	Intergenic	Intergenic	280220	ENSRNOT00000084866	ENSRNOG00000015928	ENSRNOT00000021435			Dhx35			protein_coding
67962	chr13	77928952	77929991	+	0	NA	Intergenic	Intergenic	-10983	ENSRNOT00000003460	ENSRNOG00000002569	ENSRNOT00000076539			Mrps14			protein_coding
56572	chr12	15123330	15123572	+	0	NA	Intergenic	Intergenic	-734354	ENSRNOT00000001667	ENSRNOG00000001241	ENSRNOT00000001667			Iqce			protein_coding
165060	chr3	6799438	6799646	+	0	NA	TTS (ENSRNOT00000013443)	protein_coding-TTS (ENSRNOT00000013443)	25729	ENSRNOT00000065953	ENSRNOG00000009862	ENSRNOT00000065953			Olfm1			protein_coding
70229	chr13	94897270	94897682	+	0	NA	intron (ENSRNOT00000077995, intron 1 of 17)	protein_coding-intron (ENSRNOT00000005647, intron 1 of 17)	9199	ENSRNOT00000077345	ENSRNOG00000004181	ENSRNOT00000077345			Sdccag8			protein_coding
23240	chr1	222327299	222328233	+	0	NA	intron (ENSRNOT00000091465, intron 3 of 9)	protein_coding-intron (ENSRNOT00000028749, intron 3 of 10)	16513	ENSRNOT00000028749	ENSRNOG00000021174	ENSRNOT00000028749			Macrod1			protein_coding
134456	chr2	13090030	13090770	+	0	NA	Intergenic	Intergenic	-502700	ENSRNOT00000049423	ENSRNOG00000031656	ENSRNOT00000049423			Ccnh			protein_coding
281071	chr9	93716339	93717001	+	0	NA	intron (ENSRNOT00000025779, intron 4 of 19)	protein_coding-intron (ENSRNOT00000025779, intron 4 of 19)	18966	ENSRNOT00000025582	ENSRNOG00000018854	ENSRNOT00000025582			Nppc			protein_coding
217804	chr5	150377924	150378158	+	0	NA	intron (ENSRNOT00000014479, intron 4 of 4)	protein_coding-intron (ENSRNOT00000014479, intron 4 of 4)	12058	ENSRNOT00000014479	ENSRNOG00000010892	ENSRNOT00000014479			Ythdf2			protein_coding
32170	chr10	17185763	17185961	+	0	NA	Intergenic	Intergenic	-23350	ENSRNOT00000073675	ENSRNOG00000004063	ENSRNOT00000073675			Sh3pxd2b			protein_coding
148683	chr2	183830647	183831298	+	0	NA	Intergenic	Intergenic	156450	ENSRNOT00000014433	ENSRNOG00000010866	ENSRNOT00000014433			Tmem154			protein_coding
10498	chr1	105348121	105349972	+	0	NA	promoter-TSS (ENSRNOT00000056030)	protein_coding-promoter-TSS (ENSRNOT00000056030)	-23	ENSRNOT00000056030	ENSRNOG00000015675	ENSRNOT00000056030			Nell1			protein_coding
270336	chr8	130012580	130012859	+	0	NA	intron (ENSRNOT00000026106, intron 1 of 15)	protein_coding-intron (ENSRNOT00000026106, intron 1 of 15)	3146	ENSRNOT00000026106	ENSRNOG00000019262	ENSRNOT00000026106			Trak1			protein_coding
182329	chr3	164059880	164060878	+	0	NA	intron (ENSRNOT00000079414, intron 1 of 8)	protein_coding-intron (ENSRNOT00000079414, intron 1 of 8)	-4818	ENSRNOT00000064849	ENSRNOG00000008283	ENSRNOT00000064849			B4galt5			protein_coding
274233	chr9	31323403	31324198	+	0	NA	intron (ENSRNOT00000016194, intron 24 of 29)	protein_coding-intron (ENSRNOT00000016194, intron 24 of 29)	384245	ENSRNOT00000016887	ENSRNOG00000012178	ENSRNOT00000016887			Lmbrd1			protein_coding
251187	chr7	123404221	123404777	+	0	NA	exon (ENSRNOT00000056041, exon 4 of 19)	protein_coding-exon (ENSRNOT00000056041, exon 4 of 19)	23417	ENSRNOT00000056041	ENSRNOG00000007400	ENSRNOT00000056041			Srebf2			protein_coding
145138	chr2	141506538	141507064	+	0	NA	intron (ENSRNOT00000018244, intron 1 of 2)	protein_coding-intron (ENSRNOT00000018244, intron 1 of 2)	55567	ENSRNOT00000018244	ENSRNOG00000013397	ENSRNOT00000018244			Foxo1			protein_coding
234191	chr6	111212716	111213020	+	0	NA	intron (ENSRNOT00000074707, intron 1 of 9)	protein_coding-intron (ENSRNOT00000074707, intron 1 of 9)	9990	ENSRNOT00000074707	ENSRNOG00000045857	ENSRNOT00000074707			Tmed8			protein_coding
125675	chr19	6250321	6250604	+	0	NA	intron (ENSRNOT00000084126, intron 3 of 11)	protein_coding-intron (ENSRNOT00000084126, intron 3 of 11)	203797	ENSRNOT00000084126	ENSRNOG00000056643	ENSRNOT00000084126			Cdh8			protein_coding
5299	chr1	47964382	47964814	+	0	NA	intron (ENSRNOT00000025936, intron 6 of 7)	protein_coding-intron (ENSRNOT00000025936, intron 6 of 7)	-7801	ENSRNOT00000033408	ENSRNOG00000019189	ENSRNOT00000033408			Acat2			protein_coding
109658	chr17	37069879	37070173	+	0	NA	intron (ENSRNOT00000024854, intron 3 of 5)	protein_coding-intron (ENSRNOT00000024854, intron 3 of 5)	113641	ENSRNOT00000024854	ENSRNOG00000018381	ENSRNOT00000071408			AABR07027567.1			protein_coding
105075	chr17	2915190	2915770	+	0	NA	Intergenic	Intergenic	-5130	ENSRNOT00000047795	ENSRNOG00000031349	ENSRNOT00000047795			AABR07026842.1			protein_coding
59151	chr12	36469356	36469610	+	0	NA	Intergenic	Intergenic	-71237	ENSRNOT00000058492	ENSRNOG00000038406	ENSRNOT00000058492			Tmem132b			protein_coding
161138	chr20	27421933	27422200	+	0	NA	intron (ENSRNOT00000057939, intron 7 of 12)	protein_coding-intron (ENSRNOT00000000302, intron 7 of 13)	55853	ENSRNOT00000057939	ENSRNOG00000000277	ENSRNOT00000000302			Tet1			protein_coding
67093	chr13	72457481	72457968	+	0	NA	Intergenic	Intergenic	-89744	ENSRNOT00000003928	ENSRNOG00000002863	ENSRNOT00000003869			Cacna1e			protein_coding
3780	chr1	36431162	36431467	+	0	NA	exon (ENSRNOT00000023712, exon 13 of 13)	protein_coding-exon (ENSRNOT00000023712, exon 13 of 13)	30871	ENSRNOT00000023712	ENSRNOG00000017613	ENSRNOT00000023712			Tent4a			protein_coding
26727	chr1	256744376	256745616	+	0	NA	promoter-TSS (ENSRNOT00000022133)	protein_coding-promoter-TSS (ENSRNOT00000022133)	-292	ENSRNOT00000022133	ENSRNOG00000016377	ENSRNOT00000022133			Cep55			protein_coding
284706	chrX	9020591	9021043	+	0	NA	Intergenic	Intergenic	-415890	ENSRNOT00000004187	ENSRNOG00000003054	ENSRNOT00000004187			AABR07037009.1			protein_coding
243275	chr7	52439908	52440222	+	0	NA	Intergenic	Intergenic	-35291	ENSRNOT00000082100	ENSRNOG00000052157	ENSRNOT00000082100			Nav3			protein_coding
229032	chr6	62082477	62082683	+	0	NA	Intergenic	Intergenic	-677385	ENSRNOT00000008655	ENSRNOG00000006368	ENSRNOT00000008655			Lrrn3			protein_coding
135818	chr2	26364823	26365168	+	0	NA	intron (ENSRNOT00000035017, intron 2 of 31)	protein_coding-intron (ENSRNOT00000035017, intron 2 of 31)	73795	ENSRNOT00000035017	ENSRNOG00000025406	ENSRNOT00000035017			Iqgap2			protein_coding
207710	chr5	57040355	57040754	+	0	NA	Intergenic	Intergenic	12087	ENSRNOT00000010061	ENSRNOG00000007029	ENSRNOT00000010061			Dnaja1			protein_coding
160569	chr20	22014970	22015453	+	0	NA	Intergenic	Intergenic	-10932	ENSRNOT00000068778	ENSRNOG00000000636	ENSRNOT00000086250			Rtkn2			protein_coding
125579	chr19	4723466	4724037	+	0	NA	Intergenic	Intergenic	1307904	ENSRNOT00000092016	ENSRNOG00000060024	ENSRNOT00000092016			AABR07042733.2			protein_coding
63140	chr13	34886766	34887244	+	0	NA	intron (ENSRNOT00000009963, intron 2 of 13)	protein_coding-intron (ENSRNOT00000009963, intron 2 of 13)	161439	ENSRNOT00000009963	ENSRNOG00000007261	ENSRNOT00000009963			Gli2			protein_coding
4579	chr1	43674784	43675207	+	0	NA	intron (ENSRNOT00000092034, intron 4 of 5)	protein_coding-intron (ENSRNOT00000024682, intron 4 of 5)	-36834	ENSRNOT00000024460	ENSRNOG00000018163	ENSRNOT00000024460			Ipcef1			protein_coding
46271	chr11	12012260	12012523	+	0	NA	Intergenic	Intergenic	-426626	ENSRNOT00000066439	ENSRNOG00000029598	ENSRNOT00000066439			Robo2			protein_coding
29962	chr10	3231832	3232254	+	0	NA	TTS (ENSRNOT00000003284)	protein_coding-TTS (ENSRNOT00000003284)	4883	ENSRNOT00000088075	ENSRNOG00000051382	ENSRNOT00000093197			Ntan1			protein_coding
82596	chr14	102599700	102600076	+	0	NA	Intergenic	Intergenic	-306211	ENSRNOT00000008135	ENSRNOG00000006185	ENSRNOT00000008135			Etaa1			protein_coding
60653	chr12	44799836	44800727	+	0	NA	intron (ENSRNOT00000071074, intron 3 of 19)	protein_coding-intron (ENSRNOT00000046190, intron 3 of 18)	110866	ENSRNOT00000071074	ENSRNOG00000028630	ENSRNOT00000046190			Ksr2			protein_coding
49140	chr11	42201942	42202352	+	0	NA	Intergenic	Intergenic	-57614	ENSRNOT00000047310	ENSRNOG00000029184	ENSRNOT00000047310			AABR07033882.1			protein_coding
92432	chr15	84441653	84441873	+	0	NA	intron (ENSRNOT00000090009, intron 5 of 7)	protein_coding-intron (ENSRNOT00000012424, intron 5 of 7)	234362	ENSRNOT00000012424	ENSRNOG00000009145	ENSRNOT00000090009			Klf12			protein_coding
231019	chr6	88918461	88918832	+	0	NA	Intergenic	Intergenic	-1576	ENSRNOT00000000767	ENSRNOG00000000618	ENSRNOT00000000767			Mdga2			protein_coding
106202	chr17	10510080	10510767	+	0	NA	intron (ENSRNOT00000064477, intron 2 of 11)	protein_coding-intron (ENSRNOT00000064477, intron 2 of 11)	17416	ENSRNOT00000064477	ENSRNOG00000017607	ENSRNOT00000064477			Faf2			protein_coding
63619	chr13	40234720	40235840	+	0	NA	Intergenic	Intergenic	-64759	ENSRNOT00000049137	ENSRNOG00000039928	ENSRNOT00000049137			AABR07020786.1			protein_coding
277010	chr9	59407888	59408915	+	0	NA	Intergenic	Intergenic	-613133	ENSRNOT00000093748	ENSRNOG00000011677	ENSRNOT00000093343			Slc39a10			protein_coding
248297	chr7	100164633	100165414	+	0	NA	Intergenic	Intergenic	210531	ENSRNOT00000005885	ENSRNOG00000004100	ENSRNOT00000005885			Trib1			protein_coding
116312	chr18	6973990	6974368	+	0	NA	intron (ENSRNOT00000021253, intron 1 of 3)	protein_coding-intron (ENSRNOT00000021253, intron 1 of 3)	107177	ENSRNOT00000021253	ENSRNOG00000015867	ENSRNOT00000021253			Chst9			protein_coding
226084	chr6	37903527	37903846	+	0	NA	Intergenic	Intergenic	103476	ENSRNOT00000044583	ENSRNOG00000029825	ENSRNOT00000044583			AABR07063632.1			protein_coding
50842	chr11	61110456	61111533	+	0	NA	intron (ENSRNOT00000002790, intron 1 of 18)	protein_coding-intron (ENSRNOT00000002790, intron 1 of 18)	27237	ENSRNOT00000002790	ENSRNOG00000002041	ENSRNOT00000002790			Boc			protein_coding
15332	chr1	156696151	156696349	+	0	NA	intron (ENSRNOT00000055401, intron 3 of 21)	protein_coding-intron (ENSRNOT00000055401, intron 3 of 21)	143922	ENSRNOT00000055401	ENSRNOG00000022635	ENSRNOT00000055401			Dlg2			protein_coding
57677	chr12	25142877	25144116	+	0	NA	promoter-TSS (ENSRNOT00000001989)	protein_coding-promoter-TSS (ENSRNOT00000001989)	-16	ENSRNOT00000001989	ENSRNOG00000001457	ENSRNOT00000001989			Rfc2			protein_coding
6921	chr1	59599874	59600821	+	0	NA	Intergenic	Intergenic	-104651	ENSRNOT00000014598	ENSRNOG00000039076	ENSRNOT00000014598			Spaca6			protein_coding
242975	chr7	50465894	50466211	+	0	NA	intron (ENSRNOT00000048880, intron 2 of 10)	protein_coding-intron (ENSRNOT00000048880, intron 2 of 10)	172746	ENSRNOT00000048880	ENSRNOG00000006426	ENSRNOT00000088950			Syt1			protein_coding
197998	chr4	139373310	139373589	+	0	NA	Intergenic	Intergenic	-296643	ENSRNOT00000008879	ENSRNOG00000006802	ENSRNOT00000008879			Lrrn1			protein_coding
168455	chr3	38513549	38513886	+	0	NA	Intergenic	Intergenic	-46197	ENSRNOT00000085545	ENSRNOG00000055567	ENSRNOT00000085545			Fmnl2			protein_coding
255541	chr8	13427587	13428347	+	0	NA	Intergenic	Intergenic	-7528	ENSRNOT00000051471	ENSRNOG00000019894	ENSRNOT00000051471			Izumo1r			protein_coding
175393	chr3	110297251	110297488	+	0	NA	Intergenic	Intergenic	26715	ENSRNOT00000010381	ENSRNOG00000007529	ENSRNOT00000010381			Bmf			protein_coding
235004	chr6	121551086	121552004	+	0	NA	Intergenic	Intergenic	688069	ENSRNOT00000005015	ENSRNOG00000003759	ENSRNOT00000005015			Galc			protein_coding
71481	chr13	103248147	103248434	+	0	NA	intron (ENSRNOT00000085211, intron 16 of 22)	protein_coding-intron (ENSRNOT00000085211, intron 16 of 22)	16616	ENSRNOT00000057395	ENSRNOG00000002368	ENSRNOT00000085211			Iars2			protein_coding
91543	chr15	62870553	62870939	+	0	NA	Intergenic	Intergenic	349793	ENSRNOT00000040851	ENSRNOG00000031061	ENSRNOT00000040851			LOC306079			protein_coding
234259	chr6	111720115	111720531	+	0	NA	intron (ENSRNOT00000016962, intron 5 of 9)	protein_coding-intron (ENSRNOT00000016962, intron 5 of 9)	77912	ENSRNOT00000016962	ENSRNOG00000012685	ENSRNOT00000016962			Adck1			protein_coding
270052	chr8	128754347	128754936	+	0	NA	promoter-TSS (ENSRNOT00000025019)	protein_coding-promoter-TSS (ENSRNOT00000025019)	-127	ENSRNOT00000025019	ENSRNOG00000018509	ENSRNOT00000025019			Cx3cr1			protein_coding
171383	chr3	64059880	64060078	+	0	NA	intron (ENSRNOT00000016837, intron 9 of 16)	protein_coding-intron (ENSRNOT00000016837, intron 9 of 16)	35141	ENSRNOT00000016837	ENSRNOG00000012603	ENSRNOT00000016837			Sestd1			protein_coding
147465	chr2	170946785	170947837	+	0	NA	Intergenic	Intergenic	249084	ENSRNOT00000013279	ENSRNOG00000009826	ENSRNOT00000013279			Bche			protein_coding
166093	chr3	12796176	12796965	+	0	NA	intron (ENSRNOT00000023172, intron 9 of 9)	protein_coding-intron (ENSRNOT00000023172, intron 9 of 9)	-109701	ENSRNOT00000022953	ENSRNOG00000017019	ENSRNOT00000022953			Lmx1b			protein_coding
5564	chr1	49362989	49363369	+	0	NA	intron (ENSRNOT00000077423, intron 5 of 5)	protein_coding-intron (ENSRNOT00000077423, intron 5 of 5)	-472049	ENSRNOT00000083884	ENSRNOG00000054620	ENSRNOT00000083884			AC135026.1			protein_coding
47337	chr11	26905533	26905759	+	0	NA	Intergenic	Intergenic	-98674	ENSRNOT00000002182	ENSRNOG00000001603	ENSRNOT00000002182			N6amt1			protein_coding
200314	chr4	157719065	157719820	+	0	NA	Intergenic	Intergenic	-7499	ENSRNOT00000025081	ENSRNOG00000019219	ENSRNOT00000025081			Vamp1			protein_coding
36951	chr10	55921289	55921559	+	0	NA	intron (ENSRNOT00000073296, intron 4 of 10)	protein_coding-intron (ENSRNOT00000011185, intron 4 of 18)	2540	ENSRNOT00000073296	ENSRNOG00000008270	ENSRNOT00000073296			Cntrob			protein_coding
199659	chr4	151172441	151172754	+	0	NA	Intergenic	Intergenic	-77444	ENSRNOT00000009832	ENSRNOG00000007340	ENSRNOT00000009832			Dcp1b			protein_coding
291137	chr9	9137621	9137860	+	0	NA	intron (ENSRNOT00000046852, intron 3 of 3)	protein_coding-intron (ENSRNOT00000046852, intron 3 of 3)	4599	ENSRNOT00000046852	ENSRNOG00000033341	ENSRNOT00000046852			MGC116197			protein_coding
270507	chr8	130740006	130740314	+	0	NA	Intergenic	Intergenic	-9678	ENSRNOT00000079273	ENSRNOG00000004050	ENSRNOT00000079273			Snrk			protein_coding
153545	chr2	229164211	229164492	+	0	NA	Intergenic	Intergenic	-32265	ENSRNOT00000012773	ENSRNOG00000009577	ENSRNOT00000012773			Ndst4			protein_coding
24102	chr1	233886650	233887209	+	0	NA	Intergenic	Intergenic	-296498	ENSRNOT00000050860	ENSRNOG00000029732	ENSRNOT00000050860			AABR07006451.1			protein_coding
79934	chr14	76065603	76065801	+	0	NA	Intergenic	Intergenic	185292	ENSRNOT00000014078	ENSRNOG00000010598	ENSRNOT00000014078			Hs3st1			protein_coding
220898	chr5	168714672	168714891	+	0	NA	intron (ENSRNOT00000092887, intron 3 of 22)	protein_coding-intron (ENSRNOT00000066120, intron 1 of 25)	19515	ENSRNOT00000066120	ENSRNOG00000018602	ENSRNOT00000092964			Camta1			protein_coding
132194	chr19	55733436	55733703	+	0	NA	intron (ENSRNOT00000031389, intron 1 of 11)	protein_coding-intron (ENSRNOT00000031389, intron 1 of 11)	3931	ENSRNOT00000031389	ENSRNOG00000027906	ENSRNOT00000031389			Ankrd11			protein_coding
124053	chr18	76836267	76837093	+	0	NA	exon (ENSRNOT00000088054, exon 2 of 3)	protein_coding-exon (ENSRNOT00000088054, exon 2 of 3)	42301	ENSRNOT00000088054	ENSRNOG00000053640	ENSRNOT00000088054			Kcng2			protein_coding
83073	chr14	106191314	106191516	+	0	NA	intron (ENSRNOT00000010264, intron 11 of 20)	protein_coding-intron (ENSRNOT00000010264, intron 11 of 20)	37840	ENSRNOT00000010264	ENSRNOG00000007125	ENSRNOT00000010264			Vps54			protein_coding
82636	chr14	103222791	103223016	+	0	NA	intron (ENSRNOT00000006157, intron 8 of 12)	protein_coding-intron (ENSRNOT00000006157, intron 8 of 12)	98367	ENSRNOT00000006157	ENSRNOG00000004606	ENSRNOT00000006157			Meis1			protein_coding
12591	chr1	129825866	129826307	+	0	NA	Intergenic	Intergenic	-45730	ENSRNOT00000077479	ENSRNOG00000010775	ENSRNOT00000051402			Arrdc4			protein_coding
280753	chr9	91870769	91871073	+	0	NA	intron (ENSRNOT00000084446, intron 1 of 2)	protein_coding-intron (ENSRNOT00000084446, intron 1 of 2)	12006	ENSRNOT00000084446	ENSRNOG00000029735	ENSRNOT00000041550			Pid1			protein_coding
69579	chr13	89479895	89480650	+	0	NA	intron (ENSRNOT00000050804, intron 1 of 5)	protein_coding-intron (ENSRNOT00000050804, intron 1 of 5)	214	ENSRNOT00000050804	ENSRNOG00000034221	ENSRNOT00000050804			Cfap126			protein_coding
14444	chr1	146192817	146194151	+	0	NA	intron (ENSRNOT00000036343, intron 2 of 29)	protein_coding-intron (ENSRNOT00000036343, intron 2 of 29)	32978	ENSRNOT00000036343	ENSRNOG00000012442	ENSRNOT00000036343			Cemip			protein_coding
147943	chr2	178196926	178197321	+	0	NA	intron (ENSRNOT00000065115, intron 3 of 4)	protein_coding-intron (ENSRNOT00000065115, intron 3 of 4)	15662	ENSRNOT00000009702	ENSRNOG00000007402	ENSRNOT00000009702			AC121415.1			protein_coding
287813	chrX	105240488	105241158	+	0	NA	intron (ENSRNOT00000085693, intron 2 of 23)	protein_coding-intron (ENSRNOT00000039864, intron 2 of 23)	983	ENSRNOT00000039864	ENSRNOG00000026704	ENSRNOT00000085693			Drp2			protein_coding
74886	chr14	16856179	16856714	+	0	NA	intron (ENSRNOT00000003001, intron 1 of 10)	protein_coding-intron (ENSRNOT00000003001, intron 1 of 10)	46796	ENSRNOT00000003001	ENSRNOG00000002208	ENSRNOT00000003001			Shroom3			protein_coding
21965	chr1	213613009	213613351	+	0	NA	TTS (ENSRNOT00000018470)	protein_coding-TTS (ENSRNOT00000018470)	6581	ENSRNOT00000018470	ENSRNOG00000013256	ENSRNOT00000018470			Ric8a			protein_coding
125223	chr19	357135	357587	+	0	NA	Intergenic	Intergenic	-1910	ENSRNOT00000086313	ENSRNOG00000061644	ENSRNOT00000086313			AABR07042623.1			protein_coding
133095	chr19	60280519	60281704	+	0	NA	intron (ENSRNOT00000078559, intron 5 of 24)	protein_coding-intron (ENSRNOT00000042623, intron 5 of 24)	176307	ENSRNOT00000078559	ENSRNOG00000032437	ENSRNOT00000042623			Pard3			protein_coding
166221	chr3	13358611	13359261	+	0	NA	intron (ENSRNOT00000082036, intron 3 of 7)	protein_coding-intron (ENSRNOT00000029600, intron 2 of 8)	77043	ENSRNOT00000029600	ENSRNOG00000022162	ENSRNOT00000029600			Pbx3			protein_coding
159805	chr20	16370655	16371199	+	0	NA	Intergenic	Intergenic	720839	ENSRNOT00000074404	ENSRNOG00000048682	ENSRNOT00000074404			Zwint			protein_coding
255970	chr8	21833155	21833514	+	0	NA	Intergenic	Intergenic	-1666	ENSRNOT00000027897	ENSRNOG00000020525	ENSRNOT00000027897			Col5a3			protein_coding
113113	chr17	73938164	73938947	+	0	NA	Intergenic	Intergenic	741141	ENSRNOT00000048420	ENSRNOG00000048518	ENSRNOT00000048420			AABR07028558.1			protein_coding
30330	chr10	5735929	5736183	+	0	NA	Intergenic	Intergenic	-194242	ENSRNOT00000044626	ENSRNOG00000033942	ENSRNOT00000044626			Grin2a			protein_coding
21143	chr1	206229365	206230650	+	0	NA	intron (ENSRNOT00000024974, intron 1 of 22)	protein_coding-intron (ENSRNOT00000024974, intron 1 of 22)	52568	ENSRNOT00000024974	ENSRNOG00000018384	ENSRNOT00000024974			Adam12			protein_coding
184825	chr4	6592005	6592492	+	0	NA	intron (ENSRNOT00000067183, intron 1 of 15)	protein_coding-intron (ENSRNOT00000067183, intron 1 of 15)	32703	ENSRNOT00000067183	ENSRNOG00000009085	ENSRNOT00000067183			Prkag2			protein_coding
122598	chr18	64225768	64226102	+	0	NA	Intergenic	Intergenic	-48206	ENSRNOT00000022347	ENSRNOG00000016681	ENSRNOT00000022347			Mc2r			protein_coding
85810	chr15	13230431	13230735	+	0	NA	Intergenic	Intergenic	-1976	ENSRNOT00000088214	ENSRNOG00000009419	ENSRNOT00000042010			Ptprg			protein_coding
81845	chr14	88833423	88834003	+	0	NA	intron (ENSRNOT00000012661, intron 3 of 31)	protein_coding-intron (ENSRNOT00000012661, intron 3 of 31)	-40582	ENSRNOT00000078467	ENSRNOG00000061615	ENSRNOT00000078467			AABR07015977.1			protein_coding
64424	chr13	47918934	47919813	+	0	NA	Intergenic	Intergenic	-2496	ENSRNOT00000006502	ENSRNOG00000004870	ENSRNOT00000087793			Dyrk3			protein_coding
256243	chr8	23508901	23510074	+	0	NA	intron (ENSRNOT00000093071, intron 2 of 12)	protein_coding-intron (ENSRNOT00000093071, intron 2 of 12)	16866	ENSRNOT00000093071	ENSRNOG00000015189	ENSRNOT00000020481			Bbs9			protein_coding
128620	chr19	28933852	28934052	+	0	NA	Intergenic	Intergenic	-31631	ENSRNOT00000049865	ENSRNOG00000047982	ENSRNOT00000049865			LOC501317			protein_coding
58471	chr12	30207235	30207633	+	0	NA	exon (ENSRNOT00000001215, exon 8 of 12)	protein_coding-exon (ENSRNOT00000001215, exon 8 of 12)	5379	ENSRNOT00000001215	ENSRNOG00000000913	ENSRNOT00000041645			Gusb			protein_coding
4610	chr1	43834915	43835542	+	0	NA	intron (ENSRNOT00000024418, intron 1 of 12)	protein_coding-intron (ENSRNOT00000024418, intron 1 of 12)	-3296	ENSRNOT00000082931	ENSRNOG00000018052	ENSRNOT00000024418			Cnksr3			protein_coding
284109	chr9	118518368	118519166	+	0	NA	Intergenic	Intergenic	-67412	ENSRNOT00000022351	ENSRNOG00000016196	ENSRNOT00000087592			Dlgap1			protein_coding
237217	chr6	135804959	135805846	+	0	NA	intron (ENSRNOT00000080623, intron 1 of 38)	protein_coding-intron (ENSRNOT00000039059, intron 1 of 36)	24551	ENSRNOT00000080623	ENSRNOG00000009675	ENSRNOT00000080623			Cdc42bpb			protein_coding
43129	chr10	96718828	96719341	+	0	NA	intron (ENSRNOT00000037067, intron 4 of 30)	protein_coding-intron (ENSRNOT00000037067, intron 4 of 30)	55344	ENSRNOT00000037067	ENSRNOG00000024557	ENSRNOT00000037067			Cep112			protein_coding
266874	chr8	107672855	107673207	+	0	NA	intron (ENSRNOT00000077963, intron 1 of 5)	protein_coding-intron (ENSRNOT00000077963, intron 1 of 5)	8481	ENSRNOT00000077963	ENSRNOG00000014060	ENSRNOT00000050374			Mras			protein_coding
245106	chr7	68952532	68952955	+	0	NA	Intergenic	Intergenic	152207	ENSRNOT00000049063	ENSRNOG00000031425	ENSRNOT00000049063			LOC500846			protein_coding
273946	chr9	29438677	29439240	+	0	NA	Intergenic	Intergenic	-101036	ENSRNOT00000018896	ENSRNOG00000014123	ENSRNOT00000018896			RGD1309049			protein_coding
15199	chr1	155583125	155583427	+	0	NA	Intergenic	Intergenic	371897	ENSRNOT00000079345	ENSRNOG00000051568	ENSRNOT00000079345			AABR07004776.1			protein_coding
9352	chr1	94149728	94150065	+	0	NA	Intergenic	Intergenic	-200709	ENSRNOT00000018956	ENSRNOG00000014163	ENSRNOT00000018956			Zfp536			protein_coding
263328	chr8	73063803	73065041	+	0	NA	intron (ENSRNOT00000081450, intron 43 of 55)	protein_coding-intron (ENSRNOT00000012026, intron 19 of 31)	58318	ENSRNOT00000012026	ENSRNOG00000018373	ENSRNOT00000064613			Tln2			protein_coding
161407	chr20	29188346	29188571	+	0	NA	intron (ENSRNOT00000071477, intron 1 of 7)	protein_coding-intron (ENSRNOT00000071477, intron 1 of 7)	-4273	ENSRNOT00000090771	ENSRNOG00000045920	ENSRNOT00000090771			Mcu			protein_coding
210498	chr5	79729005	79729486	+	0	NA	Intergenic	Intergenic	-37987	ENSRNOT00000072920	ENSRNOG00000048321	ENSRNOT00000072920			Tnfsf8			protein_coding
83793	chr14	112782798	112783256	+	0	NA	intron (ENSRNOT00000056813, intron 2 of 5)	protein_coding-intron (ENSRNOT00000056813, intron 2 of 5)	163177	ENSRNOT00000056813	ENSRNOG00000003374	ENSRNOT00000081981			LOC103690141			protein_coding
217751	chr5	150125341	150125612	+	0	NA	exon (ENSRNOT00000013761, exon 11 of 19)	protein_coding-exon (ENSRNOT00000013761, exon 11 of 19)	37919	ENSRNOT00000079935	ENSRNOG00000010037	ENSRNOT00000079935			Epb41			protein_coding
82532	chr14	100458581	100458801	+	0	NA	Intergenic	Intergenic	38207	ENSRNOT00000089875	ENSRNOG00000005982	ENSRNOT00000089875			C1d			protein_coding
278496	chr9	70955542	70956103	+	0	NA	Intergenic	Intergenic	-167909	ENSRNOT00000072007	ENSRNOG00000046242	ENSRNOT00000072007			Klf7			protein_coding
149712	chr2	190249486	190249700	+	0	NA	Intergenic	Intergenic	123900	ENSRNOT00000029771	ENSRNOG00000021798	ENSRNOT00000029771			Pglyrp4			protein_coding
152729	chr2	221695894	221696686	+	0	NA	Intergenic	Intergenic	-127397	ENSRNOT00000072735	ENSRNOG00000017105	ENSRNOT00000086125			Dpyd			protein_coding
40885	chr10	83398310	83398934	+	0	NA	exon (ENSRNOT00000007268, exon 3 of 6)	protein_coding-exon (ENSRNOT00000007268, exon 3 of 6)	9439	ENSRNOT00000007268	ENSRNOG00000005392	ENSRNOT00000007268			Ngfr			protein_coding
22759	chr1	219390685	219391386	+	0	NA	exon (ENSRNOT00000054852, exon 1 of 1)	protein_coding-exon (ENSRNOT00000054852, exon 1 of 1)	512	ENSRNOT00000054852	ENSRNOG00000021912	ENSRNOT00000054852			Gpr152			protein_coding
39403	chr10	71574782	71575006	+	0	NA	intron (ENSRNOT00000088138, intron 21 of 62)	protein_coding-intron (ENSRNOT00000041140, intron 6 of 47)	27917	ENSRNOT00000041140	ENSRNOG00000034013	ENSRNOT00000088138			Acaca			protein_coding
44456	chr10	106053873	106054670	+	0	NA	Intergenic	Intergenic	-11441	ENSRNOT00000003690	ENSRNOG00000002722	ENSRNOT00000003690			Sec14l1			protein_coding
266640	chr8	105448439	105449040	+	0	NA	intron (ENSRNOT00000078760, intron 2 of 15)	protein_coding-intron (ENSRNOT00000066731, intron 2 of 16)	13402	ENSRNOT00000066731	ENSRNOG00000043085	ENSRNOT00000078760			Clstn2			protein_coding
23220	chr1	222229801	222230115	+	0	NA	exon (ENSRNOT00000051749, exon 1 of 4)	protein_coding-exon (ENSRNOT00000051749, exon 1 of 4)	123	ENSRNOT00000051749	ENSRNOG00000021151	ENSRNOT00000051749			Ppp1r14b			protein_coding
153990	chr2	232310757	232311685	+	0	NA	Intergenic	Intergenic	62188	ENSRNOT00000041479	ENSRNOG00000055038	ENSRNOT00000041479			AABR07013302.1			protein_coding
77240	chr14	40847015	40847216	+	0	NA	Intergenic	Intergenic	-541448	ENSRNOT00000048329	ENSRNOG00000029734	ENSRNOT00000048329			LOC360933			protein_coding
91228	chr15	60887512	60887950	+	0	NA	intron (ENSRNOT00000058079, intron 3 of 29)	protein_coding-intron (ENSRNOT00000058079, intron 3 of 29)	72038	ENSRNOT00000058079	ENSRNOG00000010065	ENSRNOT00000058079			Dgkh			protein_coding
39454	chr10	71882952	71883468	+	0	NA	Intergenic	Intergenic	-33917	ENSRNOT00000003799	ENSRNOG00000002812	ENSRNOT00000003799			Lhx1			protein_coding
152936	chr2	223650775	223650980	+	0	NA	Intergenic	Intergenic	-328292	ENSRNOT00000015036	ENSRNOG00000010827	ENSRNOT00000015036			Ptbp2			protein_coding
184478	chr4	4152064	4152632	+	0	NA	intron (ENSRNOT00000045773, intron 7 of 25)	protein_coding-intron (ENSRNOT00000045773, intron 7 of 25)	192708	ENSRNOT00000009439	ENSRNOG00000007131	ENSRNOT00000009439			Paxip1			protein_coding
69426	chr13	88695452	88696069	+	0	NA	intron (ENSRNOT00000032218, intron 4 of 11)	protein_coding-intron (ENSRNOT00000032218, intron 4 of 11)	51240	ENSRNOT00000003979	ENSRNOG00000002972	ENSRNOT00000003979			Spata46			protein_coding
31250	chr10	11128733	11129448	+	0	NA	intron (ENSRNOT00000005490, intron 1 of 1)	protein_coding-intron (ENSRNOT00000005490, intron 1 of 1)	2458	ENSRNOT00000005490	ENSRNOG00000004141	ENSRNOT00000005490			Vasn			protein_coding
238673	chr7	2337065	2337488	+	0	NA	Intergenic	Intergenic	16599	ENSRNOT00000074873	ENSRNOG00000050108	ENSRNOT00000074873			LOC100911319			protein_coding
158321	chr20	6515793	6516360	+	0	NA	TTS (ENSRNOT00000068527)	protein_coding-TTS (ENSRNOT00000068527)	-15553	ENSRNOT00000000629	ENSRNOG00000000522	ENSRNOT00000000629			Cpne5			protein_coding
201099	chr4	168131277	168131722	+	0	NA	Intergenic	Intergenic	-10772	ENSRNOT00000032229	ENSRNOG00000028632	ENSRNOT00000032229			Bcl2l14			protein_coding
64157	chr13	44919529	44920211	+	0	NA	intron (ENSRNOT00000005372, intron 19 of 26)	protein_coding-intron (ENSRNOT00000005372, intron 19 of 26)	-37144	ENSRNOT00000004878	ENSRNOG00000003625	ENSRNOT00000004878			Ubxn4			protein_coding
30955	chr10	9639364	9639562	+	0	NA	Intergenic	Intergenic	-817857	ENSRNOT00000003832	ENSRNOG00000002871	ENSRNOT00000003832			Rbm25l1			protein_coding
246732	chr7	82032808	82033054	+	0	NA	intron (ENSRNOT00000087177, intron 2 of 5)	protein_coding-intron (ENSRNOT00000067333, intron 1 of 3)	26316	ENSRNOT00000087177	ENSRNOG00000037687	ENSRNOT00000067333			Rspo2			protein_coding
138751	chr2	52997033	52997511	+	0	NA	Intergenic	Intergenic	-112412	ENSRNOT00000086590	ENSRNOG00000053086	ENSRNOT00000086590			Selenop			protein_coding
243019	chr7	50724881	50725295	+	0	NA	Intergenic	Intergenic	-86290	ENSRNOT00000048880	ENSRNOG00000006426	ENSRNOT00000088950			Syt1			protein_coding
191483	chr4	74002141	74003311	+	0	NA	Intergenic	Intergenic	-828547	ENSRNOT00000048203	ENSRNOG00000029922	ENSRNOT00000048203			Tpk1			protein_coding
267758	chr8	113978873	113979183	+	0	NA	intron (ENSRNOT00000045087, intron 13 of 22)	protein_coding-intron (ENSRNOT00000018175, intron 18 of 29)	31249	ENSRNOT00000045087	ENSRNOG00000013305	ENSRNOT00000045087			Atp2c1			protein_coding
27315	chr1	263458452	263459728	+	0	NA	intron (ENSRNOT00000064510, intron 3 of 11)	protein_coding-intron (ENSRNOT00000064510, intron 3 of 11)	10457	ENSRNOT00000064510	ENSRNOG00000016883	ENSRNOT00000064510			Entpd7			protein_coding
254677	chr8	40282	40954	+	0	NA	Intergenic	Intergenic	-367383	ENSRNOT00000046058	ENSRNOG00000029876	ENSRNOT00000046058			Gucy1a2			protein_coding
74832	chr14	16517894	16518561	+	0	NA	Intergenic	Intergenic	26654	ENSRNOT00000002995	ENSRNOG00000002202	ENSRNOT00000002995			Sowahb			protein_coding
233722	chr6	108318075	108318670	+	0	NA	intron (ENSRNOT00000016040, intron 12 of 18)	protein_coding-intron (ENSRNOT00000016040, intron 12 of 18)	11092	ENSRNOT00000016040	ENSRNOG00000011964	ENSRNOT00000016040			Abcd4			protein_coding
288315	chrX	114715687	114715937	+	0	NA	Intergenic	Intergenic	-56881	ENSRNOT00000006008	ENSRNOG00000004330	ENSRNOT00000006008			Chrdl1			protein_coding
9200	chr1	92830790	92831154	+	0	NA	Intergenic	Intergenic	-55997	ENSRNOT00000018931	ENSRNOG00000013938	ENSRNOT00000018931			Tshz3			protein_coding
265196	chr8	91117917	91118256	+	0	NA	intron (ENSRNOT00000012904, intron 2 of 2)	protein_coding-intron (ENSRNOT00000012904, intron 2 of 2)	18595	ENSRNOT00000084852	ENSRNOG00000009613	ENSRNOT00000012904			Sh3bgrl2			protein_coding
107202	chr17	17344804	17346338	+	0	NA	Intergenic	Intergenic	527002	ENSRNOT00000082733	ENSRNOG00000016123	ENSRNOT00000036876			Rnf144b			protein_coding
74982	chr14	17480843	17481411	+	0	NA	Intergenic	Intergenic	-10954	ENSRNOT00000003346	ENSRNOG00000002433	ENSRNOT00000003346			G3bp2			protein_coding
270493	chr8	130666125	130667742	+	0	NA	Intergenic	Intergenic	-49100	ENSRNOT00000026363	ENSRNOG00000019492	ENSRNOT00000026363			Pomgnt2			protein_coding
129694	chr19	38574857	38575191	+	0	NA	Intergenic	Intergenic	-23141	ENSRNOT00000027209	ENSRNOG00000020087	ENSRNOT00000087655			Zfp90			protein_coding
259791	chr8	51329802	51330005	+	0	NA	Intergenic	Intergenic	-721540	ENSRNOT00000059386	ENSRNOG00000038867	ENSRNOT00000077748			LOC500990			protein_coding
208675	chr5	63269544	63269749	+	0	NA	Intergenic	Intergenic	77348	ENSRNOT00000008329	ENSRNOG00000006345	ENSRNOT00000008329			Sec61b			protein_coding
130504	chr19	44298621	44299150	+	0	NA	Intergenic	Intergenic	67634	ENSRNOT00000014660	ENSRNOG00000010712	ENSRNOT00000014660			Terf2ip			protein_coding
11210	chr1	115998713	115999029	+	0	NA	intron (ENSRNOT00000080907, intron 3 of 22)	protein_coding-intron (ENSRNOT00000080907, intron 3 of 22)	23547	ENSRNOT00000080907	ENSRNOG00000056228	ENSRNOT00000080907			Atp10a			protein_coding
275233	chr9	42556366	42556566	+	0	NA	Intergenic	Intergenic	-63540	ENSRNOT00000019966	ENSRNOG00000014516	ENSRNOT00000019966			Hs6st1			protein_coding
219412	chr5	159084703	159085460	+	0	NA	intron (ENSRNOT00000075382, intron 14 of 35)	protein_coding-intron (ENSRNOT00000074074, intron 14 of 36)	34090	ENSRNOT00000074074	ENSRNOG00000050636	ENSRNOT00000074074			Arhgef10l			protein_coding
13505	chr1	140009243	140009481	+	0	NA	intron (ENSRNOT00000025536, intron 12 of 13)	protein_coding-intron (ENSRNOT00000025536, intron 12 of 13)	253090	ENSRNOT00000025536	ENSRNOG00000018674	ENSRNOT00000046849			Ntrk3			protein_coding
100411	chr16	54491945	54492619	+	0	NA	intron (ENSRNOT00000015127, intron 1 of 11)	protein_coding-intron (ENSRNOT00000014809, intron 1 of 11)	21067	ENSRNOT00000014809	ENSRNOG00000011016	ENSRNOT00000014809			Slc7a2			protein_coding
14073	chr1	143164946	143165157	+	0	NA	Intergenic	Intergenic	4606	ENSRNOT00000025888	ENSRNOG00000019106	ENSRNOT00000025888			Rps17			protein_coding
147459	chr2	170830449	170830992	+	0	NA	Intergenic	Intergenic	365675	ENSRNOT00000013279	ENSRNOG00000009826	ENSRNOT00000013279			Bche			protein_coding
83752	chr14	111691129	111691348	+	0	NA	Intergenic	Intergenic	-807435	ENSRNOT00000068190	ENSRNOG00000007864	ENSRNOT00000086299			Vrk2			protein_coding
188609	chr4	49799543	49799826	+	0	NA	Intergenic	Intergenic	-141620	ENSRNOT00000008719	ENSRNOG00000006030	ENSRNOT00000008719			Ptprz1			protein_coding
92862	chr15	88005849	88006815	+	0	NA	TTS (ENSRNOT00000014747)	protein_coding-TTS (ENSRNOT00000014747)	30022	ENSRNOT00000014747	ENSRNOG00000010997	ENSRNOT00000014747			Ednrb			protein_coding
267632	chr8	113258214	113258794	+	0	NA	intron (ENSRNOT00000016749, intron 5 of 18)	protein_coding-intron (ENSRNOT00000016749, intron 5 of 18)	152690	ENSRNOT00000016749	ENSRNOG00000026577	ENSRNOT00000016749			Cpne4			protein_coding
160492	chr20	21547222	21547671	+	0	NA	Intergenic	Intergenic	142107	ENSRNOT00000038095	ENSRNOG00000027859	ENSRNOT00000038095			Tmem26			protein_coding
114964	chr17	86875344	86875806	+	0	NA	Intergenic	Intergenic	-2572	ENSRNOT00000061526	ENSRNOG00000040024	ENSRNOT00000061526			AABR07028805.1			protein_coding
27892	chr1	266996271	266997240	+	0	NA	intron (ENSRNOT00000076452, intron 1 of 5)	protein_coding-intron (ENSRNOT00000054696, intron 1 of 3)	43616	ENSRNOT00000054696	ENSRNOG00000020339	ENSRNOT00000076452			Neurl1			protein_coding
217549	chr5	149052285	149053051	+	0	NA	intron (ENSRNOT00000015198, intron 1 of 7)	protein_coding-intron (ENSRNOT00000015198, intron 1 of 7)	-3410	ENSRNOT00000083028	ENSRNOG00000011054	ENSRNOT00000083028			Laptm5			protein_coding
278606	chr9	71615584	71615811	+	0	NA	intron (ENSRNOT00000032782, intron 4 of 8)	protein_coding-intron (ENSRNOT00000032782, intron 4 of 8)	35815	ENSRNOT00000032782	ENSRNOG00000023760	ENSRNOT00000032782			Plekhm3			protein_coding
117553	chr18	22475447	22475796	+	0	NA	Intergenic	Intergenic	-488589	ENSRNOT00000066816	ENSRNOG00000017840	ENSRNOT00000066816			Pik3c3			protein_coding
188815	chr4	51609213	51609425	+	0	NA	Intergenic	Intergenic	-5357	ENSRNOT00000060494	ENSRNOG00000006365	ENSRNOT00000060494			Asb15			protein_coding
173053	chr3	83296972	83297502	+	0	NA	intron (ENSRNOT00000014088, intron 1 of 24)	protein_coding-intron (ENSRNOT00000014088, intron 1 of 24)	9544	ENSRNOT00000014088	ENSRNOG00000010495	ENSRNOT00000014088			Ttc17			protein_coding
22473	chr1	217677856	217678339	+	0	NA	promoter-TSS (ENSRNOT00000092824)	protein_coding-promoter-TSS (ENSRNOT00000092824)	-100	ENSRNOT00000092824	ENSRNOG00000020857	ENSRNOT00000092939			Ppfia1			protein_coding
256248	chr8	23564707	23565760	+	0	NA	intron (ENSRNOT00000093071, intron 5 of 12)	protein_coding-intron (ENSRNOT00000093071, intron 5 of 12)	72612	ENSRNOT00000093071	ENSRNOG00000015189	ENSRNOT00000020481			Bbs9			protein_coding
10030	chr1	102132677	102133032	+	0	NA	intron (ENSRNOT00000038798, intron 17 of 37)	protein_coding-intron (ENSRNOT00000028696, intron 17 of 38)	-26727	ENSRNOT00000028685	ENSRNOG00000021128	ENSRNOT00000028685			Kcnj11			protein_coding
217116	chr5	146866162	146867861	+	0	NA	Intergenic	Intergenic	-15745	ENSRNOT00000067912	ENSRNOG00000006004	ENSRNOT00000067912			Phc2			protein_coding
128726	chr19	29315140	29315531	+	0	NA	intron (ENSRNOT00000078023, intron 3 of 4)	protein_coding-intron (ENSRNOT00000078023, intron 3 of 4)	-5366	ENSRNOT00000049600	ENSRNOG00000033226	ENSRNOT00000049600			AABR07043557.1			protein_coding
16725	chr1	166696116	166696722	+	0	NA	Intergenic	Intergenic	-19393	ENSRNOT00000076039	ENSRNOG00000019687	ENSRNOT00000076039			Art2b			protein_coding
8594	chr1	87413754	87413987	+	0	NA	intron (ENSRNOT00000042207, intron 1 of 21)	protein_coding-intron (ENSRNOT00000042207, intron 1 of 21)	54418	ENSRNOT00000042207	ENSRNOG00000020703	ENSRNOT00000042207			Sipa1l3			protein_coding
280726	chr9	91745047	91745870	+	0	NA	intron (ENSRNOT00000084446, intron 2 of 2)	protein_coding-intron (ENSRNOT00000084446, intron 2 of 2)	-61990	ENSRNOT00000041550	ENSRNOG00000029735	ENSRNOT00000041550			Pid1			protein_coding
118775	chr18	31422058	31422591	+	0	NA	intron (ENSRNOT00000026065, intron 2 of 3)	protein_coding-intron (ENSRNOT00000026065, intron 2 of 3)	8649	ENSRNOT00000026065	ENSRNOG00000019265	ENSRNOT00000026065			Pcdh12			protein_coding
11836	chr1	125354757	125355148	+	0	NA	Intergenic	Intergenic	-12328	ENSRNOT00000022049	ENSRNOG00000016358	ENSRNOT00000022049			Apba2			protein_coding
229259	chr6	65301521	65301825	+	0	NA	intron (ENSRNOT00000005618, intron 1 of 5)	protein_coding-intron (ENSRNOT00000005618, intron 1 of 5)	17854	ENSRNOT00000005618	ENSRNOG00000004198	ENSRNOT00000005618			Stxbp6			protein_coding
165278	chr3	7999120	8000187	+	0	NA	intron (ENSRNOT00000019157, intron 3 of 7)	protein_coding-intron (ENSRNOT00000019157, intron 3 of 7)	114831	ENSRNOT00000019157	ENSRNOG00000013933	ENSRNOT00000019157			Med27			protein_coding
153973	chr2	232195030	232195346	+	0	NA	Intergenic	Intergenic	-16517	ENSRNOT00000055607	ENSRNOG00000024492	ENSRNOT00000082173			Ap1ar			protein_coding
133877	chr2	5306317	5306643	+	0	NA	intron (ENSRNOT00000093741, intron 6 of 9)	protein_coding-intron (ENSRNOT00000041541, intron 5 of 8)	-130587	ENSRNOT00000093516	ENSRNOG00000062285	ENSRNOT00000093516			Pou5f2			protein_coding
125285	chr19	764090	764546	+	0	NA	Intergenic	Intergenic	6128	ENSRNOT00000076353	ENSRNOG00000025791	ENSRNOT00000076337			Dync1li2			protein_coding
245949	chr7	75961286	75961512	+	0	NA	Intergenic	Intergenic	73697	ENSRNOT00000072255	ENSRNOG00000047234	ENSRNOT00000072255			AABR07057530.1			protein_coding
170228	chr3	55763548	55764150	+	0	NA	intron (ENSRNOT00000082624, intron 10 of 78)	protein_coding-intron (ENSRNOT00000082624, intron 10 of 78)	58702	ENSRNOT00000082624	ENSRNOG00000056184	ENSRNOT00000082624			Lrp2			protein_coding
94784	chr16	65409	65799	+	0	NA	Intergenic	Intergenic	5182	ENSRNOT00000049147	ENSRNOG00000049069	ENSRNOT00000049147			AABR07024441.1			protein_coding
278009	chr9	67594876	67595300	+	0	NA	Intergenic	Intergenic	48680	ENSRNOT00000013701	ENSRNOG00000010283	ENSRNOT00000013701			Cd28			protein_coding
96435	chr16	10414493	10415183	+	0	NA	Intergenic	Intergenic	-2347	ENSRNOT00000082186	ENSRNOG00000060949	ENSRNOT00000082186			Anxa8			protein_coding
235160	chr6	122864477	122864791	+	0	NA	intron (ENSRNOT00000057601, intron 5 of 43)	protein_coding-intron (ENSRNOT00000057601, intron 5 of 43)	33363	ENSRNOT00000057601	ENSRNOG00000004207	ENSRNOT00000057601			Eml5			protein_coding
254726	chr8	1686836	1687637	+	0	NA	intron (ENSRNOT00000081171, intron 6 of 16)	protein_coding-intron (ENSRNOT00000009542, intron 6 of 16)	184359	ENSRNOT00000034482	ENSRNOG00000022245	ENSRNOT00000034482			Msantd4			protein_coding
199356	chr4	149370338	149370568	+	0	NA	Intergenic	Intergenic	109409	ENSRNOT00000066670	ENSRNOG00000013589	ENSRNOT00000066670			Cxcl12			protein_coding
121154	chr18	54124252	54124947	+	0	NA	Intergenic	Intergenic	11566	ENSRNOT00000079217	ENSRNOG00000022429	ENSRNOT00000079217			Minar2			protein_coding
35398	chr10	43849891	43850198	+	0	NA	Intergenic	Intergenic	-1906	ENSRNOT00000085666	ENSRNOG00000053179	ENSRNOT00000085666			LOC691277			protein_coding
189073	chr4	55745171	55745377	+	0	NA	Intergenic	Intergenic	-4647	ENSRNOT00000010658	ENSRNOG00000008020	ENSRNOT00000010658			Pax4			protein_coding
126931	chr19	17575460	17575714	+	0	NA	Intergenic	Intergenic	-81002	ENSRNOT00000076138	ENSRNOG00000049302	ENSRNOT00000075991			Chd9			protein_coding
53071	chr11	75527645	75528213	+	0	NA	intron (ENSRNOT00000032569, intron 1 of 1)	protein_coding-intron (ENSRNOT00000032569, intron 1 of 1)	93732	ENSRNOT00000032569	ENSRNOG00000024040	ENSRNOT00000032569			Mb21d2			protein_coding
148774	chr2	184292128	184292895	+	0	NA	intron (ENSRNOT00000052051, intron 1 of 10)	protein_coding-intron (ENSRNOT00000052051, intron 1 of 10)	-3385	ENSRNOT00000081678	ENSRNOG00000010889	ENSRNOT00000052051			Fbxw7			protein_coding
158722	chr20	8537174	8538098	+	0	NA	intron (ENSRNOT00000048845, intron 2 of 16)	protein_coding-intron (ENSRNOT00000048845, intron 2 of 16)	36446	ENSRNOT00000048845	ENSRNOG00000000536	ENSRNOT00000048845			Mdga1			protein_coding
351	chr1	3072203	3072471	+	0	NA	Intergenic	Intergenic	-226137	ENSRNOT00000017688	ENSRNOG00000013160	ENSRNOT00000017688			Sash1			protein_coding
265507	chr8	94204742	94205073	+	0	NA	intron (ENSRNOT00000014783, intron 28 of 36)	protein_coding-intron (ENSRNOT00000014783, intron 28 of 36)	38230	ENSRNOT00000084694	ENSRNOG00000009515	ENSRNOT00000067699			Pgm3			protein_coding
212594	chr5	110540092	110540516	+	0	NA	Intergenic	Intergenic	166352	ENSRNOT00000033781	ENSRNOG00000022488	ENSRNOT00000033781			Izumo3			protein_coding
135092	chr2	22017688	22017886	+	0	NA	Intergenic	Intergenic	17681	ENSRNOT00000061812	ENSRNOG00000040166	ENSRNOT00000061812			Ankrd34b			protein_coding
263639	chr8	76664971	76665358	+	0	NA	Intergenic	Intergenic	-85777	ENSRNOT00000090747	ENSRNOG00000057501	ENSRNOT00000088628			Fam81a			protein_coding
208729	chr5	63676601	63676962	+	0	NA	Intergenic	Intergenic	-105020	ENSRNOT00000008302	ENSRNOG00000005964	ENSRNOT00000008302			Nr4a3			protein_coding
88331	chr15	39887261	39887580	+	0	NA	promoter-TSS (ENSRNOT00000089963)	protein_coding-promoter-TSS (ENSRNOT00000089963)	-807	ENSRNOT00000089963	ENSRNOG00000012209	ENSRNOT00000089963			Cdadc1			protein_coding
257795	chr8	35039492	35039778	+	0	NA	Intergenic	Intergenic	-1086364	ENSRNOT00000013036	ENSRNOG00000009772	ENSRNOT00000013036			Kirrel3			protein_coding
148396	chr2	181786328	181786526	+	0	NA	Intergenic	Intergenic	87796	ENSRNOT00000035846	ENSRNOG00000025823	ENSRNOT00000035846			Rbm46			protein_coding
194417	chr4	108784047	108784769	+	0	NA	Intergenic	Intergenic	-67099	ENSRNOT00000085062	ENSRNOG00000054121	ENSRNOT00000085062			AABR07061178.1			protein_coding
198719	chr4	145741575	145742510	+	0	NA	intron (ENSRNOT00000067931, intron 11 of 21)	protein_coding-intron (ENSRNOT00000043476, intron 13 of 25)	-42465	ENSRNOT00000014377	ENSRNOG00000010628	ENSRNOT00000014377			Sec13			protein_coding
28102	chr1	268762896	268763126	+	0	NA	Intergenic	Intergenic	573734	ENSRNOT00000065001	ENSRNOG00000028832	ENSRNOT00000065001			Sorcs3			protein_coding
259300	chr8	48834096	48834565	+	0	NA	TTS (ENSRNOT00000064041)	protein_coding-TTS (ENSRNOT00000064041)	16341	ENSRNOT00000016580	ENSRNOG00000012430	ENSRNOT00000016580			Cxcr5			protein_coding
78588	chr14	59804701	59805993	+	0	NA	Intergenic	Intergenic	-69897	ENSRNOT00000071929	ENSRNOG00000046327	ENSRNOT00000071929			Rbpj			protein_coding
276428	chr9	50317026	50317687	+	0	NA	intron (ENSRNOT00000023029, intron 2 of 4)	protein_coding-intron (ENSRNOT00000023029, intron 2 of 4)	69664	ENSRNOT00000023029	ENSRNOG00000017155	ENSRNOT00000023029			Nck2			protein_coding
234601	chr6	114676112	114677139	+	0	NA	Intergenic	Intergenic	-187745	ENSRNOT00000087560	ENSRNOG00000057724	ENSRNOT00000087560			AC118957.2			protein_coding
139011	chr2	55820150	55820518	+	0	NA	intron (ENSRNOT00000018545, intron 9 of 10)	protein_coding-intron (ENSRNOT00000018545, intron 9 of 10)	-14817	ENSRNOT00000018634	ENSRNOG00000013886	ENSRNOT00000018634			Fyb1			protein_coding
36345	chr10	51919377	51919792	+	0	NA	Intergenic	Intergenic	-140598	ENSRNOT00000057562	ENSRNOG00000003669	ENSRNOT00000057562			Myocd			protein_coding
36981	chr10	56073033	56073335	+	0	NA	intron (ENSRNOT00000090809, intron 46 of 87)	protein_coding-intron (ENSRNOT00000090809, intron 46 of 87)	-64299	ENSRNOT00000067677	ENSRNOG00000037613	ENSRNOT00000067677			Kdm6b			protein_coding
124410	chr18	79606521	79607146	+	0	NA	Intergenic	Intergenic	-63614	ENSRNOT00000022086	ENSRNOG00000016303	ENSRNOT00000022086			Zfp236			protein_coding
41356	chr10	86399864	86400784	+	0	NA	intron (ENSRNOT00000009299, intron 1 of 14)	protein_coding-intron (ENSRNOT00000009299, intron 1 of 14)	497	ENSRNOT00000009299	ENSRNOG00000006990	ENSRNOT00000009299			Grb7			protein_coding
260579	chr8	56061667	56062186	+	0	NA	Intergenic	Intergenic	-117711	ENSRNOT00000035989	ENSRNOG00000025624	ENSRNOT00000059078			Arhgap20			protein_coding
51847	chr11	68227737	68228156	+	0	NA	intron (ENSRNOT00000003048, intron 2 of 8)	protein_coding-intron (ENSRNOT00000003048, intron 2 of 8)	29237	ENSRNOT00000003048	ENSRNOG00000002240	ENSRNOT00000003048			Slc49a4			protein_coding
61119	chr12	47635566	47635979	+	0	NA	Intergenic	Intergenic	17866	ENSRNOT00000001577	ENSRNOG00000001191	ENSRNOT00000001577			Tchp			protein_coding
115024	chr17	87290245	87290716	+	0	NA	intron (ENSRNOT00000073718, intron 1 of 21)	protein_coding-intron (ENSRNOT00000073718, intron 1 of 21)	15536	ENSRNOT00000073718	ENSRNOG00000008666	ENSRNOT00000073718			Etl4			protein_coding
69746	chr13	90546132	90546523	+	0	NA	intron (ENSRNOT00000082469, intron 1 of 12)	protein_coding-intron (ENSRNOT00000008944, intron 2 of 13)	12962	ENSRNOT00000082469	ENSRNOG00000006785	ENSRNOT00000082469			Dcaf8			protein_coding
246852	chr7	83636215	83636567	+	0	NA	intron (ENSRNOT00000005584, intron 4 of 7)	protein_coding-intron (ENSRNOT00000005584, intron 4 of 7)	33965	ENSRNOT00000005584	ENSRNOG00000004200	ENSRNOT00000005584			Sybu			protein_coding
73463	chr14	5279034	5279580	+	0	NA	Intergenic	Intergenic	99419	ENSRNOT00000002896	ENSRNOG00000002122	ENSRNOT00000002896			Lrrc8c			protein_coding
248762	chr7	106411761	106412292	+	0	NA	Intergenic	Intergenic	53804	ENSRNOT00000044610	ENSRNOG00000050531	ENSRNOT00000044610			AABR07058253.1			protein_coding
289819	chr10	76360700	76360909	+	0	NA	intron (ENSRNOT00000055674, intron 8 of 8)	protein_coding-intron (ENSRNOT00000055674, intron 8 of 8)	16957	ENSRNOT00000055674	ENSRNOG00000002341	ENSRNOT00000055674			Trim25			protein_coding
278404	chr9	70352695	70353199	+	0	NA	intron (ENSRNOT00000064447, intron 11 of 16)	protein_coding-intron (ENSRNOT00000064447, intron 11 of 16)	21606	ENSRNOT00000064447	ENSRNOG00000042181	ENSRNOT00000064447			Dytn			protein_coding
190674	chr4	65631079	65631356	+	0	NA	Intergenic	Intergenic	-6190	ENSRNOT00000047954	ENSRNOG00000013251	ENSRNOT00000047954			Trim24			protein_coding
245987	chr7	76278271	76278647	+	0	NA	intron (ENSRNOT00000080024, intron 2 of 4)	protein_coding-intron (ENSRNOT00000064513, intron 1 of 3)	16204	ENSRNOT00000064513	ENSRNOG00000042978	ENSRNOT00000064513			Ncald			protein_coding
88607	chr15	41358381	41358790	+	0	NA	Intergenic	Intergenic	-20301	ENSRNOT00000077225	ENSRNOG00000014265	ENSRNOT00000077225			Tnfrsf19			protein_coding
291639	chr8	5204926	5205261	+	0	NA	Intergenic	Intergenic	-2733	ENSRNOT00000089124	ENSRNOG00000055895	ENSRNOT00000089124			AABR07069011.1			protein_coding
13554	chr1	140233796	140234320	+	0	NA	intron (ENSRNOT00000046849, intron 1 of 18)	protein_coding-intron (ENSRNOT00000025536, intron 1 of 13)	28394	ENSRNOT00000025536	ENSRNOG00000018674	ENSRNOT00000046849			Ntrk3			protein_coding
284478	chr9	121990862	121991188	+	0	NA	promoter-TSS (ENSRNOT00000092036)	protein_coding-promoter-TSS (ENSRNOT00000092036)	-634	ENSRNOT00000092036	ENSRNOG00000053409	ENSRNOT00000092036			AABR07068852.1			protein_coding
216437	chr5	142662844	142663524	+	0	NA	Intergenic	Intergenic	17989	ENSRNOT00000009882	ENSRNOG00000007174	ENSRNOT00000009882			Utp11			protein_coding
145754	chr2	145483068	145483523	+	0	NA	Intergenic	Intergenic	308419	ENSRNOT00000040631	ENSRNOG00000032941	ENSRNOT00000040631			Mab21l1			protein_coding
231372	chr6	92664647	92665274	+	0	NA	intron (ENSRNOT00000009560, intron 8 of 9)	protein_coding-intron (ENSRNOT00000009560, intron 8 of 9)	-21113	ENSRNOT00000009183	ENSRNOG00000006388	ENSRNOT00000009183			Pygl			protein_coding
30107	chr10	4221220	4221679	+	0	NA	intron (ENSRNOT00000003150, intron 3 of 21)	protein_coding-intron (ENSRNOT00000003150, intron 3 of 21)	28290	ENSRNOT00000003150	ENSRNOG00000002294	ENSRNOT00000003150			Snx29			protein_coding
255155	chr8	8739117	8739735	+	0	NA	Intergenic	Intergenic	-214783	ENSRNOT00000009418	ENSRNOG00000007038	ENSRNOT00000009418			Cntn5			protein_coding
184604	chr4	4645969	4646379	+	0	NA	Intergenic	Intergenic	144151	ENSRNOT00000089932	ENSRNOG00000060116	ENSRNOT00000089932			AABR07059140.1			protein_coding
152170	chr2	213024271	213024986	+	0	NA	Intergenic	Intergenic	154004	ENSRNOT00000023079	ENSRNOG00000017187	ENSRNOT00000023079			LOC108348173			protein_coding
101105	chr16	61028905	61029667	+	0	NA	intron (ENSRNOT00000015813, intron 10 of 26)	protein_coding-intron (ENSRNOT00000015813, intron 10 of 26)	61883	ENSRNOT00000016328	ENSRNOG00000011921	ENSRNOT00000016328			Dusp4			protein_coding
26215	chr1	251738348	251738839	+	0	NA	Intergenic	Intergenic	105394	ENSRNOT00000084785	ENSRNOG00000056060	ENSRNOT00000084785			AC094647.2			protein_coding
101590	chr16	65216264	65217203	+	0	NA	Intergenic	Intergenic	-40018	ENSRNOT00000092012	ENSRNOG00000059145	ENSRNOT00000092012			AABR07026137.2			protein_coding
212638	chr5	112441239	112441735	+	0	NA	Intergenic	Intergenic	1091391	ENSRNOT00000010173	ENSRNOG00000007299	ENSRNOT00000010173			Caap1			protein_coding
50077	chr11	53881533	53881822	+	0	NA	Intergenic	Intergenic	-149898	ENSRNOT00000002684	ENSRNOG00000001958	ENSRNOT00000002684			Ift57			protein_coding
177408	chr3	124878741	124879754	+	0	NA	promoter-TSS (ENSRNOT00000028886)	protein_coding-promoter-TSS (ENSRNOT00000028886)	-31	ENSRNOT00000028886	ENSRNOG00000021263	ENSRNOT00000028886			Tmem230			protein_coding
178446	chr3	134799939	134800278	+	0	NA	Intergenic	Intergenic	-103454	ENSRNOT00000006454	ENSRNOG00000004874	ENSRNOT00000006454			Flrt3			protein_coding
130604	chr19	45419308	45419515	+	0	NA	Intergenic	Intergenic	510506	ENSRNOT00000066057	ENSRNOG00000011231	ENSRNOT00000066057			Cntnap4			protein_coding
3360	chr1	31801196	31802196	+	0	NA	Intergenic	Intergenic	-24626	ENSRNOT00000020711	ENSRNOG00000015159	ENSRNOT00000020711			Slc9a3			protein_coding
262909	chr8	70690315	70690763	+	0	NA	Intergenic	Intergenic	-18334	ENSRNOT00000045106	ENSRNOG00000029127	ENSRNOT00000045106			Parp16			protein_coding
108263	chr17	23586246	23586665	+	0	NA	Intergenic	Intergenic	-74974	ENSRNOT00000046523	ENSRNOG00000014264	ENSRNOT00000046523			AABR07027306.1			protein_coding
262366	chr8	67356106	67356664	+	0	NA	Intergenic	Intergenic	60658	ENSRNOT00000020443	ENSRNOG00000014846	ENSRNOT00000020443			Anp32a			protein_coding
114074	chr17	79329142	79330021	+	0	NA	intron (ENSRNOT00000022711, intron 28 of 29)	protein_coding-intron (ENSRNOT00000022711, intron 28 of 29)	-244505	ENSRNOT00000057851	ENSRNOG00000016534	ENSRNOT00000057851			Fam171a1			protein_coding
255143	chr8	8643539	8643830	+	0	NA	Intergenic	Intergenic	-119041	ENSRNOT00000009418	ENSRNOG00000007038	ENSRNOT00000009418			Cntn5			protein_coding
148345	chr2	181261171	181261617	+	0	NA	Intergenic	Intergenic	-70070	ENSRNOT00000017448	ENSRNOG00000012982	ENSRNOT00000017448			Map9			protein_coding
34773	chr10	39816913	39817306	+	0	NA	Intergenic	Intergenic	-33709	ENSRNOT00000012671	ENSRNOG00000009104	ENSRNOT00000012671			AABR07029605.1			protein_coding
85056	chr15	7692127	7692526	+	0	NA	Intergenic	Intergenic	-179171	ENSRNOT00000046879	ENSRNOG00000032690	ENSRNOT00000046879			AABR07017046.1			protein_coding
129109	chr19	32651758	32652226	+	0	NA	Intergenic	Intergenic	-118663	ENSRNOT00000071471	ENSRNOG00000049370	ENSRNOT00000071471			Lsm6			protein_coding
120077	chr18	44083414	44084207	+	0	NA	intron (ENSRNOT00000083407, intron 1 of 2)	protein_coding-intron (ENSRNOT00000083407, intron 1 of 2)	58055	ENSRNOT00000083407	ENSRNOG00000061132	ENSRNOT00000083407			LOC103694210			protein_coding
111599	chr17	58090146	58090790	+	0	NA	Intergenic	Intergenic	-106432	ENSRNOT00000022389	ENSRNOG00000016690	ENSRNOT00000022389			Idi1			protein_coding
41307	chr10	86166128	86166326	+	0	NA	exon (ENSRNOT00000008256, exon 2 of 14)	protein_coding-exon (ENSRNOT00000008256, exon 2 of 14)	8485	ENSRNOT00000008256	ENSRNOG00000006000	ENSRNOT00000082668			Cdk12			protein_coding
52670	chr11	72565364	72566561	+	0	NA	Intergenic	Intergenic	48214	ENSRNOT00000002366	ENSRNOG00000001736	ENSRNOT00000002366			Bdh1			protein_coding
26786	chr1	257111824	257112507	+	0	NA	Intergenic	Intergenic	35944	ENSRNOT00000044895	ENSRNOG00000029740	ENSRNOT00000044895			Slc35g1			protein_coding
143196	chr2	116043416	116043733	+	0	NA	intron (ENSRNOT00000089477, intron 4 of 16)	protein_coding-intron (ENSRNOT00000066495, intron 3 of 12)	11119	ENSRNOT00000066495	ENSRNOG00000009491	ENSRNOT00000066495			Phc3			protein_coding
140135	chr2	73650588	73651041	+	0	NA	Intergenic	Intergenic	-709808	ENSRNOT00000014013	ENSRNOG00000010535	ENSRNOT00000014013			Cdh18			protein_coding
202249	chr4	176588259	176588497	+	0	NA	intron (ENSRNOT00000086365, intron 5 of 13)	protein_coding-intron (ENSRNOT00000065576, intron 7 of 15)	8213	ENSRNOT00000086365	ENSRNOG00000012602	ENSRNOT00000065576			Recql			protein_coding
142887	chr2	113402271	113402469	+	0	NA	Intergenic	Intergenic	-56793	ENSRNOT00000034096	ENSRNOG00000024089	ENSRNOT00000034096			Fndc3b			protein_coding
125153	chr19	49142	49438	+	0	NA	Intergenic	Intergenic	-10494	ENSRNOT00000077592	ENSRNOG00000052151	ENSRNOT00000077592			AABR07042565.1			protein_coding
4828	chr1	45175479	45175773	+	0	NA	Intergenic	Intergenic	-559866	ENSRNOT00000022148	ENSRNOG00000016490	ENSRNOT00000022148			Nox3			protein_coding
86044	chr15	14894958	14895294	+	0	NA	Intergenic	Intergenic	-157422	ENSRNOT00000011307	ENSRNOG00000008203	ENSRNOT00000011307			Synpr			protein_coding
98264	chr16	25545907	25546268	+	0	NA	Intergenic	Intergenic	-227515	ENSRNOT00000047750	ENSRNOG00000033057	ENSRNOT00000047750			AABR07025010.1			protein_coding
192864	chr4	85852632	85853010	+	0	NA	Intergenic	Intergenic	62278	ENSRNOT00000016182	ENSRNOG00000026055	ENSRNOT00000016182			Neurod6			protein_coding
172292	chr3	79272114	79272499	+	0	NA	intron (ENSRNOT00000077943, intron 8 of 23)	protein_coding-intron (ENSRNOT00000049832, intron 5 of 21)	10187	ENSRNOT00000049832	ENSRNOG00000034025	ENSRNOT00000049832			Ptprj			protein_coding
209312	chr5	70767293	70767624	+	0	NA	Intergenic	Intergenic	128302	ENSRNOT00000034570	ENSRNOG00000028063	ENSRNOT00000034570			Tmem38b			protein_coding
255264	chr8	11980165	11980687	+	0	NA	intron (ENSRNOT00000087963, intron 1 of 2)	protein_coding-intron (ENSRNOT00000087963, intron 1 of 2)	48659	ENSRNOT00000087963	ENSRNOG00000005879	ENSRNOT00000036338			Maml2			protein_coding
47559	chr11	30115353	30115983	+	0	NA	Intergenic	Intergenic	-64565	ENSRNOT00000046486	ENSRNOG00000021569	ENSRNOT00000046486			Tiam1			protein_coding
262395	chr8	67462012	67462380	+	0	NA	intron (ENSRNOT00000020951, intron 1 of 11)	protein_coding-intron (ENSRNOT00000020951, intron 1 of 11)	29841	ENSRNOT00000020951	ENSRNOG00000015257	ENSRNOT00000020951			Coro2b			protein_coding
52669	chr11	72564745	72565276	+	0	NA	Intergenic	Intergenic	49166	ENSRNOT00000002366	ENSRNOG00000001736	ENSRNOT00000002366			Bdh1			protein_coding
236396	chr6	129987176	129988133	+	0	NA	Intergenic	Intergenic	151735	ENSRNOT00000036035	ENSRNOG00000005274	ENSRNOT00000036035			Vrk1			protein_coding
142331	chr2	106324300	106325942	+	0	NA	Intergenic	Intergenic	378280	ENSRNOT00000043933	ENSRNOG00000030152	ENSRNOT00000043933			AABR07009638.1			protein_coding
80530	chr14	80205897	80206488	+	0	NA	intron (ENSRNOT00000010784, intron 5 of 17)	protein_coding-intron (ENSRNOT00000010784, intron 5 of 17)	10477	ENSRNOT00000010784	ENSRNOG00000007993	ENSRNOT00000010784			Sh3tc1			protein_coding
30857	chr10	9146816	9147509	+	0	NA	Intergenic	Intergenic	-492270	ENSRNOT00000066534	ENSRNOG00000002827	ENSRNOT00000082332			Rbfox1			protein_coding
153234	chr2	225839243	225839585	+	0	NA	intron (ENSRNOT00000018343, intron 2 of 6)	protein_coding-intron (ENSRNOT00000018343, intron 2 of 6)	11910	ENSRNOT00000018343	ENSRNOG00000013409	ENSRNOT00000018343			Gclm			protein_coding
61725	chr12	50631022	50631680	+	0	NA	Intergenic	Intergenic	223508	ENSRNOT00000073763	ENSRNOG00000049770	ENSRNOT00000073763			Cryba4			protein_coding
200028	chr4	153773648	153775365	+	0	NA	promoter-TSS (ENSRNOT00000074096)	protein_coding-promoter-TSS (ENSRNOT00000074096)	20	ENSRNOT00000074096	ENSRNOG00000048169	ENSRNOT00000074096			Tuba8			protein_coding
123903	chr18	75037363	75038098	+	0	NA	Intergenic	Intergenic	169576	ENSRNOT00000021717	ENSRNOG00000016208	ENSRNOT00000021717			Setbp1			protein_coding
161947	chr20	32314683	32315262	+	0	NA	intron (ENSRNOT00000035355, intron 1 of 3)	protein_coding-intron (ENSRNOT00000035355, intron 1 of 3)	-18132	ENSRNOT00000080727	ENSRNOG00000023712	ENSRNOT00000035355			Stox1			protein_coding
12364	chr1	128416077	128416637	+	0	NA	Intergenic	Intergenic	-75094	ENSRNOT00000072915	ENSRNOG00000047756	ENSRNOT00000089723			Mef2a			protein_coding
44492	chr10	106234687	106235343	+	0	NA	Intergenic	Intergenic	-29419	ENSRNOT00000003891	ENSRNOG00000002807	ENSRNOT00000003891			Sept9			protein_coding
205867	chr5	28235405	28235866	+	0	NA	intron (ENSRNOT00000093691, intron 5 of 8)	protein_coding-intron (ENSRNOT00000008656, intron 5 of 7)	-58295	ENSRNOT00000093409	ENSRNOG00000006096	ENSRNOT00000088165			Slc26a7			protein_coding
4669	chr1	44133413	44134102	+	0	NA	Intergenic	Intergenic	114550	ENSRNOT00000083425	ENSRNOG00000016919	ENSRNOT00000065733			Scaf8			protein_coding
261035	chr8	59299759	59300079	+	0	NA	intron (ENSRNOT00000090439, intron 8 of 9)	protein_coding-intron (ENSRNOT00000017239, intron 8 of 10)	13602	ENSRNOT00000017239	ENSRNOG00000012803	ENSRNOT00000090439			Wdr61			protein_coding
262341	chr8	67216045	67216588	+	0	NA	Intergenic	Intergenic	15982	ENSRNOT00000049441	ENSRNOG00000025359	ENSRNOT00000049441			Spesp1			protein_coding
129388	chr19	35750901	35751260	+	0	NA	Intergenic	Intergenic	406844	ENSRNOT00000072022	ENSRNOG00000050237	ENSRNOT00000072022			AABR07043701.1			protein_coding
133083	chr19	60237561	60237759	+	0	NA	intron (ENSRNOT00000078559, intron 3 of 24)	protein_coding-intron (ENSRNOT00000042623, intron 3 of 24)	132856	ENSRNOT00000078559	ENSRNOG00000032437	ENSRNOT00000042623			Pard3			protein_coding
175157	chr3	108638198	108639002	+	0	NA	Intergenic	Intergenic	93669	ENSRNOT00000006809	ENSRNOG00000005100	ENSRNOT00000006809			Tmco5a			protein_coding
264996	chr8	89356752	89357306	+	0	NA	Intergenic	Intergenic	-12388	ENSRNOT00000037530	ENSRNOG00000023794	ENSRNOT00000037530			Mei4			protein_coding
112329	chr17	65742201	65743367	+	0	NA	intron (ENSRNOT00000067949, intron 26 of 108)	protein_coding-intron (ENSRNOT00000023601, intron 26 of 107)	212822	ENSRNOT00000023601	ENSRNOG00000017060	ENSRNOT00000067949			Ryr2			protein_coding
252635	chr7	132307947	132309067	+	0	NA	intron (ENSRNOT00000021064, intron 7 of 9)	protein_coding-intron (ENSRNOT00000021064, intron 7 of 9)	34662	ENSRNOT00000021064	ENSRNOG00000015538	ENSRNOT00000021064			Abcd2			protein_coding
156464	chr2	258008014	258008679	+	0	NA	Intergenic	Intergenic	44489	ENSRNOT00000072899	ENSRNOG00000049676	ENSRNOT00000072899			St6galnac5			protein_coding
129137	chr19	32992548	32992830	+	0	NA	intron (ENSRNOT00000015985, intron 5 of 11)	protein_coding-intron (ENSRNOT00000015985, intron 5 of 11)	88309	ENSRNOT00000015985	ENSRNOG00000011991	ENSRNOT00000015985			Slc10a7			protein_coding
133473	chr2	672050	672706	+	0	NA	Intergenic	Intergenic	-738556	ENSRNOT00000013625	ENSRNOG00000009997	ENSRNOT00000013625			Erap1			protein_coding
80969	chr14	82922772	82923238	+	0	NA	intron (ENSRNOT00000024165, intron 10 of 14)	protein_coding-intron (ENSRNOT00000024165, intron 10 of 14)	52258	ENSRNOT00000024165	ENSRNOG00000017775	ENSRNOT00000024165			Slc5a1			protein_coding
181516	chr3	159563333	159563826	+	0	NA	Intergenic	Intergenic	-5784	ENSRNOT00000064159	ENSRNOG00000008146	ENSRNOT00000064159			Tox2			protein_coding
265429	chr8	93437498	93437696	+	0	NA	Intergenic	Intergenic	-2051	ENSRNOT00000043008	ENSRNOG00000029843	ENSRNOT00000043008			AABR07070957.1			protein_coding
58895	chr12	33028425	33029035	+	0	NA	Intergenic	Intergenic	-11845	ENSRNOT00000048474	ENSRNOG00000000963	ENSRNOT00000048474			Tmem132c			protein_coding
229838	chr6	73097070	73097312	+	0	NA	intron (ENSRNOT00000038074, intron 6 of 10)	protein_coding-intron (ENSRNOT00000038074, intron 6 of 10)	205466	ENSRNOT00000038074	ENSRNOG00000027444	ENSRNOT00000038074			Nubpl			protein_coding
189329	chr4	57078772	57079102	+	0	NA	intron (ENSRNOT00000025165, intron 1 of 16)	protein_coding-intron (ENSRNOT00000025165, intron 1 of 16)	28723	ENSRNOT00000025165	ENSRNOG00000039300	ENSRNOT00000025165			Ahcyl2			protein_coding
75984	chr14	29984686	29984921	+	0	NA	Intergenic	Intergenic	-752266	ENSRNOT00000087499	ENSRNOG00000057494	ENSRNOT00000087499			AABR07014739.1			protein_coding
283992	chr9	117604078	117604276	+	0	NA	intron (ENSRNOT00000088647, intron 2 of 20)	protein_coding-intron (ENSRNOT00000022849, intron 3 of 22)	20557	ENSRNOT00000049426	ENSRNOG00000016724	ENSRNOT00000049426			Epb41l3			protein_coding
288446	chrX	118179623	118179927	+	0	NA	intron (ENSRNOT00000065293, intron 2 of 7)	protein_coding-intron (ENSRNOT00000065293, intron 2 of 7)	-17442	ENSRNOT00000090922	ENSRNOG00000030877	ENSRNOT00000065293			Htr2c			protein_coding
177420	chr3	124931729	124932613	+	0	NA	intron (ENSRNOT00000028888, intron 10 of 12)	protein_coding-intron (ENSRNOT00000028888, intron 10 of 12)	35553	ENSRNOT00000028888	ENSRNOG00000021265	ENSRNOT00000028888			Cds2			protein_coding
147349	chr2	166927747	166928110	+	0	NA	Intergenic	Intergenic	71144	ENSRNOT00000035765	ENSRNOG00000021186	ENSRNOT00000035765			Otol1			protein_coding
43614	chr10	101291068	101291789	+	0	NA	exon (ENSRNOT00000003511, exon 3 of 3)	protein_coding-exon (ENSRNOT00000003511, exon 3 of 3)	2939	ENSRNOT00000003511	ENSRNOG00000002607	ENSRNOT00000003511			Sox9			protein_coding
237337	chr6	136470830	136471049	+	0	NA	Intergenic	Intergenic	-34121	ENSRNOT00000082600	ENSRNOG00000012653	ENSRNOT00000082600			Ppp1r13b			protein_coding
148676	chr2	183782939	183783418	+	0	NA	Intergenic	Intergenic	108656	ENSRNOT00000014433	ENSRNOG00000010866	ENSRNOT00000014433			Tmem154			protein_coding
70665	chr13	97986108	97986357	+	0	NA	intron (ENSRNOT00000075426, intron 11 of 22)	protein_coding-intron (ENSRNOT00000075426, intron 11 of 22)	37597	ENSRNOT00000075426	ENSRNOG00000050602	ENSRNOT00000075426			Kif28p			protein_coding
236884	chr6	133716408	133716842	+	0	NA	intron (ENSRNOT00000072399, intron 1 of 4)	protein_coding-intron (ENSRNOT00000072399, intron 1 of 4)	222	ENSRNOT00000072399	ENSRNOG00000048751	ENSRNOT00000072399			AABR07065531.3			protein_coding
100370	chr16	54318902	54319547	+	0	NA	promoter-TSS (ENSRNOT00000090266)	protein_coding-promoter-TSS (ENSRNOT00000090266)	-153	ENSRNOT00000090266	ENSRNOG00000010748	ENSRNOT00000037685			Mtus1			protein_coding
60167	chr12	41570042	41570379	+	0	NA	intron (ENSRNOT00000038736, intron 13 of 15)	protein_coding-intron (ENSRNOT00000038736, intron 13 of 15)	20034	ENSRNOT00000038736	ENSRNOG00000001383	ENSRNOT00000038736			Slc8b1			protein_coding
222403	chr6	6001268	6001576	+	0	NA	Intergenic	Intergenic	-426235	ENSRNOT00000005664	ENSRNOG00000004205	ENSRNOT00000005664			Pkdcc			protein_coding
170210	chr3	55655557	55655755	+	0	NA	Intergenic	Intergenic	32022	ENSRNOT00000080525	ENSRNOG00000058568	ENSRNOT00000080525			Dhrs9			protein_coding
51082	chr11	62723979	62724183	+	0	NA	Intergenic	Intergenic	139122	ENSRNOT00000071065	ENSRNOG00000053406	ENSRNOT00000082533			Gramd1c			protein_coding
139919	chr2	66268676	66269055	+	0	NA	Intergenic	Intergenic	339459	ENSRNOT00000077597	ENSRNOG00000055439	ENSRNOT00000077597			AABR07008608.1			protein_coding
245535	chr7	72896899	72897689	+	0	NA	Intergenic	Intergenic	-27505	ENSRNOT00000008969	ENSRNOG00000006766	ENSRNOT00000008969			Laptm4b			protein_coding
202731	chr4	179651726	179652721	+	0	NA	exon (ENSRNOT00000085386, exon 10 of 10)	protein_coding-exon (ENSRNOT00000085386, exon 10 of 10)	47907	ENSRNOT00000021306	ENSRNOG00000015910	ENSRNOT00000021306			Lmntd1			protein_coding
188442	chr4	48326087	48326618	+	0	NA	Intergenic	Intergenic	602020	ENSRNOT00000083938	ENSRNOG00000059016	ENSRNOT00000083938			Tspan12			protein_coding
168142	chr3	36246579	36246777	+	0	NA	Intergenic	Intergenic	73676	ENSRNOT00000038906	ENSRNOG00000028112	ENSRNOT00000038906			LOC499796			protein_coding
268379	chr8	117505040	117505602	+	0	NA	intron (ENSRNOT00000088705, intron 1 of 11)	protein_coding-intron (ENSRNOT00000027552, intron 1 of 10)	19163	ENSRNOT00000088705	ENSRNOG00000020284	ENSRNOT00000088705			Prkar2a			protein_coding
222966	chr6	8886579	8888021	+	0	NA	exon (ENSRNOT00000089174, exon 3 of 4)	protein_coding-exon (ENSRNOT00000089174, exon 3 of 4)	570	ENSRNOT00000089174	ENSRNOG00000057031	ENSRNOT00000089174			Six3			protein_coding
229938	chr6	73645277	73647077	+	0	NA	intron (ENSRNOT00000006562, intron 1 of 13)	protein_coding-intron (ENSRNOT00000006562, intron 1 of 13)	92967	ENSRNOT00000006562	ENSRNOG00000004841	ENSRNOT00000006562			Akap6			protein_coding
38527	chr10	65888206	65888406	+	0	NA	intron (ENSRNOT00000011726, intron 2 of 10)	protein_coding-intron (ENSRNOT00000011726, intron 2 of 10)	-67768	ENSRNOT00000011808	ENSRNOG00000022657	ENSRNOT00000011808			Tmem97			protein_coding
288559	chrX	121700823	121701132	+	0	NA	intron (ENSRNOT00000018788, intron 1 of 7)	protein_coding-intron (ENSRNOT00000018788, intron 1 of 7)	30566	ENSRNOT00000018788	ENSRNOG00000014029	ENSRNOT00000018788			Klhl13			protein_coding
200921	chr4	162987665	162988194	+	0	NA	Intergenic	Intergenic	50155	ENSRNOT00000083188	ENSRNOG00000059538	ENSRNOT00000090939			Clec2g			protein_coding
86452	chr15	18318219	18318508	+	0	NA	Intergenic	Intergenic	-3964	ENSRNOT00000009650	ENSRNOG00000007320	ENSRNOT00000009650			Fam3d			protein_coding
68145	chr13	79179826	79180277	+	0	NA	Intergenic	Intergenic	-89922	ENSRNOT00000003969	ENSRNOG00000002968	ENSRNOT00000003969			Tnfsf4			protein_coding
74879	chr14	16792972	16793337	+	0	NA	intron (ENSRNOT00000003001, intron 2 of 10)	protein_coding-intron (ENSRNOT00000003001, intron 2 of 10)	110088	ENSRNOT00000003001	ENSRNOG00000002208	ENSRNOT00000003001			Shroom3			protein_coding
279866	chr9	83341486	83342155	+	0	NA	Intergenic	Intergenic	-88362	ENSRNOT00000041689	ENSRNOG00000013213	ENSRNOT00000041689			Epha4			protein_coding
136491	chr2	30779671	30780805	+	0	NA	promoter-TSS (ENSRNOT00000025129)	protein_coding-promoter-TSS (ENSRNOT00000025129)	-117	ENSRNOT00000025129	ENSRNOG00000018615	ENSRNOT00000025129			Cenph			protein_coding
114383	chr17	81866746	81867034	+	0	NA	intron (ENSRNOT00000066826, intron 1 of 12)	protein_coding-intron (ENSRNOT00000066826, intron 1 of 12)	-55439	ENSRNOT00000031542	ENSRNOG00000018378	ENSRNOT00000031542			Cacnb2			protein_coding
105582	chr17	6958457	6958833	+	0	NA	intron (ENSRNOT00000034877, intron 6 of 12)	protein_coding-intron (ENSRNOT00000034877, intron 6 of 12)	22785	ENSRNOT00000034877	ENSRNOG00000019533	ENSRNOT00000034877			AABR07026957.1			protein_coding
131934	chr19	54332132	54332617	+	0	NA	exon (ENSRNOT00000024069, exon 7 of 9)	protein_coding-exon (ENSRNOT00000024069, exon 7 of 9)	17509	ENSRNOT00000024069	ENSRNOG00000017869	ENSRNOT00000024069			Irf8			protein_coding
180735	chr3	154011271	154011496	+	0	NA	Intergenic	Intergenic	30716	ENSRNOT00000033525	ENSRNOG00000024437	ENSRNOT00000033525			Blcap			protein_coding
246642	chr7	80767505	80767902	+	0	NA	intron (ENSRNOT00000079962, intron 1 of 5)	protein_coding-intron (ENSRNOT00000078354, intron 9 of 13)	16978	ENSRNOT00000079962	ENSRNOG00000056487	ENSRNOT00000078354			Oxr1			protein_coding
233316	chr6	105822084	105824046	+	0	NA	Intergenic	Intergenic	211609	ENSRNOT00000010022	ENSRNOG00000007459	ENSRNOT00000010022			Pcnx1			protein_coding
254347	chr7	143199325	143199530	+	0	NA	intron (ENSRNOT00000029461, intron 5 of 8)	protein_coding-intron (ENSRNOT00000029461, intron 5 of 8)	6838	ENSRNOT00000029461	ENSRNOG00000033403	ENSRNOT00000029461			Krt82			protein_coding
56679	chr12	15932786	15933129	+	0	NA	intron (ENSRNOT00000093029, intron 1 of 1)	protein_coding-intron (ENSRNOT00000001654, intron 1 of 3)	42744	ENSRNOT00000093029	ENSRNOG00000001235	ENSRNOT00000093029			Gna12			protein_coding
11996	chr1	126121991	126122280	+	0	NA	Intergenic	Intergenic	89304	ENSRNOT00000014988	ENSRNOG00000011077	ENSRNOT00000014988			Tjp1			protein_coding
131876	chr19	54057652	54057850	+	0	NA	Intergenic	Intergenic	-2871	ENSRNOT00000023607	ENSRNOG00000017489	ENSRNOT00000023607			Gse1			protein_coding
175826	chr3	113201370	113201675	+	0	NA	intron (ENSRNOT00000019025, intron 11 of 27)	protein_coding-intron (ENSRNOT00000019025, intron 11 of 27)	30268	ENSRNOT00000019025	ENSRNOG00000013837	ENSRNOT00000019025			Tp53bp1			protein_coding
173875	chr3	94368033	94368291	+	0	NA	intron (ENSRNOT00000089554, intron 3 of 16)	protein_coding-intron (ENSRNOT00000015775, intron 3 of 15)	50549	ENSRNOT00000089554	ENSRNOG00000011358	ENSRNOT00000015775			Hipk3			protein_coding
81766	chr14	87869144	87869747	+	0	NA	Intergenic	Intergenic	-167561	ENSRNOT00000079338	ENSRNOG00000058316	ENSRNOT00000079338			LOC686087			protein_coding
49054	chr11	40120014	40120221	+	0	NA	Intergenic	Intergenic	-352315	ENSRNOT00000072806	ENSRNOG00000046991	ENSRNOT00000072806			RGD1565472			protein_coding
34601	chr10	38808439	38808728	+	0	NA	Intergenic	Intergenic	-6216	ENSRNOT00000074769	ENSRNOG00000007431	ENSRNOT00000074769			Shroom1			protein_coding
116524	chr18	11354105	11354574	+	0	NA	Intergenic	Intergenic	435358	ENSRNOT00000077304	ENSRNOG00000017159	ENSRNOT00000064554			Dsc3			protein_coding
236761	chr6	132470965	132471309	+	0	NA	Intergenic	Intergenic	-39620	ENSRNOT00000080230	ENSRNOG00000014476	ENSRNOT00000080230			Evl			protein_coding
106921	chr17	15617094	15617732	+	0	NA	intron (ENSRNOT00000021022, intron 10 of 12)	protein_coding-intron (ENSRNOT00000021022, intron 10 of 12)	26076	ENSRNOT00000021022	ENSRNOG00000015631	ENSRNOT00000021022			Ippk			protein_coding
64451	chr13	48032585	48032821	+	0	NA	intron (ENSRNOT00000038151, intron 21 of 21)	protein_coding-intron (ENSRNOT00000038151, intron 21 of 21)	-10370	ENSRNOT00000008055	ENSRNOG00000005342	ENSRNOT00000080035			Rassf5			protein_coding
285195	chrX	15698273	15699315	+	0	NA	intron (ENSRNOT00000085907, intron 4 of 4)	protein_coding-intron (ENSRNOT00000085907, intron 4 of 4)	-5321	ENSRNOT00000013758	ENSRNOG00000022417	ENSRNOT00000013758			Prickle3			protein_coding
60568	chr12	44271433	44271773	+	0	NA	intron (ENSRNOT00000064900, intron 5 of 13)	protein_coding-intron (ENSRNOT00000001493, intron 20 of 27)	7399	ENSRNOT00000064900	ENSRNOG00000001129	ENSRNOT00000064900			Fbxo21			protein_coding
23411	chr1	225057088	225057501	+	0	NA	Intergenic	Intergenic	9145	ENSRNOT00000036454	ENSRNOG00000026302	ENSRNOT00000036454			Lrrn4cl			protein_coding
251864	chr7	126729004	126729470	+	0	NA	intron (ENSRNOT00000021582, intron 10 of 13)	protein_coding-intron (ENSRNOT00000021582, intron 10 of 13)	-7495	ENSRNOT00000022012	ENSRNOG00000016148	ENSRNOT00000022012			Gtse1			protein_coding
140458	chr2	79253718	79254261	+	0	NA	Intergenic	Intergenic	-175731	ENSRNOT00000031170	ENSRNOG00000024433	ENSRNOT00000031170			Fbxl7			protein_coding
30771	chr10	8772390	8772834	+	0	NA	Intergenic	Intergenic	-117720	ENSRNOT00000066534	ENSRNOG00000002827	ENSRNOT00000082332			Rbfox1			protein_coding
161933	chr20	32197438	32197975	+	0	NA	intron (ENSRNOT00000000444, intron 5 of 6)	protein_coding-intron (ENSRNOT00000000444, intron 5 of 6)	13747	ENSRNOT00000000444	ENSRNOG00000000395	ENSRNOT00000000444			Kif1bp			protein_coding
149087	chr2	186483675	186484071	+	0	NA	intron (ENSRNOT00000077375, intron 1 of 14)	protein_coding-intron (ENSRNOT00000077375, intron 1 of 14)	-3595	ENSRNOT00000031743	ENSRNOG00000016408	ENSRNOT00000031743			Kirrel1			protein_coding
196518	chr4	125146055	125146398	+	0	NA	Intergenic	Intergenic	-287976	ENSRNOT00000057045	ENSRNOG00000023257	ENSRNOT00000057045			Adamts9			protein_coding
185613	chr4	11414925	11415123	+	0	NA	intron (ENSRNOT00000078799, intron 3 of 19)	protein_coding-intron (ENSRNOT00000066643, intron 4 of 21)	82507	ENSRNOT00000078799	ENSRNOG00000013962	ENSRNOT00000066643			Magi2			protein_coding
103665	chr16	81705919	81707342	+	0	NA	promoter-TSS (ENSRNOT00000026580)	protein_coding-promoter-TSS (ENSRNOT00000026580)	34	ENSRNOT00000026580	ENSRNOG00000019629	ENSRNOT00000092353			Lamp1			protein_coding
135701	chr2	25743826	25744093	+	0	NA	intron (ENSRNOT00000065143, intron 35 of 35)	protein_coding-intron (ENSRNOT00000065143, intron 35 of 35)	267470	ENSRNOT00000065143	ENSRNOG00000016544	ENSRNOT00000065143			Arhgef28			protein_coding
129265	chr19	34338143	34338393	+	0	NA	intron (ENSRNOT00000017867, intron 18 of 22)	protein_coding-intron (ENSRNOT00000017867, intron 18 of 22)	198271	ENSRNOT00000017867	ENSRNOG00000013152	ENSRNOT00000017867			Arhgap10			protein_coding
209808	chr5	74891497	74892086	+	0	NA	intron (ENSRNOT00000076918, intron 1 of 1)	protein_coding-intron (ENSRNOT00000076683, intron 4 of 4)	17485	ENSRNOT00000076918	ENSRNOG00000011504	ENSRNOT00000076918			Akap2			protein_coding
20924	chr1	204772095	204772384	+	0	NA	intron (ENSRNOT00000086830, intron 3 of 4)	protein_coding-intron (ENSRNOT00000077956, intron 3 of 4)	33499	ENSRNOT00000086830	ENSRNOG00000061348	ENSRNOT00000086830			Fam53b			protein_coding
59025	chr12	34406807	34407858	+	0	NA	Intergenic	Intergenic	-244169	ENSRNOT00000048690	ENSRNOG00000029974	ENSRNOT00000048690			AABR07036101.1			protein_coding
120825	chr18	51510708	51510955	+	0	NA	intron (ENSRNOT00000020570, intron 1 of 13)	protein_coding-intron (ENSRNOT00000020570, intron 1 of 13)	-12927	ENSRNOT00000078518	ENSRNOG00000015225	ENSRNOT00000078518			Gramd2b			protein_coding
5895	chr1	51852923	51853251	+	0	NA	Intergenic	Intergenic	233212	ENSRNOT00000023319	ENSRNOG00000017367	ENSRNOT00000023319			Pabpc6			protein_coding
42359	chr10	92544025	92545164	+	0	NA	Intergenic	Intergenic	57488	ENSRNOT00000007963	ENSRNOG00000005904	ENSRNOT00000007963			Cdc27			protein_coding
260399	chr8	54930041	54930266	+	0	NA	intron (ENSRNOT00000059210, intron 1 of 3)	protein_coding-intron (ENSRNOT00000059210, intron 1 of 3)	4546	ENSRNOT00000059210	ENSRNOG00000024346	ENSRNOT00000059210			Plet1			protein_coding
192937	chr4	86495239	86495518	+	0	NA	intron (ENSRNOT00000081244, intron 2 of 16)	protein_coding-intron (ENSRNOT00000081244, intron 2 of 16)	-28581	ENSRNOT00000017531	ENSRNOG00000012337	ENSRNOT00000017531			Pde1c			protein_coding
210090	chr5	76967865	76968360	+	0	NA	intron (ENSRNOT00000022866, intron 2 of 3)	protein_coding-intron (ENSRNOT00000022866, intron 2 of 3)	63008	ENSRNOT00000022987	ENSRNOG00000017047	ENSRNOT00000022987			Inip			protein_coding
261943	chr8	65184330	65185095	+	0	NA	Intergenic	Intergenic	-384245	ENSRNOT00000073122	ENSRNOG00000050690	ENSRNOT00000073122			Nr2e3			protein_coding
138466	chr2	49583395	49583764	+	0	NA	Intergenic	Intergenic	-99175	ENSRNOT00000079907	ENSRNOG00000060329	ENSRNOT00000079907			Emb			protein_coding
232367	chr6	99711826	99712053	+	0	NA	intron (ENSRNOT00000009028, intron 2 of 35)	protein_coding-intron (ENSRNOT00000009028, intron 2 of 35)	71108	ENSRNOT00000009028	ENSRNOG00000006911	ENSRNOT00000009028			Sptb			protein_coding
246073	chr7	76750620	76751072	+	0	NA	intron (ENSRNOT00000033704, intron 10 of 10)	protein_coding-intron (ENSRNOT00000033704, intron 10 of 10)	29971	ENSRNOT00000033704	ENSRNOG00000025454	ENSRNOT00000033704			Rrm2b			protein_coding
240094	chr7	24720097	24720535	+	0	NA	Intergenic	Intergenic	-52066	ENSRNOT00000083806	ENSRNOG00000006987	ENSRNOT00000009154			Tmem263			protein_coding
45772	chr11	5081190	5081464	+	0	NA	Intergenic	Intergenic	-683966	ENSRNOT00000046370	ENSRNOG00000030840	ENSRNOT00000046370			Cadm2			protein_coding
203641	chr5	3187891	3188315	+	0	NA	Intergenic	Intergenic	-205500	ENSRNOT00000045460	ENSRNOG00000028991	ENSRNOT00000045460			AC125757.1			protein_coding
168225	chr3	37004567	37005387	+	0	NA	Intergenic	Intergenic	-141978	ENSRNOT00000030442	ENSRNOG00000027510	ENSRNOT00000030442			Tas2r134			protein_coding
1088	chr1	8218051	8218282	+	0	NA	Intergenic	Intergenic	-92411	ENSRNOT00000015131	ENSRNOG00000011015	ENSRNOT00000015131			Hivep2			protein_coding
114139	chr17	79977213	79978089	+	0	NA	Intergenic	Intergenic	-148140	ENSRNOT00000085909	ENSRNOG00000060417	ENSRNOT00000085909			AABR07028668.1			protein_coding
245284	chr7	70553953	70554172	+	0	NA	intron (ENSRNOT00000007721, intron 1 of 28)	protein_coding-intron (ENSRNOT00000007721, intron 1 of 28)	-1165	ENSRNOT00000080594	ENSRNOG00000005299	ENSRNOT00000007721			Kif5a			protein_coding
187430	chr4	32545630	32546586	+	0	NA	intron (ENSRNOT00000050827, intron 1 of 1)	protein_coding-intron (ENSRNOT00000015286, intron 1 of 1)	4402	ENSRNOT00000050827	ENSRNOG00000011283	ENSRNOT00000050827			Sdhaf3			protein_coding
92774	chr15	87539689	87541395	+	0	NA	promoter-TSS (ENSRNOT00000093260)	protein_coding-promoter-TSS (ENSRNOT00000093260)	-164	ENSRNOT00000093260	ENSRNOG00000010479	ENSRNOT00000093370			Mycbp2			protein_coding
281517	chr9	96663903	96664150	+	0	NA	intron (ENSRNOT00000088192, intron 1 of 19)	protein_coding-intron (ENSRNOT00000088192, intron 1 of 19)	42440	ENSRNOT00000088192	ENSRNOG00000019476	ENSRNOT00000065720			Agap1			protein_coding
78105	chr14	47670486	47670723	+	0	NA	Intergenic	Intergenic	-1012629	ENSRNOT00000087247	ENSRNOG00000054945	ENSRNOT00000087247			AABR07015081.2			protein_coding
15060	chr1	154366837	154367165	+	0	NA	Intergenic	Intergenic	-10246	ENSRNOT00000092945	ENSRNOG00000018322	ENSRNOT00000091470			Picalm			protein_coding
74534	chr14	13798659	13799154	+	0	NA	Intergenic	Intergenic	-28730	ENSRNOT00000002776	ENSRNOG00000002031	ENSRNOT00000002776			Naa11			protein_coding
186941	chr4	27599106	27599378	+	0	NA	Intergenic	Intergenic	39434	ENSRNOT00000011377	ENSRNOG00000008585	ENSRNOT00000011377			Tmbim7			protein_coding
268729	chr8	119576117	119576565	+	0	NA	intron (ENSRNOT00000028633, intron 1 of 22)	protein_coding-intron (ENSRNOT00000028633, intron 1 of 22)	9832	ENSRNOT00000028633	ENSRNOG00000021091	ENSRNOT00000028633			Trank1			protein_coding
138892	chr2	54270699	54271635	+	0	NA	intron (ENSRNOT00000019524, intron 1 of 2)	protein_coding-intron (ENSRNOT00000019524, intron 1 of 2)	79629	ENSRNOT00000019524	ENSRNOG00000014550	ENSRNOT00000019524			Plcxd3			protein_coding
260107	chr8	53084787	53085495	+	0	NA	intron (ENSRNOT00000045356, intron 2 of 6)	protein_coding-intron (ENSRNOT00000045356, intron 2 of 6)	61812	ENSRNOT00000045356	ENSRNOG00000029980	ENSRNOT00000045356			Zbtb16			protein_coding
26039	chr1	250732984	250733691	+	0	NA	intron (ENSRNOT00000054761, intron 5 of 9)	protein_coding-intron (ENSRNOT00000054761, intron 5 of 9)	-6119	ENSRNOT00000087588	ENSRNOG00000012536	ENSRNOT00000079227			Sgms1			protein_coding
267890	chr8	114923271	114924364	+	0	NA	Intergenic	Intergenic	7695	ENSRNOT00000074194	ENSRNOG00000048161	ENSRNOT00000074194			Tlr9			protein_coding
45671	chr11	3138802	3139004	+	0	NA	intron (ENSRNOT00000042316, intron 2 of 3)	protein_coding-intron (ENSRNOT00000042316, intron 2 of 3)	19018	ENSRNOT00000042316	ENSRNOG00000028774	ENSRNOT00000042316			Vgll3			protein_coding
181127	chr3	156726660	156727491	+	0	NA	promoter-TSS (ENSRNOT00000078909)	protein_coding-promoter-TSS (ENSRNOT00000078909)	-567	ENSRNOT00000078909	ENSRNOG00000051490	ENSRNOT00000078909			Plcg1			protein_coding
137341	chr2	39106696	39107102	+	0	NA	Intergenic	Intergenic	-98923	ENSRNOT00000064292	ENSRNOG00000014528	ENSRNOT00000078884			Zswim6			protein_coding
127528	chr19	21953618	21953880	+	0	NA	Intergenic	Intergenic	16354	ENSRNOT00000074210	ENSRNOG00000047294	ENSRNOT00000074210			AABR07043115.1			protein_coding
123337	chr18	70850110	70850333	+	0	NA	Intergenic	Intergenic	74487	ENSRNOT00000025257	ENSRNOG00000018694	ENSRNOT00000025257			Lipg			protein_coding
43157	chr10	97054914	97055526	+	0	NA	intron (ENSRNOT00000037067, intron 27 of 30)	protein_coding-intron (ENSRNOT00000037067, intron 27 of 30)	-157212	ENSRNOT00000088599	ENSRNOG00000055010	ENSRNOT00000088599			Axin2			protein_coding
10381	chr1	104678191	104678838	+	0	NA	intron (ENSRNOT00000078477, intron 1 of 38)	protein_coding-intron (ENSRNOT00000046529, intron 1 of 37)	42525	ENSRNOT00000078477	ENSRNOG00000014530	ENSRNOT00000078477			Nav2			protein_coding
270029	chr8	128637325	128637611	+	0	NA	intron (ENSRNOT00000043831, intron 9 of 28)	protein_coding-intron (ENSRNOT00000043831, intron 9 of 28)	15040	ENSRNOT00000043831	ENSRNOG00000034089	ENSRNOT00000043831			Ttc21a			protein_coding
180999	chr3	155276724	155276977	+	0	NA	intron (ENSRNOT00000021308, intron 1 of 3)	protein_coding-intron (ENSRNOT00000021308, intron 1 of 3)	7503	ENSRNOT00000021308	ENSRNOG00000015794	ENSRNOT00000021308			Fam83d			protein_coding
143161	chr2	115867205	115867403	+	0	NA	intron (ENSRNOT00000013191, intron 7 of 7)	protein_coding-intron (ENSRNOT00000013191, intron 7 of 7)	23793	ENSRNOT00000013191	ENSRNOG00000009899	ENSRNOT00000013191			Skil			protein_coding
88769	chr15	42488926	42489820	+	0	NA	promoter-TSS (ENSRNOT00000064306)	protein_coding-promoter-TSS (ENSRNOT00000064306)	-4	ENSRNOT00000064306	ENSRNOG00000015308	ENSRNOT00000064306			Pbk			protein_coding
31075	chr10	10143193	10143391	+	0	NA	Intergenic	Intergenic	-314028	ENSRNOT00000003832	ENSRNOG00000002871	ENSRNOT00000003832			Rbm25l1			protein_coding
1707	chr1	15523443	15524704	+	0	NA	intron (ENSRNOT00000067070, intron 8 of 30)	protein_coding-intron (ENSRNOT00000051496, intron 9 of 31)	-96580	ENSRNOT00000017401	ENSRNOG00000012701	ENSRNOT00000017401			Map7			protein_coding
213864	chr5	123274305	123274585	+	0	NA	Intergenic	Intergenic	426800	ENSRNOT00000009516	ENSRNOG00000007214	ENSRNOT00000009516			Oma1			protein_coding
191595	chr4	75927222	75927432	+	0	NA	Intergenic	Intergenic	-1284365	ENSRNOT00000007620	ENSRNOG00000005310	ENSRNOT00000085805			Cul1			protein_coding
32614	chr10	20151415	20152195	+	0	NA	Intergenic	Intergenic	-169073	ENSRNOT00000009714	ENSRNOG00000007377	ENSRNOT00000009714			Slit3			protein_coding
104063	chr16	83853573	83855307	+	0	NA	Intergenic	Intergenic	30010	ENSRNOT00000032918	ENSRNOG00000023509	ENSRNOT00000032918			Irs2			protein_coding
8038	chr1	82075555	82075828	+	0	NA	intron (ENSRNOT00000072616, intron 3 of 3)	protein_coding-intron (ENSRNOT00000072616, intron 3 of 3)	12584	ENSRNOT00000072616	ENSRNOG00000046112	ENSRNOT00000072616			Dedd2			protein_coding
288546	chrX	121486148	121486366	+	0	NA	Intergenic	Intergenic	-126695	ENSRNOT00000022122	ENSRNOG00000016400	ENSRNOT00000022122			AABR07041179.1			protein_coding
17110	chr1	172017037	172017566	+	0	NA	intron (ENSRNOT00000026807, intron 12 of 17)	protein_coding-intron (ENSRNOT00000026807, intron 12 of 17)	12863	ENSRNOT00000026807	ENSRNOG00000019794	ENSRNOT00000026807			Ovch2			protein_coding
262565	chr8	68443428	68443926	+	0	NA	intron (ENSRNOT00000011109, intron 8 of 21)	protein_coding-intron (ENSRNOT00000011109, intron 8 of 21)	82234	ENSRNOT00000080588	ENSRNOG00000008353	ENSRNOT00000080588			Iqch			protein_coding
270722	chr8	132402557	132402821	+	0	NA	Intergenic	Intergenic	-38596	ENSRNOT00000087488	ENSRNOG00000004760	ENSRNOT00000087488			Lars2			protein_coding
140701	chr2	80958929	80959244	+	0	NA	intron (ENSRNOT00000074689, intron 1 of 60)	protein_coding-intron (ENSRNOT00000074689, intron 1 of 60)	10428	ENSRNOT00000074689	ENSRNOG00000048363	ENSRNOT00000074689			Dnah5			protein_coding
28955	chr1	277505555	277506649	+	0	NA	Intergenic	Intergenic	-31483	ENSRNOT00000022813	ENSRNOG00000017002	ENSRNOT00000022813			Adrb1			protein_coding
265246	chr8	91437924	91438635	+	0	NA	Intergenic	Intergenic	-25950	ENSRNOT00000013249	ENSRNOG00000009928	ENSRNOT00000013249			Bckdhb			protein_coding
199791	chr4	152211361	152211817	+	0	NA	intron (ENSRNOT00000091473, intron 16 of 19)	protein_coding-intron (ENSRNOT00000012397, intron 14 of 18)	168434	ENSRNOT00000012397	ENSRNOG00000009264	ENSRNOT00000012397			Erc1			protein_coding
222073	chr6	2855157	2855436	+	0	NA	intron (ENSRNOT00000009221, intron 4 of 6)	protein_coding-intron (ENSRNOT00000009221, intron 4 of 6)	31169	ENSRNOT00000038448	ENSRNOG00000027360	ENSRNOT00000038448			Srsf7			protein_coding
178658	chr3	136726959	136727999	+	0	NA	intron (ENSRNOT00000083061, intron 24 of 27)	protein_coding-intron (ENSRNOT00000036273, intron 22 of 25)	209171	ENSRNOT00000036273	ENSRNOG00000004951	ENSRNOT00000036273			Kif16b			protein_coding
140737	chr2	82286642	82286854	+	0	NA	Intergenic	Intergenic	-1106534	ENSRNOT00000044871	ENSRNOG00000010649	ENSRNOT00000044871			Ctnnd2			protein_coding
187646	chr4	34901382	34902152	+	0	NA	Intergenic	Intergenic	-60572	ENSRNOT00000086248	ENSRNOG00000061072	ENSRNOT00000086248			AABR07059778.1			protein_coding
228651	chr6	58825180	58825629	+	0	NA	Intergenic	Intergenic	357249	ENSRNOT00000091263	ENSRNOG00000006867	ENSRNOT00000065396			Etv1			protein_coding
224014	chr6	21485299	21486135	+	0	NA	intron (ENSRNOT00000047674, intron 3 of 33)	protein_coding-intron (ENSRNOT00000047674, intron 3 of 33)	114734	ENSRNOT00000047674	ENSRNOG00000033090	ENSRNOT00000047674			Ltbp1			protein_coding
153006	chr2	224325887	224326132	+	0	NA	Intergenic	Intergenic	-386757	ENSRNOT00000077434	ENSRNOG00000053852	ENSRNOT00000077434			AABR07013147.1			protein_coding
16934	chr1	169462926	169463992	+	0	NA	intron (ENSRNOT00000023100, intron 1 of 7)	protein_coding-intron (ENSRNOT00000023100, intron 1 of 7)	301	ENSRNOT00000023100	ENSRNOG00000017191	ENSRNOT00000082645			Trim5			protein_coding
15095	chr1	155012488	155013301	+	0	NA	Intergenic	Intergenic	406404	ENSRNOT00000024095	ENSRNOG00000022766	ENSRNOT00000024095			LOC100911776			protein_coding
194030	chr4	100720768	100721798	+	0	NA	Intergenic	Intergenic	-61143	ENSRNOT00000020005	ENSRNOG00000014753	ENSRNOT00000020005			Tcf7l1			protein_coding
40677	chr10	82116045	82116917	+	0	NA	intron (ENSRNOT00000085451, intron 1 of 42)	protein_coding-intron (ENSRNOT00000003977, intron 1 of 34)	140	ENSRNOT00000051497	ENSRNOG00000002948	ENSRNOT00000003977			Abcc3			protein_coding
214774	chr5	128897246	128897444	+	0	NA	intron (ENSRNOT00000068697, intron 8 of 8)	protein_coding-intron (ENSRNOT00000057216, intron 9 of 9)	16283	ENSRNOT00000057216	ENSRNOG00000037710	ENSRNOT00000068697			Calr4			protein_coding
121490	chr18	56823232	56823518	+	0	NA	intron (ENSRNOT00000032189, intron 13 of 15)	protein_coding-intron (ENSRNOT00000032189, intron 13 of 15)	47426	ENSRNOT00000087188	ENSRNOG00000025502	ENSRNOT00000032189			Arhgef37			protein_coding
137998	chr2	44328461	44329134	+	0	NA	Intergenic	Intergenic	39404	ENSRNOT00000018877	ENSRNOG00000013963	ENSRNOT00000018877			Il6st			protein_coding
28043	chr1	268095726	268096578	+	0	NA	Intergenic	Intergenic	-93125	ENSRNOT00000065001	ENSRNOG00000028832	ENSRNOT00000065001			Sorcs3			protein_coding
166553	chr3	15367576	15367980	+	0	NA	intron (ENSRNOT00000084069, intron 2 of 3)	protein_coding-intron (ENSRNOT00000044885, intron 3 of 4)	8989	ENSRNOT00000044885	ENSRNOG00000005668	ENSRNOT00000044885			Ndufa8			protein_coding
225769	chr6	34108586	34109005	+	0	NA	intron (ENSRNOT00000051970, intron 9 of 26)	protein_coding-intron (ENSRNOT00000051970, intron 9 of 26)	14489	ENSRNOT00000051970	ENSRNOG00000028783	ENSRNOT00000051970			Wdr35			protein_coding
133842	chr2	4101868	4102139	+	0	NA	exon (ENSRNOT00000018457, exon 17 of 21)	protein_coding-exon (ENSRNOT00000018457, exon 17 of 21)	93807	ENSRNOT00000018457	ENSRNOG00000040279	ENSRNOT00000018457			Slf1			protein_coding
94998	chr16	1475650	1477316	+	0	NA	Intergenic	Intergenic	-272708	ENSRNOT00000014004	ENSRNOG00000010488	ENSRNOT00000014004			Zmiz1			protein_coding
290952	chr2	147978902	147979281	+	0	NA	intron (ENSRNOT00000023469, intron 1 of 2)	protein_coding-intron (ENSRNOT00000023469, intron 1 of 2)	-19524	ENSRNOT00000063986	ENSRNOG00000017427	ENSRNOT00000064506			LOC100909840			protein_coding
262832	chr8	70327490	70328275	+	0	NA	intron (ENSRNOT00000016260, intron 4 of 32)	protein_coding-intron (ENSRNOT00000016260, intron 4 of 32)	10296	ENSRNOT00000016260	ENSRNOG00000011739	ENSRNOT00000016260			Dennd4a			protein_coding
75906	chr14	28931379	28931813	+	0	NA	intron (ENSRNOT00000048175, intron 1 of 24)	protein_coding-intron (ENSRNOT00000048175, intron 1 of 24)	36384	ENSRNOT00000048175	ENSRNOG00000030149	ENSRNOT00000059942			Adgrl3			protein_coding
12522	chr1	129286683	129288273	+	0	NA	intron (ENSRNOT00000040147, intron 3 of 8)	protein_coding-intron (ENSRNOT00000040147, intron 3 of 8)	32082	ENSRNOT00000040147	ENSRNOG00000022822	ENSRNOT00000040147			Fam169b			protein_coding
167900	chr3	33541101	33541906	+	0	NA	Intergenic	Intergenic	-100113	ENSRNOT00000051953	ENSRNOG00000029447	ENSRNOT00000051953			Epc2			protein_coding
191417	chr4	72687175	72687495	+	0	NA	Intergenic	Intergenic	16792	ENSRNOT00000044838	ENSRNOG00000046688	ENSRNOT00000044838			Olr821			protein_coding
29538	chr1	281520548	281520989	+	0	NA	Intergenic	Intergenic	-143934	ENSRNOT00000013031	ENSRNOG00000009830	ENSRNOT00000013031			Fam204a			protein_coding
48328	chr11	34663297	34663495	+	0	NA	intron (ENSRNOT00000065600, intron 30 of 47)	protein_coding-intron (ENSRNOT00000065600, intron 30 of 47)	64904	ENSRNOT00000065600	ENSRNOG00000001682	ENSRNOT00000065600			Ttc3			protein_coding
29227	chr1	278826252	278826635	+	0	NA	Intergenic	Intergenic	268651	ENSRNOT00000023414	ENSRNOG00000017406	ENSRNOT00000023414			Atrnl1			protein_coding
131021	chr19	49227587	49227831	+	0	NA	Intergenic	Intergenic	-29636	ENSRNOT00000068440	ENSRNOG00000042888	ENSRNOT00000068440			Cdyl2			protein_coding
277083	chr9	60053668	60053942	+	0	NA	intron (ENSRNOT00000093748, intron 5 of 9)	protein_coding-intron (ENSRNOT00000016262, intron 4 of 8)	4804	ENSRNOT00000093343	ENSRNOG00000011677	ENSRNOT00000093343			Slc39a10			protein_coding
251804	chr7	126401659	126402335	+	0	NA	Intergenic	Intergenic	-19548	ENSRNOT00000085540	ENSRNOG00000058358	ENSRNOT00000085540			AC112534.3			protein_coding
88569	chr15	41141449	41141869	+	0	NA	intron (ENSRNOT00000085785, intron 15 of 18)	protein_coding-intron (ENSRNOT00000018845, intron 18 of 21)	57446	ENSRNOT00000018845	ENSRNOG00000013876	ENSRNOT00000085785			Mipep			protein_coding
291602	chr2	163639134	163639353	+	0	NA	Intergenic	Intergenic	487540	ENSRNOT00000016843	ENSRNOG00000012478	ENSRNOT00000016843			Shox2			protein_coding
98873	chr16	34247619	34247914	+	0	NA	Intergenic	Intergenic	-548205	ENSRNOT00000043510	ENSRNOG00000032890	ENSRNOT00000043510			LOC100912321			protein_coding
250397	chr7	119485833	119486207	+	0	NA	intron (ENSRNOT00000009544, intron 1 of 9)	protein_coding-intron (ENSRNOT00000009544, intron 1 of 9)	3748	ENSRNOT00000009544	ENSRNOG00000006940	ENSRNOT00000009544			Ncf4			protein_coding
161914	chr20	32068081	32068638	+	0	NA	intron (ENSRNOT00000080773, intron 11 of 19)	protein_coding-intron (ENSRNOT00000000441, intron 5 of 13)	8144	ENSRNOT00000000441	ENSRNOG00000000392	ENSRNOT00000000441			Supv3l1			protein_coding
27829	chr1	266689228	266689725	+	0	NA	intron (ENSRNOT00000027351, intron 3 of 17)	protein_coding-intron (ENSRNOT00000027351, intron 3 of 17)	-92141	ENSRNOT00000027417	ENSRNOG00000020248	ENSRNOT00000027417			Ina			protein_coding
266985	chr8	108917131	108917467	+	0	NA	Intergenic	Intergenic	-36420	ENSRNOT00000020610	ENSRNOG00000015370	ENSRNOT00000020610			Slc35g2			protein_coding
7145	chr1	70045389	70045859	+	0	NA	Intergenic	Intergenic	-42042	ENSRNOT00000055721	ENSRNOG00000015956	ENSRNOT00000055721			Usp29			protein_coding
149674	chr2	189913553	189915700	+	0	NA	Intergenic	Intergenic	-8370	ENSRNOT00000016499	ENSRNOG00000012053	ENSRNOT00000016499			S100a16			protein_coding
172518	chr3	80524528	80524830	+	0	NA	intron (ENSRNOT00000021837, intron 34 of 35)	protein_coding-intron (ENSRNOT00000021837, intron 34 of 35)	18352	ENSRNOT00000022233	ENSRNOG00000016325	ENSRNOT00000022233			F2			protein_coding
102919	chr16	77315489	77316004	+	0	NA	Intergenic	Intergenic	-1205193	ENSRNOT00000043384	ENSRNOG00000028586	ENSRNOT00000043384			Mcph1			protein_coding
143460	chr2	118857793	118858064	+	0	NA	intron (ENSRNOT00000083720, intron 19 of 19)	protein_coding-intron (ENSRNOT00000083720, intron 19 of 19)	24634	ENSRNOT00000058860	ENSRNOG00000027836	ENSRNOT00000058860			Kcnmb3			protein_coding
103407	chr16	80125238	80126252	+	0	NA	Intergenic	Intergenic	-151868	ENSRNOT00000086896	ENSRNOG00000012573	ENSRNOT00000057845			Dlgap2			protein_coding
256681	chr8	27714448	27715058	+	0	NA	Intergenic	Intergenic	-62426	ENSRNOT00000009825	ENSRNOG00000007142	ENSRNOT00000009825			B3gat1			protein_coding
50428	chr11	58559500	58559919	+	0	NA	Intergenic	Intergenic	-64489	ENSRNOT00000002091	ENSRNOG00000001528	ENSRNOT00000002091			Gap43			protein_coding
204264	chr5	9724618	9725391	+	0	NA	Intergenic	Intergenic	-292661	ENSRNOT00000009482	ENSRNOG00000007240	ENSRNOT00000009482			Rrs1			protein_coding
254006	chr7	141456936	141457931	+	0	NA	intron (ENSRNOT00000091702, intron 4 of 10)	protein_coding-intron (ENSRNOT00000091702, intron 4 of 10)	-33090	ENSRNOT00000084292	ENSRNOG00000052990	ENSRNOT00000080109			Cers5			protein_coding
112423	chr17	66181119	66182106	+	0	NA	Intergenic	Intergenic	-57335	ENSRNOT00000031851	ENSRNOG00000021584	ENSRNOT00000031851			AABR07028349.1			protein_coding
236993	chr6	134536041	134536249	+	0	NA	Intergenic	Intergenic	-267996	ENSRNOT00000086143	ENSRNOG00000004973	ENSRNOT00000007595			Ppp2r5c			protein_coding
144559	chr2	130476233	130476475	+	0	NA	Intergenic	Intergenic	181848	ENSRNOT00000017012	ENSRNOG00000029749	ENSRNOT00000017012			Pabpc4l			protein_coding
282552	chr9	106086298	106087188	+	0	NA	Intergenic	Intergenic	143231	ENSRNOT00000046409	ENSRNOG00000046623	ENSRNOT00000075578			AABR07068455.1			protein_coding
53952	chr11	82944157	82945508	+	0	NA	promoter-TSS (ENSRNOT00000002410)	protein_coding-promoter-TSS (ENSRNOT00000002410)	-272	ENSRNOT00000002410	ENSRNOG00000001770	ENSRNOT00000002410			Ehhadh			protein_coding
236078	chr6	128087193	128087927	+	0	NA	Intergenic	Intergenic	14216	ENSRNOT00000014073	ENSRNOG00000010478	ENSRNOT00000014073			LOC500712			protein_coding
55335	chr12	6229756	6230043	+	0	NA	Intergenic	Intergenic	-35849	ENSRNOT00000061252	ENSRNOG00000000904	ENSRNOT00000061252			Wdr95			protein_coding
229815	chr6	72894162	72894629	+	0	NA	intron (ENSRNOT00000038074, intron 2 of 10)	protein_coding-intron (ENSRNOT00000038074, intron 2 of 10)	2670	ENSRNOT00000038074	ENSRNOG00000027444	ENSRNOT00000038074			Nubpl			protein_coding
5581	chr1	49428472	49429138	+	0	NA	intron (ENSRNOT00000086127, intron 4 of 5)	protein_coding-intron (ENSRNOT00000077423, intron 4 of 5)	415742	ENSRNOT00000089439	ENSRNOG00000055547	ENSRNOT00000086127			AABR07001519.1			protein_coding
235271	chr6	123382302	123383361	+	0	NA	intron (ENSRNOT00000083665, intron 2 of 6)	protein_coding-intron (ENSRNOT00000006604, intron 3 of 6)	20967	ENSRNOT00000057577	ENSRNOG00000037891	ENSRNOT00000057577			AABR07065353.1			protein_coding
167703	chr3	31968812	31969010	+	0	NA	Intergenic	Intergenic	165912	ENSRNOT00000041305	ENSRNOG00000033278	ENSRNOT00000041305			AABR07051996.1			protein_coding
199700	chr4	151388341	151390735	+	0	NA	intron (ENSRNOT00000010238, intron 1 of 4)	protein_coding-intron (ENSRNOT00000010238, intron 1 of 4)	725	ENSRNOT00000010238	ENSRNOG00000007508	ENSRNOT00000010238			Lrtm2			protein_coding
41523	chr10	87326205	87326688	+	0	NA	Intergenic	Intergenic	9377	ENSRNOT00000079297	ENSRNOG00000011986	ENSRNOT00000079297			Krt12			protein_coding
160298	chr20	20268046	20268293	+	0	NA	intron (ENSRNOT00000090273, intron 4 of 42)	protein_coding-intron (ENSRNOT00000077620, intron 4 of 41)	8906	ENSRNOT00000077620	ENSRNOG00000053288	ENSRNOT00000091044			Ank3			protein_coding
148635	chr2	183478168	183478576	+	0	NA	intron (ENSRNOT00000066477, intron 3 of 12)	protein_coding-intron (ENSRNOT00000066477, intron 3 of 12)	9448	ENSRNOT00000066477	ENSRNOG00000024594	ENSRNOT00000066477			Fhdc1			protein_coding
279793	chr9	82761460	82762133	+	0	NA	Intergenic	Intergenic	19876	ENSRNOT00000027337	ENSRNOG00000020138	ENSRNOT00000027337			Slc4a3			protein_coding
206443	chr5	36685312	36685762	+	0	NA	Intergenic	Intergenic	-2181	ENSRNOT00000009043	ENSRNOG00000006908	ENSRNOT00000009043			Pou3f2			protein_coding
26295	chr1	252516174	252516654	+	0	NA	intron (ENSRNOT00000075598, intron 2 of 10)	protein_coding-intron (ENSRNOT00000075598, intron 2 of 10)	18962	ENSRNOT00000075598	ENSRNOG00000050224	ENSRNOT00000075598			Stambpl1			protein_coding
216060	chr5	139964353	139965569	+	0	NA	intron (ENSRNOT00000048506, intron 2 of 31)	protein_coding-intron (ENSRNOT00000048506, intron 2 of 31)	1959	ENSRNOT00000048506	ENSRNOG00000011502	ENSRNOT00000048506			Col9a2			protein_coding
124158	chr18	77374770	77375279	+	0	NA	intron (ENSRNOT00000090265, intron 16 of 30)	protein_coding-intron (ENSRNOT00000041380, intron 15 of 29)	-52334	ENSRNOT00000058382	ENSRNOG00000017146	ENSRNOT00000058382			Nfatc1			protein_coding
75161	chr14	19319048	19319972	+	0	NA	exon (ENSRNOT00000068682, exon 1 of 31)	protein_coding-exon (ENSRNOT00000068682, exon 1 of 31)	211	ENSRNOT00000086542	ENSRNOG00000002940	ENSRNOT00000068682			Ankrd17			protein_coding
216251	chr5	141291859	141292713	+	0	NA	intron (ENSRNOT00000084109, intron 1 of 97)	protein_coding-intron (ENSRNOT00000084109, intron 1 of 97)	-50155	ENSRNOT00000081482	ENSRNOG00000016047	ENSRNOT00000091828			Macf1			protein_coding
205091	chr5	20796173	20796371	+	0	NA	Intergenic	Intergenic	549533	ENSRNOT00000081296	ENSRNOG00000005669	ENSRNOT00000081296			Ca8			protein_coding
235146	chr6	122768816	122769195	+	0	NA	Intergenic	Intergenic	17989	ENSRNOT00000078050	ENSRNOG00000004083	ENSRNOT00000078050			Zc3h14			protein_coding
288930	chrX	134184684	134184921	+	0	NA	Intergenic	Intergenic	-163300	ENSRNOT00000089249	ENSRNOG00000052769	ENSRNOT00000089249			AABR07041586.2			protein_coding
53154	chr11	75984115	75984876	+	0	NA	intron (ENSRNOT00000002650, intron 3 of 4)	protein_coding-intron (ENSRNOT00000002650, intron 3 of 4)	79052	ENSRNOT00000002650	ENSRNOG00000001931	ENSRNOT00000002650			Fgf12			protein_coding
124770	chr18	81596946	81597160	+	0	NA	Intergenic	Intergenic	27143	ENSRNOT00000020858	ENSRNOG00000015448	ENSRNOT00000020858			Dipk1c			protein_coding
63822	chr13	42395594	42395890	+	0	NA	intron (ENSRNOT00000038020, intron 8 of 15)	protein_coding-intron (ENSRNOT00000038020, intron 8 of 15)	-132718	ENSRNOT00000004741	ENSRNOG00000003453	ENSRNOT00000004741			Lypd1			protein_coding
260353	chr8	54599829	54600673	+	0	NA	Intergenic	Intergenic	-325356	ENSRNOT00000059210	ENSRNOG00000024346	ENSRNOT00000059210			Plet1			protein_coding
18238	chr1	182087481	182088743	+	0	NA	intron (ENSRNOT00000060098, intron 33 of 33)	protein_coding-intron (ENSRNOT00000060098, intron 33 of 33)	52458	ENSRNOT00000060098	ENSRNOG00000039241	ENSRNOT00000060098			Ythdc2			protein_coding
277581	chr9	64273801	64274353	+	0	NA	Intergenic	Intergenic	-160827	ENSRNOT00000075508	ENSRNOG00000050002	ENSRNOT00000075508			Mars2			protein_coding
208584	chr5	62512459	62512856	+	0	NA	intron (ENSRNOT00000011573, intron 1 of 18)	protein_coding-intron (ENSRNOT00000011573, intron 1 of 18)	109080	ENSRNOT00000011573	ENSRNOG00000008431	ENSRNOT00000011573			Gabbr2			protein_coding
126110	chr19	11194354	11194815	+	0	NA	intron (ENSRNOT00000025086, intron 3 of 21)	protein_coding-intron (ENSRNOT00000025086, intron 3 of 21)	-49943	ENSRNOT00000081246	ENSRNOG00000057072	ENSRNOT00000081246			Slc12a3			protein_coding
157303	chr2	264610520	264611424	+	0	NA	Intergenic	Intergenic	-93797	ENSRNOT00000012667	ENSRNOG00000009503	ENSRNOT00000012667			Depdc1			protein_coding
191117	chr4	68076966	68077270	+	0	NA	Intergenic	Intergenic	65186	ENSRNOT00000073638	ENSRNOG00000047635	ENSRNOT00000073638			Tmem178b			protein_coding
117195	chr18	17335316	17335653	+	0	NA	Intergenic	Intergenic	61321	ENSRNOT00000082963	ENSRNOG00000054118	ENSRNOT00000082963			Tpgs2			protein_coding
84551	chr15	3267503	3267739	+	0	NA	intron (ENSRNOT00000088531, intron 1 of 2)	protein_coding-intron (ENSRNOT00000016709, intron 4 of 10)	188	ENSRNOT00000088531	ENSRNOG00000057354	ENSRNOT00000088531			AABR07016883.1			protein_coding
264703	chr8	85893808	85894041	+	0	NA	intron (ENSRNOT00000012474, intron 9 of 10)	protein_coding-intron (ENSRNOT00000012474, intron 9 of 10)	32526	ENSRNOT00000012474	ENSRNOG00000009330	ENSRNOT00000012474			Slc17a5			protein_coding
13138	chr1	136040354	136042424	+	0	NA	intron (ENSRNOT00000082564, intron 1 of 10)	protein_coding-intron (ENSRNOT00000043854, intron 1 of 9)	32094	ENSRNOT00000043854	ENSRNOG00000032798	ENSRNOT00000075893			Slco3a1			protein_coding
71123	chr13	100833237	100833546	+	0	NA	intron (ENSRNOT00000004330, intron 1 of 17)	protein_coding-intron (ENSRNOT00000004330, intron 1 of 17)	16032	ENSRNOT00000004330	ENSRNOG00000003237	ENSRNOT00000004330			Tp53bp2			protein_coding
7735	chr1	80228578	80228892	+	0	NA	Intergenic	Intergenic	-7025	ENSRNOT00000091687	ENSRNOG00000046667	ENSRNOT00000091687			Fosb			protein_coding
83143	chr14	106869838	106870438	+	0	NA	Intergenic	Intergenic	-5246	ENSRNOT00000090664	ENSRNOG00000059469	ENSRNOT00000090664			Otx1			protein_coding
105898	chr17	8534142	8535189	+	0	NA	Intergenic	Intergenic	-14518	ENSRNOT00000035839	ENSRNOG00000012168	ENSRNOT00000090699			Fbxl21			protein_coding
142063	chr2	102320921	102321301	+	0	NA	Intergenic	Intergenic	49646	ENSRNOT00000074255	ENSRNOG00000046390	ENSRNOT00000074255			Tceal3			protein_coding
205061	chr5	20240787	20241212	+	0	NA	Intergenic	Intergenic	-51278	ENSRNOT00000014661	ENSRNOG00000010777	ENSRNOT00000014661			Tox			protein_coding
146514	chr2	154777938	154778243	+	0	NA	Intergenic	Intergenic	-14996	ENSRNOT00000031015	ENSRNOG00000030104	ENSRNOT00000031015			Vom2r46			protein_coding
145317	chr2	142475643	142475993	+	0	NA	Intergenic	Intergenic	210759	ENSRNOT00000014562	ENSRNOG00000010843	ENSRNOT00000014562			Nhlrc3			protein_coding
19703	chr1	195676397	195677037	+	0	NA	Intergenic	Intergenic	-235464	ENSRNOT00000021855	ENSRNOG00000016331	ENSRNOT00000021855			AABR07005723.1			protein_coding
65760	chr13	55785696	55785896	+	0	NA	Intergenic	Intergenic	-84382	ENSRNOT00000060277	ENSRNOG00000039332	ENSRNOT00000060277			AABR07021066.1			protein_coding
169908	chr3	53271903	53272166	+	0	NA	Intergenic	Intergenic	-43992	ENSRNOT00000058819	ENSRNOG00000038559	ENSRNOT00000058819			AABR07052431.1			protein_coding
42156	chr10	91460270	91460685	+	0	NA	intron (ENSRNOT00000037147, intron 8 of 11)	protein_coding-intron (ENSRNOT00000037147, intron 8 of 11)	-12000	ENSRNOT00000038836	ENSRNOG00000028569	ENSRNOT00000038836			Arhgap27			protein_coding
192236	chr4	81333389	81333683	+	0	NA	intron (ENSRNOT00000016265, intron 1 of 6)	protein_coding-intron (ENSRNOT00000016265, intron 1 of 6)	22046	ENSRNOT00000016265	ENSRNOG00000011944	ENSRNOT00000016265			Snx10			protein_coding
221349	chr5	171252197	171252795	+	0	NA	intron (ENSRNOT00000032825, intron 6 of 6)	protein_coding-intron (ENSRNOT00000032825, intron 6 of 6)	9599	ENSRNOT00000032859	ENSRNOG00000025034	ENSRNOT00000032859			RGD1304567			protein_coding
77020	chr14	38651224	38651435	+	0	NA	intron (ENSRNOT00000003170, intron 8 of 8)	protein_coding-intron (ENSRNOT00000003170, intron 8 of 8)	38921	ENSRNOT00000059516	ENSRNOG00000002320	ENSRNOT00000059516			Commd8			protein_coding
39086	chr10	68994125	68994573	+	0	NA	Intergenic	Intergenic	-68085	ENSRNOT00000008661	ENSRNOG00000006625	ENSRNOT00000008661			AABR07030125.1			protein_coding
1552	chr1	14406782	14407148	+	0	NA	intron (ENSRNOT00000074583, intron 4 of 7)	protein_coding-intron (ENSRNOT00000074583, intron 4 of 7)	5842	ENSRNOT00000074583	ENSRNOG00000049517	ENSRNOT00000074583			Tnfaip3			protein_coding
271151	chr9	3784343	3784555	+	0	NA	Intergenic	Intergenic	-86713	ENSRNOT00000087331	ENSRNOG00000058626	ENSRNOT00000087331			Kcnh8			protein_coding
223647	chr6	14128590	14128788	+	0	NA	intron (ENSRNOT00000092255, intron 2 of 6)	protein_coding-intron (ENSRNOT00000071402, intron 9 of 13)	222310	ENSRNOT00000092255	ENSRNOG00000050220	ENSRNOT00000092654			Nrxn1			protein_coding
63004	chr13	32453764	32454402	+	0	NA	Intergenic	Intergenic	-26906	ENSRNOT00000044628	ENSRNOG00000029841	ENSRNOT00000044628			Cdh19			protein_coding
37200	chr10	57307904	57310104	+	0	NA	TTS (ENSRNOT00000056620)	protein_coding-TTS (ENSRNOT00000056620)	294	ENSRNOT00000056622	ENSRNOG00000004283	ENSRNOT00000056622			Camta2			protein_coding
225429	chr6	30484604	30485905	+	0	NA	Intergenic	Intergenic	-153479	ENSRNOT00000082885	ENSRNOG00000060896	ENSRNOT00000082885			AABR07063424.1			protein_coding
129574	chr19	37774940	37775202	+	0	NA	intron (ENSRNOT00000024891, intron 2 of 13)	protein_coding-intron (ENSRNOT00000024891, intron 2 of 13)	-20587	ENSRNOT00000025686	ENSRNOG00000018954	ENSRNOT00000025686			Tsnaxip1			protein_coding
61006	chr12	47094933	47096197	+	0	NA	promoter-TSS (ENSRNOT00000001546)	protein_coding-promoter-TSS (ENSRNOT00000001546)	-127	ENSRNOT00000001546	ENSRNOG00000001171	ENSRNOT00000001546			Coq5			protein_coding
201795	chr4	171946933	171947210	+	0	NA	Intergenic	Intergenic	116320	ENSRNOT00000010158	ENSRNOG00000007717	ENSRNOT00000010158			Slc15a5			protein_coding
145732	chr2	145378435	145378704	+	0	NA	Intergenic	Intergenic	203693	ENSRNOT00000040631	ENSRNOG00000032941	ENSRNOT00000040631			Mab21l1			protein_coding
96830	chr16	14540067	14540362	+	0	NA	Intergenic	Intergenic	-157573	ENSRNOT00000018723	ENSRNOG00000013961	ENSRNOT00000018723			Ghitm			protein_coding
95598	chr16	5177084	5177384	+	0	NA	intron (ENSRNOT00000048043, intron 13 of 36)	protein_coding-intron (ENSRNOT00000048043, intron 13 of 36)	94995	ENSRNOT00000074596	ENSRNOG00000049723	ENSRNOT00000074596			LOC102547963			protein_coding
276112	chr9	47354401	47354760	+	0	NA	Intergenic	Intergenic	-32046	ENSRNOT00000021270	ENSRNOG00000015567	ENSRNOT00000021270			Slc9a2			protein_coding
8081	chr1	82310029	82310982	+	0	NA	Intergenic	Intergenic	-31360	ENSRNOT00000057433	ENSRNOG00000037814	ENSRNOT00000057433			Cxcl17			protein_coding
183537	chr3	173769234	173769436	+	0	NA	Intergenic	Intergenic	-29210	ENSRNOT00000083726	ENSRNOG00000057996	ENSRNOT00000081235			Phactr3			protein_coding
152754	chr2	221782118	221782658	+	0	NA	Intergenic	Intergenic	-41299	ENSRNOT00000072735	ENSRNOG00000017105	ENSRNOT00000086125			Dpyd			protein_coding
176172	chr3	116500751	116502069	+	0	NA	Intergenic	Intergenic	-398468	ENSRNOT00000090802	ENSRNOG00000004812	ENSRNOT00000066101			Sema6d			protein_coding
199135	chr4	147813045	147813508	+	0	NA	intron (ENSRNOT00000086549, intron 19 of 29)	protein_coding-intron (ENSRNOT00000086549, intron 19 of 29)	-18860	ENSRNOT00000064603	ENSRNOG00000011144	ENSRNOT00000064603			Rho			protein_coding
240018	chr7	24101743	24103186	+	0	NA	exon (ENSRNOT00000008596, exon 2 of 15)	protein_coding-exon (ENSRNOT00000008596, exon 2 of 15)	297	ENSRNOT00000008596	ENSRNOG00000005758	ENSRNOT00000044331			Btbd11			protein_coding
145026	chr2	140832203	140832747	+	0	NA	Intergenic	Intergenic	-3531	ENSRNOT00000074141	ENSRNOG00000046368	ENSRNOT00000074141			Dusp14l1			protein_coding
270582	chr8	131044216	131044464	+	0	NA	Intergenic	Intergenic	71139	ENSRNOT00000000239	ENSRNOG00000000221	ENSRNOT00000000239			Abhd5			protein_coding
177723	chr3	128119554	128119888	+	0	NA	Intergenic	Intergenic	-35348	ENSRNOT00000051184	ENSRNOG00000004810	ENSRNOT00000051184			Plcb1			protein_coding
224080	chr6	21957480	21957681	+	0	NA	exon (ENSRNOT00000006830, exon 53 of 58)	protein_coding-exon (ENSRNOT00000006830, exon 53 of 58)	-77577	ENSRNOT00000006505	ENSRNOG00000042932	ENSRNOT00000006505			Ttc27			protein_coding
262494	chr8	67953443	67953808	+	0	NA	Intergenic	Intergenic	-84606	ENSRNOT00000066009	ENSRNOG00000034272	ENSRNOT00000066009			Pias1			protein_coding
38848	chr10	67802953	67803552	+	0	NA	Intergenic	Intergenic	-7403	ENSRNOT00000064285	ENSRNOG00000005538	ENSRNOT00000064285			Psmd11			protein_coding
13855	chr1	141932784	141933421	+	0	NA	Intergenic	Intergenic	-39397	ENSRNOT00000085988	ENSRNOG00000013949	ENSRNOT00000019059			Idh2			protein_coding
20397	chr1	200612256	200613023	+	0	NA	intron (ENSRNOT00000068183, intron 10 of 17)	protein_coding-intron (ENSRNOT00000022253, intron 10 of 17)	-64322	ENSRNOT00000088610	ENSRNOG00000057653	ENSRNOT00000088610			AABR07005806.1			protein_coding
48646	chr11	36712301	36712772	+	0	NA	Intergenic	Intergenic	-24050	ENSRNOT00000082098	ENSRNOG00000028216	ENSRNOT00000082098			Igsf5			protein_coding
117382	chr18	19133882	19134471	+	0	NA	Intergenic	Intergenic	15294	ENSRNOT00000061146	ENSRNOG00000039841	ENSRNOT00000061146			AABR07031538.1			protein_coding
277431	chr9	62420223	62420736	+	0	NA	Intergenic	Intergenic	128670	ENSRNOT00000090621	ENSRNOG00000032659	ENSRNOT00000051463			Plcl1			protein_coding
35901	chr10	47999828	48000213	+	0	NA	Intergenic	Intergenic	-2224	ENSRNOT00000078422	ENSRNOG00000002616	ENSRNOT00000032092			Slc5a10			protein_coding
196328	chr4	123947635	123948458	+	0	NA	intron (ENSRNOT00000051022, intron 11 of 20)	protein_coding-intron (ENSRNOT00000051022, intron 11 of 20)	-57234	ENSRNOT00000014353	ENSRNOG00000010536	ENSRNOT00000014353			Nr2c2			protein_coding
184763	chr4	6116260	6116458	+	0	NA	intron (ENSRNOT00000093625, intron 1 of 53)	protein_coding-intron (ENSRNOT00000093625, intron 1 of 53)	32623	ENSRNOT00000093625	ENSRNOG00000061080	ENSRNOT00000093625			AABR07059168.2			protein_coding
261797	chr8	64277094	64277311	+	0	NA	Intergenic	Intergenic	-8647	ENSRNOT00000084758	ENSRNOG00000009887	ENSRNOT00000084758			Arih1			protein_coding
36684	chr10	54468855	54469135	+	0	NA	Intergenic	Intergenic	-1039	ENSRNOT00000065383	ENSRNOG00000003785	ENSRNOT00000065383			Usp43			protein_coding
168985	chr3	45568846	45569136	+	0	NA	Intergenic	Intergenic	30194	ENSRNOT00000007632	ENSRNOG00000005743	ENSRNOT00000007632			Dapl1			protein_coding
133021	chr19	59901530	59901916	+	0	NA	Intergenic	Intergenic	-6786	ENSRNOT00000027145	ENSRNOG00000020004	ENSRNOT00000027145			Rbm34			protein_coding
51537	chr11	65567917	65568389	+	0	NA	Intergenic	Intergenic	-42199	ENSRNOT00000065766	ENSRNOG00000027656	ENSRNOT00000065766			AABR07034329.1			protein_coding
15564	chr1	158755100	158755582	+	0	NA	Intergenic	Intergenic	834555	ENSRNOT00000014284	ENSRNOG00000010763	ENSRNOT00000014284			Fam181b			protein_coding
246419	chr7	79004022	79005663	+	0	NA	Intergenic	Intergenic	-74010	ENSRNOT00000005668	ENSRNOG00000004152	ENSRNOT00000005668			Lrp12			protein_coding
242915	chr7	50233642	50234207	+	0	NA	intron (ENSRNOT00000088950, intron 1 of 7)	protein_coding-intron (ENSRNOT00000048880, intron 4 of 10)	44918	ENSRNOT00000088950	ENSRNOG00000006426	ENSRNOT00000088950			Syt1			protein_coding
10255	chr1	104145363	104145561	+	0	NA	TTS (ENSRNOT00000019175)	protein_coding-TTS (ENSRNOT00000019175)	12393	ENSRNOT00000019311	ENSRNOG00000014327	ENSRNOT00000019311			Csrp3			protein_coding
28166	chr1	269959256	269960205	+	0	NA	Intergenic	Intergenic	513136	ENSRNOT00000015979	ENSRNOG00000011313	ENSRNOT00000015979			Sorcs1			protein_coding
228956	chr6	61247124	61247938	+	0	NA	Intergenic	Intergenic	157664	ENSRNOT00000008655	ENSRNOG00000006368	ENSRNOT00000008655			Lrrn3			protein_coding
140968	chr2	84363902	84364341	+	0	NA	intron (ENSRNOT00000077598, intron 2 of 2)	protein_coding-intron (ENSRNOT00000059565, intron 3 of 3)	72791	ENSRNOT00000059565	ENSRNOG00000010888	ENSRNOT00000077598			Ankrd33b			protein_coding
204939	chr5	19267066	19267674	+	0	NA	Intergenic	Intergenic	-17178	ENSRNOT00000012551	ENSRNOG00000009137	ENSRNOT00000012551			Ubxn2b			protein_coding
5826	chr1	51371448	51371731	+	0	NA	Intergenic	Intergenic	-248286	ENSRNOT00000023319	ENSRNOG00000017367	ENSRNOT00000023319			Pabpc6			protein_coding
68427	chr13	81335214	81335741	+	0	NA	Intergenic	Intergenic	-120931	ENSRNOT00000082385	ENSRNOG00000003720	ENSRNOT00000082385			Prrx1			protein_coding
62564	chr13	24537126	24538223	+	0	NA	Intergenic	Intergenic	-285814	ENSRNOT00000019907	ENSRNOG00000014556	ENSRNOT00000019907			Cdh20			protein_coding
19626	chr1	194299447	194299683	+	0	NA	Intergenic	Intergenic	455027	ENSRNOT00000065311	ENSRNOG00000042147	ENSRNOT00000065311			AC123018.1			protein_coding
126625	chr19	15453824	15454538	+	0	NA	Intergenic	Intergenic	-22907	ENSRNOT00000022285	ENSRNOG00000016311	ENSRNOT00000022285			Slc6a2			protein_coding
206648	chr5	40236180	40238419	+	0	NA	intron (ENSRNOT00000011393, intron 1 of 2)	protein_coding-intron (ENSRNOT00000011393, intron 1 of 2)	292	ENSRNOT00000011393	ENSRNOG00000008475	ENSRNOT00000011393			Fut9			protein_coding
108296	chr17	23720476	23720732	+	0	NA	intron (ENSRNOT00000046523, intron 4 of 8)	protein_coding-intron (ENSRNOT00000046523, intron 4 of 8)	59175	ENSRNOT00000046523	ENSRNOG00000014264	ENSRNOT00000046523			AABR07027306.1			protein_coding
57742	chr12	25499294	25499749	+	0	NA	intron (ENSRNOT00000076916, intron 3 of 7)	protein_coding-intron (ENSRNOT00000002028, intron 4 of 10)	1323	ENSRNOT00000076916	ENSRNOG00000001480	ENSRNOT00000002028			Ncf1			protein_coding
284175	chr9	118836984	118838081	+	0	NA	intron (ENSRNOT00000022351, intron 2 of 12)	protein_coding-intron (ENSRNOT00000022351, intron 2 of 12)	-5255	ENSRNOT00000090512	ENSRNOG00000016196	ENSRNOT00000087592			Dlgap1			protein_coding
13526	chr1	140105102	140105706	+	0	NA	intron (ENSRNOT00000046849, intron 11 of 18)	protein_coding-intron (ENSRNOT00000025536, intron 11 of 13)	157048	ENSRNOT00000025536	ENSRNOG00000018674	ENSRNOT00000046849			Ntrk3			protein_coding
8383	chr1	85680808	85681040	+	0	NA	Intergenic	Intergenic	-163564	ENSRNOT00000026114	ENSRNOG00000019310	ENSRNOT00000026114			Eid2			protein_coding
276444	chr9	50388967	50389201	+	0	NA	Intergenic	Intergenic	-137727	ENSRNOT00000036990	ENSRNOG00000023576	ENSRNOT00000036990			RGD1305645			protein_coding
159970	chr20	18476094	18476387	+	0	NA	intron (ENSRNOT00000000748, intron 1 of 5)	protein_coding-intron (ENSRNOT00000000748, intron 1 of 5)	13593	ENSRNOT00000000748	ENSRNOG00000000609	ENSRNOT00000000748			Ipmk			protein_coding
59410	chr12	37803882	37804266	+	0	NA	Intergenic	Intergenic	-1258	ENSRNOT00000048528	ENSRNOG00000029260	ENSRNOT00000048528			Pitpnm2			protein_coding
257084	chr8	29964057	29964677	+	0	NA	Intergenic	Intergenic	250082	ENSRNOT00000042890	ENSRNOG00000023809	ENSRNOT00000090643			Opcml			protein_coding
167611	chr3	30119343	30119712	+	0	NA	Intergenic	Intergenic	-122662	ENSRNOT00000080382	ENSRNOG00000004677	ENSRNOT00000085801			Zeb2			protein_coding
73074	chr14	2261355	2261938	+	0	NA	intron (ENSRNOT00000000071, intron 6 of 10)	protein_coding-intron (ENSRNOT00000000071, intron 6 of 10)	35509	ENSRNOT00000000071	ENSRNOG00000000062	ENSRNOT00000000071			Pcgf3			protein_coding
252863	chr7	133842546	133842897	+	0	NA	Intergenic	Intergenic	-13380	ENSRNOT00000038686	ENSRNOG00000022844	ENSRNOT00000038686			Pdzrn4			protein_coding
155835	chr2	252092481	252093085	+	0	NA	intron (ENSRNOT00000020656, intron 1 of 2)	protein_coding-intron (ENSRNOT00000020656, intron 1 of 2)	2114	ENSRNOT00000020656	ENSRNOG00000015260	ENSRNOT00000020656			Lpar3			protein_coding
257596	chr8	33253109	33253897	+	0	NA	intron (ENSRNOT00000011589, intron 2 of 22)	protein_coding-intron (ENSRNOT00000011589, intron 2 of 22)	14364	ENSRNOT00000011589	ENSRNOG00000008709	ENSRNOT00000011589			Arhgap32			protein_coding
53561	chr11	79671989	79672391	+	0	NA	intron (ENSRNOT00000044279, intron 1 of 11)	protein_coding-intron (ENSRNOT00000044279, intron 1 of 11)	31546	ENSRNOT00000044279	ENSRNOG00000031669	ENSRNOT00000044279			Lpp			protein_coding
119353	chr18	36477083	36477736	+	0	NA	Intergenic	Intergenic	35908	ENSRNOT00000025453	ENSRNOG00000018820	ENSRNOT00000025453			Plac8l1			protein_coding
142854	chr2	113270400	113270622	+	0	NA	intron (ENSRNOT00000034096, intron 2 of 24)	protein_coding-intron (ENSRNOT00000034096, intron 2 of 24)	75066	ENSRNOT00000034096	ENSRNOG00000024089	ENSRNOT00000034096			Fndc3b			protein_coding
280209	chr9	86160209	86161391	+	0	NA	Intergenic	Intergenic	-31471	ENSRNOT00000093554	ENSRNOG00000015633	ENSRNOT00000093730			Cul3			protein_coding
143857	chr2	121848051	121848619	+	0	NA	Intergenic	Intergenic	-519930	ENSRNOT00000078321	ENSRNOG00000052116	ENSRNOT00000078321			Atp11b			protein_coding
250521	chr7	120077805	120078012	+	0	NA	promoter-TSS (ENSRNOT00000011750)	protein_coding-promoter-TSS (ENSRNOT00000011750)	-296	ENSRNOT00000011750	ENSRNOG00000008539	ENSRNOT00000011750			Lgals2			protein_coding
209146	chr5	69922164	69922536	+	0	NA	intron (ENSRNOT00000024564, intron 7 of 50)	protein_coding-intron (ENSRNOT00000024564, intron 7 of 50)	60665	ENSRNOT00000024564	ENSRNOG00000018126	ENSRNOT00000024564			Abca1			protein_coding
239979	chr7	23812496	23813164	+	0	NA	Intergenic	Intergenic	30675	ENSRNOT00000006366	ENSRNOG00000004637	ENSRNOT00000006366			Fbxo7			protein_coding
288296	chrX	114330702	114330972	+	0	NA	Intergenic	Intergenic	-43070	ENSRNOT00000074676	ENSRNOG00000049853	ENSRNOT00000074676			Rtl9			protein_coding
96115	chr16	7964057	7964507	+	0	NA	Intergenic	Intergenic	-35764	ENSRNOT00000026680	ENSRNOG00000019697	ENSRNOT00000026680			Ankrd28			protein_coding
32531	chr10	19730297	19730855	+	0	NA	Intergenic	Intergenic	-14744	ENSRNOT00000040278	ENSRNOG00000030106	ENSRNOT00000040278			AABR07029275.1			protein_coding
95290	chr16	3050806	3052506	+	0	NA	exon (ENSRNOT00000074069, exon 1 of 24)	protein_coding-exon (ENSRNOT00000074069, exon 1 of 24)	207	ENSRNOT00000074069	ENSRNOG00000014750	ENSRNOT00000074069			Tasor			protein_coding
75477	chr14	21968802	21969142	+	0	NA	Intergenic	Intergenic	-3302	ENSRNOT00000060265	ENSRNOG00000039326	ENSRNOT00000060265			Csn2			protein_coding
22529	chr1	218069939	218070711	+	0	NA	Intergenic	Intergenic	-5791	ENSRNOT00000028374	ENSRNOG00000020903	ENSRNOT00000028374			Lto1			protein_coding
27324	chr1	263606985	263608157	+	0	NA	intron (ENSRNOT00000070861, intron 29 of 31)	protein_coding-intron (ENSRNOT00000070861, intron 29 of 31)	53118	ENSRNOT00000070861	ENSRNOG00000046727	ENSRNOT00000070861			Abcc2			protein_coding
27049	chr1	260944793	260946108	+	0	NA	intron (ENSRNOT00000035415, intron 4 of 37)	protein_coding-intron (ENSRNOT00000034758, intron 4 of 36)	46841	ENSRNOT00000035415	ENSRNOG00000026065	ENSRNOT00000035415			Slit1			protein_coding
216361	chr5	142073020	142074321	+	0	NA	Intergenic	Intergenic	-229966	ENSRNOT00000010885	ENSRNOG00000049397	ENSRNOT00000010885			LOC103689941			protein_coding
240643	chr7	28357905	28358373	+	0	NA	Intergenic	Intergenic	-54059	ENSRNOT00000038780	ENSRNOG00000004517	ENSRNOT00000005995			Igf1			protein_coding
132052	chr19	54991343	54991548	+	0	NA	Intergenic	Intergenic	-103140	ENSRNOT00000068452	ENSRNOG00000043077	ENSRNOT00000068452			Zfpm1			protein_coding
209820	chr5	74943866	74944311	+	0	NA	intron (ENSRNOT00000015576, intron 1 of 3)	protein_coding-intron (ENSRNOT00000015576, intron 1 of 3)	2286	ENSRNOT00000015576	ENSRNOG00000011504	ENSRNOT00000076918			Akap2			protein_coding
128819	chr19	30032798	30033079	+	0	NA	Intergenic	Intergenic	-64514	ENSRNOT00000024981	ENSRNOG00000018382	ENSRNOT00000024981			Inpp4b			protein_coding
128934	chr19	30893090	30893648	+	0	NA	intron (ENSRNOT00000083219, intron 8 of 11)	protein_coding-intron (ENSRNOT00000024390, intron 7 of 10)	-43334	ENSRNOT00000024568	ENSRNOG00000018149	ENSRNOT00000024568			Smarca5			protein_coding
40630	chr10	81888587	81888890	+	0	NA	Intergenic	Intergenic	-24951	ENSRNOT00000003780	ENSRNOG00000002828	ENSRNOT00000003780			Tob1			protein_coding
7699	chr1	80049919	80050185	+	0	NA	intron (ENSRNOT00000021200, intron 6 of 6)	protein_coding-intron (ENSRNOT00000021200, intron 6 of 6)	6522	ENSRNOT00000021200	ENSRNOG00000015413	ENSRNOT00000021200			Qpctl			protein_coding
94365	chr15	108073465	108073694	+	0	NA	intron (ENSRNOT00000090572, intron 7 of 54)	protein_coding-intron (ENSRNOT00000064705, intron 7 of 52)	46700	ENSRNOT00000090572	ENSRNOG00000011969	ENSRNOT00000064705			Dock9			protein_coding
49024	chr11	39783367	39784038	+	0	NA	Intergenic	Intergenic	-15900	ENSRNOT00000072806	ENSRNOG00000046991	ENSRNOT00000072806			RGD1565472			protein_coding
20421	chr1	200717346	200717693	+	0	NA	Intergenic	Intergenic	-20591	ENSRNOT00000065448	ENSRNOG00000016374	ENSRNOT00000022331			Fgfr2			protein_coding
205456	chr5	24292888	24293724	+	0	NA	Intergenic	Intergenic	27480	ENSRNOT00000061569	ENSRNOG00000040040	ENSRNOT00000061569			Ndufaf6			protein_coding
192901	chr4	86100278	86100833	+	0	NA	Intergenic	Intergenic	-24761	ENSRNOT00000045930	ENSRNOG00000012165	ENSRNOT00000045930			Itprid1			protein_coding
118946	chr18	32180630	32181049	+	0	NA	intron (ENSRNOT00000090882, intron 1 of 22)	protein_coding-intron (ENSRNOT00000018843, intron 1 of 23)	26910	ENSRNOT00000090882	ENSRNOG00000013920	ENSRNOT00000090882			Arhgap26			protein_coding
93233	chr15	93562495	93562981	+	0	NA	Intergenic	Intergenic	-50233	ENSRNOT00000013182	ENSRNOG00000009919	ENSRNOT00000093478			Acod1			protein_coding
12785	chr1	132977192	132978059	+	0	NA	Intergenic	Intergenic	433657	ENSRNOT00000076444	ENSRNOG00000009932	ENSRNOT00000077049			Mctp2			protein_coding
6205	chr1	53432237	53432703	+	0	NA	intron (ENSRNOT00000017809, intron 3 of 20)	protein_coding-intron (ENSRNOT00000017809, intron 3 of 20)	72313	ENSRNOT00000017809	ENSRNOG00000013194	ENSRNOT00000017809			Rps6ka2			protein_coding
73025	chr14	1342502	1342733	+	0	NA	Intergenic	Intergenic	-12387	ENSRNOT00000043131	ENSRNOG00000040213	ENSRNOT00000043131			AABR07014114.1			protein_coding
254581	chr7	144874667	144875359	+	0	NA	intron (ENSRNOT00000055281, intron 2 of 2)	protein_coding-intron (ENSRNOT00000055281, intron 2 of 2)	5079	ENSRNOT00000055281	ENSRNOG00000036837	ENSRNOT00000055281			Nfe2			protein_coding
287776	chrX	104760594	104760821	+	0	NA	TTS (ENSRNOT00000005020)	protein_coding-TTS (ENSRNOT00000005020)	26625	ENSRNOT00000005020	ENSRNOG00000003715	ENSRNOT00000005020			Srpx2			protein_coding
221595	chr5	172841820	172842099	+	0	NA	intron (ENSRNOT00000068525, intron 10 of 20)	protein_coding-intron (ENSRNOT00000068525, intron 10 of 20)	16887	ENSRNOT00000068525	ENSRNOG00000023627	ENSRNOT00000068525			Cfap74			protein_coding
67459	chr13	74356966	74357204	+	0	NA	Intergenic	Intergenic	-25871	ENSRNOT00000006018	ENSRNOG00000004337	ENSRNOT00000006018			Fam20b			protein_coding
260807	chr8	57935538	57935807	+	0	NA	promoter-TSS (ENSRNOT00000089686)	protein_coding-promoter-TSS (ENSRNOT00000089686)	-978	ENSRNOT00000089686	ENSRNOG00000025115	ENSRNOT00000089686			Exph5			protein_coding
142153	chr2	103737149	103738648	+	0	NA	Intergenic	Intergenic	-12889	ENSRNOT00000049719	ENSRNOG00000013038	ENSRNOT00000049719			AABR07009572.1			protein_coding
5141	chr1	46955667	46955940	+	0	NA	intron (ENSRNOT00000060527, intron 11 of 14)	protein_coding-intron (ENSRNOT00000060527, intron 11 of 14)	22458	ENSRNOT00000060527	ENSRNOG00000017889	ENSRNOT00000060527			Serac1			protein_coding
86805	chr15	23645850	23646401	+	0	NA	Intergenic	Intergenic	3537	ENSRNOT00000050345	ENSRNOG00000029267	ENSRNOT00000050345			LOC103694169			protein_coding
4498	chr1	42761720	42762397	+	0	NA	Intergenic	Intergenic	-20507	ENSRNOT00000045014	ENSRNOG00000033265	ENSRNOT00000045014			AABR07001408.1			protein_coding
113643	chr17	76714644	76715283	+	0	NA	intron (ENSRNOT00000024099, intron 2 of 10)	protein_coding-intron (ENSRNOT00000024099, intron 2 of 10)	182352	ENSRNOT00000024099	ENSRNOG00000017882	ENSRNOT00000024099			Camk1d			protein_coding
167062	chr3	23136313	23136920	+	0	NA	Intergenic	Intergenic	-69958	ENSRNOT00000018751	ENSRNOG00000013232	ENSRNOT00000018751			Nr6a1			protein_coding
71978	chr13	107690734	107691011	+	0	NA	exon (ENSRNOT00000003684, exon 7 of 7)	protein_coding-exon (ENSRNOT00000003684, exon 7 of 7)	110243	ENSRNOT00000003557	ENSRNOG00000022144	ENSRNOT00000003557			AABR07072356.1			protein_coding
271431	chr9	8327979	8328901	+	0	NA	Intergenic	Intergenic	-20593	ENSRNOT00000073775	ENSRNOG00000048686	ENSRNOT00000073775			AABR07066379.1			protein_coding
89902	chr15	51266326	51266763	+	0	NA	Intergenic	Intergenic	-37365	ENSRNOT00000085237	ENSRNOG00000016758	ENSRNOT00000058663			Loxl2			protein_coding
71364	chr13	102492663	102493667	+	0	NA	Intergenic	Intergenic	150058	ENSRNOT00000003155	ENSRNOG00000002309	ENSRNOT00000003155			Hlx			protein_coding
124241	chr18	78207977	78208253	+	0	NA	Intergenic	Intergenic	399867	ENSRNOT00000076421	ENSRNOG00000045593	ENSRNOT00000076421			LOC103690064			protein_coding
197624	chr4	133934659	133935055	+	0	NA	intron (ENSRNOT00000090506, intron 4 of 12)	protein_coding-intron (ENSRNOT00000090506, intron 4 of 12)	16407	ENSRNOT00000090506	ENSRNOG00000057556	ENSRNOT00000090506			Pdzrn3			protein_coding
234361	chr6	112522533	112523305	+	0	NA	intron (ENSRNOT00000092573, intron 5 of 22)	protein_coding-intron (ENSRNOT00000092573, intron 5 of 22)	319240	ENSRNOT00000031205	ENSRNOG00000047574	ENSRNOT00000064872			Nrxn3			protein_coding
283920	chr9	117058706	117059699	+	0	NA	Intergenic	Intergenic	14669	ENSRNOT00000072916	ENSRNOG00000049880	ENSRNOT00000072916			Tmem200c			protein_coding
20224	chr1	199360067	199361305	+	0	NA	promoter-TSS (ENSRNOT00000026527)	protein_coding-promoter-TSS (ENSRNOT00000026527)	41	ENSRNOT00000026527	ENSRNOG00000019585	ENSRNOT00000026527			Kat8			protein_coding
124032	chr18	76710104	76710458	+	0	NA	intron (ENSRNOT00000090319, intron 2 of 5)	protein_coding-intron (ENSRNOT00000080478, intron 3 of 6)	4093	ENSRNOT00000080478	ENSRNOG00000055647	ENSRNOT00000090319			Rbfa			protein_coding
219932	chr5	161715362	161715687	+	0	NA	Intergenic	Intergenic	159838	ENSRNOT00000078237	ENSRNOG00000033522	ENSRNOT00000041175			Prdm2			protein_coding
149006	chr2	186021671	186022183	+	0	NA	intron (ENSRNOT00000088807, intron 59 of 68)	protein_coding-intron (ENSRNOT00000023418, intron 8 of 17)	95330	ENSRNOT00000088819	ENSRNOG00000016550	ENSRNOT00000057062			Dclk2			protein_coding
96223	chr16	8794587	8795550	+	0	NA	intron (ENSRNOT00000088529, intron 18 of 20)	protein_coding-intron (ENSRNOT00000064255, intron 17 of 18)	-28804	ENSRNOT00000027186	ENSRNOG00000020045	ENSRNOT00000027186			Drgx			protein_coding
172650	chr3	81184172	81185026	+	0	NA	intron (ENSRNOT00000067664, intron 3 of 15)	protein_coding-intron (ENSRNOT00000067664, intron 3 of 15)	50094	ENSRNOT00000067664	ENSRNOG00000006063	ENSRNOT00000067664			Phf21a			protein_coding
83599	chr14	109833673	109834603	+	0	NA	Intergenic	Intergenic	300346	ENSRNOT00000067690	ENSRNOG00000011856	ENSRNOT00000067690			LOC108348154			protein_coding
130436	chr19	43934396	43935217	+	0	NA	intron (ENSRNOT00000058891, intron 6 of 7)	protein_coding-intron (ENSRNOT00000041815, intron 5 of 6)	20941	ENSRNOT00000058891	ENSRNOG00000019253	ENSRNOT00000058891			Bcar1			protein_coding
137307	chr2	38953909	38954831	+	0	NA	Intergenic	Intergenic	49182	ENSRNOT00000078884	ENSRNOG00000014528	ENSRNOT00000078884			Zswim6			protein_coding
152317	chr2	218411254	218411658	+	0	NA	Intergenic	Intergenic	247305	ENSRNOT00000018318	ENSRNOG00000013683	ENSRNOT00000018318			S1pr1			protein_coding
37528	chr10	59140964	59141420	+	0	NA	Intergenic	Intergenic	-28404	ENSRNOT00000041886	ENSRNOG00000015873	ENSRNOT00000041886			Spns3			protein_coding
12525	chr1	129305227	129305641	+	0	NA	intron (ENSRNOT00000040147, intron 5 of 8)	protein_coding-intron (ENSRNOT00000040147, intron 5 of 8)	50038	ENSRNOT00000040147	ENSRNOG00000022822	ENSRNOT00000040147			Fam169b			protein_coding
12492	chr1	129132223	129132765	+	0	NA	intron (ENSRNOT00000019267, intron 2 of 20)	protein_coding-intron (ENSRNOT00000019267, intron 2 of 20)	84564	ENSRNOT00000086439	ENSRNOG00000058956	ENSRNOT00000086439			Pgpep1l			protein_coding
73692	chr14	7297881	7298940	+	0	NA	intron (ENSRNOT00000086694, intron 2 of 20)	protein_coding-intron (ENSRNOT00000066071, intron 1 of 19)	27235	ENSRNOT00000066071	ENSRNOG00000002232	ENSRNOT00000086694			Aff1			protein_coding
262547	chr8	68265281	68265684	+	0	NA	intron (ENSRNOT00000051558, intron 2 of 21)	protein_coding-intron (ENSRNOT00000010991, intron 2 of 20)	10238	ENSRNOT00000079122	ENSRNOG00000007926	ENSRNOT00000079122			Map2k5			protein_coding
136772	chr2	33166828	33167153	+	0	NA	Intergenic	Intergenic	-141719	ENSRNOT00000074941	ENSRNOG00000027002	ENSRNOT00000074941			NEWGENE_1310139			protein_coding
118742	chr18	31262639	31263120	+	0	NA	Intergenic	Intergenic	80918	ENSRNOT00000081850	ENSRNOG00000060410	ENSRNOT00000081850			Pcdh1			protein_coding
105762	chr17	7762525	7762755	+	0	NA	intron (ENSRNOT00000061187, intron 2 of 6)	protein_coding-intron (ENSRNOT00000061187, intron 2 of 6)	87109	ENSRNOT00000061187	ENSRNOG00000012747	ENSRNOT00000061187			Spock1			protein_coding
51273	chr11	64110818	64111414	+	0	NA	Intergenic	Intergenic	310132	ENSRNOT00000066997	ENSRNOG00000001525	ENSRNOT00000066997			Igsf11			protein_coding
150132	chr2	197212341	197212867	+	0	NA	Intergenic	Intergenic	404391	ENSRNOT00000081356	ENSRNOG00000052818	ENSRNOT00000081356			AABR07012492.1			protein_coding
145662	chr2	145054911	145055150	+	0	NA	Intergenic	Intergenic	-119846	ENSRNOT00000040631	ENSRNOG00000032941	ENSRNOT00000040631			Mab21l1			protein_coding
163283	chr20	46214137	46215824	+	0	NA	promoter-TSS (ENSRNOT00000066634)	protein_coding-promoter-TSS (ENSRNOT00000066634)	140	ENSRNOT00000000336	ENSRNOG00000000306	ENSRNOT00000000336			Smpd2			protein_coding
161516	chr20	29696537	29697228	+	0	NA	Intergenic	Intergenic	41624	ENSRNOT00000000697	ENSRNOG00000000572	ENSRNOT00000000697			Chst3			protein_coding
94003	chr15	105284773	105286042	+	0	NA	Intergenic	Intergenic	117301	ENSRNOT00000057564	ENSRNOG00000037884	ENSRNOT00000057564			Oxgr1			protein_coding
24375	chr1	237361596	237361816	+	0	NA	Intergenic	Intergenic	-213082	ENSRNOT00000042738	ENSRNOG00000031086	ENSRNOT00000042738			AABR07006504.1			protein_coding
49858	chr11	51728210	51728704	+	0	NA	Intergenic	Intergenic	-525637	ENSRNOT00000077220	ENSRNOG00000001982	ENSRNOT00000077220			Cblb			protein_coding
279644	chr9	81879303	81879502	+	0	NA	promoter-TSS (ENSRNOT00000022839)	protein_coding-promoter-TSS (ENSRNOT00000022839)	-191	ENSRNOT00000085140	ENSRNOG00000016886	ENSRNOT00000085140			Rnf25			protein_coding
83642	chr14	110044697	110044904	+	0	NA	Intergenic	Intergenic	511008	ENSRNOT00000067690	ENSRNOG00000011856	ENSRNOT00000067690			LOC108348154			protein_coding
24952	chr1	241903864	241904198	+	0	NA	Intergenic	Intergenic	-28167	ENSRNOT00000091282	ENSRNOG00000061147	ENSRNOT00000091282			Fam189a2			protein_coding
152375	chr2	218891344	218891619	+	0	NA	intron (ENSRNOT00000019172, intron 10 of 10)	protein_coding-intron (ENSRNOT00000019172, intron 10 of 10)	57447	ENSRNOT00000018367	ENSRNOG00000013719	ENSRNOT00000018367			Dph5			protein_coding
76028	chr14	31069487	31069828	+	0	NA	Intergenic	Intergenic	-1188148	ENSRNOT00000039626	ENSRNOG00000024829	ENSRNOT00000039626			AABR07014804.1			protein_coding
77179	chr14	39772468	39772956	+	0	NA	intron (ENSRNOT00000064779, intron 8 of 9)	protein_coding-intron (ENSRNOT00000003197, intron 7 of 9)	109291	ENSRNOT00000003197	ENSRNOG00000002349	ENSRNOT00000064779			Gabra2			protein_coding
247785	chr7	97199299	97199556	+	0	NA	Intergenic	Intergenic	-127459	ENSRNOT00000006596	ENSRNOG00000004958	ENSRNOT00000006596			Slc22a22			protein_coding
172974	chr3	82867755	82868178	+	0	NA	Intergenic	Intergenic	-11795	ENSRNOT00000088555	ENSRNOG00000055564	ENSRNOT00000088555			RGD1564664			protein_coding
199045	chr4	147162763	147164160	+	0	NA	promoter-TSS (ENSRNOT00000010748)	protein_coding-promoter-TSS (ENSRNOT00000010748)	6	ENSRNOT00000010748	ENSRNOG00000007955	ENSRNOT00000010748			Timp4			protein_coding
192823	chr4	85596452	85596768	+	0	NA	exon (ENSRNOT00000016087, exon 9 of 14)	protein_coding-exon (ENSRNOT00000016087, exon 9 of 14)	7899	ENSRNOT00000016087	ENSRNOG00000011808	ENSRNOT00000016087			Ghrhr			protein_coding
84475	chr15	2913478	2914371	+	0	NA	intron (ENSRNOT00000070893, intron 1 of 36)	protein_coding-intron (ENSRNOT00000017383, intron 1 of 1)	52652	ENSRNOT00000070893	ENSRNOG00000012850	ENSRNOT00000017383			Kat6b			protein_coding
109349	chr17	33584673	33585142	+	0	NA	intron (ENSRNOT00000023691, intron 4 of 10)	protein_coding-intron (ENSRNOT00000023691, intron 4 of 10)	176185	ENSRNOT00000023691	ENSRNOG00000017605	ENSRNOT00000023691			Gmds			protein_coding
28098	chr1	268671246	268671652	+	0	NA	Intergenic	Intergenic	482172	ENSRNOT00000065001	ENSRNOG00000028832	ENSRNOT00000065001			Sorcs3			protein_coding
115375	chr17	89350047	89350350	+	0	NA	Intergenic	Intergenic	-102616	ENSRNOT00000058760	ENSRNOG00000028913	ENSRNOT00000058760			AABR07028872.1			protein_coding
250665	chr7	120758647	120759039	+	0	NA	intron (ENSRNOT00000087888, intron 5 of 5)	protein_coding-intron (ENSRNOT00000056169, intron 3 of 3)	3327	ENSRNOT00000056169	ENSRNOG00000013577	ENSRNOT00000056169			Kdelr3			protein_coding
250011	chr7	116802221	116802466	+	0	NA	intron (ENSRNOT00000010120, intron 9 of 11)	protein_coding-intron (ENSRNOT00000010120, intron 9 of 11)	-20577	ENSRNOT00000010084	ENSRNOG00000007668	ENSRNOT00000010084			Mafa			protein_coding
205972	chr5	29174827	29175672	+	0	NA	Intergenic	Intergenic	324299	ENSRNOT00000009759	ENSRNOG00000007426	ENSRNOT00000009759			Tmem64			protein_coding
65171	chr13	51583583	51584404	+	0	NA	TTS (ENSRNOT00000089068)	protein_coding-TTS (ENSRNOT00000089068)	49968	ENSRNOT00000006637	ENSRNOG00000004756	ENSRNOT00000006637			Syt2			protein_coding
64199	chr13	45295176	45296584	+	0	NA	Intergenic	Intergenic	22942	ENSRNOT00000091514	ENSRNOG00000003866	ENSRNOT00000005143			Cxcr4			protein_coding
104840	chr17	780791	781363	+	0	NA	intron (ENSRNOT00000023638, intron 13 of 15)	protein_coding-intron (ENSRNOT00000023638, intron 13 of 15)	174538	ENSRNOT00000022884	ENSRNOG00000016889	ENSRNOT00000022884			Fancc			protein_coding
236273	chr6	129429724	129429949	+	0	NA	TTS (ENSRNOT00000071735)	protein_coding-TTS (ENSRNOT00000071735)	-8322	ENSRNOT00000005953	ENSRNOG00000004488	ENSRNOT00000005953			Bdkrb1			protein_coding
167096	chr3	23344522	23344747	+	0	NA	intron (ENSRNOT00000019703, intron 4 of 23)	protein_coding-intron (ENSRNOT00000019703, intron 4 of 23)	8791	ENSRNOT00000019703	ENSRNOG00000014493	ENSRNOT00000019703			Golga1			protein_coding
122697	chr18	64980177	64980731	+	0	NA	Intergenic	Intergenic	-175231	ENSRNOT00000081797	ENSRNOG00000012405	ENSRNOT00000081797			Tcf4			protein_coding
172452	chr3	80120917	80121122	+	0	NA	intron (ENSRNOT00000040633, intron 3 of 8)	protein_coding-intron (ENSRNOT00000040633, intron 3 of 8)	39372	ENSRNOT00000057161	ENSRNOG00000014429	ENSRNOT00000057161			Arfgap2			protein_coding
275171	chr9	42126798	42127097	+	0	NA	Intergenic	Intergenic	-130870	ENSRNOT00000087372	ENSRNOG00000058101	ENSRNOT00000087372			AABR07067387.1			protein_coding
215173	chr5	133846413	133846756	+	0	NA	exon (ENSRNOT00000081075, exon 11 of 13)	protein_coding-exon (ENSRNOT00000081075, exon 11 of 13)	-18214	ENSRNOT00000091977	ENSRNOG00000025051	ENSRNOT00000091977			Tal1			protein_coding
204811	chr5	17358039	17358352	+	0	NA	Intergenic	Intergenic	41606	ENSRNOT00000011900	ENSRNOG00000009002	ENSRNOT00000011900			AABR07047050.1			protein_coding
189232	chr4	56493431	56494295	+	0	NA	promoter-TSS (ENSRNOT00000027173)	protein_coding-promoter-TSS (ENSRNOT00000027173)	60	ENSRNOT00000027173	ENSRNOG00000020032	ENSRNOT00000027173			Impdh1			protein_coding
76854	chr14	37611123	37612021	+	0	NA	intron (ENSRNOT00000003061, intron 1 of 61)	protein_coding-intron (ENSRNOT00000003061, intron 1 of 61)	59632	ENSRNOT00000003061	ENSRNOG00000002248	ENSRNOT00000003061			Fryl			protein_coding
241297	chr7	33745261	33745459	+	0	NA	intron (ENSRNOT00000065354, intron 12 of 25)	protein_coding-intron (ENSRNOT00000065354, intron 12 of 25)	48205	ENSRNOT00000065354	ENSRNOG00000024494	ENSRNOT00000065354			AABR07056633.1			protein_coding
211998	chr5	103926793	103927079	+	0	NA	Intergenic	Intergenic	-436035	ENSRNOT00000058520	ENSRNOG00000006956	ENSRNOT00000009127			AABR07049085.1			protein_coding
265456	chr8	93704221	93704421	+	0	NA	Intergenic	Intergenic	212199	ENSRNOT00000089491	ENSRNOG00000010694	ENSRNOT00000089491			Tpbg			protein_coding
48247	chr11	34325698	34326060	+	0	NA	intron (ENSRNOT00000081834, intron 2 of 10)	protein_coding-intron (ENSRNOT00000081834, intron 2 of 10)	9584	ENSRNOT00000081834	ENSRNOG00000054203	ENSRNOT00000081834			Sim2			protein_coding
173978	chr3	95476157	95476517	+	0	NA	Intergenic	Intergenic	-57658	ENSRNOT00000018074	ENSRNOG00000013452	ENSRNOT00000018074			Rcn1			protein_coding
61763	chr12	50904607	50905703	+	0	NA	Intergenic	Intergenic	345075	ENSRNOT00000029508	ENSRNOG00000027489	ENSRNOT00000029508			Mn1			protein_coding
80459	chr14	79886300	79886583	+	0	NA	intron (ENSRNOT00000089334, intron 14 of 26)	protein_coding-intron (ENSRNOT00000009960, intron 15 of 27)	101474	ENSRNOT00000089006	ENSRNOG00000060665	ENSRNOT00000090597			Afap1			protein_coding
61505	chr12	49566258	49566916	+	0	NA	intron (ENSRNOT00000071328, intron 1 of 4)	protein_coding-intron (ENSRNOT00000071328, intron 1 of 4)	595	ENSRNOT00000071328	ENSRNOG00000047673	ENSRNOT00000071328			Crybb3			protein_coding
206359	chr5	35484979	35485317	+	0	NA	Intergenic	Intergenic	346564	ENSRNOT00000010126	ENSRNOG00000007683	ENSRNOT00000010126			Prdm13			protein_coding
17301	chr1	174575939	174576326	+	0	NA	intron (ENSRNOT00000017485, intron 1 of 22)	protein_coding-intron (ENSRNOT00000017485, intron 1 of 22)	12397	ENSRNOT00000017485	ENSRNOG00000012206	ENSRNOT00000017485			Dennd5a			protein_coding
269543	chr8	125305568	125305809	+	0	NA	intron (ENSRNOT00000041548, intron 3 of 13)	protein_coding-intron (ENSRNOT00000036642, intron 3 of 12)	238739	ENSRNOT00000036642	ENSRNOG00000025881	ENSRNOT00000036642			Rbms3			protein_coding
97974	chr16	23322888	23323938	+	0	NA	Intergenic	Intergenic	5460	ENSRNOT00000075287	ENSRNOG00000049177	ENSRNOT00000075287			AABR07024972.1			protein_coding
280849	chr9	92380448	92380725	+	0	NA	exon (ENSRNOT00000022822, exon 3 of 42)	protein_coding-exon (ENSRNOT00000022822, exon 3 of 42)	24531	ENSRNOT00000079452	ENSRNOG00000016963	ENSRNOT00000022822			Trip12			protein_coding
190838	chr4	66543118	66543316	+	0	NA	intron (ENSRNOT00000064891, intron 2 of 14)	protein_coding-intron (ENSRNOT00000064891, intron 2 of 14)	81695	ENSRNOT00000064891	ENSRNOG00000007034	ENSRNOT00000064891			Hipk2			protein_coding
203809	chr5	5516073	5516473	+	0	NA	Intergenic	Intergenic	-100210	ENSRNOT00000011026	ENSRNOG00000007975	ENSRNOT00000011026			Ncoa2			protein_coding
119202	chr18	33718448	33718661	+	0	NA	Intergenic	Intergenic	-283779	ENSRNOT00000040877	ENSRNOG00000014564	ENSRNOT00000020385			Yipf5			protein_coding
78856	chr14	61911679	61912134	+	0	NA	Intergenic	Intergenic	161417	ENSRNOT00000087833	ENSRNOG00000056900	ENSRNOT00000087833			AABR07015525.1			protein_coding
162393	chr20	36971162	36971434	+	0	NA	Intergenic	Intergenic	-616389	ENSRNOT00000001050	ENSRNOG00000000801	ENSRNOT00000001050			Msl3l2			protein_coding
59690	chr12	39287036	39288099	+	0	NA	intron (ENSRNOT00000001774, intron 8 of 17)	protein_coding-intron (ENSRNOT00000001774, intron 8 of 17)	34158	ENSRNOT00000001774	ENSRNOG00000001309	ENSRNOT00000001774			Camkk2			protein_coding
264088	chr8	79558771	79559127	+	0	NA	intron (ENSRNOT00000091722, intron 11 of 19)	protein_coding-intron (ENSRNOT00000091722, intron 11 of 19)	-47840	ENSRNOT00000087114	ENSRNOG00000051813	ENSRNOT00000087114			Pygo1			protein_coding
218595	chr5	154804114	154804334	+	0	NA	Intergenic	Intergenic	3998	ENSRNOT00000016046	ENSRNOG00000012038	ENSRNOT00000016046			Htr1d			protein_coding
192476	chr4	83694207	83694804	+	0	NA	intron (ENSRNOT00000031365, intron 6 of 11)	protein_coding-intron (ENSRNOT00000031365, intron 6 of 11)	-19161	ENSRNOT00000086473	ENSRNOG00000008622	ENSRNOT00000086473			Creb5			protein_coding
110887	chr17	51229184	51229451	+	0	NA	Intergenic	Intergenic	683179	ENSRNOT00000019272	ENSRNOG00000014320	ENSRNOT00000019272			Inhba			protein_coding
144122	chr2	124415635	124416211	+	0	NA	Intergenic	Intergenic	15234	ENSRNOT00000067034	ENSRNOG00000025371	ENSRNOT00000058495			Spry1			protein_coding
248308	chr7	100376385	100376761	+	0	NA	Intergenic	Intergenic	6324	ENSRNOT00000006510	ENSRNOG00000004914	ENSRNOT00000006510			LOC500876			protein_coding
186545	chr4	22985637	22985902	+	0	NA	intron (ENSRNOT00000073501, intron 26 of 27)	protein_coding-intron (ENSRNOT00000068410, intron 25 of 26)	33214	ENSRNOT00000073790	ENSRNOG00000049780	ENSRNOT00000073790			Sri			protein_coding
175815	chr3	113143050	113143327	+	0	NA	exon (ENSRNOT00000018460, exon 7 of 18)	protein_coding-exon (ENSRNOT00000018460, exon 7 of 18)	11861	ENSRNOT00000018460	ENSRNOG00000012798	ENSRNOT00000018460			Tubgcp4			protein_coding
6243	chr1	53588667	53589241	+	0	NA	intron (ENSRNOT00000073581, intron 1 of 8)	protein_coding-intron (ENSRNOT00000073581, intron 1 of 8)	890	ENSRNOT00000073581	ENSRNOG00000047027	ENSRNOT00000073581			Unc93a			protein_coding
214423	chr5	126801292	126801907	+	0	NA	intron (ENSRNOT00000013224, intron 7 of 7)	protein_coding-intron (ENSRNOT00000013224, intron 7 of 7)	-10588	ENSRNOT00000057372	ENSRNOG00000037795	ENSRNOT00000057372			Ldlrad1			protein_coding
149756	chr2	193205029	193205232	+	0	NA	Intergenic	Intergenic	-20188	ENSRNOT00000032698	ENSRNOG00000023511	ENSRNOT00000032698			2310050C09Rik			protein_coding
238152	chr6	145557354	145558629	+	0	NA	intron (ENSRNOT00000007112, intron 1 of 16)	protein_coding-intron (ENSRNOT00000007112, intron 1 of 16)	11396	ENSRNOT00000007112	ENSRNOG00000005271	ENSRNOT00000007112			Rapgef5			protein_coding
226346	chr6	40961276	40962133	+	0	NA	Intergenic	Intergenic	77733	ENSRNOT00000005774	ENSRNOG00000004110	ENSRNOT00000005774			Trib2			protein_coding
147020	chr2	161608754	161609307	+	0	NA	Intergenic	Intergenic	1317580	ENSRNOT00000075563	ENSRNOG00000046074	ENSRNOT00000075563			AABR07011278.1			protein_coding
282335	chr9	102988863	102989603	+	0	NA	Intergenic	Intergenic	126289	ENSRNOT00000080129	ENSRNOG00000019087	ENSRNOT00000080129			Fam174a			protein_coding
281265	chr9	94908133	94908762	+	0	NA	intron (ENSRNOT00000080482, intron 13 of 18)	protein_coding-intron (ENSRNOT00000024445, intron 12 of 17)	-20042	ENSRNOT00000087366	ENSRNOG00000018185	ENSRNOT00000024733			Sag			protein_coding
217881	chr5	150844652	150844865	+	0	NA	intron (ENSRNOT00000056170, intron 1 of 17)	protein_coding-intron (ENSRNOT00000056170, intron 1 of 17)	10939	ENSRNOT00000056170	ENSRNOG00000010396	ENSRNOT00000056170			Eya3			protein_coding
106018	chr17	9547734	9548891	+	0	NA	Intergenic	Intergenic	10312	ENSRNOT00000036223	ENSRNOG00000021886	ENSRNOT00000083492			B4galt7			protein_coding
246466	chr7	79600999	79601407	+	0	NA	Intergenic	Intergenic	-36843	ENSRNOT00000029419	ENSRNOG00000004109	ENSRNOT00000029419			Zfpm2			protein_coding
280337	chr9	87038229	87038731	+	0	NA	intron (ENSRNOT00000041337, intron 5 of 7)	protein_coding-intron (ENSRNOT00000041337, intron 5 of 7)	163795	ENSRNOT00000041337	ENSRNOG00000023765	ENSRNOT00000041337			Nyap2			protein_coding
79393	chr14	70343286	70344162	+	0	NA	Intergenic	Intergenic	179074	ENSRNOT00000004385	ENSRNOG00000003253	ENSRNOT00000004385			Qdpr			protein_coding
68870	chr13	84355400	84356122	+	0	NA	intron (ENSRNOT00000004986, intron 3 of 6)	protein_coding-intron (ENSRNOT00000004986, intron 3 of 6)	21163	ENSRNOT00000004986	ENSRNOG00000003740	ENSRNOT00000004986			Gpa33			protein_coding
35676	chr10	46565641	46566084	+	0	NA	intron (ENSRNOT00000080828, intron 3 of 4)	protein_coding-intron (ENSRNOT00000080828, intron 3 of 4)	16992	ENSRNOT00000004753	ENSRNOG00000003463	ENSRNOT00000004753			Srebf1			protein_coding
278108	chr9	68248085	68248789	+	0	NA	Intergenic	Intergenic	-165902	ENSRNOT00000040778	ENSRNOG00000024345	ENSRNOT00000040778			Pard3b			protein_coding
243684	chr7	55305769	55306144	+	0	NA	Intergenic	Intergenic	298447	ENSRNOT00000088732	ENSRNOG00000059744	ENSRNOT00000088732			Atxn7l3b			protein_coding
178115	chr3	130750315	130750718	+	0	NA	Intergenic	Intergenic	-601071	ENSRNOT00000010835	ENSRNOG00000008088	ENSRNOT00000010835			Btbd3			protein_coding
202595	chr4	178891414	178892636	+	0	NA	Intergenic	Intergenic	274624	ENSRNOT00000042619	ENSRNOG00000033855	ENSRNOT00000042619			AABR07062466.1			protein_coding
20949	chr1	204885753	204886205	+	0	NA	exon (ENSRNOT00000023214, exon 9 of 9)	protein_coding-exon (ENSRNOT00000023214, exon 9 of 9)	24413	ENSRNOT00000023214	ENSRNOG00000017222	ENSRNOT00000023214			Abraxas2			protein_coding
215191	chr5	134406634	134406914	+	0	NA	Intergenic	Intergenic	-23980	ENSRNOT00000016714	ENSRNOG00000012020	ENSRNOT00000016714			Nsun4			protein_coding
264988	chr8	89272894	89273217	+	0	NA	Intergenic	Intergenic	-96362	ENSRNOT00000037530	ENSRNOG00000023794	ENSRNOT00000037530			Mei4			protein_coding
228021	chr6	52459108	52460548	+	0	NA	promoter-TSS (ENSRNOT00000013474)	protein_coding-promoter-TSS (ENSRNOT00000013474)	-118	ENSRNOT00000073277	ENSRNOG00000010415	ENSRNOT00000073277			Atxn7l1			protein_coding
4909	chr1	45943897	45944126	+	0	NA	intron (ENSRNOT00000092976, intron 1 of 17)	protein_coding-intron (ENSRNOT00000022939, intron 1 of 19)	20789	ENSRNOT00000092976	ENSRNOG00000017030	ENSRNOT00000022939			Arid1b			protein_coding
50256	chr11	57079083	57079644	+	0	NA	Intergenic	Intergenic	-29593	ENSRNOT00000035485	ENSRNOG00000023030	ENSRNOT00000093728			Cd96			protein_coding
115649	chr18	1653862	1654150	+	0	NA	Intergenic	Intergenic	-69559	ENSRNOT00000033468	ENSRNOG00000023492	ENSRNOT00000033468			Greb1l			protein_coding
5148	chr1	47020960	47021318	+	0	NA	Intergenic	Intergenic	-10974	ENSRNOT00000024412	ENSRNOG00000018012	ENSRNOT00000024412			Tulp4			protein_coding
185820	chr4	13808171	13808586	+	0	NA	Intergenic	Intergenic	69748	ENSRNOT00000007032	ENSRNOG00000005268	ENSRNOT00000007032			Gnat3			protein_coding
92648	chr15	86450406	86450621	+	0	NA	intron (ENSRNOT00000090727, intron 25 of 28)	protein_coding-intron (ENSRNOT00000084471, intron 27 of 30)	207365	ENSRNOT00000084471	ENSRNOG00000060775	ENSRNOT00000090727			Lmo7			protein_coding
164824	chr3	5434453	5434970	+	0	NA	Intergenic	Intergenic	17445	ENSRNOT00000006699	ENSRNOG00000005031	ENSRNOT00000006699			Surf6			protein_coding
169904	chr3	53222687	53223142	+	0	NA	Intergenic	Intergenic	-93112	ENSRNOT00000058819	ENSRNOG00000038559	ENSRNOT00000058819			AABR07052431.1			protein_coding
260342	chr8	54530101	54530328	+	0	NA	Intergenic	Intergenic	-395393	ENSRNOT00000059210	ENSRNOG00000024346	ENSRNOT00000059210			Plet1			protein_coding
241626	chr7	35787518	35787793	+	0	NA	intron (ENSRNOT00000034639, intron 4 of 14)	protein_coding-intron (ENSRNOT00000034639, intron 4 of 14)	13727	ENSRNOT00000034639	ENSRNOG00000007859	ENSRNOT00000034639			Cep83			protein_coding
48555	chr11	36131108	36131566	+	0	NA	Intergenic	Intergenic	55628	ENSRNOT00000002247	ENSRNOG00000001647	ENSRNOT00000002247			Ets2			protein_coding
53025	chr11	75149934	75150459	+	0	NA	Intergenic	Intergenic	-5293	ENSRNOT00000002329	ENSRNOG00000001711	ENSRNOT00000002329			Plaat1			protein_coding
160104	chr20	19353673	19353982	+	0	NA	intron (ENSRNOT00000058151, intron 4 of 4)	protein_coding-intron (ENSRNOT00000000299, intron 4 of 4)	28706	ENSRNOT00000058151	ENSRNOG00000000274	ENSRNOT00000000299			Phyhipl			protein_coding
159051	chr20	10374956	10375564	+	0	NA	intron (ENSRNOT00000045275, intron 5 of 15)	protein_coding-intron (ENSRNOT00000042432, intron 5 of 16)	11403	ENSRNOT00000045275	ENSRNOG00000029528	ENSRNOT00000042432			Cbs			protein_coding
151768	chr2	210457231	210458141	+	0	NA	intron (ENSRNOT00000066501, intron 1 of 15)	protein_coding-intron (ENSRNOT00000066501, intron 1 of 15)	-2949	ENSRNOT00000079993	ENSRNOG00000018569	ENSRNOT00000066501			Ahcyl1			protein_coding
167439	chr3	28986432	28986809	+	0	NA	intron (ENSRNOT00000049884, intron 9 of 13)	protein_coding-intron (ENSRNOT00000049884, intron 9 of 13)	359536	ENSRNOT00000049884	ENSRNOG00000031168	ENSRNOT00000049884			Arhgap15			protein_coding
223337	chr6	11254698	11254977	+	0	NA	intron (ENSRNOT00000021538, intron 7 of 15)	protein_coding-intron (ENSRNOT00000021538, intron 7 of 15)	20095	ENSRNOT00000021538	ENSRNOG00000015796	ENSRNOT00000021538			Msh2			protein_coding
186087	chr4	17020550	17020927	+	0	NA	intron (ENSRNOT00000093578, intron 3 of 18)	protein_coding-intron (ENSRNOT00000093412, intron 3 of 23)	38183	ENSRNOT00000093412	ENSRNOG00000005726	ENSRNOT00000007608			Pclo			protein_coding
85644	chr15	12025029	12025236	+	0	NA	Intergenic	Intergenic	104088	ENSRNOT00000029318	ENSRNOG00000021557	ENSRNOT00000029318			Olr1605			protein_coding
22494	chr1	217788654	217789603	+	0	NA	intron (ENSRNOT00000090653, intron 13 of 25)	protein_coding-intron (ENSRNOT00000028329, intron 14 of 25)	-40500	ENSRNOT00000075089	ENSRNOG00000047035	ENSRNOT00000075089			Fadd			protein_coding
166844	chr3	22036650	22036980	+	0	NA	Intergenic	Intergenic	-1542	ENSRNOT00000037257	ENSRNOG00000025498	ENSRNOT00000037257			Crb2			protein_coding
205791	chr5	27338398	27339227	+	0	NA	intron (ENSRNOT00000066191, intron 1 of 10)	protein_coding-intron (ENSRNOT00000066191, intron 1 of 10)	12050	ENSRNOT00000066191	ENSRNOG00000005673	ENSRNOT00000066191			Runx1t1			protein_coding
161583	chr20	29972432	29972675	+	0	NA	intron (ENSRNOT00000048029, intron 6 of 58)	protein_coding-intron (ENSRNOT00000048029, intron 6 of 58)	17558	ENSRNOT00000048029	ENSRNOG00000033087	ENSRNOT00000048029			Cdh23			protein_coding
98129	chr16	24505956	24506267	+	0	NA	Intergenic	Intergenic	106587	ENSRNOT00000033916	ENSRNOG00000026403	ENSRNOT00000081686			Naf1			protein_coding
200598	chr4	159684545	159684852	+	0	NA	intron (ENSRNOT00000086440, intron 4 of 4)	protein_coding-intron (ENSRNOT00000086440, intron 4 of 4)	12509	ENSRNOT00000086440	ENSRNOG00000057710	ENSRNOT00000086440			Ccnd2			protein_coding
245313	chr7	70703030	70703414	+	0	NA	intron (ENSRNOT00000045964, intron 1 of 22)	protein_coding-intron (ENSRNOT00000045964, intron 1 of 22)	6172	ENSRNOT00000045964	ENSRNOG00000007801	ENSRNOT00000090001			R3hdm2			protein_coding
145304	chr2	142418637	142419465	+	0	NA	intron (ENSRNOT00000019057, intron 2 of 3)	protein_coding-intron (ENSRNOT00000019057, intron 2 of 3)	156815	ENSRNOT00000019057	ENSRNOG00000014153	ENSRNOT00000019057			Lhfpl6			protein_coding
2587	chr1	22958965	22959163	+	0	NA	Intergenic	Intergenic	200852	ENSRNOT00000022184	ENSRNOG00000016411	ENSRNOT00000022184			Rps12			protein_coding
255103	chr8	8220391	8220635	+	0	NA	intron (ENSRNOT00000009418, intron 5 of 23)	protein_coding-intron (ENSRNOT00000009418, intron 5 of 23)	304130	ENSRNOT00000009418	ENSRNOG00000007038	ENSRNOT00000009418			Cntn5			protein_coding
172609	chr3	80924900	80925135	+	0	NA	intron (ENSRNOT00000007771, intron 1 of 11)	protein_coding-intron (ENSRNOT00000007771, intron 1 of 11)	8266	ENSRNOT00000007771	ENSRNOG00000005413	ENSRNOT00000007771			Creb3l1			protein_coding
174754	chr3	104994265	104994980	+	0	NA	intron (ENSRNOT00000044625, intron 10 of 18)	protein_coding-intron (ENSRNOT00000041910, intron 11 of 19)	94940	ENSRNOT00000041910	ENSRNOG00000031760	ENSRNOT00000041910			Fmn1			protein_coding
233605	chr6	107544560	107545047	+	0	NA	Intergenic	Intergenic	-6101	ENSRNOT00000013760	ENSRNOG00000032508	ENSRNOT00000013760			Acot5			protein_coding
114829	chr17	85740956	85741311	+	0	NA	Intergenic	Intergenic	-173277	ENSRNOT00000075188	ENSRNOG00000016716	ENSRNOT00000075188			Armc3			protein_coding
114600	chr17	84094575	84094823	+	0	NA	Intergenic	Intergenic	76599	ENSRNOT00000076558	ENSRNOG00000049452	ENSRNOT00000075983			Nebl			protein_coding
256541	chr8	26404701	26405111	+	0	NA	Intergenic	Intergenic	-8327	ENSRNOT00000063967	ENSRNOG00000006545	ENSRNOT00000081574			Sept7			protein_coding
88234	chr15	38663008	38663395	+	0	NA	intron (ENSRNOT00000074738, intron 8 of 8)	protein_coding-intron (ENSRNOT00000074738, intron 8 of 8)	46783	ENSRNOT00000074738	ENSRNOG00000053891	ENSRNOT00000074738			AABR07018078.1			protein_coding
106063	chr17	9791238	9792258	+	0	NA	promoter-TSS (ENSRNOT00000090536)	protein_coding-promoter-TSS (ENSRNOT00000090536)	33	ENSRNOT00000090536	ENSRNOG00000015616	ENSRNOT00000090536			Rgs14			protein_coding
291237	chr14	14593214	14593636	+	0	NA	intron (ENSRNOT00000002814, intron 18 of 70)	protein_coding-intron (ENSRNOT00000002814, intron 18 of 70)	96129	ENSRNOT00000002814	ENSRNOG00000002053	ENSRNOT00000002814			Fras1			protein_coding
34875	chr10	40339632	40340573	+	0	NA	intron (ENSRNOT00000014464, intron 14 of 25)	protein_coding-intron (ENSRNOT00000014464, intron 14 of 25)	35503	ENSRNOT00000014464	ENSRNOG00000010668	ENSRNOT00000014464			Anxa6			protein_coding
146662	chr2	156072526	156074612	+	0	NA	Intergenic	Intergenic	-59042	ENSRNOT00000014912	ENSRNOG00000011148	ENSRNOT00000014912			Ssr3			protein_coding
101042	chr16	60623208	60624467	+	0	NA	Intergenic	Intergenic	-196363	ENSRNOT00000051720	ENSRNOG00000011474	ENSRNOT00000082091			Ppp1r3b			protein_coding
152960	chr2	223930739	223931333	+	0	NA	Intergenic	Intergenic	-608451	ENSRNOT00000015036	ENSRNOG00000010827	ENSRNOT00000015036			Ptbp2			protein_coding
11973	chr1	125951892	125952676	+	0	NA	intron (ENSRNOT00000031488, intron 1 of 9)	protein_coding-intron (ENSRNOT00000031488, intron 1 of 9)	15472	ENSRNOT00000031488	ENSRNOG00000023496	ENSRNOT00000031488			Fam189a1			protein_coding
220012	chr5	162866445	162867255	+	0	NA	Intergenic	Intergenic	58204	ENSRNOT00000021155	ENSRNOG00000015736	ENSRNOT00000021155			Dhrs3			protein_coding
135487	chr2	24465920	24466118	+	0	NA	intron (ENSRNOT00000073688, intron 1 of 3)	protein_coding-intron (ENSRNOT00000073688, intron 1 of 3)	16534	ENSRNOT00000073688	ENSRNOG00000048342	ENSRNOT00000073688			Tbca			protein_coding
279267	chr9	79044117	79044315	+	0	NA	Intergenic	Intergenic	-75138	ENSRNOT00000057585	ENSRNOG00000014288	ENSRNOT00000057585			Fn1			protein_coding
27181	chr1	261667152	261667467	+	0	NA	intron (ENSRNOT00000076555, intron 1 of 14)	protein_coding-intron (ENSRNOT00000020568, intron 1 of 14)	2275	ENSRNOT00000020568	ENSRNOG00000015220	ENSRNOT00000076555			Crtac1			protein_coding
69752	chr13	90568303	90568983	+	0	NA	intron (ENSRNOT00000082469, intron 6 of 12)	protein_coding-intron (ENSRNOT00000008944, intron 7 of 13)	20823	ENSRNOT00000070812	ENSRNOG00000046996	ENSRNOT00000070812			Pea15			protein_coding
64563	chr13	48612222	48612986	+	0	NA	intron (ENSRNOT00000063882, intron 2 of 10)	protein_coding-intron (ENSRNOT00000063882, intron 2 of 10)	5296	ENSRNOT00000063882	ENSRNOG00000042320	ENSRNOT00000063882			Slc41a1			protein_coding
61134	chr12	47689517	47690648	+	0	NA	Intergenic	Intergenic	-8865	ENSRNOT00000001586	ENSRNOG00000001195	ENSRNOT00000001586			Trpv4			protein_coding
207661	chr5	56655379	56656103	+	0	NA	Intergenic	Intergenic	-79065	ENSRNOT00000029712	ENSRNOG00000024539	ENSRNOT00000029712			Ndufb6			protein_coding
125436	chr19	2107214	2107619	+	0	NA	Intergenic	Intergenic	-285643	ENSRNOT00000018535	ENSRNOG00000013481	ENSRNOT00000018535			Cdh11			protein_coding
218717	chr5	155468689	155469085	+	0	NA	Intergenic	Intergenic	-87155	ENSRNOT00000033670	ENSRNOG00000022039	ENSRNOT00000033670			Zbtb40			protein_coding
65038	chr13	50872565	50872824	+	0	NA	promoter-TSS (ENSRNOT00000004382)	protein_coding-promoter-TSS (ENSRNOT00000004382)	-911	ENSRNOT00000004382	ENSRNOG00000003183	ENSRNOT00000004382			Fmod			protein_coding
206118	chr5	31623283	31624299	+	0	NA	intron (ENSRNOT00000050137, intron 1 of 10)	protein_coding-intron (ENSRNOT00000050137, intron 1 of 10)	55372	ENSRNOT00000050137	ENSRNOG00000005708	ENSRNOT00000050137			Mmp16			protein_coding
223994	chr6	21312188	21312754	+	0	NA	intron (ENSRNOT00000047674, intron 15 of 33)	protein_coding-intron (ENSRNOT00000047674, intron 15 of 33)	-176591	ENSRNOT00000051239	ENSRNOG00000032703	ENSRNOT00000051239			Rasgrp3			protein_coding
74764	chr14	15381662	15382238	+	0	NA	Intergenic	Intergenic	44752	ENSRNOT00000068306	ENSRNOG00000047839	ENSRNOT00000068306			RGD1561699			protein_coding
195160	chr4	117060614	117060880	+	0	NA	intron (ENSRNOT00000057537, intron 6 of 13)	protein_coding-intron (ENSRNOT00000057537, intron 6 of 13)	50906	ENSRNOT00000057537	ENSRNOG00000037871	ENSRNOT00000057537			Sfxn5			protein_coding
226778	chr6	43456334	43456891	+	0	NA	Intergenic	Intergenic	-8332	ENSRNOT00000081110	ENSRNOG00000060694	ENSRNOT00000081110			Adam17			protein_coding
204186	chr5	9062976	9063530	+	0	NA	intron (ENSRNOT00000072210, intron 15 of 16)	protein_coding-intron (ENSRNOT00000072210, intron 15 of 16)	-24659	ENSRNOT00000030053	ENSRNOG00000021702	ENSRNOT00000082023			Mcmdc2			protein_coding
203778	chr5	5287084	5288369	+	0	NA	intron (ENSRNOT00000045373, intron 7 of 14)	protein_coding-intron (ENSRNOT00000010481, intron 6 of 10)	8430	ENSRNOT00000045373	ENSRNOG00000007892	ENSRNOT00000010481			Tram1			protein_coding
84992	chr15	6031804	6032176	+	0	NA	Intergenic	Intergenic	127421	ENSRNOT00000072599	ENSRNOG00000049239	ENSRNOT00000072599			AABR07017006.1			protein_coding
187829	chr4	38846704	38847785	+	0	NA	intron (ENSRNOT00000052063, intron 4 of 30)	protein_coding-intron (ENSRNOT00000052063, intron 4 of 30)	255563	ENSRNOT00000052063	ENSRNOG00000030151	ENSRNOT00000052063			Thsd7a			protein_coding
271795	chr9	10488743	10489682	+	0	NA	exon (ENSRNOT00000072276, exon 17 of 19)	protein_coding-exon (ENSRNOT00000072276, exon 17 of 19)	17470	ENSRNOT00000072276	ENSRNOG00000049511	ENSRNOT00000072276			AABR07066522.1			protein_coding
79607	chr14	71857692	71857973	+	0	NA	intron (ENSRNOT00000078326, intron 1 of 10)	protein_coding-intron (ENSRNOT00000064636, intron 1 of 9)	5102	ENSRNOT00000064636	ENSRNOG00000005261	ENSRNOT00000064636			Fbxl5			protein_coding
244011	chr7	59636957	59637287	+	0	NA	Intergenic	Intergenic	-49737	ENSRNOT00000066396	ENSRNOG00000004909	ENSRNOT00000066396			Cnot2			protein_coding
192547	chr4	84116177	84116733	+	0	NA	intron (ENSRNOT00000085812, intron 2 of 11)	protein_coding-intron (ENSRNOT00000012196, intron 3 of 12)	10876	ENSRNOT00000085812	ENSRNOG00000009172	ENSRNOT00000085812			Cpvl			protein_coding
233002	chr6	103810400	103810882	+	0	NA	Intergenic	Intergenic	-2803	ENSRNOT00000058328	ENSRNOG00000038308	ENSRNOT00000058328			AABR07064998.2			protein_coding
235704	chr6	125961734	125962345	+	0	NA	Intergenic	Intergenic	-56802	ENSRNOT00000089840	ENSRNOG00000006729	ENSRNOT00000088089			Slc24a4			protein_coding
103974	chr16	83382318	83383435	+	0	NA	TTS (ENSRNOT00000031109)	protein_coding-TTS (ENSRNOT00000031109)	24760	ENSRNOT00000031109	ENSRNOG00000023991	ENSRNOT00000031109			Rab20			protein_coding
283874	chr9	116720741	116721041	+	0	NA	intron (ENSRNOT00000029210, intron 17 of 26)	protein_coding-intron (ENSRNOT00000029210, intron 17 of 26)	68361	ENSRNOT00000029210	ENSRNOG00000025273	ENSRNOT00000029210			AABR07068728.1			protein_coding
30347	chr10	5824083	5824315	+	0	NA	Intergenic	Intergenic	-106099	ENSRNOT00000044626	ENSRNOG00000033942	ENSRNOT00000044626			Grin2a			protein_coding
283287	chr9	112950176	112950723	+	0	NA	Intergenic	Intergenic	296096	ENSRNOT00000034759	ENSRNOG00000031348	ENSRNOT00000034759			Tmem232			protein_coding
273206	chr9	19737284	19737583	+	0	NA	intron (ENSRNOT00000013956, intron 1 of 4)	protein_coding-intron (ENSRNOT00000013956, intron 1 of 4)	11712	ENSRNOT00000013956	ENSRNOG00000010350	ENSRNOT00000013956			Rcan2			protein_coding
289480	chrX	156667464	156667697	+	0	NA	intron (ENSRNOT00000085723, intron 1 of 2)	protein_coding-intron (ENSRNOT00000085723, intron 1 of 2)	11620	ENSRNOT00000085723	ENSRNOG00000056659	ENSRNOT00000085723			Mecp2			protein_coding
60264	chr12	42430591	42431352	+	0	NA	Intergenic	Intergenic	-54545	ENSRNOT00000057258	ENSRNOG00000048485	ENSRNOT00000057258			LOC103689988			protein_coding
209435	chr5	72046128	72048121	+	0	NA	Intergenic	Intergenic	-46806	ENSRNOT00000029187	ENSRNOG00000027547	ENSRNOT00000029187			AABR07048308.1			protein_coding
151060	chr2	204916897	204917228	+	0	NA	intron (ENSRNOT00000022200, intron 1 of 2)	protein_coding-intron (ENSRNOT00000022200, intron 1 of 2)	-15097	ENSRNOT00000078376	ENSRNOG00000016571	ENSRNOT00000078376			Ngf			protein_coding
68889	chr13	84493895	84494266	+	0	NA	intron (ENSRNOT00000073696, intron 3 of 6)	protein_coding-intron (ENSRNOT00000031367, intron 4 of 10)	19718	ENSRNOT00000072244	ENSRNOG00000025151	ENSRNOT00000064168			Ildr2			protein_coding
278778	chr9	73372986	73373346	+	0	NA	intron (ENSRNOT00000092717, intron 2 of 5)	protein_coding-intron (ENSRNOT00000092485, intron 2 of 12)	-4891	ENSRNOT00000043627	ENSRNOG00000011841	ENSRNOT00000092485			Map2			protein_coding
284326	chr9	119528458	119529396	+	0	NA	intron (ENSRNOT00000020476, intron 1 of 19)	protein_coding-intron (ENSRNOT00000020476, intron 1 of 19)	11826	ENSRNOT00000020476	ENSRNOG00000014876	ENSRNOT00000082005			Lpin2			protein_coding
222897	chr6	8478469	8479008	+	0	NA	Intergenic	Intergenic	132034	ENSRNOT00000092218	ENSRNOG00000060905	ENSRNOT00000092218			AC111831.2			protein_coding
158160	chr20	5721208	5721763	+	0	NA	intron (ENSRNOT00000092533, intron 1 of 3)	protein_coding-intron (ENSRNOT00000036871, intron 1 of 3)	2252	ENSRNOT00000092533	ENSRNOG00000025909	ENSRNOT00000092533			Uqcc2			protein_coding
180441	chr3	151840289	151841021	+	0	NA	Intergenic	Intergenic	-116001	ENSRNOT00000026964	ENSRNOG00000019848	ENSRNOT00000026964			LOC100910882			protein_coding
16150	chr1	163944678	163945089	+	0	NA	intron (ENSRNOT00000022176, intron 11 of 14)	protein_coding-intron (ENSRNOT00000022176, intron 11 of 14)	-130519	ENSRNOT00000067026	ENSRNOG00000042782	ENSRNOT00000067026			RGD1561870			protein_coding
149225	chr2	187475675	187476090	+	0	NA	intron (ENSRNOT00000038589, intron 23 of 37)	protein_coding-intron (ENSRNOT00000038589, intron 23 of 37)	28381	ENSRNOT00000038589	ENSRNOG00000027894	ENSRNOT00000038589			Iqgap3			protein_coding
129957	chr19	40619832	40620256	+	0	NA	Intergenic	Intergenic	-235389	ENSRNOT00000023823	ENSRNOG00000017602	ENSRNOT00000023823			Il34			protein_coding
157288	chr2	264305528	264306169	+	0	NA	Intergenic	Intergenic	-12802	ENSRNOT00000067843	ENSRNOG00000010658	ENSRNOT00000082532			Cth			protein_coding
146004	chr2	148157717	148157964	+	0	NA	Intergenic	Intergenic	-104270	ENSRNOT00000046641	ENSRNOG00000032715	ENSRNOT00000046641			AABR07010705.1			protein_coding
180368	chr3	151190552	151190811	+	0	NA	intron (ENSRNOT00000026091, intron 3 of 18)	protein_coding-intron (ENSRNOT00000026091, intron 3 of 18)	33442	ENSRNOT00000026091	ENSRNOG00000019152	ENSRNOT00000026091			Trpc4ap			protein_coding
255188	chr8	9033684	9034836	+	0	NA	Intergenic	Intergenic	-509617	ENSRNOT00000009418	ENSRNOG00000007038	ENSRNOT00000009418			Cntn5			protein_coding
286791	chrX	62795444	62796199	+	0	NA	intron (ENSRNOT00000077055, intron 4 of 7)	protein_coding-intron (ENSRNOT00000016669, intron 4 of 7)	41187	ENSRNOT00000016669	ENSRNOG00000012358	ENSRNOT00000077055			Pcyt1b			protein_coding
167009	chr3	22873866	22875006	+	0	NA	intron (ENSRNOT00000086147, intron 7 of 9)	protein_coding-intron (ENSRNOT00000014630, intron 6 of 10)	19668	ENSRNOT00000014630	ENSRNOG00000010897	ENSRNOT00000014630			Nek6			protein_coding
87543	chr15	31730543	31731024	+	0	NA	Intergenic	Intergenic	10917	ENSRNOT00000072127	ENSRNOG00000048203	ENSRNOT00000072127			AABR07017838.2			protein_coding
43769	chr10	102117349	102119208	+	0	NA	Intergenic	Intergenic	-18005	ENSRNOT00000003735	ENSRNOG00000002793	ENSRNOT00000003735			Sstr2			protein_coding
185152	chr4	8414628	8415020	+	0	NA	Intergenic	Intergenic	87456	ENSRNOT00000036164	ENSRNOG00000021533	ENSRNOT00000036164			AABR07059201.1			protein_coding
105296	chr17	5395951	5397234	+	0	NA	intron (ENSRNOT00000037597, intron 2 of 9)	protein_coding-intron (ENSRNOT00000037597, intron 2 of 9)	14558	ENSRNOT00000037597	ENSRNOG00000018400	ENSRNOT00000037597			Golm1			protein_coding
26522	chr1	255393871	255394266	+	0	NA	Intergenic	Intergenic	-17235	ENSRNOT00000024941	ENSRNOG00000018494	ENSRNOT00000024941			Ppp1r3c			protein_coding
261959	chr8	65310459	65310711	+	0	NA	Intergenic	Intergenic	276842	ENSRNOT00000016491	ENSRNOG00000012015	ENSRNOT00000016491			Lrrc49			protein_coding
28233	chr1	270388595	270388931	+	0	NA	intron (ENSRNOT00000015979, intron 1 of 25)	protein_coding-intron (ENSRNOT00000015979, intron 1 of 25)	84103	ENSRNOT00000015979	ENSRNOG00000011313	ENSRNOT00000015979			Sorcs1			protein_coding
97718	chr16	21953185	21954934	+	0	NA	Intergenic	Intergenic	162775	ENSRNOT00000078734	ENSRNOG00000059091	ENSRNOT00000078734			Potem			protein_coding
46211	chr11	11436942	11437696	+	0	NA	intron (ENSRNOT00000090497, intron 2 of 22)	protein_coding-intron (ENSRNOT00000088878, intron 2 of 28)	147759	ENSRNOT00000088878	ENSRNOG00000029598	ENSRNOT00000066439			Robo2			protein_coding
49892	chr11	52355539	52355817	+	0	NA	Intergenic	Intergenic	-472438	ENSRNOT00000035340	ENSRNOG00000028005	ENSRNOT00000035340			Ccdc54			protein_coding
289451	chrX	156223744	156223961	+	0	NA	Intergenic	Intergenic	-3978	ENSRNOT00000083949	ENSRNOG00000060839	ENSRNOT00000083949			LOC690348			protein_coding
224524	chr6	25393184	25394238	+	0	NA	Intergenic	Intergenic	-78200	ENSRNOT00000008983	ENSRNOG00000027042	ENSRNOT00000008983			Srd5a2			protein_coding
127376	chr19	21140426	21140740	+	0	NA	Intergenic	Intergenic	-77882	ENSRNOT00000049285	ENSRNOG00000015121	ENSRNOT00000049285			N4bp1			protein_coding
32127	chr10	16969765	16971722	+	0	NA	exon (ENSRNOT00000005383, exon 1 of 4)	protein_coding-exon (ENSRNOT00000005383, exon 1 of 4)	117	ENSRNOT00000005383	ENSRNOG00000003977	ENSRNOT00000005383			Dusp1			protein_coding
159609	chr20	14154063	14154792	+	0	NA	Intergenic	Intergenic	39263	ENSRNOT00000058237	ENSRNOG00000038258	ENSRNOT00000058237			Upb1			protein_coding
158246	chr20	6163379	6163650	+	0	NA	Intergenic	Intergenic	30630	ENSRNOT00000000623	ENSRNOG00000000516	ENSRNOT00000000623			Pxt1			protein_coding
169335	chr3	48207216	48207567	+	0	NA	intron (ENSRNOT00000087711, intron 9 of 25)	protein_coding-intron (ENSRNOT00000007218, intron 8 of 24)	101292	ENSRNOT00000007218	ENSRNOG00000005307	ENSRNOT00000007218			Slc4a10			protein_coding
149762	chr2	193349373	193349885	+	0	NA	Intergenic	Intergenic	-14627	ENSRNOT00000012691	ENSRNOG00000009581	ENSRNOT00000012691			Lce1m			protein_coding
43222	chr10	97375580	97376334	+	0	NA	Intergenic	Intergenic	129546	ENSRNOT00000042056	ENSRNOG00000033613	ENSRNOT00000042056			AABR07030647.1			protein_coding
162566	chr20	40228562	40228920	+	0	NA	Intergenic	Intergenic	-7696	ENSRNOT00000000743	ENSRNOG00000000605	ENSRNOT00000000743			Hs3st5			protein_coding
97264	chr16	19585277	19585654	+	0	NA	Intergenic	Intergenic	-2079	ENSRNOT00000090131	ENSRNOG00000060701	ENSRNOT00000090131			AC130232.2			protein_coding
35367	chr10	43614665	43615025	+	0	NA	intron (ENSRNOT00000039335, intron 1 of 18)	protein_coding-intron (ENSRNOT00000039335, intron 1 of 18)	914	ENSRNOT00000039335	ENSRNOG00000027008	ENSRNOT00000077764			Igtp			protein_coding
2220	chr1	20077143	20077562	+	0	NA	intron (ENSRNOT00000061404, intron 15 of 19)	protein_coding-intron (ENSRNOT00000061404, intron 15 of 19)	54559	ENSRNOT00000061404	ENSRNOG00000011720	ENSRNOT00000061404			L3mbtl3			protein_coding
74386	chr14	12205633	12207838	+	0	NA	Intergenic	Intergenic	-11818	ENSRNOT00000003237	ENSRNOG00000002361	ENSRNOT00000003237			Prkg2			protein_coding
11877	chr1	125525446	125526328	+	0	NA	intron (ENSRNOT00000022049, intron 5 of 13)	protein_coding-intron (ENSRNOT00000022049, intron 5 of 13)	158607	ENSRNOT00000022049	ENSRNOG00000016358	ENSRNOT00000022049			Apba2			protein_coding
72888	chr13	113173203	113173508	+	0	NA	Intergenic	Intergenic	-200223	ENSRNOT00000009900	ENSRNOG00000007324	ENSRNOT00000009900			Plxna2			protein_coding
232505	chr6	100521180	100521636	+	0	NA	intron (ENSRNOT00000011220, intron 9 of 10)	protein_coding-intron (ENSRNOT00000011220, intron 9 of 10)	184182	ENSRNOT00000011220	ENSRNOG00000008451	ENSRNOT00000011220			Fut8			protein_coding
258203	chr8	39444631	39445310	+	0	NA	intron (ENSRNOT00000091894, intron 2 of 13)	protein_coding-intron (ENSRNOT00000048875, intron 2 of 14)	-7700	ENSRNOT00000076158	ENSRNOG00000028856	ENSRNOT00000048875			Pknox2			protein_coding
176179	chr3	116535824	116536859	+	0	NA	Intergenic	Intergenic	-363537	ENSRNOT00000090802	ENSRNOG00000004812	ENSRNOT00000066101			Sema6d			protein_coding
200563	chr4	159482278	159484029	+	0	NA	promoter-TSS (ENSRNOT00000088333)	protein_coding-promoter-TSS (ENSRNOT00000088333)	22	ENSRNOT00000089513	ENSRNOG00000055036	ENSRNOT00000089513			RGD1311164			protein_coding
102399	chr16	72995586	72996157	+	0	NA	intron (ENSRNOT00000048602, intron 3 of 9)	protein_coding-intron (ENSRNOT00000048602, intron 3 of 9)	157050	ENSRNOT00000048602	ENSRNOG00000042690	ENSRNOT00000048602			Zmat4			protein_coding
213196	chr5	117760862	117761186	+	0	NA	intron (ENSRNOT00000081971, intron 1 of 48)	protein_coding-intron (ENSRNOT00000081971, intron 1 of 48)	-6453	ENSRNOT00000011405	ENSRNOG00000008298	ENSRNOT00000011405			Dock7			protein_coding
200213	chr4	157063950	157064693	+	0	NA	intron (ENSRNOT00000015570, intron 10 of 17)	protein_coding-intron (ENSRNOT00000015570, intron 10 of 17)	6720	ENSRNOT00000040592	ENSRNOG00000033956	ENSRNOT00000040592			AC128967.2			protein_coding
44036	chr10	103478296	103478632	+	0	NA	intron (ENSRNOT00000035639, intron 1 of 3)	protein_coding-intron (ENSRNOT00000035639, intron 1 of 3)	2689	ENSRNOT00000035639	ENSRNOG00000036728	ENSRNOT00000035639			Cd300lb			protein_coding
211404	chr5	95074959	95075399	+	0	NA	Intergenic	Intergenic	-1830977	ENSRNOT00000075474	ENSRNOG00000005711	ENSRNOT00000075474			Ptprd			protein_coding
60072	chr12	41056245	41056563	+	0	NA	Intergenic	Intergenic	-17420	ENSRNOT00000001844	ENSRNOG00000001368	ENSRNOT00000001844			Rph3a			protein_coding
109433	chr17	34414682	34415483	+	0	NA	Intergenic	Intergenic	-250790	ENSRNOT00000092101	ENSRNOG00000060266	ENSRNOT00000090706			Exoc2			protein_coding
182949	chr3	168207660	168208292	+	0	NA	Intergenic	Intergenic	83303	ENSRNOT00000070809	ENSRNOG00000050932	ENSRNOT00000070809			Pfdn4			protein_coding
1959	chr1	17186806	17187515	+	0	NA	intron (ENSRNOT00000020102, intron 4 of 4)	protein_coding-intron (ENSRNOT00000020102, intron 4 of 4)	190887	ENSRNOT00000020102	ENSRNOG00000014979	ENSRNOT00000020102			Themis			protein_coding
198801	chr4	146136898	146137706	+	0	NA	intron (ENSRNOT00000008342, intron 4 of 13)	protein_coding-intron (ENSRNOT00000008342, intron 4 of 13)	30916	ENSRNOT00000008342	ENSRNOG00000005697	ENSRNOT00000008342			Slc6a11			protein_coding
151504	chr2	207756729	207757043	+	0	NA	Intergenic	Intergenic	-166889	ENSRNOT00000019997	ENSRNOG00000014686	ENSRNOT00000051835			Kcnd3			protein_coding
237366	chr6	136652718	136653247	+	0	NA	Intergenic	Intergenic	-29144	ENSRNOT00000017454	ENSRNOG00000012843	ENSRNOT00000017454			Aspg			protein_coding
291839	chr7	20890829	20891178	+	0	NA	Intergenic	Intergenic	428922	ENSRNOT00000088383	ENSRNOG00000051596	ENSRNOT00000088383			AABR07056131.1			protein_coding
183197	chr3	170763438	170763636	+	0	NA	Intergenic	Intergenic	191862	ENSRNOT00000084990	ENSRNOG00000053384	ENSRNOT00000084990			Bmp7			protein_coding
122386	chr18	63023225	63023523	+	0	NA	promoter-TSS (ENSRNOT00000085655)	protein_coding-promoter-TSS (ENSRNOT00000085655)	-556	ENSRNOT00000085655	ENSRNOG00000018516	ENSRNOT00000085655			Impa2			protein_coding
62677	chr13	25701465	25701737	+	0	NA	intron (ENSRNOT00000020892, intron 11 of 29)	protein_coding-intron (ENSRNOT00000020892, intron 11 of 29)	44618	ENSRNOT00000020892	ENSRNOG00000015508	ENSRNOT00000020892			Relch			protein_coding
11627	chr1	124392473	124393066	+	0	NA	Intergenic	Intergenic	-84395	ENSRNOT00000048744	ENSRNOG00000029078	ENSRNOT00000048744			Hmgn5b			protein_coding
261909	chr8	64979664	64980108	+	0	NA	Intergenic	Intergenic	-179419	ENSRNOT00000073122	ENSRNOG00000050690	ENSRNOT00000073122			Nr2e3			protein_coding
259299	chr8	48829837	48830241	+	0	NA	exon (ENSRNOT00000064041, exon 8 of 11)	protein_coding-exon (ENSRNOT00000064041, exon 8 of 11)	20632	ENSRNOT00000016580	ENSRNOG00000012430	ENSRNOT00000016580			Cxcr5			protein_coding
272299	chr9	13555722	13555964	+	0	NA	Intergenic	Intergenic	-41883	ENSRNOT00000067626	ENSRNOG00000011784	ENSRNOT00000067626			Mocs1			protein_coding
188926	chr4	54139673	54140173	+	0	NA	Intergenic	Intergenic	871492	ENSRNOT00000056996	ENSRNOG00000021468	ENSRNOT00000075324			Grm8			protein_coding
283368	chr9	113487666	113488069	+	0	NA	intron (ENSRNOT00000067974, intron 1 of 6)	protein_coding-intron (ENSRNOT00000067974, intron 1 of 6)	16738	ENSRNOT00000067974	ENSRNOG00000042189	ENSRNOT00000067974			Rab31			protein_coding
87183	chr15	26368796	26369611	+	0	NA	Intergenic	Intergenic	-193558	ENSRNOT00000020175	ENSRNOG00000014982	ENSRNOT00000020175			Slc35f4			protein_coding
60062	chr12	41013260	41013582	+	0	NA	Intergenic	Intergenic	-60403	ENSRNOT00000001844	ENSRNOG00000001368	ENSRNOT00000001844			Rph3a			protein_coding
63855	chr13	42620354	42621023	+	0	NA	intron (ENSRNOT00000038020, intron 3 of 15)	protein_coding-intron (ENSRNOT00000038020, intron 3 of 15)	264752	ENSRNOT00000038020	ENSRNOG00000021553	ENSRNOT00000038020			Nckap5			protein_coding
145940	chr2	147615725	147615943	+	0	NA	intron (ENSRNOT00000022507, intron 3 of 6)	protein_coding-intron (ENSRNOT00000022507, intron 3 of 6)	77248	ENSRNOT00000022507	ENSRNOG00000016617	ENSRNOT00000022507			Wwtr1			protein_coding
111741	chr17	59862366	59862568	+	0	NA	intron (ENSRNOT00000025828, intron 3 of 6)	protein_coding-intron (ENSRNOT00000025828, intron 3 of 6)	17686	ENSRNOT00000025828	ENSRNOG00000018972	ENSRNOT00000025828			Rab18			protein_coding
203181	chr4	182537462	182537718	+	0	NA	intron (ENSRNOT00000002528, intron 2 of 11)	protein_coding-intron (ENSRNOT00000002528, intron 2 of 11)	54396	ENSRNOT00000002528	ENSRNOG00000001851	ENSRNOT00000002528			Far2			protein_coding
178160	chr3	131286526	131287522	+	0	NA	Intergenic	Intergenic	-64563	ENSRNOT00000010835	ENSRNOG00000008088	ENSRNOT00000010835			Btbd3			protein_coding
26114	chr1	251103928	251104202	+	0	NA	Intergenic	Intergenic	-41188	ENSRNOT00000083555	ENSRNOG00000011068	ENSRNOT00000083555			Papss2			protein_coding
96254	chr16	9100988	9101410	+	0	NA	intron (ENSRNOT00000027198, intron 2 of 7)	protein_coding-intron (ENSRNOT00000027198, intron 2 of 7)	8897	ENSRNOT00000027198	ENSRNOG00000020078	ENSRNOT00000027198			Vstm4			protein_coding
250888	chr7	121841316	121842181	+	0	NA	promoter-TSS (ENSRNOT00000024673)	protein_coding-promoter-TSS (ENSRNOT00000024673)	-107	ENSRNOT00000024673	ENSRNOG00000018316	ENSRNOT00000024673			Grap2			protein_coding
79252	chr14	68351753	68352113	+	0	NA	Intergenic	Intergenic	-1181572	ENSRNOT00000005477	ENSRNOG00000003840	ENSRNOT00000005477			Slit2			protein_coding
200628	chr4	159946817	159947152	+	0	NA	Intergenic	Intergenic	-73488	ENSRNOT00000078802	ENSRNOG00000060689	ENSRNOT00000078802			Parp11			protein_coding
21586	chr1	210607598	210608128	+	0	NA	intron (ENSRNOT00000031734, intron 6 of 11)	protein_coding-intron (ENSRNOT00000031734, intron 6 of 11)	131737	ENSRNOT00000031734	ENSRNOG00000016737	ENSRNOT00000031734			Tcerg1l			protein_coding
50775	chr11	60648764	60648994	+	0	NA	intron (ENSRNOT00000093233, intron 1 of 2)	protein_coding-intron (ENSRNOT00000059735, intron 6 of 7)	1414	ENSRNOT00000093233	ENSRNOG00000002052	ENSRNOT00000059735			Ccdc80			protein_coding
84033	chr14	114669210	114669628	+	0	NA	intron (ENSRNOT00000008210, intron 1 of 37)	protein_coding-intron (ENSRNOT00000008210, intron 1 of 37)	-20246	ENSRNOT00000083528	ENSRNOG00000005434	ENSRNOT00000084595			Sptbn1			protein_coding
206109	chr5	31583744	31584634	+	0	NA	intron (ENSRNOT00000050137, intron 1 of 10)	protein_coding-intron (ENSRNOT00000050137, intron 1 of 10)	15770	ENSRNOT00000050137	ENSRNOG00000005708	ENSRNOT00000050137			Mmp16			protein_coding
25569	chr1	246568415	246569463	+	0	NA	intron (ENSRNOT00000019816, intron 3 of 10)	protein_coding-intron (ENSRNOT00000019816, intron 3 of 10)	216421	ENSRNOT00000019816	ENSRNOG00000014768	ENSRNOT00000019816			Glis3			protein_coding
33099	chr10	24241712	24242462	+	0	NA	Intergenic	Intergenic	327193	ENSRNOT00000071435	ENSRNOG00000028845	ENSRNOT00000071435			Ebf1			protein_coding
255179	chr8	8916782	8917773	+	0	NA	Intergenic	Intergenic	-392634	ENSRNOT00000009418	ENSRNOG00000007038	ENSRNOT00000009418			Cntn5			protein_coding
102002	chr16	70466660	70467670	+	0	NA	Intergenic	Intergenic	-177309	ENSRNOT00000045955	ENSRNOG00000046342	ENSRNOT00000045955			LOC100359503			protein_coding
198932	chr4	146710554	146711058	+	0	NA	intron (ENSRNOT00000067532, intron 17 of 17)	protein_coding-intron (ENSRNOT00000067532, intron 17 of 17)	112393	ENSRNOT00000067532	ENSRNOG00000007486	ENSRNOT00000067532			Atg7			protein_coding
183133	chr3	170267918	170268640	+	0	NA	Intergenic	Intergenic	15378	ENSRNOT00000005871	ENSRNOG00000004451	ENSRNOT00000005871			Mc3r			protein_coding
245883	chr7	75666205	75666527	+	0	NA	Intergenic	Intergenic	-69090	ENSRNOT00000035628	ENSRNOG00000008195	ENSRNOT00000035628			Ywhaz			protein_coding
268187	chr8	116499890	116500138	+	0	NA	Intergenic	Intergenic	-30099	ENSRNOT00000024193	ENSRNOG00000017704	ENSRNOT00000085915			Sema3f			protein_coding
222618	chr6	7164926	7166004	+	0	NA	Intergenic	Intergenic	-107151	ENSRNOT00000045996	ENSRNOG00000031263	ENSRNOT00000045996			Haao			protein_coding
28089	chr1	268569313	268569774	+	0	NA	intron (ENSRNOT00000065001, intron 15 of 25)	protein_coding-intron (ENSRNOT00000065001, intron 15 of 25)	380266	ENSRNOT00000065001	ENSRNOG00000028832	ENSRNOT00000065001			Sorcs3			protein_coding
79067	chr14	65614357	65614563	+	0	NA	Intergenic	Intergenic	-461447	ENSRNOT00000071542	ENSRNOG00000048944	ENSRNOT00000071542			AABR07015596.1			protein_coding
39194	chr10	69881281	69882099	+	0	NA	Intergenic	Intergenic	144268	ENSRNOT00000076773	ENSRNOG00000007455	ENSRNOT00000076773			Tmem132e			protein_coding
279996	chr9	84550639	84551604	+	0	NA	Intergenic	Intergenic	-18476	ENSRNOT00000020161	ENSRNOG00000014718	ENSRNOT00000020161			Acsl3			protein_coding
45323	chr10	110140123	110141168	+	0	NA	intron (ENSRNOT00000054939, intron 1 of 4)	protein_coding-intron (ENSRNOT00000054939, intron 1 of 4)	862	ENSRNOT00000054939	ENSRNOG00000036677	ENSRNOT00000086096			Slc16a3			protein_coding
150508	chr2	200011975	200012831	+	0	NA	Intergenic	Intergenic	-8960	ENSRNOT00000088041	ENSRNOG00000018220	ENSRNOT00000088041			Pde4dip			protein_coding
271236	chr9	4527938	4528573	+	0	NA	Intergenic	Intergenic	-80540	ENSRNOT00000061882	ENSRNOG00000011871	ENSRNOT00000061882			AABR07066180.1			protein_coding
172207	chr3	72555936	72556804	+	0	NA	Intergenic	Intergenic	15832	ENSRNOT00000012379	ENSRNOG00000009227	ENSRNOT00000012379			Aplnr			protein_coding
228349	chr6	55463581	55464861	+	0	NA	Intergenic	Intergenic	-1561	ENSRNOT00000006682	ENSRNOG00000005023	ENSRNOT00000091213			Agr2			protein_coding
269044	chr8	121721449	121721847	+	0	NA	Intergenic	Intergenic	251477	ENSRNOT00000012114	ENSRNOG00000008981	ENSRNOT00000012114			Pdcd6ip			protein_coding
197466	chr4	132776928	132777610	+	0	NA	Intergenic	Intergenic	-36331	ENSRNOT00000007185	ENSRNOG00000005353	ENSRNOT00000007185			Rybp			protein_coding
26015	chr1	250599191	250599542	+	0	NA	intron (ENSRNOT00000077135, intron 6 of 19)	protein_coding-intron (ENSRNOT00000016688, intron 7 of 20)	27478	ENSRNOT00000077135	ENSRNOG00000012196	ENSRNOT00000016688			Asah2			protein_coding
124858	chr18	82503631	82504198	+	0	NA	Intergenic	Intergenic	682787	ENSRNOT00000058199	ENSRNOG00000038225	ENSRNOT00000058199			Fbxo15			protein_coding
132980	chr19	59734737	59735836	+	0	NA	Intergenic	Intergenic	138125	ENSRNOT00000027088	ENSRNOG00000019980	ENSRNOT00000027088			Tomm20			protein_coding
89645	chr15	48286335	48286822	+	0	NA	Intergenic	Intergenic	-2030	ENSRNOT00000038336	ENSRNOG00000013326	ENSRNOT00000038336			Hmbox1			protein_coding
116471	chr18	9176736	9177395	+	0	NA	Intergenic	Intergenic	-816381	ENSRNOT00000021170	ENSRNOG00000015602	ENSRNOT00000021170			Cdh2			protein_coding
113906	chr17	78179081	78179831	+	0	NA	Intergenic	Intergenic	320425	ENSRNOT00000079260	ENSRNOG00000014886	ENSRNOT00000020220			Fam107b			protein_coding
65227	chr13	51848515	51848888	+	0	NA	intron (ENSRNOT00000006969, intron 6 of 17)	protein_coding-intron (ENSRNOT00000006969, intron 6 of 17)	52834	ENSRNOT00000006747	ENSRNOG00000005038	ENSRNOT00000006747			Ube2t			protein_coding
8299	chr1	85133559	85133863	+	0	NA	Intergenic	Intergenic	-10078	ENSRNOT00000071691	ENSRNOG00000047901	ENSRNOT00000071691			Acp7			protein_coding
247921	chr7	98053132	98053945	+	0	NA	Intergenic	Intergenic	44730	ENSRNOT00000010361	ENSRNOG00000006738	ENSRNOT00000010361			Fbxo32			protein_coding
276449	chr9	50406362	50406573	+	0	NA	Intergenic	Intergenic	-120344	ENSRNOT00000036990	ENSRNOG00000023576	ENSRNOT00000036990			RGD1305645			protein_coding
123744	chr18	73969419	73970031	+	0	NA	Intergenic	Intergenic	-36321	ENSRNOT00000086400	ENSRNOG00000051848	ENSRNOT00000086400			AABR07032622.1			protein_coding
180149	chr3	149810175	149810980	+	0	NA	intron (ENSRNOT00000071772, intron 9 of 11)	protein_coding-intron (ENSRNOT00000021418, intron 14 of 14)	7956	ENSRNOT00000071772	ENSRNOG00000015637	ENSRNOT00000071772			LOC690507			protein_coding
82371	chr14	97532169	97534025	+	0	NA	Intergenic	Intergenic	-153024	ENSRNOT00000074877	ENSRNOG00000050580	ENSRNOT00000074877			Pom121l12			protein_coding
236842	chr6	132935118	132935376	+	0	NA	Intergenic	Intergenic	23299	ENSRNOT00000041903	ENSRNOG00000004650	ENSRNOT00000041903			Begain			protein_coding
6892	chr1	59166898	59167096	+	0	NA	intron (ENSRNOT00000017442, intron 1 of 5)	protein_coding-intron (ENSRNOT00000017442, intron 1 of 5)	10746	ENSRNOT00000017442	ENSRNOG00000012988	ENSRNOT00000017442			Lix1			protein_coding
94056	chr15	105641600	105642119	+	0	NA	intron (ENSRNOT00000014300, intron 1 of 9)	protein_coding-intron (ENSRNOT00000014300, intron 1 of 9)	1762	ENSRNOT00000014300	ENSRNOG00000010737	ENSRNOT00000014300			Mbnl2			protein_coding
262995	chr8	71167459	71169076	+	0	NA	exon (ENSRNOT00000021337, exon 2 of 9)	protein_coding-exon (ENSRNOT00000021337, exon 2 of 9)	170	ENSRNOT00000081375	ENSRNOG00000015896	ENSRNOT00000081375			Rbpms2			protein_coding
68862	chr13	84261779	84263474	+	0	NA	Intergenic	Intergenic	-45260	ENSRNOT00000087096	ENSRNOG00000003581	ENSRNOT00000087096			Pou2f1			protein_coding
195558	chr4	119308756	119309078	+	0	NA	intron (ENSRNOT00000012645, intron 1 of 10)	protein_coding-intron (ENSRNOT00000012645, intron 1 of 10)	18905	ENSRNOT00000012645	ENSRNOG00000009347	ENSRNOT00000012645			Arhgap25			protein_coding
185361	chr4	10046334	10046545	+	0	NA	intron (ENSRNOT00000065039, intron 3 of 17)	protein_coding-intron (ENSRNOT00000065039, intron 3 of 17)	26090	ENSRNOT00000065039	ENSRNOG00000043035	ENSRNOT00000065039			Fbxl13			protein_coding
201594	chr4	170933265	170933594	+	0	NA	promoter-TSS (ENSRNOT00000007779)	protein_coding-promoter-TSS (ENSRNOT00000007779)	-811	ENSRNOT00000007779	ENSRNOG00000005809	ENSRNOT00000007779			Arhgdib			protein_coding
1501	chr1	13985526	13987270	+	0	NA	Intergenic	Intergenic	-70804	ENSRNOT00000015927	ENSRNOG00000011460	ENSRNOT00000015927			Arfgef3			protein_coding
188520	chr4	48990120	48990822	+	0	NA	Intergenic	Intergenic	-26840	ENSRNOT00000007476	ENSRNOG00000005496	ENSRNOT00000007476			Ing3			protein_coding
284544	chrX	1740809	1742183	+	0	NA	exon (ENSRNOT00000031115, exon 1 of 26)	protein_coding-exon (ENSRNOT00000031115, exon 1 of 26)	205	ENSRNOT00000031115	ENSRNOG00000019164	ENSRNOT00000031115			Uba1			protein_coding
78706	chr14	60696274	60696897	+	0	NA	Intergenic	Intergenic	38899	ENSRNOT00000070892	ENSRNOG00000049244	ENSRNOT00000070892			Sepsecs			protein_coding
212679	chr5	113512853	113513606	+	0	NA	intron (ENSRNOT00000010173, intron 4 of 5)	protein_coding-intron (ENSRNOT00000010173, intron 4 of 5)	19649	ENSRNOT00000010173	ENSRNOG00000007299	ENSRNOT00000010173			Caap1			protein_coding
237761	chr6	140096889	140097563	+	0	NA	Intergenic	Intergenic	5099	ENSRNOT00000072238	ENSRNOG00000050118	ENSRNOT00000072238			AABR07065750.2			protein_coding
251006	chr7	122341454	122341999	+	0	NA	promoter-TSS (ENSRNOT00000078345)	protein_coding-promoter-TSS (ENSRNOT00000078345)	-783	ENSRNOT00000078345	ENSRNOG00000018803	ENSRNOT00000088814			Mrtfa			protein_coding
234704	chr6	115533830	115534440	+	0	NA	Intergenic	Intergenic	-20781	ENSRNOT00000005881	ENSRNOG00000004458	ENSRNOT00000005881			Ston2			protein_coding
289493	chrX	156851483	156851766	+	0	NA	Intergenic	Intergenic	-2970	ENSRNOT00000083442	ENSRNOG00000054765	ENSRNOT00000083442			Renbp			protein_coding
185307	chr4	9688084	9688648	+	0	NA	intron (ENSRNOT00000061858, intron 31 of 64)	protein_coding-intron (ENSRNOT00000010521, intron 31 of 63)	-133175	ENSRNOT00000015733	ENSRNOG00000011616	ENSRNOT00000015733			Slc26a5			protein_coding
72959	chr13	113569992	113570963	+	0	NA	exon (ENSRNOT00000009900, exon 32 of 32)	protein_coding-exon (ENSRNOT00000009900, exon 32 of 32)	-121455	ENSRNOT00000084709	ENSRNOG00000045558	ENSRNOT00000057160			Cd34			protein_coding
49657	chr11	48448841	48449262	+	0	NA	Intergenic	Intergenic	524081	ENSRNOT00000060577	ENSRNOG00000039517	ENSRNOT00000060577			Zpld1			protein_coding
86327	chr15	16799768	16800249	+	0	NA	Intergenic	Intergenic	-975684	ENSRNOT00000061169	ENSRNOG00000007206	ENSRNOT00000061169			LOC361016			protein_coding
13569	chr1	140304283	140305295	+	0	NA	Intergenic	Intergenic	-42286	ENSRNOT00000041839	ENSRNOG00000018674	ENSRNOT00000046849			Ntrk3			protein_coding
117974	chr18	25868629	25869239	+	0	NA	intron (ENSRNOT00000027771, intron 4 of 12)	protein_coding-intron (ENSRNOT00000027771, intron 4 of 12)	-93921	ENSRNOT00000078822	ENSRNOG00000020478	ENSRNOT00000027771			Camk4			protein_coding
40402	chr10	78500756	78501419	+	0	NA	Intergenic	Intergenic	84141	ENSRNOT00000042211	ENSRNOG00000032558	ENSRNOT00000042211			AABR07030263.1			protein_coding
245914	chr7	75771556	75773633	+	0	NA	Intergenic	Intergenic	37242	ENSRNOT00000084114	ENSRNOG00000060956	ENSRNOT00000084114			Zfp706			protein_coding
31347	chr10	11666341	11666700	+	0	NA	intron (ENSRNOT00000007079, intron 3 of 30)	protein_coding-intron (ENSRNOT00000007079, intron 3 of 30)	-57512	ENSRNOT00000008966	ENSRNOG00000005418	ENSRNOT00000008966			Trap1			protein_coding
229164	chr6	64408630	64409450	+	0	NA	intron (ENSRNOT00000093290, intron 2 of 4)	protein_coding-intron (ENSRNOT00000050222, intron 2 of 29)	111104	ENSRNOT00000093290	ENSRNOG00000004067	ENSRNOT00000093147			Nrcam			protein_coding
165947	chr3	12086640	12086915	+	0	NA	intron (ENSRNOT00000082696, intron 9 of 33)	protein_coding-intron (ENSRNOT00000082696, intron 9 of 33)	-56900	ENSRNOT00000022327	ENSRNOG00000022274	ENSRNOT00000022327			Slc2a8			protein_coding
149494	chr2	188890135	188890487	+	0	NA	intron (ENSRNOT00000028117, intron 2 of 7)	protein_coding-intron (ENSRNOT00000028117, intron 2 of 7)	46238	ENSRNOT00000028117	ENSRNOG00000020706	ENSRNOT00000028117			Kcnn3			protein_coding
96510	chr16	10860692	10861372	+	0	NA	Intergenic	Intergenic	-58520	ENSRNOT00000079554	ENSRNOG00000052469	ENSRNOT00000079554			Bmpr1a			protein_coding
220950	chr5	168950353	168950943	+	0	NA	intron (ENSRNOT00000093092, intron 3 of 3)	protein_coding-intron (ENSRNOT00000067481, intron 3 of 3)	35182	ENSRNOT00000092964	ENSRNOG00000018602	ENSRNOT00000092964			Camta1			protein_coding
205329	chr5	22524400	22524713	+	0	NA	intron (ENSRNOT00000087182, intron 4 of 6)	protein_coding-intron (ENSRNOT00000009744, intron 3 of 5)	131824	ENSRNOT00000087182	ENSRNOG00000006919	ENSRNOT00000009744			Clvs1			protein_coding
64048	chr13	44343744	44345913	+	0	NA	intron (ENSRNOT00000005006, intron 1 of 7)	protein_coding-intron (ENSRNOT00000005006, intron 1 of 7)	907	ENSRNOT00000005006	ENSRNOG00000003769	ENSRNOT00000005006			Tmem163			protein_coding
218704	chr5	155395540	155395965	+	0	NA	Intergenic	Intergenic	-14020	ENSRNOT00000033670	ENSRNOG00000022039	ENSRNOT00000033670			Zbtb40			protein_coding
81417	chr14	85396993	85397205	+	0	NA	intron (ENSRNOT00000057361, intron 1 of 7)	protein_coding-intron (ENSRNOT00000057361, intron 1 of 7)	1433	ENSRNOT00000057361	ENSRNOG00000033575	ENSRNOT00000057361			Emid1			protein_coding
29676	chr10	439041	439501	+	0	NA	Intergenic	Intergenic	232925	ENSRNOT00000044108	ENSRNOG00000022305	ENSRNOT00000044108			Abcc1			protein_coding
200828	chr4	161710050	161710370	+	0	NA	Intergenic	Intergenic	-10291	ENSRNOT00000055886	ENSRNOG00000042939	ENSRNOT00000008196			Nrip2			protein_coding
147661	chr2	173599620	173599954	+	0	NA	Intergenic	Intergenic	-36514	ENSRNOT00000081423	ENSRNOG00000009792	ENSRNOT00000013111			Zbbx			protein_coding
166099	chr3	12817598	12818833	+	0	NA	intron (ENSRNOT00000023172, intron 7 of 9)	protein_coding-intron (ENSRNOT00000023172, intron 7 of 9)	126279	ENSRNOT00000023172	ENSRNOG00000017172	ENSRNOT00000023172			Mvb12b			protein_coding
189791	chr4	59369114	59369520	+	0	NA	intron (ENSRNOT00000034929, intron 1 of 1)	protein_coding-intron (ENSRNOT00000034929, intron 1 of 1)	3918	ENSRNOT00000034929	ENSRNOG00000027055	ENSRNOT00000034929			LOC689042			protein_coding
277927	chr9	67044268	67044632	+	0	NA	intron (ENSRNOT00000023678, intron 38 of 64)	protein_coding-intron (ENSRNOT00000023678, intron 38 of 64)	-85809	ENSRNOT00000023796	ENSRNOG00000017631	ENSRNOT00000023796			Cyp20a1			protein_coding
272607	chr9	15580348	15580711	+	0	NA	intron (ENSRNOT00000020516, intron 1 of 5)	protein_coding-intron (ENSRNOT00000020516, intron 1 of 5)	2027	ENSRNOT00000020516	ENSRNOG00000015297	ENSRNOT00000020516			RGD1561662			protein_coding
279601	chr9	81623425	81623775	+	0	NA	intron (ENSRNOT00000081106, intron 1 of 7)	protein_coding-intron (ENSRNOT00000020049, intron 1 of 8)	-7809	ENSRNOT00000089580	ENSRNOG00000014806	ENSRNOT00000090383			Pnkd			protein_coding
149126	chr2	186821481	186821853	+	0	NA	Intergenic	Intergenic	45023	ENSRNOT00000046778	ENSRNOG00000043414	ENSRNOT00000046778			Fcrl5			protein_coding
72690	chr13	111861834	111862417	+	0	NA	Intergenic	Intergenic	-7996	ENSRNOT00000007333	ENSRNOG00000005082	ENSRNOT00000007333			Irf6			protein_coding
263039	chr8	71374378	71375452	+	0	NA	intron (ENSRNOT00000085745, intron 13 of 13)	protein_coding-intron (ENSRNOT00000021863, intron 15 of 15)	-37169	ENSRNOT00000021554	ENSRNOG00000015977	ENSRNOT00000021554			Zfp609			protein_coding
140051	chr2	69864209	69864527	+	0	NA	Intergenic	Intergenic	449311	ENSRNOT00000013152	ENSRNOG00000009771	ENSRNOT00000013152			Cdh10			protein_coding
211328	chr5	93524156	93524892	+	0	NA	Intergenic	Intergenic	-280322	ENSRNOT00000075474	ENSRNOG00000005711	ENSRNOT00000075474			Ptprd			protein_coding
201748	chr4	171638262	171638696	+	0	NA	Intergenic	Intergenic	-46597	ENSRNOT00000009328	ENSRNOG00000007047	ENSRNOT00000009328			Eps8			protein_coding
263503	chr8	75470885	75472658	+	0	NA	Intergenic	Intergenic	-45133	ENSRNOT00000013142	ENSRNOG00000027145	ENSRNOT00000013142			Rora			protein_coding
48921	chr11	38440683	38440898	+	0	NA	Intergenic	Intergenic	16583	ENSRNOT00000041177	ENSRNOG00000001623	ENSRNOT00000041177			Zbtb21			protein_coding
49104	chr11	41884950	41885451	+	0	NA	Intergenic	Intergenic	-374561	ENSRNOT00000047310	ENSRNOG00000029184	ENSRNOT00000047310			AABR07033882.1			protein_coding
2341	chr1	20962277	20962868	+	0	NA	promoter-TSS (ENSRNOT00000017322)	protein_coding-promoter-TSS (ENSRNOT00000017322)	-46	ENSRNOT00000079688	ENSRNOG00000012346	ENSRNOT00000017417			Epb41l2			protein_coding
121954	chr18	60076299	60077066	+	0	NA	intron (ENSRNOT00000038652, intron 1 of 26)	protein_coding-intron (ENSRNOT00000038652, intron 1 of 26)	18672	ENSRNOT00000038652	ENSRNOG00000024952	ENSRNOT00000038652			Atp8b1			protein_coding
29173	chr1	278566817	278567483	+	0	NA	intron (ENSRNOT00000023414, intron 1 of 26)	protein_coding-intron (ENSRNOT00000023414, intron 1 of 26)	9358	ENSRNOT00000023414	ENSRNOG00000017406	ENSRNOT00000023414			Atrnl1			protein_coding
153089	chr2	224876618	224876916	+	0	NA	intron (ENSRNOT00000015354, intron 2 of 3)	protein_coding-intron (ENSRNOT00000015354, intron 2 of 3)	25384	ENSRNOT00000015354	ENSRNOG00000011528	ENSRNOT00000015354			Alg14			protein_coding
93635	chr15	101910068	101910671	+	0	NA	Intergenic	Intergenic	-254382	ENSRNOT00000076400	ENSRNOG00000046660	ENSRNOT00000076400			Gpc6			protein_coding
115634	chr18	1511217	1511431	+	0	NA	Intergenic	Intergenic	7146	ENSRNOT00000048198	ENSRNOG00000031022	ENSRNOT00000048198			LOC108348287			protein_coding
271443	chr9	8351300	8351726	+	0	NA	intron (ENSRNOT00000073775, intron 2 of 5)	protein_coding-intron (ENSRNOT00000073775, intron 2 of 5)	2480	ENSRNOT00000073775	ENSRNOG00000048686	ENSRNOT00000073775			AABR07066379.1			protein_coding
246682	chr7	81485136	81486069	+	0	NA	intron (ENSRNOT00000007979, intron 1 of 8)	protein_coding-intron (ENSRNOT00000007979, intron 1 of 8)	106604	ENSRNOT00000007979	ENSRNOG00000005854	ENSRNOT00000007979			Angpt1			protein_coding
22506	chr1	217862846	217863164	+	0	NA	intron (ENSRNOT00000028329, intron 1 of 25)	protein_coding-intron (ENSRNOT00000028329, intron 1 of 25)	-18048	ENSRNOT00000090653	ENSRNOG00000020865	ENSRNOT00000090653			Ano1			protein_coding
251569	chr7	125278431	125278765	+	0	NA	TTS (ENSRNOT00000082805)	protein_coding-TTS (ENSRNOT00000082805)	-9483	ENSRNOT00000085216	ENSRNOG00000052064	ENSRNOT00000085216			Parvg			protein_coding
4409	chr1	41964370	41964905	+	0	NA	Intergenic	Intergenic	-156999	ENSRNOT00000025616	ENSRNOG00000018858	ENSRNOT00000025616			Myct1			protein_coding
244396	chr7	62431018	62431261	+	0	NA	Intergenic	Intergenic	-113519	ENSRNOT00000034088	ENSRNOG00000026875	ENSRNOT00000034088			AABR07057237.1			protein_coding
127649	chr19	22892964	22893387	+	0	NA	Intergenic	Intergenic	193367	ENSRNOT00000023169	ENSRNOG00000017090	ENSRNOT00000023169			RGD1308706			protein_coding
252885	chr7	133996315	133996975	+	0	NA	intron (ENSRNOT00000038686, intron 7 of 7)	protein_coding-intron (ENSRNOT00000038686, intron 7 of 7)	140544	ENSRNOT00000038686	ENSRNOG00000022844	ENSRNOT00000038686			Pdzrn4			protein_coding
252794	chr7	133412555	133413476	+	0	NA	intron (ENSRNOT00000006219, intron 1 of 23)	protein_coding-intron (ENSRNOT00000006219, intron 1 of 23)	12530	ENSRNOT00000006219	ENSRNOG00000004438	ENSRNOT00000006219			Cntn1			protein_coding
239819	chr7	22449530	22449999	+	0	NA	Intergenic	Intergenic	493395	ENSRNOT00000047547	ENSRNOG00000026976	ENSRNOT00000047547			AABR07056369.1			protein_coding
138782	chr2	53262922	53263572	+	0	NA	intron (ENSRNOT00000088876, intron 1 of 6)	protein_coding-intron (ENSRNOT00000021081, intron 2 of 6)	37157	ENSRNOT00000088876	ENSRNOG00000015654	ENSRNOT00000081558			Ghr			protein_coding
114475	chr17	83202740	83203391	+	0	NA	Intergenic	Intergenic	-18762	ENSRNOT00000000155	ENSRNOG00000000142	ENSRNOT00000000155			Plxdc2			protein_coding
57076	chr12	18477095	18478154	+	0	NA	intron (ENSRNOT00000030757, intron 2 of 4)	protein_coding-intron (ENSRNOT00000030757, intron 2 of 4)	9554	ENSRNOT00000030757	ENSRNOG00000001323	ENSRNOT00000030757			Zfp157			protein_coding
13148	chr1	136165475	136165930	+	0	NA	Intergenic	Intergenic	-92162	ENSRNOT00000076340	ENSRNOG00000032798	ENSRNOT00000075893			Slco3a1			protein_coding
257545	chr8	32992401	32993053	+	0	NA	intron (ENSRNOT00000011386, intron 1 of 3)	protein_coding-intron (ENSRNOT00000011386, intron 1 of 3)	25127	ENSRNOT00000011386	ENSRNOG00000008592	ENSRNOT00000011386			Barx2			protein_coding
282347	chr9	103135178	103135411	+	0	NA	intron (ENSRNOT00000026010, intron 4 of 4)	protein_coding-intron (ENSRNOT00000026010, intron 4 of 4)	71896	ENSRNOT00000026010	ENSRNOG00000019128	ENSRNOT00000026010			St8sia4			protein_coding
53478	chr11	79164177	79164849	+	0	NA	Intergenic	Intergenic	-302797	ENSRNOT00000002634	ENSRNOG00000001923	ENSRNOT00000002634			Tprg1			protein_coding
115218	chr17	88157650	88158538	+	0	NA	Intergenic	Intergenic	-17506	ENSRNOT00000006662	ENSRNOG00000005017	ENSRNOT00000006662			AABR07028839.1			protein_coding
1531	chr1	14259911	14260725	+	0	NA	Intergenic	Intergenic	35925	ENSRNOT00000016037	ENSRNOG00000011994	ENSRNOT00000016037			Perp			protein_coding
273930	chr9	29300521	29300871	+	0	NA	Intergenic	Intergenic	37226	ENSRNOT00000018896	ENSRNOG00000014123	ENSRNOT00000018896			RGD1309049			protein_coding
171824	chr3	67779129	67779419	+	0	NA	intron (ENSRNOT00000064851, intron 1 of 32)	protein_coding-intron (ENSRNOT00000064851, intron 1 of 32)	8716	ENSRNOT00000064851	ENSRNOG00000007518	ENSRNOT00000064851			Nckap1			protein_coding
152179	chr2	213550430	213551476	+	0	NA	Intergenic	Intergenic	-129142	ENSRNOT00000075181	ENSRNOG00000048996	ENSRNOT00000075181			Prmt6			protein_coding
127796	chr19	24069544	24070291	+	0	NA	intron (ENSRNOT00000004621, intron 1 of 6)	protein_coding-intron (ENSRNOT00000004621, intron 1 of 6)	25814	ENSRNOT00000004621	ENSRNOG00000003479	ENSRNOT00000004621			Rnf150			protein_coding
99623	chr16	47419380	47419640	+	0	NA	intron (ENSRNOT00000017966, intron 1 of 22)	protein_coding-intron (ENSRNOT00000017966, intron 1 of 22)	50742	ENSRNOT00000017966	ENSRNOG00000013248	ENSRNOT00000017966			Wwc2			protein_coding
237132	chr6	135443215	135444328	+	0	NA	Intergenic	Intergenic	-31459	ENSRNOT00000010610	ENSRNOG00000008056	ENSRNOT00000010610			Ankrd9			protein_coding
14627	chr1	148624103	148624672	+	0	NA	Intergenic	Intergenic	-181029	ENSRNOT00000072973	ENSRNOG00000050401	ENSRNOT00000072973			Vbp1			protein_coding
122868	chr18	66187766	66188047	+	0	NA	Intergenic	Intergenic	373880	ENSRNOT00000016112	ENSRNOG00000011853	ENSRNOT00000016112			Mbd2			protein_coding
80398	chr14	79635711	79636196	+	0	NA	intron (ENSRNOT00000089334, intron 1 of 26)	protein_coding-intron (ENSRNOT00000009960, intron 2 of 27)	78301	ENSRNOT00000009193	ENSRNOG00000006845	ENSRNOT00000009193			Psapl1			protein_coding
208522	chr5	62225152	62225490	+	0	NA	intron (ENSRNOT00000064858, intron 5 of 10)	protein_coding-intron (ENSRNOT00000011714, intron 7 of 12)	34768	ENSRNOT00000064858	ENSRNOG00000023348	ENSRNOT00000011714			Tbc1d2			protein_coding
266262	chr8	102718738	102719866	+	0	NA	intron (ENSRNOT00000011358, intron 8 of 15)	protein_coding-intron (ENSRNOT00000011358, intron 8 of 15)	415207	ENSRNOT00000011358	ENSRNOG00000008554	ENSRNOT00000011358			Slc9a9			protein_coding
206969	chr5	47626829	47627387	+	0	NA	intron (ENSRNOT00000065882, intron 1 of 5)	protein_coding-intron (ENSRNOT00000065882, intron 1 of 5)	81094	ENSRNOT00000065882	ENSRNOG00000006170	ENSRNOT00000065882			Bach2			protein_coding
120706	chr18	50164393	50164806	+	0	NA	Intergenic	Intergenic	-227077	ENSRNOT00000033254	ENSRNOG00000023197	ENSRNOT00000033254			Zfp608			protein_coding
147005	chr2	161564325	161565294	+	0	NA	Intergenic	Intergenic	1273359	ENSRNOT00000075563	ENSRNOG00000046074	ENSRNOT00000075563			AABR07011278.1			protein_coding
243998	chr7	59548353	59548731	+	0	NA	intron (ENSRNOT00000066396, intron 2 of 13)	protein_coding-intron (ENSRNOT00000066396, intron 2 of 13)	-1368	ENSRNOT00000085836	ENSRNOG00000004909	ENSRNOT00000066396			Cnot2			protein_coding
204701	chr5	16337291	16337502	+	0	NA	Intergenic	Intergenic	75911	ENSRNOT00000012215	ENSRNOG00000008872	ENSRNOT00000012215			Tmem68			protein_coding
242874	chr7	50079016	50079306	+	0	NA	Intergenic	Intergenic	-44229	ENSRNOT00000081885	ENSRNOG00000056915	ENSRNOT00000081885			Ptprq			protein_coding
127042	chr19	18506493	18507255	+	0	NA	Intergenic	Intergenic	427780	ENSRNOT00000029415	ENSRNOG00000028649	ENSRNOT00000029415			Tox3			protein_coding
98794	chr16	32645739	32645945	+	0	NA	Intergenic	Intergenic	-105625	ENSRNOT00000015130	ENSRNOG00000011293	ENSRNOT00000015130			Hpf1			protein_coding
275245	chr9	42640244	42640823	+	0	NA	intron (ENSRNOT00000019966, intron 1 of 1)	protein_coding-intron (ENSRNOT00000019966, intron 1 of 1)	20527	ENSRNOT00000019966	ENSRNOG00000014516	ENSRNOT00000019966			Hs6st1			protein_coding
215652	chr5	137188132	137190337	+	0	NA	promoter-TSS (ENSRNOT00000056815)	protein_coding-promoter-TSS (ENSRNOT00000056815)	-239	ENSRNOT00000056815	ENSRNOG00000037518	ENSRNOT00000056815			Hyi			protein_coding
160436	chr20	21111286	21112056	+	0	NA	Intergenic	Intergenic	-205155	ENSRNOT00000000785	ENSRNOG00000000634	ENSRNOT00000000785			Cabcoco1			protein_coding
99247	chr16	40508460	40509212	+	0	NA	intron (ENSRNOT00000015529, intron 1 of 6)	protein_coding-intron (ENSRNOT00000015529, intron 1 of 6)	46740	ENSRNOT00000015529	ENSRNOG00000011416	ENSRNOT00000015529			Vegfc			protein_coding
157360	chr2	265049276	265049740	+	0	NA	intron (ENSRNOT00000066024, intron 8 of 29)	protein_coding-intron (ENSRNOT00000016073, intron 8 of 16)	185157	ENSRNOT00000015434	ENSRNOG00000011555	ENSRNOT00000015434			Lrrc40			protein_coding
27777	chr1	266398797	266399113	+	0	NA	intron (ENSRNOT00000080509, intron 1 of 3)	protein_coding-intron (ENSRNOT00000027118, intron 1 of 3)	17982	ENSRNOT00000080509	ENSRNOG00000020020	ENSRNOT00000027118			Wbp1l			protein_coding
1329	chr1	12448667	12449146	+	0	NA	Intergenic	Intergenic	-374457	ENSRNOT00000086790	ENSRNOG00000056940	ENSRNOT00000086790			Cited2			protein_coding
28565	chr1	274764291	274765862	+	0	NA	Intergenic	Intergenic	-1207	ENSRNOT00000071541	ENSRNOG00000047545	ENSRNOT00000071541			Adra2a			protein_coding
221115	chr5	169762326	169762760	+	0	NA	Intergenic	Intergenic	103355	ENSRNOT00000066623	ENSRNOG00000011967	ENSRNOT00000066623			Nphp4			protein_coding
143795	chr2	121200544	121200968	+	0	NA	Intergenic	Intergenic	35619	ENSRNOT00000016236	ENSRNOG00000012199	ENSRNOT00000016236			Sox2			protein_coding
237478	chr6	137229885	137230768	+	0	NA	intron (ENSRNOT00000031164, intron 1 of 12)	protein_coding-intron (ENSRNOT00000031164, intron 1 of 12)	5932	ENSRNOT00000031164	ENSRNOG00000028629	ENSRNOT00000031164			Akt1			protein_coding
277908	chr9	66790929	66791551	+	0	NA	intron (ENSRNOT00000041546, intron 11 of 11)	protein_coding-intron (ENSRNOT00000041546, intron 11 of 11)	54163	ENSRNOT00000041546	ENSRNOG00000017258	ENSRNOT00000041546			Ica1l			protein_coding
263116	chr8	71877567	71877874	+	0	NA	intron (ENSRNOT00000089147, intron 2 of 11)	protein_coding-intron (ENSRNOT00000089147, intron 2 of 11)	-37147	ENSRNOT00000023372	ENSRNOG00000017332	ENSRNOT00000089147			Dapk2			protein_coding
164168	chr20	54030901	54031101	+	0	NA	intron (ENSRNOT00000076805, intron 9 of 13)	protein_coding-intron (ENSRNOT00000037559, intron 8 of 15)	238524	ENSRNOT00000037559	ENSRNOG00000000368	ENSRNOT00000076234			Grik2			protein_coding
210678	chr5	81939098	81939639	+	0	NA	intron (ENSRNOT00000084959, intron 3 of 22)	protein_coding-intron (ENSRNOT00000084147, intron 3 of 22)	228979	ENSRNOT00000084959	ENSRNOG00000060105	ENSRNOT00000084959			Astn2			protein_coding
154542	chr2	240518481	240518794	+	0	NA	intron (ENSRNOT00000031425, intron 11 of 11)	protein_coding-intron (ENSRNOT00000031425, intron 11 of 11)	-8493	ENSRNOT00000031348	ENSRNOG00000042985	ENSRNOT00000031348			Slc9b1			protein_coding
59541	chr12	38562617	38562994	+	0	NA	Intergenic	Intergenic	-37373	ENSRNOT00000011240	ENSRNOG00000008470	ENSRNOT00000082462			Lrrc43			protein_coding
103699	chr16	81908764	81909115	+	0	NA	intron (ENSRNOT00000043170, intron 1 of 28)	protein_coding-intron (ENSRNOT00000023352, intron 1 of 30)	3799	ENSRNOT00000087095	ENSRNOG00000028426	ENSRNOT00000079096			Mcf2l			protein_coding
288231	chrX	113694607	113694818	+	0	NA	Intergenic	Intergenic	-34768	ENSRNOT00000026057	ENSRNOG00000019180	ENSRNOT00000026057			Acsl4			protein_coding
210968	chr5	86555632	86556433	+	0	NA	Intergenic	Intergenic	-1930	ENSRNOT00000083340	ENSRNOG00000005788	ENSRNOT00000083340			Cdk5rap2			protein_coding
200039	chr4	153874050	153874615	+	0	NA	promoter-TSS (ENSRNOT00000079744)	protein_coding-promoter-TSS (ENSRNOT00000079744)	-520	ENSRNOT00000079744	ENSRNOG00000012876	ENSRNOT00000018083			Slc6a13			protein_coding
210951	chr5	86461846	86462148	+	0	NA	intron (ENSRNOT00000083340, intron 16 of 37)	protein_coding-intron (ENSRNOT00000007710, intron 16 of 36)	92105	ENSRNOT00000007710	ENSRNOG00000005788	ENSRNOT00000083340			Cdk5rap2			protein_coding
265990	chr8	99546356	99547106	+	0	NA	Intergenic	Intergenic	-22227	ENSRNOT00000073400	ENSRNOG00000047917	ENSRNOT00000073400			Plscr5			protein_coding
121275	chr18	55807484	55808026	+	0	NA	intron (ENSRNOT00000026394, intron 4 of 13)	protein_coding-intron (ENSRNOT00000026334, intron 4 of 12)	10552	ENSRNOT00000026394	ENSRNOG00000019298	ENSRNOT00000026394			Dctn4			protein_coding
115289	chr17	88679249	88679732	+	0	NA	Intergenic	Intergenic	-284491	ENSRNOT00000025053	ENSRNOG00000018478	ENSRNOT00000025053			Myo3a			protein_coding
201159	chr4	168495278	168495661	+	0	NA	intron (ENSRNOT00000009151, intron 3 of 5)	protein_coding-intron (ENSRNOT00000009151, intron 3 of 5)	21708	ENSRNOT00000009151	ENSRNOG00000006628	ENSRNOT00000009151			Dusp16			protein_coding
180990	chr3	155235616	155236743	+	0	NA	intron (ENSRNOT00000021133, intron 2 of 10)	protein_coding-intron (ENSRNOT00000021133, intron 2 of 10)	-33168	ENSRNOT00000021308	ENSRNOG00000015794	ENSRNOT00000021308			Fam83d			protein_coding
100345	chr16	54091918	54092260	+	0	NA	intron (ENSRNOT00000085435, intron 18 of 40)	protein_coding-intron (ENSRNOT00000014202, intron 15 of 37)	45396	ENSRNOT00000014202	ENSRNOG00000010155	ENSRNOT00000085435			Pcm1			protein_coding
182700	chr3	166140276	166140736	+	0	NA	Intergenic	Intergenic	-398539	ENSRNOT00000017063	ENSRNOG00000012762	ENSRNOT00000017063			Zfp64			protein_coding
119878	chr18	41280789	41281679	+	0	NA	Intergenic	Intergenic	108276	ENSRNOT00000005446	ENSRNOG00000004033	ENSRNOT00000005446			Sema6a			protein_coding
118354	chr18	28241416	28241708	+	0	NA	intron (ENSRNOT00000026895, intron 2 of 9)	protein_coding-intron (ENSRNOT00000026895, intron 2 of 9)	60301	ENSRNOT00000026895	ENSRNOG00000019826	ENSRNOT00000026895			Sil1			protein_coding
2578	chr1	22855709	22856479	+	0	NA	Intergenic	Intergenic	97882	ENSRNOT00000022184	ENSRNOG00000016411	ENSRNOT00000022184			Rps12			protein_coding
239193	chr7	12289146	12289609	+	0	NA	Intergenic	Intergenic	-5769	ENSRNOT00000029791	ENSRNOG00000024603	ENSRNOT00000029791			Rps15			protein_coding
40048	chr10	75814662	75815280	+	0	NA	intron (ENSRNOT00000003164, intron 4 of 10)	protein_coding-intron (ENSRNOT00000003164, intron 4 of 10)	194501	ENSRNOT00000013882	ENSRNOG00000010446	ENSRNOT00000013882			Ccdc182			protein_coding
187767	chr4	38213081	38213322	+	0	NA	Intergenic	Intergenic	-27527	ENSRNOT00000047029	ENSRNOG00000005775	ENSRNOT00000047029			Phf14			protein_coding
23301	chr1	222601576	222601817	+	0	NA	Intergenic	Intergenic	-11476	ENSRNOT00000091990	ENSRNOG00000021184	ENSRNOT00000028763			Mark2			protein_coding
82813	chr14	104606389	104606689	+	0	NA	intron (ENSRNOT00000007002, intron 1 of 7)	protein_coding-intron (ENSRNOT00000007002, intron 1 of 7)	6058	ENSRNOT00000007002	ENSRNOG00000005248	ENSRNOT00000007002			Slc1a4			protein_coding
234451	chr6	113164252	113165250	+	0	NA	intron (ENSRNOT00000092573, intron 16 of 22)	protein_coding-intron (ENSRNOT00000092573, intron 16 of 22)	-733669	ENSRNOT00000064872	ENSRNOG00000047574	ENSRNOT00000064872			Nrxn3			protein_coding
136315	chr2	29739144	29739464	+	0	NA	intron (ENSRNOT00000023460, intron 2 of 6)	protein_coding-intron (ENSRNOT00000023460, intron 2 of 6)	29446	ENSRNOT00000023460	ENSRNOG00000017428	ENSRNOT00000023460			Map1b			protein_coding
12408	chr1	128646995	128647872	+	0	NA	intron (ENSRNOT00000078707, intron 6 of 10)	protein_coding-intron (ENSRNOT00000018639, intron 1 of 5)	10384	ENSRNOT00000018639	ENSRNOG00000013877	ENSRNOT00000076227			Ttc23			protein_coding
249777	chr7	115224311	115225000	+	0	NA	Intergenic	Intergenic	-178853	ENSRNOT00000071818	ENSRNOG00000032827	ENSRNOT00000071818			AABR07058412.1			protein_coding
52872	chr11	74008003	74008201	+	0	NA	Intergenic	Intergenic	-6881	ENSRNOT00000040884	ENSRNOG00000038540	ENSRNOT00000040884			NEWGENE_2724			protein_coding
18496	chr1	185530397	185531330	+	0	NA	intron (ENSRNOT00000086681, intron 22 of 24)	protein_coding-intron (ENSRNOT00000086681, intron 22 of 24)	38327	ENSRNOT00000090773	ENSRNOG00000053659	ENSRNOT00000090773			RGD1311703			protein_coding
92154	chr15	77908550	77908762	+	0	NA	Intergenic	Intergenic	-171764	ENSRNOT00000057924	ENSRNOG00000038068	ENSRNOT00000057924			Pcdh9			protein_coding
57113	chr12	19297438	19298572	+	0	NA	Intergenic	Intergenic	-3117	ENSRNOT00000001815	ENSRNOG00000001341	ENSRNOT00000001815			Zfp113			protein_coding
255210	chr8	9960713	9961471	+	0	NA	Intergenic	Intergenic	-1436449	ENSRNOT00000009418	ENSRNOG00000007038	ENSRNOT00000009418			Cntn5			protein_coding
134474	chr2	13526043	13526673	+	0	NA	Intergenic	Intergenic	-66742	ENSRNOT00000049423	ENSRNOG00000031656	ENSRNOT00000049423			Ccnh			protein_coding
289633	chrX	159750373	159750677	+	0	NA	intron (ENSRNOT00000001158, intron 9 of 21)	protein_coding-intron (ENSRNOT00000001158, intron 9 of 21)	46947	ENSRNOT00000001162	ENSRNOG00000000871	ENSRNOT00000001162			Cd40lg			protein_coding
134468	chr2	13385311	13385525	+	0	NA	Intergenic	Intergenic	-207682	ENSRNOT00000049423	ENSRNOG00000031656	ENSRNOT00000049423			Ccnh			protein_coding
279966	chr9	84363133	84363717	+	0	NA	intron (ENSRNOT00000019685, intron 10 of 16)	protein_coding-intron (ENSRNOT00000019685, intron 10 of 16)	20262	ENSRNOT00000019685	ENSRNOG00000014119	ENSRNOT00000019685			Farsb			protein_coding
233595	chr6	107486541	107487392	+	0	NA	intron (ENSRNOT00000080859, intron 1 of 2)	protein_coding-intron (ENSRNOT00000080859, intron 1 of 2)	1717	ENSRNOT00000080859	ENSRNOG00000055221	ENSRNOT00000080859			Acot1			protein_coding
228904	chr6	60756911	60757305	+	0	NA	intron (ENSRNOT00000075193, intron 44 of 54)	protein_coding-intron (ENSRNOT00000006709, intron 44 of 55)	190912	ENSRNOT00000075193	ENSRNOG00000004823	ENSRNOT00000075193			Dock4			protein_coding
223464	chr6	12269433	12269982	+	0	NA	intron (ENSRNOT00000061675, intron 3 of 21)	protein_coding-intron (ENSRNOT00000061675, intron 3 of 21)	15919	ENSRNOT00000061675	ENSRNOG00000016528	ENSRNOT00000061675			Ppp1r21			protein_coding
71384	chr13	102663377	102663791	+	0	NA	Intergenic	Intergenic	-20361	ENSRNOT00000003155	ENSRNOG00000002309	ENSRNOT00000003155			Hlx			protein_coding
98956	chr16	35735927	35736241	+	0	NA	intron (ENSRNOT00000059580, intron 5 of 8)	protein_coding-intron (ENSRNOT00000059580, intron 5 of 8)	163026	ENSRNOT00000059580	ENSRNOG00000038976	ENSRNOT00000059580			AABR07025368.1			protein_coding
241679	chr7	36073309	36073734	+	0	NA	Intergenic	Intergenic	-72615	ENSRNOT00000011178	ENSRNOG00000007970	ENSRNOT00000011178			Plxnc1			protein_coding
245741	chr7	74744053	74744267	+	0	NA	Intergenic	Intergenic	-8510	ENSRNOT00000014407	ENSRNOG00000010807	ENSRNOT00000014407			Cox6c			protein_coding
166462	chr3	14920093	14920539	+	0	NA	intron (ENSRNOT00000080760, intron 1 of 15)	protein_coding-intron (ENSRNOT00000080760, intron 1 of 15)	30806	ENSRNOT00000080760	ENSRNOG00000055226	ENSRNOT00000080760			Dab2ip			protein_coding
200782	chr4	160747548	160748132	+	0	NA	Intergenic	Intergenic	55718	ENSRNOT00000049542	ENSRNOG00000050153	ENSRNOT00000049542			Senp18			protein_coding
191611	chr4	76232989	76233365	+	0	NA	Intergenic	Intergenic	-978515	ENSRNOT00000007620	ENSRNOG00000005310	ENSRNOT00000085805			Cul1			protein_coding
148907	chr2	185173802	185174137	+	0	NA	Intergenic	Intergenic	-5196	ENSRNOT00000093275	ENSRNOG00000048256	ENSRNOT00000093291			Fam160a1			protein_coding
25447	chr1	245943424	245943886	+	0	NA	intron (ENSRNOT00000077544, intron 5 of 17)	protein_coding-intron (ENSRNOT00000023762, intron 3 of 14)	66939	ENSRNOT00000023762	ENSRNOG00000014486	ENSRNOT00000023762			Rfx3			protein_coding
32610	chr10	20133875	20134209	+	0	NA	Intergenic	Intergenic	-186836	ENSRNOT00000009714	ENSRNOG00000007377	ENSRNOT00000009714			Slit3			protein_coding
67042	chr13	72075275	72075500	+	0	NA	intron (ENSRNOT00000003928, intron 6 of 46)	protein_coding-intron (ENSRNOT00000003928, intron 6 of 46)	-11899	ENSRNOT00000003869	ENSRNOG00000002863	ENSRNOT00000003869			Cacna1e			protein_coding
228616	chr6	58338258	58338561	+	0	NA	Intergenic	Intergenic	-49924	ENSRNOT00000036337	ENSRNOG00000022450	ENSRNOT00000036337			AABR07063975.1			protein_coding
239548	chr7	18519951	18520415	+	0	NA	exon (ENSRNOT00000011047, exon 15 of 17)	protein_coding-exon (ENSRNOT00000011047, exon 15 of 17)	9829	ENSRNOT00000060002	ENSRNOG00000039204	ENSRNOT00000060002			Pram1			protein_coding
174275	chr3	98871612	98871872	+	0	NA	Intergenic	Intergenic	176239	ENSRNOT00000042764	ENSRNOG00000050529	ENSRNOT00000042764			AABR07053304.1			protein_coding
25268	chr1	244689549	244689864	+	0	NA	intron (ENSRNOT00000080124, intron 17 of 30)	protein_coding-intron (ENSRNOT00000016740, intron 16 of 32)	59329	ENSRNOT00000016740	ENSRNOG00000011931	ENSRNOT00000016740			Smarca2			protein_coding
252415	chr7	130452518	130452942	+	0	NA	Intergenic	Intergenic	-1447	ENSRNOT00000017783	ENSRNOG00000012953	ENSRNOT00000017783			Arsa			protein_coding
253116	chr7	135665578	135666771	+	0	NA	Intergenic	Intergenic	-35520	ENSRNOT00000074793	ENSRNOG00000033397	ENSRNOT00000088223			Adamts20			protein_coding
24442	chr1	238439561	238440001	+	0	NA	intron (ENSRNOT00000076785, intron 1 of 3)	protein_coding-intron (ENSRNOT00000076785, intron 1 of 3)	1719	ENSRNOT00000076785	ENSRNOG00000051262	ENSRNOT00000077601			Tmc1			protein_coding
126959	chr19	17858673	17858873	+	0	NA	Intergenic	Intergenic	-220321	ENSRNOT00000029415	ENSRNOG00000028649	ENSRNOT00000029415			Tox3			protein_coding
127753	chr19	23562961	23564054	+	0	NA	Intergenic	Intergenic	-8913	ENSRNOT00000004590	ENSRNOG00000003439	ENSRNOT00000004590			Il15			protein_coding
115066	chr17	87486809	87487110	+	0	NA	intron (ENSRNOT00000073718, intron 2 of 21)	protein_coding-intron (ENSRNOT00000073718, intron 2 of 21)	212015	ENSRNOT00000073718	ENSRNOG00000008666	ENSRNOT00000073718			Etl4			protein_coding
239516	chr7	15791661	15792060	+	0	NA	Intergenic	Intergenic	6413	ENSRNOT00000073235	ENSRNOG00000048577	ENSRNOT00000082664			Zfp955a			protein_coding
220393	chr5	166164939	166165968	+	0	NA	intron (ENSRNOT00000055572, intron 22 of 26)	protein_coding-intron (ENSRNOT00000055572, intron 22 of 26)	-31962	ENSRNOT00000087739	ENSRNOG00000057626	ENSRNOT00000078830			Kif1b			protein_coding
237448	chr6	137094894	137095451	+	0	NA	Intergenic	Intergenic	-10433	ENSRNOT00000060943	ENSRNOG00000013128	ENSRNOT00000060943			Tmem179			protein_coding
66302	chr13	67218021	67218665	+	0	NA	Intergenic	Intergenic	-11650	ENSRNOT00000090693	ENSRNOG00000002657	ENSRNOT00000003630			Pla2g4a			protein_coding
224021	chr6	21530563	21531151	+	0	NA	intron (ENSRNOT00000047674, intron 3 of 33)	protein_coding-intron (ENSRNOT00000047674, intron 3 of 33)	69594	ENSRNOT00000047674	ENSRNOG00000033090	ENSRNOT00000047674			Ltbp1			protein_coding
197613	chr4	133891766	133891964	+	0	NA	intron (ENSRNOT00000090506, intron 5 of 12)	protein_coding-intron (ENSRNOT00000090506, intron 5 of 12)	59399	ENSRNOT00000090506	ENSRNOG00000057556	ENSRNOT00000090506			Pdzrn3			protein_coding
287979	chrX	107419818	107420693	+	0	NA	Intergenic	Intergenic	-14691	ENSRNOT00000003247	ENSRNOG00000002389	ENSRNOT00000003247			Morf4l2			protein_coding
288128	chrX	111824809	111825100	+	0	NA	Intergenic	Intergenic	26721	ENSRNOT00000078582	ENSRNOG00000060262	ENSRNOT00000078582			Prps1			protein_coding
166065	chr3	12585303	12588398	+	0	NA	Intergenic	Intergenic	-83991	ENSRNOT00000022814	ENSRNOG00000017017	ENSRNOT00000022814			Zbtb43			protein_coding
190929	chr4	67112778	67112999	+	0	NA	Intergenic	Intergenic	49920	ENSRNOT00000011915	ENSRNOG00000008725	ENSRNOT00000011915			Slc37a3			protein_coding
89552	chr15	47946076	47947921	+	0	NA	Intergenic	Intergenic	-83975	ENSRNOT00000085487	ENSRNOG00000013089	ENSRNOT00000085487			Kif13b			protein_coding
38935	chr10	68255356	68256253	+	0	NA	exon (ENSRNOT00000086961, exon 7 of 12)	protein_coding-exon (ENSRNOT00000086961, exon 7 of 12)	23710	ENSRNOT00000009172	ENSRNOG00000006994	ENSRNOT00000009172			Spaca3			protein_coding
204052	chr5	7820835	7821137	+	0	NA	intron (ENSRNOT00000079917, intron 11 of 39)	protein_coding-intron (ENSRNOT00000064774, intron 9 of 33)	53923	ENSRNOT00000064774	ENSRNOG00000005391	ENSRNOT00000079917			Prex2			protein_coding
164220	chr20	54332541	54332805	+	0	NA	intron (ENSRNOT00000076805, intron 1 of 13)	protein_coding-intron (ENSRNOT00000076234, intron 1 of 15)	-63148	ENSRNOT00000037559	ENSRNOG00000000368	ENSRNOT00000076234			Grik2			protein_coding
14768	chr1	151781942	151782326	+	0	NA	intron (ENSRNOT00000022060, intron 7 of 7)	protein_coding-intron (ENSRNOT00000022060, intron 7 of 7)	-136437	ENSRNOT00000022342	ENSRNOG00000016496	ENSRNOT00000022342			Ctsc			protein_coding
184797	chr4	6343258	6343659	+	0	NA	intron (ENSRNOT00000062026, intron 7 of 8)	protein_coding-intron (ENSRNOT00000062026, intron 7 of 8)	-12693	ENSRNOT00000011814	ENSRNOG00000008117	ENSRNOT00000078077			Galnt11			protein_coding
91936	chr15	74335264	74335809	+	0	NA	Intergenic	Intergenic	-731761	ENSRNOT00000057931	ENSRNOG00000038074	ENSRNOT00000057931			LOC498555			protein_coding
281543	chr9	96760550	96761041	+	0	NA	intron (ENSRNOT00000088192, intron 4 of 19)	protein_coding-intron (ENSRNOT00000065720, intron 2 of 15)	14355	ENSRNOT00000065720	ENSRNOG00000019476	ENSRNOT00000065720			Agap1			protein_coding
61564	chr12	49824267	49825524	+	0	NA	intron (ENSRNOT00000070961, intron 22 of 44)	protein_coding-intron (ENSRNOT00000070961, intron 22 of 44)	63775	ENSRNOT00000070961	ENSRNOG00000048430	ENSRNOT00000070961			Myo18b			protein_coding
124550	chr18	80356265	80356535	+	0	NA	Intergenic	Intergenic	509184	ENSRNOT00000021750	ENSRNOG00000016246	ENSRNOT00000021750			Tshz1			protein_coding
90642	chr15	57474649	57474911	+	0	NA	Intergenic	Intergenic	-30669	ENSRNOT00000064945	ENSRNOG00000043061	ENSRNOT00000064945			Siah3			protein_coding
121054	chr18	52897126	52897483	+	0	NA	Intergenic	Intergenic	-19820	ENSRNOT00000021921	ENSRNOG00000015971	ENSRNOT00000021921			Slc12a2			protein_coding
246500	chr7	79877519	79877939	+	0	NA	intron (ENSRNOT00000029419, intron 4 of 6)	protein_coding-intron (ENSRNOT00000029419, intron 4 of 6)	239683	ENSRNOT00000029419	ENSRNOG00000004109	ENSRNOT00000029419			Zfpm2			protein_coding
78255	chr14	54673313	54673565	+	0	NA	Intergenic	Intergenic	408112	ENSRNOT00000049245	ENSRNOG00000012367	ENSRNOT00000049245			Pcdh7			protein_coding
99630	chr16	47458755	47459190	+	0	NA	intron (ENSRNOT00000017966, intron 2 of 22)	protein_coding-intron (ENSRNOT00000017966, intron 2 of 22)	76386	ENSRNOT00000040731	ENSRNOG00000030889	ENSRNOT00000040731			Cldn22			protein_coding
239683	chr7	20736286	20736484	+	0	NA	Intergenic	Intergenic	274304	ENSRNOT00000088383	ENSRNOG00000051596	ENSRNOT00000088383			AABR07056131.1			protein_coding
80095	chr14	77195680	77196120	+	0	NA	Intergenic	Intergenic	26106	ENSRNOT00000007074	ENSRNOG00000005338	ENSRNOT00000007074			Drd5			protein_coding
154612	chr2	240873409	240873872	+	0	NA	Intergenic	Intergenic	-6951	ENSRNOT00000036838	ENSRNOG00000023258	ENSRNOT00000036838			Nfkb1			protein_coding
218644	chr5	155109957	155110989	+	0	NA	intron (ENSRNOT00000089574, intron 3 of 15)	protein_coding-intron (ENSRNOT00000016983, intron 2 of 14)	33066	ENSRNOT00000016983	ENSRNOG00000012531	ENSRNOT00000016983			Ephb2			protein_coding
91651	chr15	67519898	67520207	+	0	NA	Intergenic	Intergenic	-35783	ENSRNOT00000045882	ENSRNOG00000008970	ENSRNOT00000045882			Pcdh17			protein_coding
156111	chr2	254326446	254326835	+	0	NA	Intergenic	Intergenic	1555623	ENSRNOT00000055318	ENSRNOG00000031997	ENSRNOT00000055318			Ttll7			protein_coding
231807	chr6	95546671	95547455	+	0	NA	Intergenic	Intergenic	-5670	ENSRNOT00000007645	ENSRNOG00000005589	ENSRNOT00000007645			Dhrs7			protein_coding
170059	chr3	54482335	54482710	+	0	NA	intron (ENSRNOT00000087122, intron 10 of 17)	protein_coding-intron (ENSRNOT00000037133, intron 10 of 17)	110784	ENSRNOT00000087122	ENSRNOG00000024808	ENSRNOT00000087122			Stk39			protein_coding
117532	chr18	22211670	22212565	+	0	NA	Intergenic	Intergenic	-752093	ENSRNOT00000066816	ENSRNOG00000017840	ENSRNOT00000066816			Pik3c3			protein_coding
80508	chr14	80090734	80092284	+	0	NA	exon (ENSRNOT00000010482, exon 9 of 17)	protein_coding-exon (ENSRNOT00000010482, exon 9 of 17)	38630	ENSRNOT00000010482	ENSRNOG00000007882	ENSRNOT00000058315			Ablim2			protein_coding
42939	chr10	95871593	95872749	+	0	NA	intron (ENSRNOT00000030300, intron 21 of 30)	protein_coding-intron (ENSRNOT00000030300, intron 21 of 30)	62174	ENSRNOT00000004349	ENSRNOG00000003245	ENSRNOT00000004349			Cacng1			protein_coding
214534	chr5	127416152	127416780	+	0	NA	intron (ENSRNOT00000017575, intron 2 of 19)	protein_coding-intron (ENSRNOT00000017575, intron 2 of 19)	12016	ENSRNOT00000017575	ENSRNOG00000013064	ENSRNOT00000017575			Lrp8			protein_coding
125021	chr18	85882377	85882583	+	0	NA	Intergenic	Intergenic	98353	ENSRNOT00000058179	ENSRNOG00000038212	ENSRNOT00000058179			Socs6			protein_coding
100645	chr16	57542506	57543082	+	0	NA	Intergenic	Intergenic	-279108	ENSRNOT00000091943	ENSRNOG00000057716	ENSRNOT00000091943			AABR07025986.2			protein_coding
46657	chr11	15507509	15507879	+	0	NA	intron (ENSRNOT00000084928, intron 9 of 23)	protein_coding-intron (ENSRNOT00000002150, intron 9 of 23)	71312	ENSRNOT00000084928	ENSRNOG00000001573	ENSRNOT00000002150			Usp25			protein_coding
102519	chr16	73833213	73833777	+	0	NA	Intergenic	Intergenic	-6007	ENSRNOT00000064070	ENSRNOG00000018241	ENSRNOT00000064070			Ank1			protein_coding
114598	chr17	84061968	84062840	+	0	NA	Intergenic	Intergenic	108894	ENSRNOT00000076558	ENSRNOG00000049452	ENSRNOT00000075983			Nebl			protein_coding
60300	chr12	42798896	42800320	+	0	NA	Intergenic	Intergenic	-307082	ENSRNOT00000084018	ENSRNOG00000008706	ENSRNOT00000084018			Tbx3			protein_coding
253045	chr7	135138200	135138398	+	0	NA	Intergenic	Intergenic	-416084	ENSRNOT00000036750	ENSRNOG00000022772	ENSRNOT00000036750			Prickle1			protein_coding
254375	chr7	143410959	143411157	+	0	NA	intron (ENSRNOT00000083956, intron 2 of 8)	protein_coding-intron (ENSRNOT00000083956, intron 2 of 8)	-2781	ENSRNOT00000091540	ENSRNOG00000025087	ENSRNOT00000013122			Krt73			protein_coding
11696	chr1	124695989	124696886	+	0	NA	Intergenic	Intergenic	70452	ENSRNOT00000021068	ENSRNOG00000015503	ENSRNOT00000021068			AABR07004100.1			protein_coding
83483	chr14	108876090	108876328	+	0	NA	intron (ENSRNOT00000083146, intron 2 of 4)	protein_coding-intron (ENSRNOT00000009421, intron 2 of 3)	49270	ENSRNOT00000009421	ENSRNOG00000007049	ENSRNOT00000009421			Bcl11a			protein_coding
29295	chr1	279189002	279189468	+	0	NA	Intergenic	Intergenic	88104	ENSRNOT00000023667	ENSRNOG00000017438	ENSRNOT00000023667			AABR07007068.1			protein_coding
82872	chr14	104846445	104847156	+	0	NA	intron (ENSRNOT00000007162, intron 1 of 1)	protein_coding-intron (ENSRNOT00000007162, intron 1 of 1)	25585	ENSRNOT00000007162	ENSRNOG00000005393	ENSRNOT00000007162			Sertad2			protein_coding
196581	chr4	125716157	125716978	+	0	NA	intron (ENSRNOT00000083271, intron 16 of 22)	protein_coding-intron (ENSRNOT00000037848, intron 13 of 18)	91714	ENSRNOT00000037848	ENSRNOG00000022060	ENSRNOT00000083271			Magi1			protein_coding
131430	chr19	51610292	51610595	+	0	NA	intron (ENSRNOT00000077053, intron 5 of 13)	protein_coding-intron (ENSRNOT00000019298, intron 3 of 11)	293018	ENSRNOT00000019298	ENSRNOG00000014371	ENSRNOT00000019298			Cdh13			protein_coding
48886	chr11	38240588	38241026	+	0	NA	Intergenic	Intergenic	33410	ENSRNOT00000002206	ENSRNOG00000001618	ENSRNOT00000002206			Ripk4			protein_coding
262784	chr8	70080505	70081460	+	0	NA	intron (ENSRNOT00000058007, intron 4 of 19)	protein_coding-intron (ENSRNOT00000037941, intron 4 of 23)	-31943	ENSRNOT00000082401	ENSRNOG00000010634	ENSRNOT00000058007			Megf11			protein_coding
150565	chr2	200267207	200267497	+	0	NA	intron (ENSRNOT00000025718, intron 5 of 33)	protein_coding-intron (ENSRNOT00000025718, intron 5 of 33)	-61035	ENSRNOT00000025733	ENSRNOG00000019044	ENSRNOT00000025733			Adam30			protein_coding
32025	chr10	16319657	16320391	+	0	NA	Intergenic	Intergenic	60296	ENSRNOT00000028115	ENSRNOG00000020717	ENSRNOT00000028115			Bod1			protein_coding
284937	chrX	12128424	12128746	+	0	NA	Intergenic	Intergenic	-378262	ENSRNOT00000004303	ENSRNOG00000003227	ENSRNOT00000004303			AABR07037073.1			protein_coding
207739	chr5	57188984	57189210	+	0	NA	Intergenic	Intergenic	-20487	ENSRNOT00000090499	ENSRNOG00000059461	ENSRNOT00000090499			B4galt1			protein_coding
84567	chr15	3359429	3359987	+	0	NA	intron (ENSRNOT00000080274, intron 3 of 10)	protein_coding-intron (ENSRNOT00000016709, intron 3 of 10)	50715	ENSRNOT00000080274	ENSRNOG00000012325	ENSRNOT00000080274			Adk			protein_coding
80075	chr14	77088443	77088685	+	0	NA	intron (ENSRNOT00000085275, intron 3 of 12)	protein_coding-intron (ENSRNOT00000042200, intron 2 of 11)	9162	ENSRNOT00000042200	ENSRNOG00000005302	ENSRNOT00000085275			Slc2a9			protein_coding
119113	chr18	33200505	33201184	+	0	NA	Intergenic	Intergenic	213392	ENSRNOT00000020385	ENSRNOG00000014564	ENSRNOT00000020385			Yipf5			protein_coding
45357	chr10	110320335	110320557	+	0	NA	Intergenic	Intergenic	-11932	ENSRNOT00000054927	ENSRNOG00000036671	ENSRNOT00000054927			Tex19.2			protein_coding
154660	chr2	241354645	241354847	+	0	NA	intron (ENSRNOT00000073875, intron 7 of 16)	protein_coding-intron (ENSRNOT00000073875, intron 7 of 16)	117948	ENSRNOT00000051498	ENSRNOG00000032247	ENSRNOT00000051498			Bank1			protein_coding
207959	chr5	58469283	58470493	+	0	NA	promoter-TSS (ENSRNOT00000013213)	protein_coding-promoter-TSS (ENSRNOT00000013213)	-489	ENSRNOT00000013213	ENSRNOG00000009930	ENSRNOT00000013213			Pigo			protein_coding
94318	chr15	106838975	106839942	+	0	NA	intron (ENSRNOT00000015890, intron 1 of 22)	protein_coding-intron (ENSRNOT00000015890, intron 1 of 22)	4968	ENSRNOT00000015890	ENSRNOG00000011598	ENSRNOT00000015890			Slc15a1			protein_coding
54936	chr12	1171247	1171879	+	0	NA	intron (ENSRNOT00000001446, intron 1 of 13)	protein_coding-intron (ENSRNOT00000001446, intron 1 of 13)	24028	ENSRNOT00000001446	ENSRNOG00000001090	ENSRNOT00000001446			Stard13			protein_coding
11274	chr1	116618762	116619052	+	0	NA	intron (ENSRNOT00000083587, intron 3 of 11)	protein_coding-intron (ENSRNOT00000021366, intron 4 of 14)	14357	ENSRNOT00000083587	ENSRNOG00000015734	ENSRNOT00000021366			Ube3a			protein_coding
221470	chr5	172204433	172204724	+	0	NA	Intergenic	Intergenic	-54942	ENSRNOT00000037211	ENSRNOG00000024526	ENSRNOT00000037211			Ttc34			protein_coding
16314	chr1	164658656	164659057	+	0	NA	intron (ENSRNOT00000091807, intron 1 of 12)	protein_coding-intron (ENSRNOT00000024281, intron 1 of 13)	1136	ENSRNOT00000024281	ENSRNOG00000017976	ENSRNOT00000024281			Slco2b1			protein_coding
161654	chr20	30452218	30452723	+	0	NA	Intergenic	Intergenic	-46175	ENSRNOT00000038537	ENSRNOG00000000567	ENSRNOT00000038537			Unc5b			protein_coding
165191	chr3	7485026	7485694	+	0	NA	intron (ENSRNOT00000064323, intron 19 of 19)	protein_coding-intron (ENSRNOT00000064323, intron 19 of 19)	13195	ENSRNOT00000017725	ENSRNOG00000013209	ENSRNOT00000017725			Barhl1			protein_coding
32247	chr10	17549229	17549534	+	0	NA	intron (ENSRNOT00000064079, intron 1 of 11)	protein_coding-intron (ENSRNOT00000064079, intron 1 of 11)	7007	ENSRNOT00000064079	ENSRNOG00000004395	ENSRNOT00000079698			Fbxw11			protein_coding
200014	chr4	153679715	153681967	+	0	NA	Intergenic	Intergenic	-67106	ENSRNOT00000073303	ENSRNOG00000049982	ENSRNOT00000073303			Pex26			protein_coding
67971	chr13	77987029	77987556	+	0	NA	Intergenic	Intergenic	-28182	ENSRNOT00000076334	ENSRNOG00000002572	ENSRNOT00000076334			Cacybp			protein_coding
63106	chr13	34529332	34530498	+	0	NA	intron (ENSRNOT00000093127, intron 8 of 16)	protein_coding-intron (ENSRNOT00000061513, intron 33 of 41)	10659	ENSRNOT00000092936	ENSRNOG00000002376	ENSRNOT00000086641			Clasp1			protein_coding
80347	chr14	79393317	79394056	+	0	NA	intron (ENSRNOT00000085534, intron 3 of 13)	protein_coding-intron (ENSRNOT00000058414, intron 4 of 14)	-8148	ENSRNOT00000082704	ENSRNOG00000006400	ENSRNOT00000058414			Tbc1d14			protein_coding
63809	chr13	42324438	42324727	+	0	NA	intron (ENSRNOT00000038020, intron 14 of 15)	protein_coding-intron (ENSRNOT00000038020, intron 14 of 15)	-61558	ENSRNOT00000004741	ENSRNOG00000003453	ENSRNOT00000004741			Lypd1			protein_coding
46309	chr11	12354335	12354555	+	0	NA	Intergenic	Intergenic	-768680	ENSRNOT00000066439	ENSRNOG00000029598	ENSRNOT00000066439			Robo2			protein_coding
28433	chr1	274030762	274031329	+	0	NA	promoter-TSS (ENSRNOT00000076387)	protein_coding-promoter-TSS (ENSRNOT00000076387)	67	ENSRNOT00000076387	ENSRNOG00000034078	ENSRNOT00000076779			Mxi1			protein_coding
176725	chr3	120736638	120737198	+	0	NA	intron (ENSRNOT00000051069, intron 2 of 3)	protein_coding-intron (ENSRNOT00000022596, intron 3 of 4)	8230	ENSRNOT00000022596	ENSRNOG00000016551	ENSRNOT00000051069			Bcl2l11			protein_coding
263004	chr8	71220832	71221394	+	0	NA	intron (ENSRNOT00000021372, intron 1 of 5)	protein_coding-intron (ENSRNOT00000021372, intron 1 of 5)	4935	ENSRNOT00000021372	ENSRNOG00000015953	ENSRNOT00000021372			Oaz2			protein_coding
219366	chr5	158902733	158903682	+	0	NA	Intergenic	Intergenic	215964	ENSRNOT00000074074	ENSRNOG00000050636	ENSRNOT00000074074			Arhgef10l			protein_coding
254994	chr8	7280436	7280980	+	0	NA	intron (ENSRNOT00000031492, intron 4 of 23)	protein_coding-intron (ENSRNOT00000031492, intron 4 of 23)	145903	ENSRNOT00000031492	ENSRNOG00000026821	ENSRNOT00000031492			Arhgap42			protein_coding
28518	chr1	274519165	274520171	+	0	NA	intron (ENSRNOT00000054685, intron 1 of 13)	protein_coding-intron (ENSRNOT00000054685, intron 1 of 13)	-105556	ENSRNOT00000020155	ENSRNOG00000014779	ENSRNOT00000020155			Pdcd4			protein_coding
243853	chr7	58248913	58249309	+	0	NA	Intergenic	Intergenic	-29321	ENSRNOT00000067907	ENSRNOG00000003889	ENSRNOT00000067907			Tbc1d15			protein_coding
264029	chr8	79281654	79281960	+	0	NA	Intergenic	Intergenic	-41601	ENSRNOT00000088391	ENSRNOG00000058898	ENSRNOT00000090258			Nedd4			protein_coding
37955	chr10	62784165	62784522	+	0	NA	intron (ENSRNOT00000019410, intron 1 of 13)	protein_coding-intron (ENSRNOT00000019410, intron 1 of 13)	30177	ENSRNOT00000019410	ENSRNOG00000014285	ENSRNOT00000019410			Ssh2			protein_coding
238163	chr6	145602365	145602936	+	0	NA	intron (ENSRNOT00000007112, intron 11 of 16)	protein_coding-intron (ENSRNOT00000007112, intron 11 of 16)	56055	ENSRNOT00000007112	ENSRNOG00000005271	ENSRNOT00000007112			Rapgef5			protein_coding
111271	chr17	55501127	55501519	+	0	NA	Intergenic	Intergenic	-155044	ENSRNOT00000025037	ENSRNOG00000018110	ENSRNOT00000025037			Svil			protein_coding
240132	chr7	24899364	24899641	+	0	NA	Intergenic	Intergenic	-13727	ENSRNOT00000010024	ENSRNOG00000007587	ENSRNOT00000010024			Tcp11l2			protein_coding
203981	chr5	7152488	7153189	+	0	NA	intron (ENSRNOT00000066254, intron 7 of 13)	protein_coding-intron (ENSRNOT00000066254, intron 7 of 13)	312672	ENSRNOT00000066254	ENSRNOG00000005375	ENSRNOT00000066254			RGD1564053			protein_coding
90816	chr15	58583909	58584138	+	0	NA	intron (ENSRNOT00000058206, intron 1 of 2)	protein_coding-intron (ENSRNOT00000058206, intron 1 of 2)	29649	ENSRNOT00000058206	ENSRNOG00000001030	ENSRNOT00000001360			Tsc22d1			protein_coding
210078	chr5	76939465	76940252	+	0	NA	intron (ENSRNOT00000022866, intron 2 of 3)	protein_coding-intron (ENSRNOT00000022866, intron 2 of 3)	79343	ENSRNOT00000022866	ENSRNOG00000016780	ENSRNOT00000022866			RGD1310951			protein_coding
202609	chr4	178985153	178985387	+	0	NA	Intergenic	Intergenic	321825	ENSRNOT00000021193	ENSRNOG00000015514	ENSRNOT00000080410			Bcat1			protein_coding
192314	chr4	82546255	82547424	+	0	NA	Intergenic	Intergenic	-90572	ENSRNOT00000048225	ENSRNOG00000033407	ENSRNOT00000048225			LOC685406			protein_coding
76426	chr14	35117681	35118423	+	0	NA	intron (ENSRNOT00000090654, intron 1 of 20)	protein_coding-intron (ENSRNOT00000003050, intron 1 of 20)	31556	ENSRNOT00000003050	ENSRNOG00000002227	ENSRNOT00000003050			Kit			protein_coding
21400	chr1	208384289	208384723	+	0	NA	Intergenic	Intergenic	-364052	ENSRNOT00000038176	ENSRNOG00000028137	ENSRNOT00000038176			Mki67			protein_coding
270020	chr8	128585090	128585307	+	0	NA	intron (ENSRNOT00000082356, intron 1 of 18)	protein_coding-intron (ENSRNOT00000024172, intron 1 of 18)	7853	ENSRNOT00000082356	ENSRNOG00000016942	ENSRNOT00000024172			Wdr48			protein_coding
214792	chr5	129019722	129020046	+	0	NA	intron (ENSRNOT00000064145, intron 25 of 25)	protein_coding-intron (ENSRNOT00000064145, intron 25 of 25)	-23791	ENSRNOT00000057729	ENSRNOG00000009519	ENSRNOT00000013459			LOC108348114			protein_coding
42086	chr10	91093579	91094956	+	0	NA	Intergenic	Intergenic	23622	ENSRNOT00000031498	ENSRNOG00000021682	ENSRNOT00000080077			Dcakd			protein_coding
47428	chr11	28212192	28212456	+	0	NA	Intergenic	Intergenic	-240965	ENSRNOT00000042581	ENSRNOG00000001575	ENSRNOT00000085629			Grik1			protein_coding
163079	chr20	44982060	44982345	+	0	NA	Intergenic	Intergenic	22833	ENSRNOT00000035047	ENSRNOG00000024543	ENSRNOT00000035047			Mfsd4b			protein_coding
123799	chr18	74284971	74285496	+	0	NA	intron (ENSRNOT00000022833, intron 11 of 14)	protein_coding-intron (ENSRNOT00000022833, intron 11 of 14)	-14698	ENSRNOT00000078403	ENSRNOG00000052894	ENSRNOT00000078403			Epg5			protein_coding
257044	chr8	29732162	29733356	+	0	NA	intron (ENSRNOT00000090643, intron 3 of 7)	protein_coding-intron (ENSRNOT00000042890, intron 1 of 5)	18474	ENSRNOT00000042890	ENSRNOG00000023809	ENSRNOT00000090643			Opcml			protein_coding
241030	chr7	31466853	31467295	+	0	NA	intron (ENSRNOT00000059269, intron 20 of 28)	protein_coding-intron (ENSRNOT00000059269, intron 20 of 28)	317118	ENSRNOT00000010869	ENSRNOG00000008022	ENSRNOT00000010869			Apaf1			protein_coding
81380	chr14	85210649	85211345	+	0	NA	Intergenic	Intergenic	-19440	ENSRNOT00000011604	ENSRNOG00000008716	ENSRNOT00000011604			Nefh			protein_coding
63020	chr13	33480861	33481651	+	0	NA	Intergenic	Intergenic	-667547	ENSRNOT00000071507	ENSRNOG00000053423	ENSRNOT00000071507			AABR07020651.1			protein_coding
42379	chr10	92666919	92668491	+	0	NA	promoter-TSS (ENSRNOT00000073350)	protein_coding-promoter-TSS (ENSRNOT00000073350)	-164	ENSRNOT00000082780	ENSRNOG00000048449	ENSRNOT00000073350			Itgb3			protein_coding
269099	chr8	122070033	122070376	+	0	NA	intron (ENSRNOT00000091980, intron 7 of 37)	protein_coding-intron (ENSRNOT00000091980, intron 7 of 37)	-6555	ENSRNOT00000012545	ENSRNOG00000009161	ENSRNOT00000012545			Clasp2			protein_coding
207778	chr5	57471881	57473285	+	0	NA	exon (ENSRNOT00000015575, exon 1 of 5)	protein_coding-exon (ENSRNOT00000015575, exon 1 of 5)	268	ENSRNOT00000015575	ENSRNOG00000010727	ENSRNOT00000015575			Ube2r2			protein_coding
35240	chr10	42843011	42843242	+	0	NA	Intergenic	Intergenic	85335	ENSRNOT00000058619	ENSRNOG00000002423	ENSRNOT00000058619			AABR07029651.1			protein_coding
41125	chr10	85366613	85366881	+	0	NA	Intergenic	Intergenic	-18134	ENSRNOT00000034305	ENSRNOG00000022771	ENSRNOT00000034305			Arhgap23			protein_coding
138834	chr2	53880198	53880442	+	0	NA	intron (ENSRNOT00000065313, intron 4 of 16)	protein_coding-intron (ENSRNOT00000065313, intron 4 of 16)	20583	ENSRNOT00000065313	ENSRNOG00000043094	ENSRNOT00000065313			Oxct1			protein_coding
116577	chr18	12032370	12032711	+	0	NA	intron (ENSRNOT00000061344, intron 11 of 14)	protein_coding-intron (ENSRNOT00000022665, intron 13 of 16)	-23573	ENSRNOT00000038450	ENSRNOG00000022364	ENSRNOT00000038450			Dsg4			protein_coding
88651	chr15	41609069	41609731	+	0	NA	Intergenic	Intergenic	-14055	ENSRNOT00000019639	ENSRNOG00000014603	ENSRNOT00000019639			Sgcg			protein_coding
55754	chr12	9530773	9531088	+	0	NA	Intergenic	Intergenic	-29717	ENSRNOT00000071942	ENSRNOG00000046458	ENSRNOT00000071942			Pdx1			protein_coding
267003	chr8	109101121	109101490	+	0	NA	intron (ENSRNOT00000079618, intron 4 of 33)	protein_coding-intron (ENSRNOT00000066917, intron 4 of 30)	143206	ENSRNOT00000066917	ENSRNOG00000015389	ENSRNOT00000079618			Stag1			protein_coding
206793	chr5	44999030	44999743	+	0	NA	Intergenic	Intergenic	729329	ENSRNOT00000042939	ENSRNOG00000032454	ENSRNOT00000042939			AABR07047714.1			protein_coding
184674	chr4	5411917	5412739	+	0	NA	Intergenic	Intergenic	-231932	ENSRNOT00000041876	ENSRNOG00000031855	ENSRNOT00000041876			Actr3b			protein_coding
202409	chr4	177720556	177720792	+	0	NA	Intergenic	Intergenic	317770	ENSRNOT00000020042	ENSRNOG00000014856	ENSRNOT00000020042			Etnk1			protein_coding
271411	chr9	7901312	7902784	+	0	NA	Intergenic	Intergenic	-10534	ENSRNOT00000072684	ENSRNOG00000047439	ENSRNOT00000072684			Pot1b			protein_coding
136320	chr2	29755356	29756025	+	0	NA	intron (ENSRNOT00000023460, intron 2 of 6)	protein_coding-intron (ENSRNOT00000023460, intron 2 of 6)	13060	ENSRNOT00000023460	ENSRNOG00000017428	ENSRNOT00000023460			Map1b			protein_coding
255949	chr8	21726155	21726692	+	0	NA	intron (ENSRNOT00000027829, intron 1 of 5)	protein_coding-intron (ENSRNOT00000027829, intron 1 of 5)	16915	ENSRNOT00000027829	ENSRNOG00000020519	ENSRNOT00000027829			Olfm2			protein_coding
214516	chr5	127336588	127337942	+	0	NA	Intergenic	Intergenic	-63609	ENSRNOT00000057341	ENSRNOG00000023213	ENSRNOT00000057341			Dmrtb1			protein_coding
97054	chr16	17571086	17571789	+	0	NA	intron (ENSRNOT00000014772, intron 2 of 8)	protein_coding-intron (ENSRNOT00000014772, intron 2 of 8)	32582	ENSRNOT00000014772	ENSRNOG00000010813	ENSRNOT00000014772			Tspan14			protein_coding
64036	chr13	44273754	44275034	+	0	NA	intron (ENSRNOT00000005006, intron 2 of 7)	protein_coding-intron (ENSRNOT00000005006, intron 2 of 7)	71341	ENSRNOT00000005006	ENSRNOG00000003769	ENSRNOT00000005006			Tmem163			protein_coding
48394	chr11	34969385	34970483	+	0	NA	Intergenic	Intergenic	104402	ENSRNOT00000050342	ENSRNOG00000001662	ENSRNOT00000050342			Dyrk1a			protein_coding
146578	chr2	155684882	155686031	+	0	NA	Intergenic	Intergenic	-32903	ENSRNOT00000077973	ENSRNOG00000056697	ENSRNOT00000077973			Kcnab1			protein_coding
85477	chr15	10405380	10406023	+	0	NA	exon (ENSRNOT00000008289, exon 12 of 12)	protein_coding-exon (ENSRNOT00000008289, exon 12 of 12)	50255	ENSRNOT00000008289	ENSRNOG00000006143	ENSRNOT00000008289			Ngly1			protein_coding
197964	chr4	138884874	138886148	+	0	NA	promoter-TSS (ENSRNOT00000008873)	protein_coding-promoter-TSS (ENSRNOT00000008873)	45	ENSRNOT00000008873	ENSRNOG00000006534	ENSRNOT00000008873			Crbn			protein_coding
121752	chr18	58271926	58272427	+	0	NA	intron (ENSRNOT00000067554, intron 1 of 4)	protein_coding-intron (ENSRNOT00000067554, intron 1 of 4)	1766	ENSRNOT00000067554	ENSRNOG00000043304	ENSRNOT00000067554			Apcdd1			protein_coding
226436	chr6	41558340	41559644	+	0	NA	Intergenic	Intergenic	283825	ENSRNOT00000084155	ENSRNOG00000004377	ENSRNOT00000005863			Lpin1			protein_coding
210568	chr5	80828713	80829046	+	0	NA	Intergenic	Intergenic	-91689	ENSRNOT00000076111	ENSRNOG00000033527	ENSRNOT00000040898			Pappa1			protein_coding
287500	chrX	75912219	75913011	+	0	NA	Intergenic	Intergenic	119684	ENSRNOT00000037575	ENSRNOG00000021400	ENSRNOT00000037575			Magee2			protein_coding
96935	chr16	16261294	16261598	+	0	NA	Intergenic	Intergenic	-462472	ENSRNOT00000046842	ENSRNOG00000033894	ENSRNOT00000046842			AABR07024769.1			protein_coding
223282	chr6	10946596	10947486	+	0	NA	intron (ENSRNOT00000086247, intron 5 of 20)	protein_coding-intron (ENSRNOT00000061747, intron 5 of 19)	34553	ENSRNOT00000086247	ENSRNOG00000014879	ENSRNOT00000061747			Ttc7a			protein_coding
98800	chr16	32692228	32692665	+	0	NA	Intergenic	Intergenic	60832	ENSRNOT00000015759	ENSRNOG00000011775	ENSRNOT00000015759			Mfap3l			protein_coding
242065	chr7	38936018	38936410	+	0	NA	Intergenic	Intergenic	-9622	ENSRNOT00000006455	ENSRNOG00000004875	ENSRNOT00000006455			Ccer1			protein_coding
237201	chr6	135740871	135741460	+	0	NA	Intergenic	Intergenic	16710	ENSRNOT00000012469	ENSRNOG00000009050	ENSRNOT00000012469			Amn			protein_coding
123374	chr18	71030359	71030978	+	0	NA	intron (ENSRNOT00000066336, intron 1 of 17)	protein_coding-intron (ENSRNOT00000024950, intron 1 of 16)	34528	ENSRNOT00000066336	ENSRNOG00000018425	ENSRNOT00000024950			Dym			protein_coding
52402	chr11	71073996	71074575	+	0	NA	intron (ENSRNOT00000073865, intron 2 of 20)	protein_coding-intron (ENSRNOT00000051989, intron 2 of 21)	33899	ENSRNOT00000051989	ENSRNOG00000001774	ENSRNOT00000073865			Lrch3			protein_coding
24691	chr1	240275285	240275484	+	0	NA	Intergenic	Intergenic	-79765	ENSRNOT00000018521	ENSRNOG00000027770	ENSRNOT00000018521			Trpm3			protein_coding
260009	chr8	52439397	52439820	+	0	NA	Intergenic	Intergenic	-289395	ENSRNOT00000081738	ENSRNOG00000059851	ENSRNOT00000081738			AABR07070117.1			protein_coding
69800	chr13	90746608	90747416	+	0	NA	intron (ENSRNOT00000010146, intron 1 of 3)	protein_coding-intron (ENSRNOT00000010146, intron 1 of 3)	-12248	ENSRNOT00000010551	ENSRNOG00000007735	ENSRNOT00000010551			Pigm			protein_coding
22929	chr1	220571680	220571955	+	0	NA	intron (ENSRNOT00000027632, intron 1 of 23)	protein_coding-intron (ENSRNOT00000027632, intron 1 of 23)	-69545	ENSRNOT00000041238	ENSRNOG00000020299	ENSRNOT00000041238			Klc2			protein_coding
260600	chr8	56201912	56202681	+	0	NA	intron (ENSRNOT00000059078, intron 2 of 14)	protein_coding-intron (ENSRNOT00000035989, intron 2 of 14)	22480	ENSRNOT00000059078	ENSRNOG00000025624	ENSRNOT00000059078			Arhgap20			protein_coding
48605	chr11	36401944	36402469	+	0	NA	intron (ENSRNOT00000002231, intron 11 of 41)	protein_coding-intron (ENSRNOT00000002231, intron 11 of 41)	28207	ENSRNOT00000002231	ENSRNOG00000001632	ENSRNOT00000002231			Brwd1			protein_coding
260732	chr8	57253295	57256014	+	0	NA	intron (ENSRNOT00000028972, intron 1 of 1)	protein_coding-intron (ENSRNOT00000028972, intron 1 of 1)	609	ENSRNOT00000028972	ENSRNOG00000025463	ENSRNOT00000028972			LOC100125362			protein_coding
6423	chr1	54426999	54427777	+	0	NA	Intergenic	Intergenic	321375	ENSRNOT00000074549	ENSRNOG00000046250	ENSRNOT00000074549			LOC100911027			protein_coding
90065	chr15	52287994	52289307	+	0	NA	intron (ENSRNOT00000016209, intron 1 of 16)	protein_coding-intron (ENSRNOT00000016209, intron 1 of 16)	243	ENSRNOT00000016209	ENSRNOG00000012014	ENSRNOT00000016209			Fam160b2			protein_coding
62469	chr13	21762730	21763511	+	0	NA	intron (ENSRNOT00000047108, intron 2 of 24)	protein_coding-intron (ENSRNOT00000047108, intron 2 of 24)	84608	ENSRNOT00000047108	ENSRNOG00000032206	ENSRNOT00000047108			Cntnap5b			protein_coding
281790	chr9	98216680	98217005	+	0	NA	intron (ENSRNOT00000050191, intron 2 of 7)	protein_coding-intron (ENSRNOT00000050191, intron 2 of 7)	26013	ENSRNOT00000050191	ENSRNOG00000019892	ENSRNOT00000050191			Lrrfip1			protein_coding
37321	chr10	58159412	58160118	+	0	NA	Intergenic	Intergenic	-172823	ENSRNOT00000081954	ENSRNOG00000007869	ENSRNOT00000010358			Wscd1			protein_coding
185989	chr4	16074344	16075150	+	0	NA	intron (ENSRNOT00000090240, intron 1 of 37)	protein_coding-intron (ENSRNOT00000034969, intron 1 of 38)	55816	ENSRNOT00000090240	ENSRNOG00000033531	ENSRNOT00000034969			Cacna2d1			protein_coding
162669	chr20	41191384	41192242	+	0	NA	intron (ENSRNOT00000000657, intron 5 of 11)	protein_coding-intron (ENSRNOT00000000657, intron 5 of 11)	7526	ENSRNOT00000081117	ENSRNOG00000051399	ENSRNOT00000081117			Col10a1			protein_coding
82551	chr14	100762832	100763236	+	0	NA	Intergenic	Intergenic	342550	ENSRNOT00000089875	ENSRNOG00000005982	ENSRNOT00000089875			C1d			protein_coding
49737	chr11	50590829	50591250	+	0	NA	Intergenic	Intergenic	-190088	ENSRNOT00000002738	ENSRNOG00000001989	ENSRNOT00000002738			Alcam			protein_coding
197999	chr4	139386974	139387309	+	0	NA	Intergenic	Intergenic	-282951	ENSRNOT00000008879	ENSRNOG00000006802	ENSRNOT00000008879			Lrrn1			protein_coding
251050	chr7	122579883	122580244	+	0	NA	intron (ENSRNOT00000025758, intron 1 of 8)	protein_coding-intron (ENSRNOT00000025758, intron 1 of 8)	1714	ENSRNOT00000025758	ENSRNOG00000018920	ENSRNOT00000025758			Slc25a17			protein_coding
129698	chr19	38584748	38585094	+	0	NA	Intergenic	Intergenic	-13244	ENSRNOT00000027209	ENSRNOG00000020087	ENSRNOT00000087655			Zfp90			protein_coding
140043	chr2	69643351	69643871	+	0	NA	Intergenic	Intergenic	228554	ENSRNOT00000013152	ENSRNOG00000009771	ENSRNOT00000013152			Cdh10			protein_coding
123461	chr18	71447571	71448309	+	0	NA	Intergenic	Intergenic	52110	ENSRNOT00000024831	ENSRNOG00000018359	ENSRNOT00000024831			Smad7			protein_coding
115542	chr17	90729827	90730044	+	0	NA	intron (ENSRNOT00000085669, intron 6 of 15)	protein_coding-intron (ENSRNOT00000003526, intron 6 of 15)	25917	ENSRNOT00000003526	ENSRNOG00000002609	ENSRNOT00000003526			Ero1b			protein_coding
207401	chr5	51383689	51383923	+	0	NA	Intergenic	Intergenic	84619	ENSRNOT00000007449	ENSRNOG00000005634	ENSRNOT00000007449			AABR07047872.1			protein_coding
32402	chr10	18855646	18856238	+	0	NA	intron (ENSRNOT00000007187, intron 1 of 9)	protein_coding-intron (ENSRNOT00000007187, intron 1 of 9)	-50068	ENSRNOT00000090659	ENSRNOG00000005465	ENSRNOT00000090659			Kcnmb1			protein_coding
111816	chr17	60539611	60539844	+	0	NA	exon (ENSRNOT00000025623, exon 2 of 5)	protein_coding-exon (ENSRNOT00000025623, exon 2 of 5)	1792	ENSRNOT00000025623	ENSRNOG00000018938	ENSRNOT00000025623			Mkx			protein_coding
56857	chr12	16862859	16863228	+	0	NA	Intergenic	Intergenic	-35982	ENSRNOT00000001716	ENSRNOG00000001273	ENSRNOT00000001716			Psmg3			protein_coding
252642	chr7	132341826	132344028	+	0	NA	exon (ENSRNOT00000021064, exon 1 of 10)	protein_coding-exon (ENSRNOT00000021064, exon 1 of 10)	242	ENSRNOT00000021064	ENSRNOG00000015538	ENSRNOT00000021064			Abcd2			protein_coding
173895	chr3	94522072	94522595	+	0	NA	Intergenic	Intergenic	-8253	ENSRNOT00000067860	ENSRNOG00000012089	ENSRNOT00000076762			Cstf3			protein_coding
277645	chr9	64853154	64854660	+	0	NA	TTS (ENSRNOT00000093113)	protein_coding-TTS (ENSRNOT00000093113)	2333	ENSRNOT00000093113	ENSRNOG00000027091	ENSRNOT00000093113			Kctd18			protein_coding
153102	chr2	224940626	224940864	+	0	NA	Intergenic	Intergenic	-64274	ENSRNOT00000015579	ENSRNOG00000011559	ENSRNOT00000015579			Cnn3			protein_coding
287108	chrX	69598171	69598858	+	0	NA	intron (ENSRNOT00000057920, intron 1 of 2)	protein_coding-intron (ENSRNOT00000057920, intron 1 of 2)	18499	ENSRNOT00000057920	ENSRNOG00000038066	ENSRNOT00000057920			Fam155b			protein_coding
165120	chr3	7098825	7099529	+	0	NA	Intergenic	Intergenic	-10743	ENSRNOT00000084092	ENSRNOG00000010219	ENSRNOT00000084092			Ralgds			protein_coding
157186	chr2	263532654	263533595	+	0	NA	intron (ENSRNOT00000089396, intron 5 of 5)	protein_coding-intron (ENSRNOT00000029312, intron 7 of 7)	321073	ENSRNOT00000089396	ENSRNOG00000021410	ENSRNOT00000029312			Negr1			protein_coding
11186	chr1	115800856	115801835	+	0	NA	Intergenic	Intergenic	-173979	ENSRNOT00000080907	ENSRNOG00000056228	ENSRNOT00000080907			Atp10a			protein_coding
26467	chr1	255118568	255119142	+	0	NA	Intergenic	Intergenic	52836	ENSRNOT00000090224	ENSRNOG00000058178	ENSRNOT00000090224			AC113773.2			protein_coding
253261	chr7	136513898	136514600	+	0	NA	Intergenic	Intergenic	332025	ENSRNOT00000008159	ENSRNOG00000006068	ENSRNOT00000008159			Tmem117			protein_coding
4650	chr1	44023932	44024441	+	0	NA	intron (ENSRNOT00000065733, intron 1 of 19)	protein_coding-intron (ENSRNOT00000065733, intron 1 of 19)	4979	ENSRNOT00000083425	ENSRNOG00000016919	ENSRNOT00000065733			Scaf8			protein_coding
119008	chr18	32505585	32506128	+	0	NA	Intergenic	Intergenic	-89102	ENSRNOT00000018511	ENSRNOG00000013851	ENSRNOT00000018511			Spry4			protein_coding
143543	chr2	119335190	119335465	+	0	NA	intron (ENSRNOT00000015200, intron 10 of 13)	protein_coding-intron (ENSRNOT00000015200, intron 10 of 13)	138088	ENSRNOT00000048030	ENSRNOG00000030639	ENSRNOT00000048030			Usp13			protein_coding
115810	chr18	3356438	3356944	+	0	NA	intron (ENSRNOT00000017187, intron 1 of 8)	protein_coding-intron (ENSRNOT00000017187, intron 1 of 8)	38967	ENSRNOT00000017187	ENSRNOG00000012795	ENSRNOT00000017187			Cables1			protein_coding
7153	chr1	70073037	70073245	+	0	NA	Intergenic	Intergenic	-69559	ENSRNOT00000055721	ENSRNOG00000015956	ENSRNOT00000055721			Usp29			protein_coding
51941	chr11	68765985	68767038	+	0	NA	intron (ENSRNOT00000049180, intron 1 of 20)	protein_coding-intron (ENSRNOT00000049180, intron 1 of 20)	75809	ENSRNOT00000049180	ENSRNOG00000002229	ENSRNOT00000049180			Adcy5			protein_coding
234125	chr6	110925989	110926954	+	0	NA	Intergenic	Intergenic	-22183	ENSRNOT00000014645	ENSRNOG00000011026	ENSRNOT00000014645			Irf2bpl			protein_coding
185914	chr4	15651913	15652180	+	0	NA	Intergenic	Intergenic	-146684	ENSRNOT00000009763	ENSRNOG00000007027	ENSRNOT00000009763			Hgf			protein_coding
238132	chr6	145486593	145486927	+	0	NA	Intergenic	Intergenic	-59835	ENSRNOT00000007112	ENSRNOG00000005271	ENSRNOT00000007112			Rapgef5			protein_coding
225411	chr6	30431220	30431679	+	0	NA	Intergenic	Intergenic	-207284	ENSRNOT00000082885	ENSRNOG00000060896	ENSRNOT00000082885			AABR07063424.1			protein_coding
3414	chr1	32167364	32167578	+	0	NA	Intergenic	Intergenic	-26435	ENSRNOT00000078039	ENSRNOG00000016372	ENSRNOT00000081339			Slc12a7			protein_coding
224481	chr6	25107493	25107814	+	0	NA	Intergenic	Intergenic	31506	ENSRNOT00000010419	ENSRNOG00000007744	ENSRNOT00000084773			Ehd3			protein_coding
133162	chr19	60561393	60561816	+	0	NA	intron (ENSRNOT00000078559, intron 22 of 24)	protein_coding-intron (ENSRNOT00000042623, intron 22 of 24)	456800	ENSRNOT00000078559	ENSRNOG00000032437	ENSRNOT00000042623			Pard3			protein_coding
90004	chr15	51904247	51904445	+	0	NA	intron (ENSRNOT00000084166, intron 9 of 12)	protein_coding-intron (ENSRNOT00000012993, intron 11 of 14)	-13514	ENSRNOT00000012056	ENSRNOG00000008829	ENSRNOT00000012056			Sorbs3			protein_coding
205623	chr5	25612823	25613851	+	0	NA	Intergenic	Intergenic	-29049	ENSRNOT00000090376	ENSRNOG00000016180	ENSRNOT00000090579			Pdp1			protein_coding
152354	chr2	218678485	218679483	+	0	NA	Intergenic	Intergenic	-20223	ENSRNOT00000018318	ENSRNOG00000013683	ENSRNOT00000018318			S1pr1			protein_coding
77010	chr14	38614125	38614354	+	0	NA	intron (ENSRNOT00000059516, intron 1 of 4)	protein_coding-intron (ENSRNOT00000059516, intron 1 of 4)	1831	ENSRNOT00000059516	ENSRNOG00000002320	ENSRNOT00000059516			Commd8			protein_coding
157057	chr2	262889324	262889607	+	0	NA	Intergenic	Intergenic	-24862	ENSRNOT00000029312	ENSRNOG00000021410	ENSRNOT00000029312			Negr1			protein_coding
152760	chr2	221825174	221825585	+	0	NA	intron (ENSRNOT00000072735, intron 1 of 9)	protein_coding-intron (ENSRNOT00000072735, intron 1 of 9)	1692	ENSRNOT00000072735	ENSRNOG00000017105	ENSRNOT00000086125			Dpyd			protein_coding
35746	chr10	46911572	46911792	+	0	NA	intron (ENSRNOT00000034006, intron 1 of 3)	protein_coding-intron (ENSRNOT00000034006, intron 1 of 3)	5567	ENSRNOT00000034006	ENSRNOG00000028341	ENSRNOT00000034006			Alkbh5			protein_coding
252436	chr7	130572515	130573264	+	0	NA	Intergenic	Intergenic	-8170	ENSRNOT00000044262	ENSRNOG00000013947	ENSRNOT00000044262			Rabl2			protein_coding
162533	chr20	38948876	38949538	+	0	NA	intron (ENSRNOT00000001059, intron 5 of 11)	protein_coding-intron (ENSRNOT00000001059, intron 5 of 11)	13387	ENSRNOT00000001059	ENSRNOG00000000808	ENSRNOT00000001059			Hsf2			protein_coding
109178	chr17	31392102	31392456	+	0	NA	intron (ENSRNOT00000023149, intron 10 of 10)	protein_coding-intron (ENSRNOT00000023149, intron 10 of 10)	19678	ENSRNOT00000060132	ENSRNOG00000039265	ENSRNOT00000060132			Psmg4			protein_coding
18813	chr1	187843348	187843546	+	0	NA	Intergenic	Intergenic	-63772	ENSRNOT00000024648	ENSRNOG00000017751	ENSRNOT00000024648			Arl6ip1			protein_coding
261956	chr8	65295609	65295859	+	0	NA	Intergenic	Intergenic	291693	ENSRNOT00000016491	ENSRNOG00000012015	ENSRNOT00000016491			Lrrc49			protein_coding
97901	chr16	22897773	22898923	+	0	NA	Intergenic	Intergenic	-45326	ENSRNOT00000050775	ENSRNOG00000029606	ENSRNOT00000050775			AABR07024964.1			protein_coding
119779	chr18	40485553	40486131	+	0	NA	Intergenic	Intergenic	33146	ENSRNOT00000004784	ENSRNOG00000003578	ENSRNOT00000004784			Fem1c			protein_coding
31530	chr10	13687314	13688058	+	0	NA	exon (ENSRNOT00000060818, exon 8 of 30)	protein_coding-exon (ENSRNOT00000060818, exon 8 of 30)	29245	ENSRNOT00000060818	ENSRNOG00000039656	ENSRNOT00000060818			Abca17			protein_coding
15841	chr1	161985106	161985676	+	0	NA	intron (ENSRNOT00000078300, intron 6 of 11)	protein_coding-intron (ENSRNOT00000015784, intron 6 of 12)	63198	ENSRNOT00000015784	ENSRNOG00000011476	ENSRNOT00000078300			Nars2			protein_coding
274008	chr9	29880238	29880569	+	0	NA	Intergenic	Intergenic	-103674	ENSRNOT00000075592	ENSRNOG00000046852	ENSRNOT00000075592			B3gat2			protein_coding
146841	chr2	157183974	157184506	+	0	NA	Intergenic	Intergenic	-117459	ENSRNOT00000001187	ENSRNOG00000000889	ENSRNOT00000076491			AABR07011057.1			protein_coding
73175	chr14	3255412	3255690	+	0	NA	intron (ENSRNOT00000080452, intron 2 of 5)	protein_coding-intron (ENSRNOT00000002824, intron 2 of 6)	7145	ENSRNOT00000002824	ENSRNOG00000047876	ENSRNOT00000080452			LOC689986			protein_coding
157665	chr20	2705821	2707035	+	0	NA	exon (ENSRNOT00000048535, exon 2 of 6)	protein_coding-exon (ENSRNOT00000048535, exon 2 of 6)	680	ENSRNOT00000082052	ENSRNOG00000048951	ENSRNOT00000048535			LOC100364500			protein_coding
160240	chr20	20022260	20022692	+	0	NA	Intergenic	Intergenic	-82571	ENSRNOT00000082181	ENSRNOG00000053288	ENSRNOT00000091044			Ank3			protein_coding
260893	chr8	58540813	58541170	+	0	NA	intron (ENSRNOT00000012041, intron 1 of 11)	protein_coding-intron (ENSRNOT00000012041, intron 1 of 11)	1853	ENSRNOT00000012041	ENSRNOG00000009054	ENSRNOT00000012041			Elmod1			protein_coding
245770	chr7	74994159	74995454	+	0	NA	exon (ENSRNOT00000013801, exon 1 of 19)	protein_coding-exon (ENSRNOT00000013801, exon 1 of 19)	201	ENSRNOT00000013801	ENSRNOG00000010078	ENSRNOT00000013801			Spag1			protein_coding
168129	chr3	36083884	36084712	+	0	NA	Intergenic	Intergenic	-88704	ENSRNOT00000038906	ENSRNOG00000028112	ENSRNOT00000038906			LOC499796			protein_coding
94456	chr15	108492676	108492949	+	0	NA	Intergenic	Intergenic	-33202	ENSRNOT00000017211	ENSRNOG00000012751	ENSRNOT00000017211			Tm9sf2			protein_coding
68035	chr13	78317965	78318783	+	0	NA	intron (ENSRNOT00000076999, intron 13 of 13)	protein_coding-intron (ENSRNOT00000003671, intron 13 of 20)	-35493	ENSRNOT00000075887	ENSRNOG00000002736	ENSRNOT00000076272			Rabgap1l			protein_coding
143403	chr2	118380513	118380863	+	0	NA	Intergenic	Intergenic	-166141	ENSRNOT00000079254	ENSRNOG00000010094	ENSRNOT00000090301			Kcnmb2			protein_coding
58290	chr12	28929903	28930859	+	0	NA	intron (ENSRNOT00000076101, intron 6 of 6)	protein_coding-intron (ENSRNOT00000076101, intron 6 of 6)	-82314	ENSRNOT00000085696	ENSRNOG00000050193	ENSRNOT00000085696			LOC100912262			protein_coding
137908	chr2	43576404	43576885	+	0	NA	Intergenic	Intergenic	-183437	ENSRNOT00000017968	ENSRNOG00000013177	ENSRNOT00000017968			Map3k1			protein_coding
192872	chr4	85889680	85890129	+	0	NA	Intergenic	Intergenic	25195	ENSRNOT00000016182	ENSRNOG00000026055	ENSRNOT00000016182			Neurod6			protein_coding
129063	chr19	32390699	32391004	+	0	NA	Intergenic	Intergenic	46773	ENSRNOT00000015541	ENSRNOG00000011671	ENSRNOT00000015541			LOC498933			protein_coding
44304	chr10	105350917	105351552	+	0	NA	intron (ENSRNOT00000075293, intron 2 of 20)	protein_coding-intron (ENSRNOT00000072230, intron 2 of 20)	17008	ENSRNOT00000075293	ENSRNOG00000049862	ENSRNOT00000072230			Rnf157			protein_coding
123176	chr18	69917348	69918365	+	0	NA	intron (ENSRNOT00000047271, intron 1 of 4)	protein_coding-intron (ENSRNOT00000047271, intron 1 of 4)	26776	ENSRNOT00000047271	ENSRNOG00000015401	ENSRNOT00000047271			Mapk4			protein_coding
1021	chr1	7889559	7889856	+	0	NA	intron (ENSRNOT00000046539, intron 3 of 5)	protein_coding-intron (ENSRNOT00000046539, intron 3 of 5)	-88269	ENSRNOT00000022273	ENSRNOG00000016624	ENSRNOT00000022273			AABR07000276.1			protein_coding
123916	chr18	75134390	75134618	+	0	NA	intron (ENSRNOT00000021717, intron 1 of 2)	protein_coding-intron (ENSRNOT00000021717, intron 1 of 2)	72802	ENSRNOT00000021717	ENSRNOG00000016208	ENSRNOT00000021717			Setbp1			protein_coding
288712	chrX	124746892	124747194	+	0	NA	intron (ENSRNOT00000000177, intron 3 of 8)	protein_coding-intron (ENSRNOT00000000177, intron 3 of 8)	19001	ENSRNOT00000000177	ENSRNOG00000000164	ENSRNOT00000000177			Lamp2			protein_coding
149897	chr2	195005757	195006302	+	0	NA	Intergenic	Intergenic	-33025	ENSRNOT00000072634	ENSRNOG00000050263	ENSRNOT00000072634			AABR07012426.1			protein_coding
36104	chr10	49258372	49258885	+	0	NA	promoter-TSS (ENSRNOT00000004390)	protein_coding-promoter-TSS (ENSRNOT00000004390)	-566	ENSRNOT00000004390	ENSRNOG00000003287	ENSRNOT00000004390			Fbxw10			protein_coding
69710	chr13	90260630	90261006	+	0	NA	promoter-TSS (ENSRNOT00000050547)	protein_coding-promoter-TSS (ENSRNOT00000050547)	35	ENSRNOT00000050547	ENSRNOG00000022884	ENSRNOT00000050547			Cd84			protein_coding
287492	chrX	75699931	75700404	+	0	NA	Intergenic	Intergenic	-92764	ENSRNOT00000037575	ENSRNOG00000021400	ENSRNOT00000037575			Magee2			protein_coding
236356	chr6	129825983	129826317	+	0	NA	Intergenic	Intergenic	-9769	ENSRNOT00000036035	ENSRNOG00000005274	ENSRNOT00000036035			Vrk1			protein_coding
104972	chr17	1705697	1705926	+	0	NA	intron (ENSRNOT00000079742, intron 13 of 14)	protein_coding-intron (ENSRNOT00000079742, intron 13 of 14)	26184	ENSRNOT00000025801	ENSRNOG00000019027	ENSRNOT00000025801			Habp4			protein_coding
52723	chr11	73047545	73047983	+	0	NA	Intergenic	Intergenic	25701	ENSRNOT00000002361	ENSRNOG00000001733	ENSRNOT00000002361			Ppp1r2			protein_coding
187657	chr4	34966653	34967263	+	0	NA	Intergenic	Intergenic	4619	ENSRNOT00000086248	ENSRNOG00000061072	ENSRNOT00000086248			AABR07059778.1			protein_coding
164536	chr3	2369224	2369593	+	0	NA	Intergenic	Intergenic	-26735	ENSRNOT00000012388	ENSRNOG00000009354	ENSRNOT00000012388			Nrarp			protein_coding
229689	chr6	71980824	71981701	+	0	NA	Intergenic	Intergenic	-110932	ENSRNOT00000005670	ENSRNOG00000004232	ENSRNOT00000005670			G2e3			protein_coding
239376	chr7	13944841	13945129	+	0	NA	exon (ENSRNOT00000009643, exon 7 of 7)	protein_coding-exon (ENSRNOT00000009643, exon 7 of 7)	6683	ENSRNOT00000009643	ENSRNOG00000007352	ENSRNOT00000009643			Casp14			protein_coding
77274	chr14	41733752	41733964	+	0	NA	intron (ENSRNOT00000059439, intron 1 of 3)	protein_coding-intron (ENSRNOT00000059439, intron 1 of 3)	52226	ENSRNOT00000059439	ENSRNOG00000038891	ENSRNOT00000059439			Grxcr1			protein_coding
83826	chr14	112974941	112975256	+	0	NA	Intergenic	Intergenic	-28223	ENSRNOT00000081981	ENSRNOG00000003374	ENSRNOT00000081981			LOC103690141			protein_coding
63046	chr13	33692524	33694343	+	0	NA	Intergenic	Intergenic	-455370	ENSRNOT00000071507	ENSRNOG00000053423	ENSRNOT00000071507			AABR07020651.1			protein_coding
34744	chr10	39659132	39659617	+	0	NA	intron (ENSRNOT00000058817, intron 1 of 20)	protein_coding-intron (ENSRNOT00000058817, intron 1 of 20)	3919	ENSRNOT00000058817	ENSRNOG00000026745	ENSRNOT00000030760			Acsl6			protein_coding
233048	chr6	104060583	104060811	+	0	NA	Intergenic	Intergenic	-7850	ENSRNOT00000006460	ENSRNOG00000004589	ENSRNOT00000006460			Galnt16			protein_coding
283857	chr9	116625623	116625821	+	0	NA	Intergenic	Intergenic	-26808	ENSRNOT00000029210	ENSRNOG00000025273	ENSRNOT00000029210			AABR07068728.1			protein_coding
191429	chr4	72846037	72846593	+	0	NA	intron (ENSRNOT00000048203, intron 8 of 8)	protein_coding-intron (ENSRNOT00000048203, intron 8 of 8)	-89428	ENSRNOT00000029651	ENSRNOG00000025720	ENSRNOT00000029651			Nobox			protein_coding
277693	chr9	65311695	65312403	+	0	NA	Intergenic	Intergenic	-4054	ENSRNOT00000030934	ENSRNOG00000025768	ENSRNOT00000030934			Clk1			protein_coding
157584	chr20	1983744	1985625	+	0	NA	promoter-TSS (ENSRNOT00000040232)	protein_coding-promoter-TSS (ENSRNOT00000040232)	36	ENSRNOT00000087524	ENSRNOG00000000774	ENSRNOT00000089485			Gabbr1			protein_coding
63894	chr13	43045698	43045902	+	0	NA	Intergenic	Intergenic	-160360	ENSRNOT00000038020	ENSRNOG00000021553	ENSRNOT00000038020			Nckap5			protein_coding
149080	chr2	186464893	186465383	+	0	NA	intron (ENSRNOT00000077375, intron 1 of 14)	protein_coding-intron (ENSRNOT00000031743, intron 1 of 14)	15140	ENSRNOT00000031743	ENSRNOG00000016408	ENSRNOT00000031743			Kirrel1			protein_coding
102334	chr16	72628681	72629035	+	0	NA	Intergenic	Intergenic	226971	ENSRNOT00000074449	ENSRNOG00000047977	ENSRNOT00000074449			Tcim			protein_coding
115859	chr18	3565019	3566507	+	0	NA	exon (ENSRNOT00000039377, exon 1 of 13)	protein_coding-exon (ENSRNOT00000039377, exon 1 of 13)	597	ENSRNOT00000039377	ENSRNOG00000023376	ENSRNOT00000039377			Riok3			protein_coding
153136	chr2	225136002	225137342	+	0	NA	Intergenic	Intergenic	-29389	ENSRNOT00000055711	ENSRNOG00000011723	ENSRNOT00000055711			Slc44a3			protein_coding
194556	chr4	111253305	111254083	+	0	NA	intron (ENSRNOT00000092379, intron 2 of 2)	protein_coding-intron (ENSRNOT00000092379, intron 2 of 2)	553291	ENSRNOT00000092379	ENSRNOG00000021938	ENSRNOT00000030588			Lrrtm4			protein_coding
144761	chr2	138884977	138885449	+	0	NA	Intergenic	Intergenic	-51280	ENSRNOT00000013343	ENSRNOG00000009949	ENSRNOT00000013343			Pcdh18			protein_coding
207107	chr5	48424718	48425001	+	0	NA	intron (ENSRNOT00000060914, intron 5 of 6)	protein_coding-intron (ENSRNOT00000060914, intron 5 of 6)	11672	ENSRNOT00000060914	ENSRNOG00000007755	ENSRNOT00000060914			Pm20d2			protein_coding
121549	chr18	57069550	57070402	+	0	NA	intron (ENSRNOT00000026495, intron 11 of 18)	protein_coding-intron (ENSRNOT00000026495, intron 11 of 18)	-19568	ENSRNOT00000065046	ENSRNOG00000042682	ENSRNOT00000065046			Grpel2			protein_coding
104488	chr16	86469895	86471264	+	0	NA	Intergenic	Intergenic	112405	ENSRNOT00000057349	ENSRNOG00000031728	ENSRNOT00000057349			RGD1564807			protein_coding
129330	chr19	34695624	34695868	+	0	NA	intron (ENSRNOT00000052018, intron 1 of 5)	protein_coding-intron (ENSRNOT00000052018, intron 1 of 5)	56949	ENSRNOT00000052018	ENSRNOG00000034007	ENSRNOT00000052018			Nr3c2			protein_coding
222259	chr6	4011857	4012497	+	0	NA	Intergenic	Intergenic	-217676	ENSRNOT00000011000	ENSRNOG00000008291	ENSRNOT00000087891			Thumpd2			protein_coding
163890	chr20	49657631	49657829	+	0	NA	Intergenic	Intergenic	-101212	ENSRNOT00000075979	ENSRNOG00000000323	ENSRNOT00000076541			Prdm1			protein_coding
108562	chr17	26760279	26761074	+	0	NA	Intergenic	Intergenic	-11420	ENSRNOT00000071866	ENSRNOG00000047910	ENSRNOT00000071866			AABR07027368.1			protein_coding
22895	chr1	220242833	220243979	+	0	NA	promoter-TSS (ENSRNOT00000027091)	protein_coding-promoter-TSS (ENSRNOT00000027091)	-67	ENSRNOT00000084650	ENSRNOG00000019970	ENSRNOT00000027091			mrpl11			protein_coding
281725	chr9	97877223	97877555	+	0	NA	Intergenic	Intergenic	105205	ENSRNOT00000026581	ENSRNOG00000019635	ENSRNOT00000026581			Cops8			protein_coding
182439	chr3	164566281	164567097	+	0	NA	Intergenic	Intergenic	-98843	ENSRNOT00000014309	ENSRNOG00000010574	ENSRNOT00000014309			Ptpn1			protein_coding
160380	chr20	20683862	20684522	+	0	NA	intron (ENSRNOT00000000784, intron 3 of 12)	protein_coding-intron (ENSRNOT00000000784, intron 3 of 12)	-3517	ENSRNOT00000087085	ENSRNOG00000000633	ENSRNOT00000087085			Rhobtb1			protein_coding
20955	chr1	204914269	204914646	+	0	NA	Intergenic	Intergenic	-44717	ENSRNOT00000023257	ENSRNOG00000017294	ENSRNOT00000023257			Zranb1			protein_coding
245111	chr7	69002928	69003225	+	0	NA	Intergenic	Intergenic	101874	ENSRNOT00000049063	ENSRNOG00000031425	ENSRNOT00000049063			LOC500846			protein_coding
220158	chr5	165018314	165018900	+	0	NA	Intergenic	Intergenic	46127	ENSRNOT00000012670	ENSRNOG00000009409	ENSRNOT00000012670			Fbxo2			protein_coding
82621	chr14	103112935	103113180	+	0	NA	Intergenic	Intergenic	208213	ENSRNOT00000006157	ENSRNOG00000004606	ENSRNOT00000006157			Meis1			protein_coding
49964	chr11	53158392	53159149	+	0	NA	intron (ENSRNOT00000083438, intron 3 of 14)	protein_coding-intron (ENSRNOT00000002700, intron 4 of 14)	18171	ENSRNOT00000083438	ENSRNOG00000001971	ENSRNOT00000083438			Bbx			protein_coding
222133	chr6	3234232	3234697	+	0	NA	intron (ENSRNOT00000061975, intron 7 of 7)	protein_coding-intron (ENSRNOT00000061975, intron 7 of 7)	20315	ENSRNOT00000061975	ENSRNOG00000040266	ENSRNOT00000061975			Cdkl4			protein_coding
99681	chr16	47701656	47702108	+	0	NA	Intergenic	Intergenic	-16069	ENSRNOT00000018689	ENSRNOG00000013480	ENSRNOT00000018689			Ing2			protein_coding
257816	chr8	35178566	35179315	+	0	NA	Intergenic	Intergenic	-947059	ENSRNOT00000013036	ENSRNOG00000009772	ENSRNOT00000013036			Kirrel3			protein_coding
96810	chr16	14338459	14338715	+	0	NA	intron (ENSRNOT00000018630, intron 9 of 16)	protein_coding-intron (ENSRNOT00000018630, intron 9 of 16)	9459	ENSRNOT00000018630	ENSRNOG00000013330	ENSRNOT00000018630			Cdhr1			protein_coding
193789	chr4	99277858	99278691	+	0	NA	intron (ENSRNOT00000038912, intron 2 of 8)	protein_coding-intron (ENSRNOT00000038912, intron 2 of 8)	27538	ENSRNOT00000038912	ENSRNOG00000028422	ENSRNOT00000038912			Rmnd5a			protein_coding
191400	chr4	72151091	72152148	+	0	NA	Intergenic	Intergenic	-7871	ENSRNOT00000024428	ENSRNOG00000017911	ENSRNOT00000024428			Tcaf1			protein_coding
126578	chr19	14717729	14718023	+	0	NA	Intergenic	Intergenic	64678	ENSRNOT00000020017	ENSRNOG00000014761	ENSRNOT00000020017			Rasd2			protein_coding
91522	chr15	62680257	62680677	+	0	NA	Intergenic	Intergenic	159514	ENSRNOT00000040851	ENSRNOG00000031061	ENSRNOT00000040851			LOC306079			protein_coding
6604	chr1	56012927	56013281	+	0	NA	Intergenic	Intergenic	-117468	ENSRNOT00000029537	ENSRNOG00000013671	ENSRNOT00000029537			Vom2r9			protein_coding
28577	chr1	274853813	274854665	+	0	NA	Intergenic	Intergenic	87956	ENSRNOT00000071541	ENSRNOG00000047545	ENSRNOT00000071541			Adra2a			protein_coding
276898	chr9	55555183	55555650	+	0	NA	intron (ENSRNOT00000081677, intron 4 of 9)	protein_coding-intron (ENSRNOT00000066231, intron 4 of 8)	118288	ENSRNOT00000066231	ENSRNOG00000016623	ENSRNOT00000081677			Tmeff2			protein_coding
55002	chr12	1752219	1752660	+	0	NA	intron (ENSRNOT00000067448, intron 4 of 23)	protein_coding-intron (ENSRNOT00000041155, intron 2 of 21)	63975	ENSRNOT00000041155	ENSRNOG00000029986	ENSRNOT00000067448			Insr			protein_coding
17459	chr1	175682401	175682825	+	0	NA	exon (ENSRNOT00000024060, exon 21 of 21)	protein_coding-exon (ENSRNOT00000024060, exon 21 of 21)	-5914	ENSRNOT00000030474	ENSRNOG00000026902	ENSRNOT00000030474			Lyve1			protein_coding
106934	chr17	15690184	15691320	+	0	NA	intron (ENSRNOT00000090647, intron 2 of 6)	protein_coding-intron (ENSRNOT00000048653, intron 2 of 7)	27263	ENSRNOT00000048653	ENSRNOG00000016031	ENSRNOT00000048653			Bicd2			protein_coding
59995	chr12	40724319	40725032	+	0	NA	intron (ENSRNOT00000001826, intron 62 of 72)	protein_coding-intron (ENSRNOT00000001826, intron 62 of 72)	28919	ENSRNOT00000091375	ENSRNOG00000001351	ENSRNOT00000033984			Trafd1			protein_coding
40459	chr10	80616994	80617569	+	0	NA	Intergenic	Intergenic	-172887	ENSRNOT00000073315	ENSRNOG00000002626	ENSRNOT00000075163			Car10			protein_coding
74065	chr14	10301985	10302249	+	0	NA	Intergenic	Intergenic	92930	ENSRNOT00000002936	ENSRNOG00000002159	ENSRNOT00000002936			Gpat3			protein_coding
11574	chr1	123910024	123911149	+	0	NA	intron (ENSRNOT00000082487, intron 5 of 8)	protein_coding-intron (ENSRNOT00000051883, intron 7 of 10)	128380	ENSRNOT00000082487	ENSRNOG00000010853	ENSRNOT00000082487			Chrna7			protein_coding
140478	chr2	79561273	79562019	+	0	NA	Intergenic	Intergenic	-483388	ENSRNOT00000031170	ENSRNOG00000024433	ENSRNOT00000031170			Fbxl7			protein_coding
20476	chr1	201290831	201291056	+	0	NA	intron (ENSRNOT00000090143, intron 2 of 16)	protein_coding-intron (ENSRNOT00000047161, intron 6 of 20)	34033	ENSRNOT00000090143	ENSRNOG00000020457	ENSRNOT00000047161			Tacc2			protein_coding
18988	chr1	189249780	189250756	+	0	NA	intron (ENSRNOT00000049380, intron 6 of 18)	protein_coding-intron (ENSRNOT00000046025, intron 4 of 13)	8675	ENSRNOT00000046025	ENSRNOG00000031211	ENSRNOT00000049380			Acsm5			protein_coding
132017	chr19	54823022	54823286	+	0	NA	intron (ENSRNOT00000025894, intron 11 of 13)	protein_coding-intron (ENSRNOT00000025894, intron 11 of 13)	49815	ENSRNOT00000030142	ENSRNOG00000028578	ENSRNOT00000030142			AABR07044065.1			protein_coding
32876	chr10	21474127	21474432	+	0	NA	Intergenic	Intergenic	-209253	ENSRNOT00000011922	ENSRNOG00000027341	ENSRNOT00000011922			Tenm2			protein_coding
152306	chr2	218145059	218145573	+	0	NA	Intergenic	Intergenic	181860	ENSRNOT00000024243	ENSRNOG00000017969	ENSRNOT00000024243			Olfm3			protein_coding
113836	chr17	77878325	77878747	+	0	NA	Intergenic	Intergenic	-191080	ENSRNOT00000081645	ENSRNOG00000018500	ENSRNOT00000081645			AABR07028615.1			protein_coding
214992	chr5	131304112	131304882	+	0	NA	intron (ENSRNOT00000010628, intron 4 of 5)	protein_coding-intron (ENSRNOT00000010628, intron 4 of 5)	47370	ENSRNOT00000010628	ENSRNOG00000008025	ENSRNOT00000010628			Bend5			protein_coding
183819	chr3	175240664	175241652	+	0	NA	intron (ENSRNOT00000088026, intron 5 of 14)	protein_coding-intron (ENSRNOT00000088026, intron 5 of 14)	86531	ENSRNOT00000082981	ENSRNOG00000054497	ENSRNOT00000082981			Taf4			protein_coding
199011	chr4	146994995	146995506	+	0	NA	Intergenic	Intergenic	-41091	ENSRNOT00000010397	ENSRNOG00000007874	ENSRNOT00000010397			Tamm41			protein_coding
79497	chr14	70984293	70984738	+	0	NA	intron (ENSRNOT00000083871, intron 2 of 8)	protein_coding-intron (ENSRNOT00000058803, intron 2 of 7)	203795	ENSRNOT00000058803	ENSRNOG00000003205	ENSRNOT00000083871			Ldb2			protein_coding
146317	chr2	151545856	151546561	+	0	NA	Intergenic	Intergenic	-139043	ENSRNOT00000019340	ENSRNOG00000014420	ENSRNOT00000019340			Rap2b			protein_coding
49121	chr11	42060506	42061727	+	0	NA	Intergenic	Intergenic	-198645	ENSRNOT00000047310	ENSRNOG00000029184	ENSRNOT00000047310			AABR07033882.1			protein_coding
290356	chr4	54827621	54828373	+	0	NA	intron (ENSRNOT00000056996, intron 4 of 8)	protein_coding-intron (ENSRNOT00000031714, intron 7 of 10)	183418	ENSRNOT00000056996	ENSRNOG00000021468	ENSRNOT00000075324			Grm8			protein_coding
269338	chr8	123601506	123602593	+	0	NA	Intergenic	Intergenic	227700	ENSRNOT00000090467	ENSRNOG00000054937	ENSRNOT00000090467			AABR07071598.1			protein_coding
195423	chr4	118726511	118727054	+	0	NA	intron (ENSRNOT00000043082, intron 1 of 20)	protein_coding-intron (ENSRNOT00000043082, intron 1 of 20)	71054	ENSRNOT00000043082	ENSRNOG00000018317	ENSRNOT00000043082			Aak1			protein_coding
109645	chr17	36974294	36974608	+	0	NA	intron (ENSRNOT00000024854, intron 1 of 5)	protein_coding-intron (ENSRNOT00000024854, intron 1 of 5)	18066	ENSRNOT00000024854	ENSRNOG00000018381	ENSRNOT00000071408			AABR07027567.1			protein_coding
140460	chr2	79279171	79279582	+	0	NA	Intergenic	Intergenic	-201118	ENSRNOT00000031170	ENSRNOG00000024433	ENSRNOT00000031170			Fbxl7			protein_coding
275933	chr9	46381796	46382234	+	0	NA	intron (ENSRNOT00000046557, intron 2 of 7)	protein_coding-intron (ENSRNOT00000046557, intron 2 of 7)	19896	ENSRNOT00000046557	ENSRNOG00000013991	ENSRNOT00000046557			Creg2			protein_coding
224255	chr6	23458772	23459056	+	0	NA	intron (ENSRNOT00000035320, intron 5 of 18)	protein_coding-intron (ENSRNOT00000035320, intron 5 of 18)	14255	ENSRNOT00000035320	ENSRNOG00000026316	ENSRNOT00000035320			Wdr43			protein_coding
160938	chr20	25338926	25339124	+	0	NA	intron (ENSRNOT00000084660, intron 6 of 10)	protein_coding-intron (ENSRNOT00000057950, intron 6 of 10)	487633	ENSRNOT00000084660	ENSRNOG00000000373	ENSRNOT00000057950			AABR07044900.1			protein_coding
86957	chr15	24514337	24514576	+	0	NA	intron (ENSRNOT00000016449, intron 18 of 41)	protein_coding-intron (ENSRNOT00000016449, intron 18 of 41)	34695	ENSRNOT00000016449	ENSRNOG00000012255	ENSRNOT00000016449			Ktn1			protein_coding
9369	chr1	94273356	94273722	+	0	NA	Intergenic	Intergenic	130672	ENSRNOT00000019463	ENSRNOG00000014463	ENSRNOT00000019463			Uri1			protein_coding
208874	chr5	64932035	64932586	+	0	NA	intron (ENSRNOT00000007957, intron 7 of 7)	protein_coding-intron (ENSRNOT00000007957, intron 7 of 7)	14270	ENSRNOT00000007290	ENSRNOG00000005368	ENSRNOT00000007290			Ppp3r2			protein_coding
159630	chr20	14284535	14285163	+	0	NA	Intergenic	Intergenic	-1976	ENSRNOT00000001759	ENSRNOG00000001302	ENSRNOT00000001759			Adora2a			protein_coding
244049	chr7	59943244	59943535	+	0	NA	intron (ENSRNOT00000081599, intron 3 of 9)	protein_coding-intron (ENSRNOT00000007258, intron 3 of 9)	13839	ENSRNOT00000081599	ENSRNOG00000005362	ENSRNOT00000081599			Rab3ip			protein_coding
270215	chr8	129454935	129455185	+	0	NA	Intergenic	Intergenic	-83087	ENSRNOT00000042614	ENSRNOG00000031127	ENSRNOT00000042614			Snrpe			protein_coding
31700	chr10	14780082	14780449	+	0	NA	intron (ENSRNOT00000043626, intron 1 of 33)	protein_coding-intron (ENSRNOT00000043626, intron 1 of 33)	8352	ENSRNOT00000043626	ENSRNOG00000033893	ENSRNOT00000043626			Cacna1h			protein_coding
8161	chr1	84066066	84067100	+	0	NA	exon (ENSRNOT00000028290, exon 15 of 15)	protein_coding-exon (ENSRNOT00000028290, exon 15 of 15)	-1355	ENSRNOT00000057213	ENSRNOG00000020867	ENSRNOT00000090478			Numbl			protein_coding
110420	chr17	46360191	46360674	+	0	NA	intron (ENSRNOT00000090663, intron 19 of 20)	protein_coding-intron (ENSRNOT00000077910, intron 20 of 21)	-245428	ENSRNOT00000087838	ENSRNOG00000054964	ENSRNOT00000087838			Aoah			protein_coding
122942	chr18	67142768	67143297	+	0	NA	intron (ENSRNOT00000064947, intron 1 of 27)	protein_coding-intron (ENSRNOT00000064947, intron 1 of 27)	81534	ENSRNOT00000064947	ENSRNOG00000033099	ENSRNOT00000064947			Dcc			protein_coding
202763	chr4	179840071	179841034	+	0	NA	intron (ENSRNOT00000085386, intron 1 of 9)	protein_coding-intron (ENSRNOT00000085386, intron 1 of 9)	64292	ENSRNOT00000085386	ENSRNOG00000015910	ENSRNOT00000021306			Lmntd1			protein_coding
81524	chr14	85992242	85992450	+	0	NA	Intergenic	Intergenic	-1135	ENSRNOT00000076811	ENSRNOG00000012184	ENSRNOT00000016468			Urgcp			protein_coding
282625	chr9	106405839	106406420	+	0	NA	Intergenic	Intergenic	462617	ENSRNOT00000046409	ENSRNOG00000046623	ENSRNOT00000075578			AABR07068455.1			protein_coding
249696	chr7	114814252	114814473	+	0	NA	Intergenic	Intergenic	34052	ENSRNOT00000032620	ENSRNOG00000007818	ENSRNOT00000032620			Slc45a4			protein_coding
35799	chr10	47300966	47301459	+	0	NA	intron (ENSRNOT00000057953, intron 1 of 1)	protein_coding-intron (ENSRNOT00000057953, intron 1 of 1)	19004	ENSRNOT00000057953	ENSRNOG00000002303	ENSRNOT00000089123			Kcnj12			protein_coding
182430	chr3	164515827	164516107	+	0	NA	Intergenic	Intergenic	91452	ENSRNOT00000083876	ENSRNOG00000057347	ENSRNOT00000083876			Cebpb			protein_coding
253527	chr7	138120538	138121115	+	0	NA	Intergenic	Intergenic	-19985	ENSRNOT00000039002	ENSRNOG00000006305	ENSRNOT00000039002			Slc38a2			protein_coding
247612	chr7	94794736	94796578	+	0	NA	intron (ENSRNOT00000005722, intron 1 of 8)	protein_coding-intron (ENSRNOT00000005722, intron 1 of 8)	443	ENSRNOT00000005722	ENSRNOG00000004328	ENSRNOT00000005722			Deptor			protein_coding
113032	chr17	72418706	72419053	+	0	NA	Intergenic	Intergenic	-10739	ENSRNOT00000026187	ENSRNOG00000019336	ENSRNOT00000026187			Gata3			protein_coding
88949	chr15	43541692	43542521	+	0	NA	intron (ENSRNOT00000012996, intron 1 of 13)	protein_coding-intron (ENSRNOT00000012996, intron 1 of 13)	833	ENSRNOT00000012996	ENSRNOG00000009625	ENSRNOT00000012996			Dpysl2			protein_coding
18425	chr1	185151530	185151769	+	0	NA	Intergenic	Intergenic	-8377	ENSRNOT00000027752	ENSRNOG00000020456	ENSRNOT00000027752			Nucb2			protein_coding
252528	chr7	131630705	131631287	+	0	NA	intron (ENSRNOT00000039857, intron 19 of 19)	protein_coding-intron (ENSRNOT00000039857, intron 19 of 19)	167240	ENSRNOT00000039857	ENSRNOG00000026128	ENSRNOT00000039857			Cpne8			protein_coding
100984	chr16	60244254	60245678	+	0	NA	Intergenic	Intergenic	-36504	ENSRNOT00000015203	ENSRNOG00000011431	ENSRNOT00000015203			Mfhas1			protein_coding
137923	chr2	43687329	43687532	+	0	NA	Intergenic	Intergenic	-294223	ENSRNOT00000017968	ENSRNOG00000013177	ENSRNOT00000017968			Map3k1			protein_coding
110073	chr17	43049871	43052064	+	0	NA	promoter-TSS (ENSRNOT00000059510)	protein_coding-promoter-TSS (ENSRNOT00000059510)	6	ENSRNOT00000059510	ENSRNOG00000016576	ENSRNOT00000059510			Carmil1			protein_coding
80329	chr14	79124720	79126237	+	0	NA	Intergenic	Intergenic	-79988	ENSRNOT00000085534	ENSRNOG00000006400	ENSRNOT00000058414			Tbc1d14			protein_coding
25940	chr1	249792663	249792946	+	0	NA	Intergenic	Intergenic	217850	ENSRNOT00000074100	ENSRNOG00000050289	ENSRNOT00000074100			Cstf2t			protein_coding
174435	chr3	101539095	101539460	+	0	NA	Intergenic	Intergenic	8201	ENSRNOT00000006203	ENSRNOG00000004699	ENSRNOT00000006203			Fibin			protein_coding
37360	chr10	58385271	58385605	+	0	NA	Intergenic	Intergenic	43045	ENSRNOT00000010358	ENSRNOG00000007869	ENSRNOT00000010358			Wscd1			protein_coding
282057	chr9	99787849	99788237	+	0	NA	Intergenic	Intergenic	-7635	ENSRNOT00000056601	ENSRNOG00000046386	ENSRNOT00000056601			Olfr12			protein_coding
233114	chr6	104474580	104474810	+	0	NA	promoter-TSS (ENSRNOT00000070995)	protein_coding-promoter-TSS (ENSRNOT00000070995)	-341	ENSRNOT00000070995	ENSRNOG00000045941	ENSRNOT00000076321			Susd6			protein_coding
212456	chr5	107834703	107834919	+	0	NA	intron (ENSRNOT00000079251, intron 1 of 4)	protein_coding-intron (ENSRNOT00000079251, intron 1 of 4)	-2406	ENSRNOT00000084293	ENSRNOG00000059837	ENSRNOT00000079251			Cdkn2a			protein_coding
235094	chr6	122443073	122444165	+	0	NA	intron (ENSRNOT00000005175, intron 4 of 6)	protein_coding-intron (ENSRNOT00000005175, intron 4 of 6)	102280	ENSRNOT00000005175	ENSRNOG00000003813	ENSRNOT00000005175			Kcnk10			protein_coding
233528	chr6	107154143	107154496	+	0	NA	Intergenic	Intergenic	-1944	ENSRNOT00000003834	ENSRNOG00000002874	ENSRNOT00000003834			AABR07065078.1			protein_coding
122294	chr18	62231478	62232143	+	0	NA	Intergenic	Intergenic	57140	ENSRNOT00000025362	ENSRNOG00000018770	ENSRNOT00000025362			Pmaip1			protein_coding
56671	chr12	15905397	15905894	+	0	NA	intron (ENSRNOT00000093029, intron 1 of 1)	protein_coding-intron (ENSRNOT00000001654, intron 1 of 3)	15432	ENSRNOT00000093029	ENSRNOG00000001235	ENSRNOT00000093029			Gna12			protein_coding
79374	chr14	70180153	70180443	+	0	NA	Intergenic	Intergenic	15648	ENSRNOT00000004385	ENSRNOG00000003253	ENSRNOT00000004385			Qdpr			protein_coding
90781	chr15	58298556	58299230	+	0	NA	Intergenic	Intergenic	-127844	ENSRNOT00000001371	ENSRNOG00000001037	ENSRNOT00000001371			Gpalpp1			protein_coding
95732	chr16	5828294	5828678	+	0	NA	Intergenic	Intergenic	-32661	ENSRNOT00000048043	ENSRNOG00000031287	ENSRNOT00000048043			Cacna2d3			protein_coding
121851	chr18	59184142	59184779	+	0	NA	intron (ENSRNOT00000025325, intron 14 of 27)	protein_coding-intron (ENSRNOT00000025325, intron 14 of 27)	87817	ENSRNOT00000025325	ENSRNOG00000018387	ENSRNOT00000025325			Wdr7			protein_coding
17521	chr1	176078741	176078965	+	0	NA	exon (ENSRNOT00000047044, exon 1 of 1)	protein_coding-exon (ENSRNOT00000047044, exon 1 of 1)	272	ENSRNOT00000047044	ENSRNOG00000029082	ENSRNOT00000047044			AABR07005031.1			protein_coding
232360	chr6	99673711	99674645	+	0	NA	intron (ENSRNOT00000009028, intron 32 of 35)	protein_coding-intron (ENSRNOT00000009028, intron 32 of 35)	48872	ENSRNOT00000008573	ENSRNOG00000006570	ENSRNOT00000008573			Plekhg3			protein_coding
259219	chr8	48432314	48433735	+	0	NA	Intergenic	Intergenic	-4894	ENSRNOT00000085578	ENSRNOG00000039107	ENSRNOT00000085578			Mfrp			protein_coding
285326	chrX	18237826	18238135	+	0	NA	Intergenic	Intergenic	74622	ENSRNOT00000045517	ENSRNOG00000030868	ENSRNOT00000045517			AABR07037307.1			protein_coding
272911	chr9	17787378	17788674	+	0	NA	intron (ENSRNOT00000026831, intron 1 of 14)	protein_coding-intron (ENSRNOT00000026831, intron 1 of 14)	3558	ENSRNOT00000026831	ENSRNOG00000019752	ENSRNOT00000026831			Slc29a1			protein_coding
222490	chr6	6528475	6530677	+	0	NA	Intergenic	Intergenic	-89500	ENSRNOT00000042307	ENSRNOG00000030294	ENSRNOT00000042307			Eml4			protein_coding
154312	chr2	237693378	237693646	+	0	NA	intron (ENSRNOT00000064628, intron 1 of 2)	protein_coding-intron (ENSRNOT00000064628, intron 1 of 2)	13720	ENSRNOT00000064628	ENSRNOG00000042721	ENSRNOT00000064628			Gimd1			protein_coding
40840	chr10	83173267	83173531	+	0	NA	intron (ENSRNOT00000005939, intron 1 of 7)	protein_coding-intron (ENSRNOT00000005939, intron 1 of 7)	18976	ENSRNOT00000005939	ENSRNOG00000004417	ENSRNOT00000005939			Fam117a			protein_coding
23725	chr1	228116303	228116678	+	0	NA	Intergenic	Intergenic	-1558	ENSRNOT00000028507	ENSRNOG00000021001	ENSRNOT00000028507			Cblif			protein_coding
254875	chr8	5764850	5765298	+	0	NA	Intergenic	Intergenic	-3737	ENSRNOT00000013936	ENSRNOG00000009907	ENSRNOT00000013936			Mmp8			protein_coding
272598	chr9	15512818	15513675	+	0	NA	intron (ENSRNOT00000020499, intron 1 of 8)	protein_coding-intron (ENSRNOT00000020499, intron 1 of 8)	183	ENSRNOT00000020499	ENSRNOG00000015249	ENSRNOT00000020499			Taf8			protein_coding
159308	chr20	11870443	11871174	+	0	NA	intron (ENSRNOT00000001640, intron 2 of 5)	protein_coding-intron (ENSRNOT00000001640, intron 2 of 5)	7726	ENSRNOT00000001640	ENSRNOG00000001225	ENSRNOT00000001640			Fam207a			protein_coding
128579	chr19	28750798	28751412	+	0	NA	intron (ENSRNOT00000079270, intron 1 of 1)	protein_coding-intron (ENSRNOT00000079270, intron 1 of 1)	479	ENSRNOT00000079270	ENSRNOG00000052028	ENSRNOT00000079270			AABR07043456.1			protein_coding
12313	chr1	128182162	128182360	+	0	NA	Intergenic	Intergenic	-17061	ENSRNOT00000075131	ENSRNOG00000050624	ENSRNOT00000075131			Lysmd4			protein_coding
36467	chr10	52910877	52911395	+	0	NA	intron (ENSRNOT00000057509, intron 2 of 4)	protein_coding-intron (ENSRNOT00000057509, intron 2 of 4)	126680	ENSRNOT00000057509	ENSRNOG00000029012	ENSRNOT00000057509			Shisa6			protein_coding
13016	chr1	135142292	135142586	+	0	NA	intron (ENSRNOT00000016481, intron 2 of 2)	protein_coding-intron (ENSRNOT00000016481, intron 2 of 2)	58464	ENSRNOT00000076098	ENSRNOG00000012369	ENSRNOT00000016481			Fam174b			protein_coding
230241	chr6	75268913	75269240	+	0	NA	Intergenic	Intergenic	-160653	ENSRNOT00000043250	ENSRNOG00000052141	ENSRNOT00000043250			Rps10l1			protein_coding
215946	chr5	139320532	139321443	+	0	NA	Intergenic	Intergenic	-64442	ENSRNOT00000078622	ENSRNOG00000032183	ENSRNOT00000045954			Scmh1			protein_coding
82282	chr14	94279057	94279298	+	0	NA	Intergenic	Intergenic	-311588	ENSRNOT00000072533	ENSRNOG00000046536	ENSRNOT00000072533			AABR07016141.1			protein_coding
269501	chr8	124934453	124935429	+	0	NA	intron (ENSRNOT00000041548, intron 9 of 13)	protein_coding-intron (ENSRNOT00000036642, intron 9 of 12)	-535447	ENSRNOT00000037883	ENSRNOG00000013265	ENSRNOT00000037883			Tgfbr2			protein_coding
28028	chr1	268005377	268005601	+	0	NA	Intergenic	Intergenic	-183788	ENSRNOT00000065001	ENSRNOG00000028832	ENSRNOT00000065001			Sorcs3			protein_coding
78488	chr14	59146458	59146656	+	0	NA	Intergenic	Intergenic	177390	ENSRNOT00000004006	ENSRNOG00000002956	ENSRNOT00000004006			Stim2			protein_coding
291199	chr1	235694519	235694754	+	0	NA	intron (ENSRNOT00000014800, intron 33 of 49)	protein_coding-intron (ENSRNOT00000014800, intron 33 of 49)	118394	ENSRNOT00000014800	ENSRNOG00000025539	ENSRNOT00000014800			Vps13a			protein_coding
213534	chr5	120423116	120423754	+	0	NA	intron (ENSRNOT00000086539, intron 1 of 17)	protein_coding-intron (ENSRNOT00000086259, intron 1 of 18)	-75448	ENSRNOT00000007859	ENSRNOG00000050849	ENSRNOT00000007859			Leprot			protein_coding
203852	chr5	5802870	5803565	+	0	NA	Intergenic	Intergenic	-63680	ENSRNOT00000011940	ENSRNOG00000008966	ENSRNOT00000011940			Slco5a1			protein_coding
201357	chr4	169615196	169615434	+	0	NA	intron (ENSRNOT00000011697, intron 5 of 13)	protein_coding-intron (ENSRNOT00000011697, intron 5 of 13)	384558	ENSRNOT00000011697	ENSRNOG00000008766	ENSRNOT00000011697			Grin2b			protein_coding
54742	chr12	153631	154799	+	0	NA	Intergenic	Intergenic	-99330	ENSRNOT00000090447	ENSRNOG00000055204	ENSRNOT00000090447			AABR07034833.1			protein_coding
181411	chr3	158518903	158520440	+	0	NA	Intergenic	Intergenic	-190790	ENSRNOT00000044466	ENSRNOG00000032656	ENSRNOT00000044466			Ptprt			protein_coding
276538	chr9	52643629	52643971	+	0	NA	Intergenic	Intergenic	-44068	ENSRNOT00000083864	ENSRNOG00000003825	ENSRNOT00000050275			Wdr75			protein_coding
82744	chr14	104217753	104218865	+	0	NA	intron (ENSRNOT00000006573, intron 1 of 5)	protein_coding-intron (ENSRNOT00000006573, intron 1 of 5)	26792	ENSRNOT00000006573	ENSRNOG00000004888	ENSRNOT00000079874			Spred2			protein_coding
67539	chr13	74846892	74847090	+	0	NA	intron (ENSRNOT00000089062, intron 4 of 17)	protein_coding-intron (ENSRNOT00000033324, intron 2 of 13)	76411	ENSRNOT00000033324	ENSRNOG00000004917	ENSRNOT00000033324			Rasal2			protein_coding
265901	chr8	97631233	97631552	+	0	NA	intron (ENSRNOT00000030645, intron 2 of 13)	protein_coding-intron (ENSRNOT00000030645, intron 2 of 13)	15680	ENSRNOT00000030645	ENSRNOG00000014543	ENSRNOT00000030645			Tbc1d2b			protein_coding
272997	chr9	18214908	18215180	+	0	NA	Intergenic	Intergenic	156812	ENSRNOT00000027293	ENSRNOG00000020153	ENSRNOT00000027293			AABR07066830.1			protein_coding
65279	chr13	52153149	52154092	+	0	NA	intron (ENSRNOT00000084766, intron 1 of 2)	protein_coding-intron (ENSRNOT00000084766, intron 1 of 2)	6065	ENSRNOT00000084766	ENSRNOG00000051548	ENSRNOT00000084766			Lmod1			protein_coding
50917	chr11	61692189	61693506	+	0	NA	intron (ENSRNOT00000093445, intron 2 of 5)	protein_coding-intron (ENSRNOT00000078879, intron 13 of 16)	5748	ENSRNOT00000093445	ENSRNOG00000057815	ENSRNOT00000078879			Ccdc191			protein_coding
11853	chr1	125425014	125425851	+	0	NA	intron (ENSRNOT00000022049, intron 1 of 13)	protein_coding-intron (ENSRNOT00000022049, intron 1 of 13)	58152	ENSRNOT00000022049	ENSRNOG00000016358	ENSRNOT00000022049			Apba2			protein_coding
191751	chr4	77400991	77402215	+	0	NA	Intergenic	Intergenic	-54592	ENSRNOT00000008149	ENSRNOG00000006048	ENSRNOT00000008149			Ezh2			protein_coding
146052	chr2	148721305	148722855	+	0	NA	promoter-TSS (ENSRNOT00000018022)	protein_coding-promoter-TSS (ENSRNOT00000018022)	-151	ENSRNOT00000018022	ENSRNOG00000013393	ENSRNOT00000018022			Eif2a			protein_coding
140191	chr2	74652085	74652480	+	0	NA	intron (ENSRNOT00000014013, intron 7 of 10)	protein_coding-intron (ENSRNOT00000014013, intron 7 of 10)	291660	ENSRNOT00000014013	ENSRNOG00000010535	ENSRNOT00000014013			Cdh18			protein_coding
33573	chr10	30105110	30105600	+	0	NA	intron (ENSRNOT00000006063, intron 10 of 11)	protein_coding-intron (ENSRNOT00000006063, intron 10 of 11)	13518	ENSRNOT00000006063	ENSRNOG00000004477	ENSRNOT00000006063			Ublcp1			protein_coding
165724	chr3	11037837	11038254	+	0	NA	intron (ENSRNOT00000037164, intron 19 of 28)	protein_coding-intron (ENSRNOT00000037164, intron 19 of 28)	26277	ENSRNOT00000093270	ENSRNOG00000023393	ENSRNOT00000037164			Nup214			protein_coding
223862	chr6	17835484	17836280	+	0	NA	Intergenic	Intergenic	515654	ENSRNOT00000061588	ENSRNOG00000040045	ENSRNOT00000061588			Crnkl1			protein_coding
255134	chr8	8566147	8567808	+	0	NA	Intergenic	Intergenic	-42334	ENSRNOT00000009418	ENSRNOG00000007038	ENSRNOT00000009418			Cntn5			protein_coding
175571	chr3	111532069	111532465	+	0	NA	exon (ENSRNOT00000056392, exon 14 of 17)	protein_coding-exon (ENSRNOT00000056392, exon 14 of 17)	-12740	ENSRNOT00000007247	ENSRNOG00000005284	ENSRNOT00000007247			Itpka			protein_coding
227759	chr6	50531797	50532142	+	0	NA	intron (ENSRNOT00000008321, intron 3 of 33)	protein_coding-intron (ENSRNOT00000008321, intron 3 of 33)	3146	ENSRNOT00000008321	ENSRNOG00000005678	ENSRNOT00000008321			Lamb1			protein_coding
167222	chr3	26440905	26441103	+	0	NA	Intergenic	Intergenic	-384186	ENSRNOT00000044209	ENSRNOG00000030243	ENSRNOT00000044209			AABR07051892.1			protein_coding
230929	chr6	87219355	87219855	+	0	NA	Intergenic	Intergenic	207548	ENSRNOT00000071999	ENSRNOG00000047877	ENSRNOT00000071999			AABR07064622.1			protein_coding
49998	chr11	53393888	53394606	+	0	NA	Intergenic	Intergenic	180813	ENSRNOT00000050142	ENSRNOG00000001964	ENSRNOT00000078434			Cd47			protein_coding
158405	chr20	6959767	6961671	+	0	NA	promoter-TSS (ENSRNOT00000093172)	protein_coding-promoter-TSS (ENSRNOT00000093172)	-238	ENSRNOT00000093172	ENSRNOG00000000527	ENSRNOT00000093164			Mtch1			protein_coding
193801	chr4	99400230	99400508	+	0	NA	intron (ENSRNOT00000088018, intron 1 of 4)	protein_coding-intron (ENSRNOT00000064374, intron 1 of 5)	1221	ENSRNOT00000088018	ENSRNOG00000007272	ENSRNOT00000064374			Rnf103			protein_coding
50739	chr11	60410192	60411059	+	0	NA	Intergenic	Intergenic	27194	ENSRNOT00000093295	ENSRNOG00000002141	ENSRNOT00000093212			Cd200			protein_coding
8725	chr1	89061913	89062214	+	0	NA	intron (ENSRNOT00000033621, intron 4 of 5)	protein_coding-intron (ENSRNOT00000033621, intron 4 of 5)	6285	ENSRNOT00000033621	ENSRNOG00000024331	ENSRNOT00000033621			Upk1a			protein_coding
228623	chr6	58492184	58492419	+	0	NA	intron (ENSRNOT00000091263, intron 5 of 12)	protein_coding-intron (ENSRNOT00000065396, intron 5 of 11)	24146	ENSRNOT00000091263	ENSRNOG00000006867	ENSRNOT00000065396			Etv1			protein_coding
94957	chr16	1298801	1299218	+	0	NA	Intergenic	Intergenic	-368482	ENSRNOT00000014787	ENSRNOG00000011119	ENSRNOT00000014787			NEWGENE_1306210			protein_coding
175198	chr3	108839119	108840256	+	0	NA	intron (ENSRNOT00000007028, intron 2 of 6)	protein_coding-intron (ENSRNOT00000007028, intron 2 of 6)	44452	ENSRNOT00000007028	ENSRNOG00000005209	ENSRNOT00000007028			Spred1			protein_coding
29167	chr1	278535985	278536584	+	0	NA	Intergenic	Intergenic	-21508	ENSRNOT00000023414	ENSRNOG00000017406	ENSRNOT00000023414			Atrnl1			protein_coding
262812	chr8	70207235	70207563	+	0	NA	intron (ENSRNOT00000015598, intron 1 of 4)	protein_coding-intron (ENSRNOT00000015598, intron 1 of 4)	8320	ENSRNOT00000015598	ENSRNOG00000011302	ENSRNOT00000015598			Rab11a			protein_coding
35488	chr10	45642839	45643107	+	0	NA	Intergenic	Intergenic	-4938	ENSRNOT00000064505	ENSRNOG00000003039	ENSRNOT00000064505			Wnt3a			protein_coding
70028	chr13	93321760	93322191	+	0	NA	Intergenic	Intergenic	-14776	ENSRNOT00000065041	ENSRNOG00000021984	ENSRNOT00000065041			Rgs7			protein_coding
280629	chr9	90335659	90335910	+	0	NA	Intergenic	Intergenic	470342	ENSRNOT00000072054	ENSRNOG00000058883	ENSRNOT00000072054			NEWGENE_1589866			protein_coding
93058	chr15	90056249	90057245	+	0	NA	Intergenic	Intergenic	119055	ENSRNOT00000013342	ENSRNOG00000010058	ENSRNOT00000013342			Spry2			protein_coding
59258	chr12	36947044	36947635	+	0	NA	intron (ENSRNOT00000084236, intron 7 of 48)	protein_coding-intron (ENSRNOT00000001334, intron 6 of 46)	75319	ENSRNOT00000084236	ENSRNOG00000001004	ENSRNOT00000084236			Ncor2			protein_coding
234852	chr6	118343591	118343789	+	0	NA	Intergenic	Intergenic	-370792	ENSRNOT00000032968	ENSRNOG00000021751	ENSRNOT00000032968			AABR07065265.1			protein_coding
5819	chr1	51267659	51268067	+	0	NA	Intergenic	Intergenic	-352012	ENSRNOT00000023319	ENSRNOG00000017367	ENSRNOT00000023319			Pabpc6			protein_coding
125232	chr19	392870	393601	+	0	NA	Intergenic	Intergenic	5861	ENSRNOT00000075433	ENSRNOG00000046212	ENSRNOT00000075433			LOC102547811			protein_coding
124447	chr18	79801664	79803572	+	0	NA	intron (ENSRNOT00000088484, intron 1 of 4)	protein_coding-intron (ENSRNOT00000088484, intron 1 of 4)	-11141	ENSRNOT00000021768	ENSRNOG00000016258	ENSRNOT00000021768			Zfp516			protein_coding
206391	chr5	36038982	36039227	+	0	NA	intron (ENSRNOT00000013384, intron 1 of 6)	protein_coding-intron (ENSRNOT00000013384, intron 1 of 6)	14455	ENSRNOT00000013384	ENSRNOG00000009974	ENSRNOT00000013384			Coq3			protein_coding
158524	chr20	7539808	7540006	+	0	NA	intron (ENSRNOT00000081604, intron 1 of 24)	protein_coding-intron (ENSRNOT00000044395, intron 1 of 23)	55107	ENSRNOT00000081604	ENSRNOG00000000498	ENSRNOT00000044395			Anks1a			protein_coding
68154	chr13	79285692	79286167	+	0	NA	intron (ENSRNOT00000003969, intron 1 of 2)	protein_coding-intron (ENSRNOT00000003969, intron 1 of 2)	15956	ENSRNOT00000003969	ENSRNOG00000002968	ENSRNOT00000003969			Tnfsf4			protein_coding
261162	chr8	60441574	60442784	+	0	NA	exon (ENSRNOT00000009169, exon 18 of 31)	protein_coding-exon (ENSRNOT00000009169, exon 18 of 31)	-82739	ENSRNOT00000037353	ENSRNOG00000027847	ENSRNOT00000037353			Nxpe2			protein_coding
131714	chr19	53274630	53275021	+	0	NA	Intergenic	Intergenic	202595	ENSRNOT00000071344	ENSRNOG00000050028	ENSRNOT00000071344			LOC687560			protein_coding
13996	chr1	142721378	142721761	+	0	NA	intron (ENSRNOT00000014639, intron 2 of 2)	protein_coding-intron (ENSRNOT00000014639, intron 2 of 2)	-1312	ENSRNOT00000032294	ENSRNOG00000010664	ENSRNOT00000032294			Wdr73			protein_coding
268269	chr8	116932931	116933935	+	0	NA	intron (ENSRNOT00000042528, intron 1 of 11)	protein_coding-intron (ENSRNOT00000042528, intron 1 of 11)	31963	ENSRNOT00000042528	ENSRNOG00000030714	ENSRNOT00000042528			Bsn			protein_coding
45699	chr11	3622549	3622914	+	0	NA	Intergenic	Intergenic	502846	ENSRNOT00000042316	ENSRNOG00000028774	ENSRNOT00000042316			Vgll3			protein_coding
272987	chr9	18150279	18150640	+	0	NA	Intergenic	Intergenic	149354	ENSRNOT00000071814	ENSRNOG00000049311	ENSRNOT00000071814			AABR07066826.2			protein_coding
257314	chr8	31212727	31213411	+	0	NA	Intergenic	Intergenic	-284570	ENSRNOT00000020041	ENSRNOG00000014719	ENSRNOT00000020041			Snx19			protein_coding
70334	chr13	95358783	95359497	+	0	NA	Intergenic	Intergenic	-10227	ENSRNOT00000057879	ENSRNOG00000021497	ENSRNOT00000057879			Akt3			protein_coding
235615	chr6	124972060	124972775	+	0	NA	intron (ENSRNOT00000005908, intron 4 of 29)	protein_coding-intron (ENSRNOT00000005908, intron 4 of 29)	55136	ENSRNOT00000005908	ENSRNOG00000004482	ENSRNOT00000005908			Ccdc88c			protein_coding
207590	chr5	54808834	54809438	+	0	NA	Intergenic	Intergenic	-326977	ENSRNOT00000050030	ENSRNOG00000031013	ENSRNOT00000050030			RGD1306195			protein_coding
91270	chr15	61263674	61263964	+	0	NA	Intergenic	Intergenic	194238	ENSRNOT00000084333	ENSRNOG00000053145	ENSRNOT00000084333			Vwa8			protein_coding
134009	chr2	8163575	8163851	+	0	NA	Intergenic	Intergenic	-512040	ENSRNOT00000085063	ENSRNOG00000053036	ENSRNOT00000085063			AC123427.1			protein_coding
66429	chr13	68625146	68626201	+	0	NA	Intergenic	Intergenic	-77147	ENSRNOT00000087301	ENSRNOG00000002618	ENSRNOT00000077691			Ivns1abp			protein_coding
57018	chr12	17765313	17766272	+	0	NA	Intergenic	Intergenic	29505	ENSRNOT00000091476	ENSRNOG00000001312	ENSRNOT00000042117			Pdgfa			protein_coding
6542	chr1	55650607	55650880	+	0	NA	Intergenic	Intergenic	244893	ENSRNOT00000029537	ENSRNOG00000013671	ENSRNOT00000029537			Vom2r9			protein_coding
180928	chr3	154971190	154971532	+	0	NA	intron (ENSRNOT00000088748, intron 26 of 29)	protein_coding-intron (ENSRNOT00000020556, intron 29 of 32)	-14698	ENSRNOT00000082528	ENSRNOG00000058375	ENSRNOT00000082528			Adig			protein_coding
192522	chr4	83971922	83973399	+	0	NA	promoter-TSS (ENSRNOT00000036951)	protein_coding-promoter-TSS (ENSRNOT00000036951)	-120	ENSRNOT00000036951	ENSRNOG00000026941	ENSRNOT00000036951			Tril			protein_coding
213172	chr5	117609086	117609331	+	0	NA	intron (ENSRNOT00000081971, intron 42 of 48)	protein_coding-intron (ENSRNOT00000011405, intron 42 of 48)	2915	ENSRNOT00000065112	ENSRNOG00000008298	ENSRNOT00000011405			Dock7			protein_coding
149928	chr2	195252873	195253301	+	0	NA	Intergenic	Intergenic	26131	ENSRNOT00000085565	ENSRNOG00000061251	ENSRNOT00000085565			RGD1559714			protein_coding
97100	chr16	18116342	18116557	+	0	NA	Intergenic	Intergenic	-330629	ENSRNOT00000075027	ENSRNOG00000046048	ENSRNOT00000075027			AABR07024825.1			protein_coding
230370	chr6	76323053	76323546	+	0	NA	Intergenic	Intergenic	-26063	ENSRNOT00000043224	ENSRNOG00000030869	ENSRNOT00000043224			Aldoart2			protein_coding
64400	chr13	47626918	47627195	+	0	NA	Intergenic	Intergenic	-3207	ENSRNOT00000006106	ENSRNOG00000004470	ENSRNOT00000006106			Il24			protein_coding
139105	chr2	56376823	56377079	+	0	NA	Intergenic	Intergenic	-49416	ENSRNOT00000016036	ENSRNOG00000011696	ENSRNOT00000016036			Lifr			protein_coding
112380	chr17	65993320	65993731	+	0	NA	Intergenic	Intergenic	-37919	ENSRNOT00000067949	ENSRNOG00000017060	ENSRNOT00000067949			Ryr2			protein_coding
132056	chr19	55012261	55012671	+	0	NA	Intergenic	Intergenic	-82119	ENSRNOT00000068452	ENSRNOG00000043077	ENSRNOT00000068452			Zfpm1			protein_coding
288903	chrX	130882191	130882556	+	0	NA	Intergenic	Intergenic	-57068	ENSRNOT00000047171	ENSRNOG00000031533	ENSRNOT00000047171			Dcaf12l2			protein_coding
173741	chr3	93722490	93722777	+	0	NA	intron (ENSRNOT00000078616, intron 3 of 19)	protein_coding-intron (ENSRNOT00000012428, intron 2 of 18)	11649	ENSRNOT00000012428	ENSRNOG00000009152	ENSRNOT00000012428			Caprin1			protein_coding
98713	chr16	32148662	32149714	+	0	NA	intron (ENSRNOT00000013816, intron 2 of 11)	protein_coding-intron (ENSRNOT00000013816, intron 2 of 11)	78303	ENSRNOT00000013816	ENSRNOG00000010358	ENSRNOT00000013816			Sh3rf1			protein_coding
43423	chr10	98839449	98839956	+	0	NA	Intergenic	Intergenic	132742	ENSRNOT00000006217	ENSRNOG00000004437	ENSRNOT00000006217			Map2k6			protein_coding
261486	chr8	62695987	62697292	+	0	NA	promoter-TSS (ENSRNOT00000010083)	protein_coding-promoter-TSS (ENSRNOT00000010083)	-81	ENSRNOT00000010083	ENSRNOG00000007442	ENSRNOT00000010083			Ubl7			protein_coding
115695	chr18	1946009	1947463	+	0	NA	exon (ENSRNOT00000041878, exon 1 of 9)	protein_coding-exon (ENSRNOT00000041878, exon 1 of 9)	104	ENSRNOT00000041878	ENSRNOG00000029370	ENSRNOT00000041878			Abhd3			protein_coding
149981	chr2	195785060	195785906	+	0	NA	intron (ENSRNOT00000071442, intron 2 of 12)	protein_coding-intron (ENSRNOT00000028389, intron 2 of 11)	36125	ENSRNOT00000071442	ENSRNOG00000020893	ENSRNOT00000028389			Snx27			protein_coding
130612	chr19	45502498	45503080	+	0	NA	Intergenic	Intergenic	-436126	ENSRNOT00000065508	ENSRNOG00000011552	ENSRNOT00000065508			Mon1b			protein_coding
272206	chr9	13036178	13037090	+	0	NA	intron (ENSRNOT00000015584, intron 16 of 18)	protein_coding-intron (ENSRNOT00000015584, intron 16 of 18)	275290	ENSRNOT00000015584	ENSRNOG00000011453	ENSRNOT00000015584			Kif6			protein_coding
83419	chr14	108481680	108482035	+	0	NA	Intergenic	Intergenic	28035	ENSRNOT00000081077	ENSRNOG00000054437	ENSRNOT00000081077			Rel			protein_coding
[truncated: 289,845 more rows]
